# Supplementary material for: Targeting HIF-2α in glioblastoma reshapes the immune infiltrate and enhances response to immune checkpoint blockade
Source: Cell Mol Life Sci. 2025 Mar 17;82(1):119. doi: 10.1007/s00018-025-05642-8 (PMC11914682; doi:10.1007/s00018-025-05642-8)
Supplement: Supplementary file 2 — Supplementary Material 2 [file 18_2025_5642_MOESM2_ESM.xlsx]

## Sheet: Antibodies_FlowCytometry
Antigen	Fluorochrome	Clone	Company	Panel / Tissue	Cytometer
CD45	BUV 395	I3/2.3	BD	Lymphocyte Brain	BD LSR Fortessa
CD44	BUV737	IM7	BD	Lymphocyte Brain	BD LSR Fortessa
TIM-3	BV421	RMT3-23	Biolegend	Lymphocyte Brain	BD LSR Fortessa
KLRG1	BV510	2F1	BD	Lymphocyte Brain	BD LSR Fortessa
CXCR3	SB600	CXCR3-173	ThermoFisher	Lymphocyte Brain	BD LSR Fortessa
CD11b	BV650	M170	BD	Lymphocyte Brain	BD LSR Fortessa
PD-1	BV711	J43	BD	Lymphocyte Brain	BD LSR Fortessa
CD4	BV786	RM4-5	BD	Lymphocyte Brain	BD LSR Fortessa
FoxP3	AF488	MF23	BD	Lymphocyte Brain	BD LSR Fortessa
CD62L	PerCP5.5	MEL-14	BD	Lymphocyte Brain	BD LSR Fortessa
CD8	PE	53-6.7	BD	Lymphocyte Brain	BD LSR Fortessa
CD3	PE-CF594	145-2C11	BD	Lymphocyte Brain	BD LSR Fortessa
CD25	PE-Cy7	3C7	Biolegend	Lymphocyte Brain	BD LSR Fortessa
NKp46	R718	28A1.4	BD	Lymphocyte Brain	BD LSR Fortessa
NK 1.1	APC	PK136	BD	Lymphocyte Brain	BD LSR Fortessa
Slamf6	R718	12G3	BD	Lymphocyte Brain	BD LSR Fortessa
GrB	PerCP5.5	QA16A02	Biolegend	Lymphocyte Brain	BD LSR Fortessa
IA/IE	BUV395	2G9	BD	Myeloid Brain	BD LSR Fortessa
CD40	BUV737	3/23	BD	Myeloid Brain	BD LSR Fortessa
CD49d	BV421	R1-2	BD	Myeloid Brain	BD LSR Fortessa
Ly-6G	BV510	1A8	BD	Myeloid Brain	BD LSR Fortessa
CD86	BV605	GL1	BD	Myeloid Brain	BD LSR Fortessa
Ly-6C	BV650	HK1,4	Biolegend	Myeloid Brain	BD LSR Fortessa
CCR2	BV711	475301	BD	Myeloid Brain	BD LSR Fortessa
CD11c	SB780	N418	ThermoFisher	Myeloid Brain	BD LSR Fortessa
HIF-2a	Alexa 488	NB100-122	Novus Biologicals	Myeloid Brain	BD LSR Fortessa
TMEM119	PerCP-eF710	V3RTIGOsz	ThermoFisher	Myeloid Brain	BD LSR Fortessa
CD11b	PE	M1/70	BD	Myeloid Brain	BD LSR Fortessa
PD-L1	PE-CF594	MIH5	BD	Myeloid Brain	BD LSR Fortessa
CD3	PE-Cy5	145-2C11	BD	Myeloid Brain	BD LSR Fortessa
CD206	PE-Cy7	MR6F3	ThermoFisher	Myeloid Brain	BD LSR Fortessa
CD45	R718	I3/2.3	BD	Myeloid Brain	BD LSR Fortessa
Arg1	APC	A1exF5	ThermoFisher	Myeloid Brain	BD LSR Fortessa
CD4	PE	GK1.5	BD	Lymphocyte Blood	Gallios
CD8	Percp-Cy5.5	53-6.7	BD	Lymphocyte Blood	Gallios
CD25	PECy7	3C7	Biolegend	Lymphocyte Blood	Gallios
NK-1.1	APC	PK136	Biolegend	Lymphocyte Blood	Gallios
CD62L	AF700	MEL-14	Biolegend	Lymphocyte Blood	Gallios
CD3	APC-Cy7	145-2C11	BD	Lymphocyte Blood	Gallios
CD45	BV421	30-F11	BD	Lymphocyte Blood	Gallios
CD3	FITC	145-2C11	BD	Myeloid Blood	Gallios
Ly6G	PE	1A8	Biolegend	Myeloid Blood	Gallios
CD11c	PECy7	N418	Biolegend	Myeloid Blood	Gallios
CD45	APC	30-F11	BD	Myeloid Blood	Gallios
CD11b	AF700	M1/70	BD	Myeloid Blood	Gallios
Ly6C	APC-Cy7	HK1.4	Biolegend	Myeloid Blood	Gallios
IA/IE	BV421	M5/114.15.2	Biolegend	Myeloid Blood	Gallios
