# Supplementary material for: Targeting HIF-2α in glioblastoma reshapes the immune infiltrate and enhances response to immune checkpoint blockade
Source: Cell Mol Life Sci. 2025 Mar 17;82(1):119. doi: 10.1007/s00018-025-05642-8 (PMC11914682; doi:10.1007/s00018-025-05642-8)
Supplement: Supplementary file 3 — Supplementary Material 3 [file 18_2025_5642_MOESM3_ESM.xlsx]

## Sheet: General_annotations
Cluster Number	Cluster Name	Cell population
0	TAM	Macrophages
1	TAM	Macrophages
2	MG	Microglia
3	Tcell	T cells
4	TAM	Macrophages
5	MG	Microglia
6	NK	Natural Killers
7	MG	Microglia
8	DC	Dendritic Cells
9	Tcell	T cells
10	DC	Dendritic Cells
11	Tcell	T cells
12	MG	Microglia
13	Tcell	T cells
14	MG	Microglia
15	Bcell	B cells
16	Bcell	B cells
17	Neutrophils	Neutrophils
18	Basophils	Basophils
19	Basophils	Basophils
20	Tcell	T cells

## Sheet: Cluster0_TAM
gene	p_val	avg_log2FC	pct.1	pct.2	p_val_adj	cluster	gene
Ms4a7	0	3.25009	0.909	0.214	0	0	Ms4a7
Cyp4f18	0	1.60809	0.946	0.355	0	0	Cyp4f18
Mmp14	0	1.56773	0.934	0.363	0	0	Mmp14
Cd72	0	2.58602	0.806	0.237	0	0	Cd72
Dab2	0	1.62466	0.82	0.267	0	0	Dab2
Clec4a1	0	1.86947	0.804	0.252	0	0	Clec4a1
Sash1	0	1.31404	0.845	0.293	0	0	Sash1
Cfb	0	0.866754	0.92	0.37	0	0	Cfb
Pla2g7	0	1.17502	0.931	0.383	0	0	Pla2g7
Fcgr4	0	1.68787	0.94	0.399	0	0	Fcgr4
Apoc2	0	1.34263	0.835	0.294	0	0	Apoc2
Klra2	0	0.958775	0.914	0.38	0	0	Klra2
Rab7b	0	1.66703	0.763	0.231	0	0	Rab7b
Plbd1	0	0.928229	0.932	0.406	0	0	Plbd1
Axl	0	1.38209	0.843	0.319	0	0	Axl
Cd93	0	2.2558	0.652	0.13	0	0	Cd93
Myof	0	1.14914	0.818	0.298	0	0	Myof
C3ar1	0	1.34586	0.891	0.374	0	0	C3ar1
Clec12a	0	1.34216	0.831	0.317	0	0	Clec12a
Tgfbi	0	1.19522	0.991	0.478	0	0	Tgfbi
Cybb	0	0.842511	0.983	0.478	0	0	Cybb
Cxcl16	0	1.56066	0.983	0.482	0	0	Cxcl16
Aoah	0	1.11302	0.888	0.391	0	0	Aoah
Itga9	0	1.38877	0.758	0.263	0	0	Itga9
Gsn	0	1.11117	0.833	0.343	0	0	Gsn
Pde7b	0	0.741235	0.848	0.36	0	0	Pde7b
Blvrb	0	1.39886	0.9	0.414	0	0	Blvrb
Il18bp	0	1.82372	0.772	0.287	0	0	Il18bp
Msr1	0	1.21001	0.754	0.269	0	0	Msr1
Creb5	0	0.818951	0.923	0.439	0	0	Creb5
Tgm2	0	1.03181	0.907	0.432	0	0	Tgm2
Clec4a3	0	1.36981	0.816	0.341	0	0	Clec4a3
Tmem106a	0	1.38673	0.775	0.302	0	0	Tmem106a
Ifi207	0	0.8108	0.854	0.382	0	0	Ifi207
C3	0	0.841546	0.838	0.366	0	0	C3
Ms4a6d	0	1.12016	0.976	0.504	0	0	Ms4a6d
Sirpb1c	0	0.946872	0.76	0.29	0	0	Sirpb1c
Ms4a4c	0	0.663016	0.93	0.46	0	0	Ms4a4c
Lrrc25	0	1.24404	0.813	0.345	0	0	Lrrc25
Slamf9	0	1.90592	0.671	0.204	0	0	Slamf9
Apobec1	0	1.347	0.96	0.494	0	0	Apobec1
Acvrl1	0	1.35457	0.726	0.261	0	0	Acvrl1
Gatm	0	1.52037	0.825	0.362	0	0	Gatm
Clec4a2	0	1.80704	0.699	0.239	0	0	Clec4a2
Sdc3	0	1.14312	0.811	0.354	0	0	Sdc3
Snx24	0	0.844814	0.829	0.372	0	0	Snx24
Tmem51	0	1.31516	0.681	0.225	0	0	Tmem51
Wfdc17	0	1.37777	0.737	0.282	0	0	Wfdc17
Plaur	0	0.825526	0.911	0.457	0	0	Plaur
Fcgr2b	0	1.44418	0.97	0.517	0	0	Fcgr2b
Slamf7	0	1.05278	0.901	0.449	0	0	Slamf7
Adgre1	0	1.14671	0.918	0.467	0	0	Adgre1
Ms4a6c	0	1.22935	0.988	0.538	0	0	Ms4a6c
Slc11a1	0	1.0307	0.895	0.446	0	0	Slc11a1
Pilra	0	1.17898	0.712	0.263	0	0	Pilra
Msrb1	0	0.548601	0.892	0.444	0	0	Msrb1
H2-DMb1	0	1.31322	0.973	0.528	0	0	H2-DMb1
Ciita	0	0.850478	0.771	0.327	0	0	Ciita
Ifi204	0	0.559194	0.906	0.463	0	0	Ifi204
Sh3pxd2b	0	1.21452	0.67	0.229	0	0	Sh3pxd2b
Pirb	0	0.545856	0.852	0.413	0	0	Pirb
Anxa5	0	1.24121	0.94	0.501	0	0	Anxa5
Ly6i	0	0.263182	0.817	0.378	0	0	Ly6i
Trem2	0	0.209736	0.925	0.488	0	0	Trem2
Ifitm2	0	0.585171	0.967	0.53	0	0	Ifitm2
Cxcr4	0	1.019	0.76	0.326	0	0	Cxcr4
Gpr65	0	1.27991	0.77	0.337	0	0	Gpr65
Plin2	0	0.882912	0.842	0.413	0	0	Plin2
AB124611	0	0.766364	0.846	0.417	0	0	AB124611
Atp13a2	0	1.09518	0.729	0.301	0	0	Atp13a2
Fcgr1	0	0.986199	0.969	0.541	0	0	Fcgr1
Calhm6	0	0.795446	0.782	0.355	0	0	Calhm6
Thbs1	0	0.571844	0.768	0.343	0	0	Thbs1
Lst1	0	1.36302	0.983	0.558	0	0	Lst1
Cpq	0	0.866767	0.812	0.388	0	0	Cpq
Cd68	0	1.1418	0.959	0.538	0	0	Cd68
Gngt2	0	1.28538	0.945	0.524	0	0	Gngt2
Pltp	0	1.68576	0.574	0.154	0	0	Pltp
Igsf6	0	0.614231	0.812	0.393	0	0	Igsf6
Scimp	0	1.20663	0.677	0.258	0	0	Scimp
Sdc4	0	1.12376	0.702	0.283	0	0	Sdc4
Cd300a	0	0.88052	0.838	0.42	0	0	Cd300a
Vegfa	0	0.848636	0.733	0.315	0	0	Vegfa
Acp5	0	2.24186	0.626	0.209	0	0	Acp5
Rab3il1	0	0.81863	0.685	0.271	0	0	Rab3il1
Irf7	0	0.798996	0.941	0.527	0	0	Irf7
Tnfaip2	0	0.662237	0.813	0.399	0	0	Tnfaip2
Tmem205	0	1.67728	0.587	0.174	0	0	Tmem205
Lilrb4a	0	0.348302	0.869	0.458	0	0	Lilrb4a
Tnfsf13	0	1.57691	0.597	0.188	0	0	Tnfsf13
Ifi211	0	0.564756	0.766	0.358	0	0	Ifi211
4930430E12Rik	0	1.46822	0.584	0.176	0	0	4930430E12Rik
Dapk1	0	0.8772	0.751	0.344	0	0	Dapk1
Arhgap24	0	0.58643	0.834	0.427	0	0	Arhgap24
Tmem86a	0	0.89674	0.729	0.322	0	0	Tmem86a
Selenom	0	1.23155	0.649	0.244	0	0	Selenom
Lgals3	0	1.04304	0.971	0.566	0	0	Lgals3
Cd300c2	0	1.09223	0.98	0.576	0	0	Cd300c2
Rnf149	0	0.730971	0.876	0.473	0	0	Rnf149
Spon1	0	1.14809	0.628	0.225	0	0	Spon1
Gm21188	0	0.928504	0.671	0.268	0	0	Gm21188
Got1	0	0.747484	0.876	0.475	0	0	Got1
P2ry6	0	0.774636	0.738	0.338	0	0	P2ry6
Prxl2b	0	1.72937	0.574	0.175	0	0	Prxl2b
Cxcl9	0	1.17287	0.729	0.331	0	0	Cxcl9
Mafb	0	0.909778	0.966	0.569	0	0	Mafb
Zmynd15	0	1.39976	0.538	0.141	0	0	Zmynd15
Cebpa	0	0.892545	0.7	0.303	0	0	Cebpa
Metrnl	0	1.0118	0.68	0.284	0	0	Metrnl
C5ar1	0	0.775311	0.673	0.277	0	0	C5ar1
Hgf	0	1.23533	0.546	0.151	0	0	Hgf
Cndp2	0	1.01651	0.869	0.474	0	0	Cndp2
Tmem37	0	1.44861	0.605	0.211	0	0	Tmem37
Acp2	0	0.9867	0.688	0.294	0	0	Acp2
Fcgr3	0	0.716315	0.976	0.584	0	0	Fcgr3
Cdkn1a	0	0.595302	0.895	0.503	0	0	Cdkn1a
Rap2b	0	1.02691	0.697	0.305	0	0	Rap2b
Ninj1	0	1.07235	0.806	0.416	0	0	Ninj1
Selenop	0	0.442531	0.886	0.496	0	0	Selenop
Tlr2	0	0.719334	0.797	0.408	0	0	Tlr2
Cebpb	0	0.548848	0.955	0.566	0	0	Cebpb
P2rx4	0	0.875496	0.879	0.49	0	0	P2rx4
Aldh2	0	0.850196	0.701	0.313	0	0	Aldh2
Lair1	0	0.264428	0.928	0.541	0	0	Lair1
Il1b	0	0.832797	0.944	0.558	0	0	Il1b
Ppfia4	0	0.839203	0.734	0.349	0	0	Ppfia4
Oasl2	0	0.370065	0.794	0.41	0	0	Oasl2
Cd300ld	0	1.85862	0.506	0.122	0	0	Cd300ld
App	0	0.60258	0.954	0.57	0	0	App
Alox5ap	0	0.385464	0.931	0.548	0	0	Alox5ap
BC028528	0	0.879436	0.705	0.322	0	0	BC028528
Nr1h3	0	2.25654	0.484	0.103	0	0	Nr1h3
Slc43a2	0	0.801418	0.749	0.368	0	0	Slc43a2
Csf2ra	0	0.593074	0.853	0.472	0	0	Csf2ra
Fmn1	0	1.00235	0.594	0.214	0	0	Fmn1
Gla	0	0.948336	0.641	0.265	0	0	Gla
Ets2	0	0.673997	0.757	0.382	0	0	Ets2
Pid1	0	0.561832	0.962	0.588	0	0	Pid1
Mdfic	0	0.606653	0.832	0.458	0	0	Mdfic
Ccrl2	0	0.713234	0.817	0.443	0	0	Ccrl2
Lat2	0	0.707198	0.811	0.438	0	0	Lat2
Vav3	0	0.406775	0.857	0.484	0	0	Vav3
Gm2a	0	0.820899	0.947	0.575	0	0	Gm2a
Milr1	0	0.883991	0.662	0.291	0	0	Milr1
Sh3bgrl	0	0.702972	0.811	0.44	0	0	Sh3bgrl
C1qc	0	0.971082	0.938	0.567	0	0	C1qc
Rasgef1b	0	0.686238	0.776	0.405	0	0	Rasgef1b
Eif4ebp1	0	0.766041	0.713	0.343	0	0	Eif4ebp1
Slc15a3	0	0.649004	0.932	0.563	0	0	Slc15a3
Sirpb1b	0	0.851667	0.604	0.235	0	0	Sirpb1b
Ecm1	0	1.64516	0.528	0.159	0	0	Ecm1
Cstb	0	0.993523	0.961	0.592	0	0	Cstb
Tep1	0	0.873336	0.704	0.335	0	0	Tep1
Slamf8	0	0.869938	0.672	0.304	0	0	Slamf8
Ccr1	0	0.79387	0.673	0.305	0	0	Ccr1
Ntpcr	0	0.878597	0.717	0.349	0	0	Ntpcr
Hexa	0	0.748689	0.94	0.572	0	0	Hexa
Ifngr2	0	0.553242	0.906	0.538	0	0	Ifngr2
Cd14	0	0.83789	0.86	0.492	0	0	Cd14
Dbi	0	0.819806	0.912	0.545	0	0	Dbi
Marcks	0	0.131696	0.963	0.596	0	0	Marcks
Scpep1	0	0.568276	0.81	0.444	0	0	Scpep1
Aif1	0	1.31382	0.989	0.624	0	0	Aif1
Slfn5	0	0.241184	0.772	0.408	0	0	Slfn5
Hck	0	0.446572	0.942	0.578	0	0	Hck
Rab20	0	0.67058	0.717	0.353	0	0	Rab20
Frmd4b	0	0.37282	0.928	0.565	0	0	Frmd4b
Gpr35	0	0.916646	0.641	0.278	0	0	Gpr35
Mrc1	0	2.11181	0.445	0.082	0	0	Mrc1
Cd300lf	0	0.403039	0.693	0.33	0	0	Cd300lf
Aprt	0	0.812496	0.861	0.499	0	0	Aprt
Emp3	0	0.577587	0.95	0.589	0	0	Emp3
Lgals1	0	0.31913	0.946	0.585	0	0	Lgals1
Nceh1	0	1.11947	0.607	0.247	0	0	Nceh1
Hacd4	0	0.980218	0.591	0.231	0	0	Hacd4
Mpeg1	0	0.609001	0.972	0.612	0	0	Mpeg1
Lipa	0	1.22754	0.675	0.316	0	0	Lipa
Lgals3bp	0	0.923565	0.913	0.555	0	0	Lgals3bp
Pld4	0	0.604959	0.954	0.596	0	0	Pld4
H2-DMa	0	0.989982	0.982	0.624	0	0	H2-DMa
Anxa4	0	0.916836	0.671	0.314	0	0	Anxa4
Sgk1	0	0.990747	0.81	0.454	0	0	Sgk1
Mcub	0	0.779212	0.627	0.271	0	0	Mcub
Gm34084	0	0.99995	0.577	0.221	0	0	Gm34084
Bcl2a1a	0	1.04207	0.588	0.233	0	0	Bcl2a1a
Mfsd1	0	0.783018	0.688	0.333	0	0	Mfsd1
Cpd	0	0.752487	0.639	0.285	0	0	Cpd
Cmklr1	0	0.671744	0.653	0.3	0	0	Cmklr1
Slc29a3	0	0.478656	0.855	0.502	0	0	Slc29a3
Tmem256	0	0.803875	0.808	0.456	0	0	Tmem256
Stab1	0	0.513513	0.658	0.307	0	0	Stab1
Zbp1	0	0.46458	0.862	0.511	0	0	Zbp1
Mitf	0	0.379314	0.846	0.495	0	0	Mitf
Ifitm3	0	0.559408	0.993	0.642	0	0	Ifitm3
Asah1	0	0.742699	0.932	0.582	0	0	Asah1
Nampt	0	0.457704	0.924	0.574	0	0	Nampt
Myo1e	0	0.972386	0.787	0.437	0	0	Myo1e
Ncf2	0	0.318249	0.946	0.597	0	0	Ncf2
Fgl2	0	0.714351	0.897	0.548	0	0	Fgl2
Ifi30	0	0.846899	0.985	0.637	0	0	Ifi30
Ccl12	0	1.57996	0.592	0.244	0	0	Ccl12
Hk3	0	0.679181	0.69	0.343	0	0	Hk3
Arrb2	0	0.746303	0.851	0.505	0	0	Arrb2
Lacc1	0	0.559065	0.717	0.371	0	0	Lacc1
Syk	0	0.425381	0.928	0.583	0	0	Syk
Tpd52	0	0.840068	0.986	0.642	0	0	Tpd52
Rbm47	0	0.550535	0.878	0.534	0	0	Rbm47
Tctex1d2	0	0.957347	0.605	0.261	0	0	Tctex1d2
Fabp5	0	1.79017	0.639	0.296	0	0	Fabp5
Creg1	0	0.840165	0.876	0.533	0	0	Creg1
Cd302	0	0.608883	0.688	0.345	0	0	Cd302
Lrp1	0	0.38071	0.825	0.482	0	0	Lrp1
Ncf4	0	0.582471	0.862	0.52	0	0	Ncf4
Ndufc1	0	0.715877	0.79	0.449	0	0	Ndufc1
Gusb	0	0.62679	0.776	0.435	0	0	Gusb
Pxn	0	0.672824	0.865	0.524	0	0	Pxn
Cnih4	0	0.6119	0.8	0.46	0	0	Cnih4
Spi1	0	0.480655	0.976	0.636	0	0	Spi1
Fosb	0	0.464017	0.903	0.564	0	0	Fosb
Mrpl42	0	0.753865	0.687	0.348	0	0	Mrpl42
Rassf4	0	0.52541	0.756	0.417	0	0	Rassf4
Clic4	0	0.299727	0.918	0.58	0	0	Clic4
Igsf8	0	0.891826	0.609	0.271	0	0	Igsf8
Capg	0	0.479026	0.865	0.527	0	0	Capg
Mgst1	0	0.543077	0.597	0.259	0	0	Mgst1
Svbp	0	0.61709	0.778	0.441	0	0	Svbp
Arl11	0	1.29162	0.527	0.19	0	0	Arl11
Ndufc2	0	0.785292	0.902	0.566	0	0	Ndufc2
Ethe1	0	0.908074	0.621	0.285	0	0	Ethe1
Ndufa12	0	0.68523	0.752	0.416	0	0	Ndufa12
Plekho1	0	0.294821	0.875	0.54	0	0	Plekho1
Irf2bp2	0	0.468804	0.867	0.532	0	0	Irf2bp2
Tnfsf12	0	1.18542	0.527	0.193	0	0	Tnfsf12
Eid1	0	0.752756	0.723	0.389	0	0	Eid1
Ctsa	0	0.673076	0.941	0.607	0	0	Ctsa
Lilr4b	0	0.231909	0.689	0.355	0	0	Lilr4b
Atpif1	0	0.658001	0.9	0.567	0	0	Atpif1
Slc31a2	0	0.976326	0.602	0.269	0	0	Slc31a2
Cpne2	0	1.1763	0.488	0.155	0	0	Cpne2
Uap1l1	0	1.33889	0.517	0.185	0	0	Uap1l1
Ak2	0	0.646868	0.782	0.45	0	0	Ak2
Klf4	0	0.678077	0.76	0.429	0	0	Klf4
Hfe	0	1.05932	0.528	0.197	0	0	Hfe
Timm10b	0	0.607663	0.885	0.554	0	0	Timm10b
Rps27l	0	0.346528	0.899	0.569	0	0	Rps27l
Specc1l	0	0.635009	0.756	0.426	0	0	Specc1l
Plxnc1	0	0.505686	0.565	0.235	0	0	Plxnc1
Tcirg1	0	0.362709	0.81	0.481	0	0	Tcirg1
Fmnl2	0	0.201288	0.779	0.45	0	0	Fmnl2
Abca1	0	0.561535	0.814	0.485	0	0	Abca1
Pgd	0	0.554068	0.734	0.405	0	0	Pgd
Lrpap1	0	0.491367	0.826	0.497	0	0	Lrpap1
Ndufb8	0	0.70384	0.897	0.569	0	0	Ndufb8
Tmem14c	0	0.780487	0.915	0.588	0	0	Tmem14c
Tkt	0	0.660428	0.917	0.59	0	0	Tkt
Nfil3	0	0.37824	0.774	0.447	0	0	Nfil3
Fkbp2	0	0.593751	0.788	0.461	0	0	Fkbp2
Rassf3	0	0.50241	0.868	0.541	0	0	Rassf3
Gns	0	0.399694	0.9	0.574	0	0	Gns
Mrpl23	0	0.662372	0.758	0.433	0	0	Mrpl23
Cmtm3	0	0.91291	0.574	0.249	0	0	Cmtm3
A930007I19Rik	0	0.73892	0.589	0.264	0	0	A930007I19Rik
Ass1	0	0.230871	0.727	0.403	0	0	Ass1
Luzp1	0	0.370278	0.72	0.396	0	0	Luzp1
Itgax	0	1.56578	0.486	0.162	0	0	Itgax
Pdlim4	0	0.690371	0.57	0.246	0	0	Pdlim4
Bcl2a1b	0	0.746141	0.924	0.601	0	0	Bcl2a1b
Nuak2	0	0.353512	0.707	0.384	0	0	Nuak2
Ehd4	0	0.452776	0.854	0.531	0	0	Ehd4
Ctsh	0	0.972554	0.991	0.668	0	0	Ctsh
Psma6	0	0.596474	0.816	0.493	0	0	Psma6
Ly6a	0	0.709448	0.977	0.654	0	0	Ly6a
Il10rb	0	0.528561	0.828	0.505	0	0	Il10rb
Runx3	0	0.336564	0.885	0.563	0	0	Runx3
Xdh	0	0.487524	0.634	0.312	0	0	Xdh
Hmox1	0	0.879817	0.596	0.274	0	0	Hmox1
Sod2	0	0.163158	0.814	0.492	0	0	Sod2
Lamtor5	0	0.592818	0.775	0.454	0	0	Lamtor5
Nlrp1b	0	0.259116	0.749	0.428	0	0	Nlrp1b
Atp5k	0	0.52919	0.837	0.516	0	0	Atp5k
Cycs	0	0.449592	0.84	0.519	0	0	Cycs
Tpi1	0	0.556543	0.943	0.622	0	0	Tpi1
Ap2s1	0	0.651301	0.844	0.523	0	0	Ap2s1
Rab5c	0	0.625604	0.873	0.552	0	0	Rab5c
Glrx	0	0.526139	0.714	0.393	0	0	Glrx
Myo5a	0	0.561672	0.669	0.349	0	0	Myo5a
Rcbtb2	0	0.520972	0.733	0.413	0	0	Rcbtb2
Fes	0	0.433474	0.714	0.394	0	0	Fes
Grn	0	0.911775	0.983	0.663	0	0	Grn
Gm5150	0	1.33322	0.46	0.141	0	0	Gm5150
AI504432	0	0.929055	0.566	0.247	0	0	AI504432
Tmem219	0	0.567446	0.723	0.404	0	0	Tmem219
Tmed3	0	0.682551	0.717	0.398	0	0	Tmed3
Pnp	0	0.579691	0.95	0.631	0	0	Pnp
Uqcc2	0	0.572111	0.755	0.437	0	0	Uqcc2
Lamtor2	0	0.582747	0.849	0.531	0	0	Lamtor2
Sdhb	0	0.654637	0.868	0.55	0	0	Sdhb
Ndufa5	0	0.651166	0.705	0.387	0	0	Ndufa5
Tm6sf1	0	0.5909	0.843	0.525	0	0	Tm6sf1
Atp6ap1	0	0.53987	0.744	0.427	0	0	Atp6ap1
Fam174a	0	0.625545	0.721	0.404	0	0	Fam174a
Isg15	0	0.203715	0.821	0.504	0	0	Isg15
Crlf2	0	0.463758	0.826	0.509	0	0	Crlf2
Psen2	0	0.642657	0.66	0.344	0	0	Psen2
Ldlrap1	0	0.888704	0.533	0.217	0	0	Ldlrap1
Mrps14	0	0.563126	0.768	0.452	0	0	Mrps14
Zfp516	0	0.487747	0.658	0.342	0	0	Zfp516
Sik1	0	0.367018	0.813	0.497	0	0	Sik1
Ms4a6b	0	0.510085	0.96	0.644	0	0	Ms4a6b
Renbp	0	0.771581	0.565	0.249	0	0	Renbp
Soat1	0	0.489376	0.809	0.494	0	0	Soat1
Ppt1	0	0.406323	0.811	0.496	0	0	Ppt1
Gde1	0	0.695135	0.672	0.357	0	0	Gde1
0610012G03Rik	0	0.750691	0.683	0.368	0	0	0610012G03Rik
Bax	0	0.664031	0.877	0.562	0	0	Bax
Trappc2l	0	0.688786	0.708	0.394	0	0	Trappc2l
Trps1	0	0.16951	0.971	0.657	0	0	Trps1
Tmem176b	0	1.05388	0.681	0.368	0	0	Tmem176b
Uqcr11	0	0.566732	0.85	0.537	0	0	Uqcr11
Uqcr10	0	0.522397	0.87	0.557	0	0	Uqcr10
Bach1	0	0.360686	0.788	0.476	0	0	Bach1
Map4k3	0	0.406085	0.684	0.372	0	0	Map4k3
Pgam1	0	0.570996	0.918	0.606	0	0	Pgam1
Blvra	0	0.823719	0.611	0.299	0	0	Blvra
Stx4a	0	0.568101	0.72	0.408	0	0	Stx4a
Rtp4	0	0.386945	0.739	0.427	0	0	Rtp4
Ndufs7	0	0.501598	0.818	0.506	0	0	Ndufs7
Atp5g1	0	0.577891	0.917	0.606	0	0	Atp5g1
Ncapg2	0	1.32754	0.463	0.152	0	0	Ncapg2
Aldh3b1	0	0.971709	0.52	0.209	0	0	Aldh3b1
Dclre1c	0	0.376932	0.765	0.454	0	0	Dclre1c
Tnfrsf1a	0	0.351325	0.754	0.443	0	0	Tnfrsf1a
Txndc17	0	0.149616	0.82	0.509	0	0	Txndc17
Gbp3	0	0.481422	0.658	0.348	0	0	Gbp3
Psmb6	0	0.610213	0.88	0.57	0	0	Psmb6
Fgr	0	0.237087	0.641	0.331	0	0	Fgr
Ralb	0	0.435477	0.685	0.376	0	0	Ralb
Lmo4	0	0.642531	0.665	0.356	0	0	Lmo4
Tbcb	0	0.498811	0.8	0.491	0	0	Tbcb
Dse	0	0.858836	0.527	0.218	0	0	Dse
Rnf130	0	0.440102	0.902	0.593	0	0	Rnf130
Cd274	0	0.175854	0.884	0.575	0	0	Cd274
Alpk1	0	0.335353	0.632	0.323	0	0	Alpk1
Ndufab1	0	0.544556	0.773	0.464	0	0	Ndufab1
Ppt2	0	0.785929	0.601	0.292	0	0	Ppt2
Antxr2	0	0.480894	0.713	0.404	0	0	Antxr2
Rab32	0	0.737789	0.568	0.259	0	0	Rab32
Dram1	0	0.462153	0.578	0.269	0	0	Dram1
Camk1	0	0.121196	0.655	0.347	0	0	Camk1
Ptms	0	0.54506	0.903	0.595	0	0	Ptms
Rhog	0	0.557563	0.901	0.593	0	0	Rhog
Trim25	0	0.367364	0.797	0.489	0	0	Trim25
Tifab	0	0.668394	0.6	0.292	0	0	Tifab
Sestd1	0	0.552517	0.578	0.27	0	0	Sestd1
M6pr	0	0.515651	0.843	0.535	0	0	M6pr
Mapkapk3	0	0.37132	0.807	0.5	0	0	Mapkapk3
Lgmn	0	0.911582	0.998	0.691	0	0	Lgmn
Xylt1	0	0.245573	0.733	0.426	0	0	Xylt1
C1qa	0	1.14729	0.934	0.628	0	0	C1qa
Stx12	0	0.472536	0.729	0.423	0	0	Stx12
Abcc3	0	0.695141	0.505	0.199	0	0	Abcc3
Slirp	0	0.729839	0.644	0.338	0	0	Slirp
Dnase1l3	0	1.76687	0.429	0.123	0	0	Dnase1l3
Tcf7l2	0	0.310301	0.726	0.42	0	0	Tcf7l2
Lamtor1	0	0.624704	0.823	0.517	0	0	Lamtor1
Amdhd2	0	1.00762	0.532	0.227	0	0	Amdhd2
Esd	0	0.469148	0.896	0.592	0	0	Esd
Gm10134	0	1.05884	0.477	0.173	0	0	Gm10134
Dnase2a	0	0.488231	0.618	0.314	0	0	Dnase2a
Cyth1	0	0.62473	0.908	0.605	0	0	Cyth1
Slc48a1	0	1.20148	0.515	0.212	0	0	Slc48a1
Ndufa8	0	0.518117	0.766	0.463	0	0	Ndufa8
Mt1	0	0.76128	0.628	0.325	0	0	Mt1
Mif	0	0.552279	0.949	0.646	0	0	Mif
Timm13	0	0.484823	0.817	0.514	0	0	Timm13
Sdf2l1	0	0.764952	0.709	0.406	0	0	Sdf2l1
Sf3b5	0	0.451643	0.806	0.504	0	0	Sf3b5
Pgk1	0	0.344637	0.889	0.587	0	0	Pgk1
Ddrgk1	0	0.495128	0.77	0.469	0	0	Ddrgk1
Psmb4	0	0.489592	0.888	0.587	0	0	Psmb4
Taf10	0	0.433985	0.898	0.597	0	0	Taf10
Arap1	0	0.526631	0.617	0.316	0	0	Arap1
Paox	0	1.71176	0.412	0.111	0	0	Paox
Atp6v1a	0	0.461881	0.746	0.445	0	0	Atp6v1a
Lamtor4	0	0.504579	0.858	0.557	0	0	Lamtor4
Hcfc1r1	0	0.590279	0.679	0.379	0	0	Hcfc1r1
Hsd17b12	0	0.392349	0.763	0.463	0	0	Hsd17b12
Naip2	0	0.392319	0.707	0.407	0	0	Naip2
Psma5	0	0.405002	0.858	0.558	0	0	Psma5
Ly86	0	0.127496	0.979	0.679	0	0	Ly86
Itpripl2	0	0.932304	0.529	0.23	0	0	Itpripl2
B4galt5	0	0.497118	0.744	0.445	0	0	B4galt5
Dnase1l1	0	0.999098	0.489	0.19	0	0	Dnase1l1
Ndufb1-ps	0	0.480479	0.947	0.648	0	0	Ndufb1-ps
Pold4	0	0.455752	0.831	0.532	0	0	Pold4
Trf	0	0.583034	0.77	0.472	0	0	Trf
Man2a1	0	0.500753	0.808	0.51	0	0	Man2a1
Ftl1-ps1	0	1.04313	0.499	0.201	0	0	Ftl1-ps1
Rexo2	0	0.439649	0.698	0.4	0	0	Rexo2
Guca1a	0	1.2737	0.461	0.164	0	0	Guca1a
Osm	0	0.160862	0.621	0.324	0	0	Osm
Itprid2	0	0.410592	0.686	0.39	0	0	Itprid2
Tiparp	0	0.34223	0.807	0.511	0	0	Tiparp
Tmem160	0	0.464271	0.809	0.513	0	0	Tmem160
Psma4	0	0.46245	0.884	0.588	0	0	Psma4
Rtcb	0	0.618827	0.695	0.399	0	0	Rtcb
Coa3	0	0.57291	0.689	0.393	0	0	Coa3
Ndufs5	0	0.438922	0.787	0.492	0	0	Ndufs5
Sdhd	0	0.612793	0.672	0.377	0	0	Sdhd
Uqcrb	0	0.571269	0.925	0.63	0	0	Uqcrb
Smdt1	0	0.47589	0.901	0.606	0	0	Smdt1
Tpp1	0	0.528251	0.621	0.326	0	0	Tpp1
Ccdc86	0	0.563087	0.635	0.34	0	0	Ccdc86
Hspe1	0	0.481694	0.915	0.621	0	0	Hspe1
Mtln	0	1.01928	0.504	0.21	0	0	Mtln
Aurkaip1	0	0.48187	0.771	0.477	0	0	Aurkaip1
Vps29	0	0.52067	0.769	0.475	0	0	Vps29
Abr	0	0.347846	0.901	0.607	0	0	Abr
Cuedc2	0	0.536319	0.668	0.374	0	0	Cuedc2
Tmem189	0	0.434973	0.754	0.46	0	0	Tmem189
Uqcrq	0	0.555238	0.938	0.644	0	0	Uqcrq
Ptpn6	0	0.50841	0.919	0.626	0	0	Ptpn6
Atp5o	0	0.43525	0.858	0.565	0	0	Atp5o
Psmb10	0	0.479792	0.931	0.639	0	0	Psmb10
Ggh	0	0.612521	0.633	0.341	0	0	Ggh
Scp2	0	0.504148	0.828	0.536	0	0	Scp2
Dynlrb1	0	0.430777	0.783	0.492	0	0	Dynlrb1
Ist1	0	0.392822	0.684	0.393	0	0	Ist1
Atp5mpl	0	0.431147	0.893	0.602	0	0	Atp5mpl
Dok3	0	0.813375	0.497	0.206	0	0	Dok3
Gk	0	0.979361	0.522	0.231	0	0	Gk
Ndufs3	0	0.468558	0.743	0.452	0	0	Ndufs3
Echs1	0	0.710742	0.587	0.296	0	0	Echs1
Trib1	0	0.538825	0.603	0.312	0	0	Trib1
Rilpl2	0	0.515536	0.675	0.385	0	0	Rilpl2
Clec4d	0	0.482269	0.522	0.232	0	0	Clec4d
Psma1	0	0.405926	0.873	0.583	0	0	Psma1
Cenpx	0	0.477319	0.674	0.384	0	0	Cenpx
Ndufb4	0	0.464982	0.756	0.466	0	0	Ndufb4
Scand1	0	0.458825	0.939	0.649	0	0	Scand1
Ndufb5	0	0.408122	0.835	0.545	0	0	Ndufb5
Adipor1	0	0.38879	0.773	0.484	0	0	Adipor1
Psmb2	0	0.57181	0.907	0.618	0	0	Psmb2
Dazap2	0	0.463953	0.913	0.624	0	0	Dazap2
Atp5md	0	0.468127	0.895	0.606	0	0	Atp5md
Ciao2a	0	0.571957	0.704	0.415	0	0	Ciao2a
Neu1	0	0.605407	0.598	0.309	0	0	Neu1
Ms4a4a	0	1.2723	0.416	0.127	0	0	Ms4a4a
Atp6v1g1	0	0.589843	0.937	0.649	0	0	Atp6v1g1
Ier3	0	0.210946	0.762	0.474	0	0	Ier3
Romo1	0	0.538708	0.689	0.401	0	0	Romo1
Cln8	0	0.849796	0.492	0.205	0	0	Cln8
Spg21	0	0.532513	0.677	0.39	0	0	Spg21
Commd1	0	0.459486	0.681	0.394	0	0	Commd1
Clec4n	0	1.43063	0.416	0.129	0	0	Clec4n
Adam9	0	0.454161	0.624	0.337	0	0	Adam9
Ly96	0	0.832909	0.492	0.206	0	0	Ly96
Gpx1	0	0.592701	0.975	0.689	0	0	Gpx1
Ndufa2	0	0.434385	0.912	0.626	0	0	Ndufa2
Psmc5	0	0.490574	0.713	0.427	0	0	Psmc5
C1qb	0	1.27932	0.954	0.668	0	0	C1qb
Taldo1	0	0.495414	0.951	0.665	0	0	Taldo1
Cops9	0	0.439351	0.773	0.488	0	0	Cops9
Il4ra	0	0.43325	0.773	0.488	0	0	Il4ra
Bst2	0	0.924147	0.982	0.697	0	0	Bst2
Prdx2	0	0.428441	0.863	0.578	0	0	Prdx2
Mydgf	0	0.514968	0.678	0.393	0	0	Mydgf
Rufy3	0	0.444835	0.614	0.329	0	0	Rufy3
Gm4951	0	0.262317	0.591	0.306	0	0	Gm4951
Pgap2	0	0.381736	0.685	0.401	0	0	Pgap2
Polr2f	0	0.424431	0.677	0.393	0	0	Polr2f
Themis2	0	0.426364	0.605	0.321	0	0	Themis2
Cd63	0	0.809887	0.605	0.321	0	0	Cd63
Mpp1	0	0.564762	0.575	0.291	0	0	Mpp1
Rab5if	0	0.418299	0.84	0.556	0	0	Rab5if
Hnrnpll	0	0.526706	0.688	0.404	0	0	Hnrnpll
Hpse	0	0.602554	0.524	0.241	0	0	Hpse
Akr1a1	0	0.904605	0.964	0.681	0	0	Akr1a1
Ptgs2	0	0.363234	0.538	0.256	0	0	Ptgs2
Ctnnd1	0	0.169402	0.539	0.257	0	0	Ctnnd1
B3gnt8	0	1.57703	0.392	0.11	0	0	B3gnt8
Acsl1	0	0.492057	0.555	0.273	0	0	Acsl1
Rex1bd	0	0.489261	0.662	0.38	0	0	Rex1bd
Chchd1	0	0.534383	0.661	0.379	0	0	Chchd1
Unc93b1	0	0.451458	0.983	0.701	0	0	Unc93b1
Vdac1	0	0.438168	0.716	0.434	0	0	Vdac1
Ell2	0	0.659627	0.777	0.496	0	0	Ell2
Gltp	0	0.479226	0.694	0.413	0	0	Gltp
Smim3	0	0.490755	0.638	0.358	0	0	Smim3
Fuca2	0	0.587692	0.598	0.318	0	0	Fuca2
Siva1	0	0.566126	0.591	0.311	0	0	Siva1
Sap30	0	0.783961	0.538	0.259	0	0	Sap30
AI413582	0	0.649374	0.584	0.305	0	0	AI413582
Rabgef1	0	0.403121	0.804	0.526	0	0	Rabgef1
Btbd1	0	0.65508	0.769	0.491	0	0	Btbd1
Ccl8	0	3.60973	0.395	0.117	0	0	Ccl8
Rbfa	0	0.759555	0.535	0.257	0	0	Rbfa
Pea15a	0	0.445646	0.593	0.315	0	0	Pea15a
Sumo3	0	0.566281	0.604	0.326	0	0	Sumo3
D8Ertd738e	0	0.62101	0.95	0.672	0	0	D8Ertd738e
Snapc5	0	0.654424	0.589	0.312	0	0	Snapc5
Cops6	0	0.502419	0.641	0.365	0	0	Cops6
Laptm4a	0	0.401288	0.91	0.634	0	0	Laptm4a
Hdgf	0	0.481783	0.646	0.371	0	0	Hdgf
Dmac1	0	0.858339	0.525	0.25	0	0	Dmac1
Pdia6	0	0.541074	0.882	0.607	0	0	Pdia6
Tmem176a	0	1.0233	0.575	0.3	0	0	Tmem176a
Mrps18a	0	0.621143	0.578	0.303	0	0	Mrps18a
Ehd1	0	0.545736	0.603	0.328	0	0	Ehd1
Nfe2l2	0	0.578188	0.977	0.703	0	0	Nfe2l2
Txn1	0	0.442069	0.969	0.695	0	0	Txn1
Fcgrt	0	0.640908	0.495	0.221	0	0	Fcgrt
Cox5b	0	0.475952	0.954	0.68	0	0	Cox5b
Dhrs3	0	0.481757	0.543	0.271	0	0	Dhrs3
H2-Eb1	0	1.59168	0.997	0.725	0	0	H2-Eb1
Bri3	0	0.61434	0.951	0.679	0	0	Bri3
Vamp8	0	0.644656	0.956	0.684	0	0	Vamp8
Ldlrad3	0	0.753528	0.419	0.148	0	0	Ldlrad3
Cwc25	0	0.791454	0.624	0.353	0	0	Cwc25
Ahsa1	0	0.663298	0.564	0.293	0	0	Ahsa1
Capns1	0	0.420821	0.893	0.623	0	0	Capns1
Psma2	0	0.391502	0.911	0.641	0	0	Psma2
Gm6377	0	1.14668	0.403	0.133	0	0	Gm6377
Mrpl17	0	0.612763	0.582	0.312	0	0	Mrpl17
Pik3ap1	0	0.266236	0.942	0.672	0	0	Pik3ap1
Arhgef10l	0	0.585865	0.494	0.225	0	0	Arhgef10l
Dynll1	0	0.482877	0.936	0.667	0	0	Dynll1
Erp29	0	0.539373	0.965	0.696	0	0	Erp29
H2-Aa	0	1.50356	0.998	0.729	0	0	H2-Aa
Dnajb14	0	0.408951	0.587	0.318	0	0	Dnajb14
Ptpmt1	0	0.764972	0.533	0.265	0	0	Ptpmt1
Cib1	0	0.545461	0.615	0.347	0	0	Cib1
Rgs1	0	0.818291	0.868	0.601	0	0	Rgs1
S100a1	0	1.06632	0.427	0.16	0	0	S100a1
Atox1	0	0.46194	0.979	0.712	0	0	Atox1
Lrmda	0	0.307409	0.988	0.721	0	0	Lrmda
Il1rn	0	0.702532	0.49	0.224	0	0	Il1rn
Dmxl2	0	0.593388	0.455	0.189	0	0	Dmxl2
Nedd8	0	0.380627	0.917	0.651	0	0	Nedd8
Cnpy2	0	0.503101	0.593	0.327	0	0	Cnpy2
Bscl2	0	0.582566	0.574	0.308	0	0	Bscl2
Ap1s1	0	0.636003	0.518	0.253	0	0	Ap1s1
Tubb6	0	0.711697	0.501	0.236	0	0	Tubb6
Hint1	0	0.477321	0.942	0.677	0	0	Hint1
Nenf	0	0.683869	0.51	0.246	0	0	Nenf
Tent5c	0	0.473327	0.62	0.356	0	0	Tent5c
Pycard	0	0.444064	0.912	0.648	0	0	Pycard
Cox5a	0	0.644126	0.953	0.689	0	0	Cox5a
Aph1c	0	1.16118	0.408	0.144	0	0	Aph1c
Jmy	0	0.372333	0.666	0.402	0	0	Jmy
Prdx5	0	0.548756	0.989	0.726	0	0	Prdx5
Cox7a2	0	0.413826	0.947	0.684	0	0	Cox7a2
Ly9	0	0.627635	0.498	0.236	0	0	Ly9
Lamp1	0	0.677667	0.985	0.723	0	0	Lamp1
Lap3	0	0.50852	0.601	0.339	0	0	Lap3
Mrpl36	0	0.547042	0.588	0.326	0	0	Mrpl36
Atp6v1f	0	0.43799	0.947	0.685	0	0	Atp6v1f
Oas1a	0	0.562467	0.525	0.264	0	0	Oas1a
Cd86	0	0.401876	0.975	0.714	0	0	Cd86
Slc25a28	0	0.600158	0.562	0.302	0	0	Slc25a28
Tlr1	0	1.10341	0.411	0.151	0	0	Tlr1
Ccnd1	0	0.82834	0.467	0.207	0	0	Ccnd1
Ifnar2	0	0.458058	0.955	0.695	0	0	Ifnar2
Fam89b	0	0.59072	0.569	0.309	0	0	Fam89b
Adam8	0	0.732087	0.501	0.242	0	0	Adam8
Nufip1	0	0.596346	0.537	0.278	0	0	Nufip1
Eprs	0	0.631614	0.747	0.489	0	0	Eprs
Cpeb2	0	0.412158	0.604	0.346	0	0	Cpeb2
Rbx1	0	0.448107	0.942	0.684	0	0	Rbx1
Dock1	0	0.20062	0.529	0.272	0	0	Dock1
Dusp1	0	0.860853	0.96	0.703	0	0	Dusp1
Atp5j2	0	0.377964	0.939	0.682	0	0	Atp5j2
Snx5	0	0.556789	0.955	0.699	0	0	Snx5
Pomp	0	0.445098	0.949	0.693	0	0	Pomp
Arhgap10	0	0.51529	0.513	0.257	0	0	Arhgap10
Vipas39	0	0.937512	0.431	0.175	0	0	Vipas39
Tmed10	0	0.535631	0.955	0.7	0	0	Tmed10
Bak1	0	0.601772	0.547	0.293	0	0	Bak1
Cd40	0	0.359414	0.486	0.232	0	0	Cd40
Gbp2b	0	2.15119	0.337	0.083	0	0	Gbp2b
Cd38	0	0.867495	0.483	0.229	0	0	Cd38
Zfp703	0	0.816608	0.469	0.215	0	0	Zfp703
Slc25a39	0	0.647451	0.517	0.263	0	0	Slc25a39
Tmem50b	0	0.647126	0.504	0.25	0	0	Tmem50b
Prdx1	0	0.993768	0.975	0.722	0	0	Prdx1
Nucb2	0	0.699962	0.44	0.188	0	0	Nucb2
Mrpl27	0	0.724525	0.488	0.236	0	0	Mrpl27
Ssr4	0	0.40947	0.938	0.686	0	0	Ssr4
Lmna	0	0.755836	0.428	0.177	0	0	Lmna
Pilrb2	0	1.0939	0.377	0.126	0	0	Pilrb2
Ston2	0	0.526371	0.476	0.225	0	0	Ston2
Mcfd2	0	0.597364	0.495	0.245	0	0	Mcfd2
Vdac2	0	0.455114	0.927	0.678	0	0	Vdac2
Mthfr	0	0.542911	0.487	0.239	0	0	Mthfr
Sem1	0	0.439464	0.975	0.727	0	0	Sem1
Ndel1	0	0.421298	0.907	0.659	0	0	Ndel1
Phf11d	0	0.563283	0.489	0.241	0	0	Phf11d
Cebpzos	0	0.540103	0.524	0.276	0	0	Cebpzos
Snx8	0	0.402765	0.47	0.222	0	0	Snx8
Slc39a1	0	0.524461	0.537	0.29	0	0	Slc39a1
Tmbim1	0	0.870239	0.419	0.172	0	0	Tmbim1
Bst1	0	0.49781	0.448	0.201	0	0	Bst1
Dck	0	0.57363	0.483	0.236	0	0	Dck
Tmem171	0	2.48825	0.297	0.05	0	0	Tmem171
Nrg1	0	0.535359	0.481	0.234	0	0	Nrg1
Rnf217	0	0.768925	0.411	0.164	0	0	Rnf217
Plbd2	0	0.540967	0.512	0.266	0	0	Plbd2
Clcn7	0	0.41636	0.489	0.243	0	0	Clcn7
Emilin1	0	1.46116	0.334	0.089	0	0	Emilin1
Cox6b1	0	0.522772	0.973	0.728	0	0	Cox6b1
Nme2	0	0.584595	0.976	0.731	0	0	Nme2
Ucp2	0	0.766946	0.975	0.731	0	0	Ucp2
Fos	0	0.632301	0.992	0.748	0	0	Fos
H2-Ab1	0	1.57789	0.999	0.755	0	0	H2-Ab1
Dbndd2	0	0.94117	0.41	0.166	0	0	Dbndd2
Efhd2	0	0.601644	0.977	0.734	0	0	Efhd2
Pf4	0	3.36358	0.267	0.025	0	0	Pf4
Ctsc	0	0.833633	0.993	0.751	0	0	Ctsc
Rnf150	0	0.858101	0.373	0.131	0	0	Rnf150
Arg1	0	1.00274	0.372	0.13	0	0	Arg1
Trpm2	0	0.316076	0.471	0.229	0	0	Trpm2
Rai14	0	0.860874	0.391	0.15	0	0	Rai14
Slc25a33	0	0.714207	0.46	0.22	0	0	Slc25a33
Cenpb	0	0.680638	0.48	0.24	0	0	Cenpb
AW112010	0	0.36056	0.979	0.739	0	0	AW112010
Sdcbp	0	0.629099	0.983	0.744	0	0	Sdcbp
Ctsz	0	0.830269	0.996	0.758	0	0	Ctsz
Slc35f6	0	0.683928	0.42	0.182	0	0	Slc35f6
Mefv	0	0.631611	0.411	0.173	0	0	Mefv
Gfer	0	0.576622	0.479	0.241	0	0	Gfer
Kcnn4	0	0.454718	0.442	0.205	0	0	Kcnn4
Cyp4v3	0	0.551395	0.471	0.234	0	0	Cyp4v3
Atp6v0b	0	0.400801	0.966	0.73	0	0	Atp6v0b
Plin3	0	0.811803	0.416	0.182	0	0	Plin3
Haus8	0	0.710708	0.46	0.227	0	0	Haus8
Ccl5	0	0.191632	0.891	0.658	0	0	Ccl5
Mrpl11	0	0.626212	0.484	0.251	0	0	Mrpl11
Tlr12	0	1.43627	0.325	0.094	0	0	Tlr12
Ift22	0	1.31719	0.344	0.113	0	0	Ift22
Atp5l	0	0.402923	0.973	0.742	0	0	Atp5l
Ltbr	0	0.583552	0.44	0.21	0	0	Ltbr
Pira2	0	0.918343	0.387	0.157	0	0	Pira2
Bach2os	0	1.44101	0.312	0.082	0	0	Bach2os
Pde8a	0	0.419527	0.432	0.203	0	0	Pde8a
Slc25a5	0	0.457103	0.957	0.728	0	0	Slc25a5
Galc	0	0.531045	0.422	0.194	0	0	Galc
Parvb	0	0.619991	0.386	0.16	0	0	Parvb
Fbxo6	0	0.739412	0.438	0.214	0	0	Fbxo6
Hsd3b7	0	0.918728	0.372	0.148	0	0	Hsd3b7
Ocrl	0	0.796693	0.371	0.147	0	0	Ocrl
Pde4b	0	0.38884	0.902	0.678	0	0	Pde4b
Aldoa	0	0.4846	0.977	0.753	0	0	Aldoa
Tlr13	0	0.596543	0.417	0.193	0	0	Tlr13
Arrdc4	0	0.672061	0.436	0.213	0	0	Arrdc4
Tyrobp	0	0.600311	0.997	0.774	0	0	Tyrobp
Cfp	0	0.679984	0.417	0.195	0	0	Cfp
Dennd1a	0	0.484689	0.968	0.747	0	0	Dennd1a
Hebp1	0	0.960067	0.347	0.127	0	0	Hebp1
Fdps	0	0.685293	0.436	0.217	0	0	Fdps
Calr	0	0.583408	0.963	0.744	0	0	Calr
Pkm	0	0.465371	0.982	0.763	0	0	Pkm
Sat1	0	0.383868	0.968	0.749	0	0	Sat1
Ccl7	0	2.34585	0.268	0.051	0	0	Ccl7
Rpl31	0	0.399613	0.975	0.758	0	0	Rpl31
Gabarap	0	0.657661	0.982	0.765	0	0	Gabarap
Scarf1	0	1.02613	0.325	0.109	0	0	Scarf1
Pdxk	0	0.790265	0.376	0.16	0	0	Pdxk
Sfxn5	0	0.728912	0.349	0.133	0	0	Sfxn5
Ctsb	0	1.33938	0.995	0.779	0	0	Ctsb
Mrpl55	0	0.69685	0.42	0.205	0	0	Mrpl55
Fcer1g	0	1.09977	0.997	0.782	0	0	Fcer1g
Jdp2	0	0.627477	0.417	0.202	0	0	Jdp2
Abcg3	0	1.1498	0.332	0.12	0	0	Abcg3
Zeb2	0	0.447685	0.995	0.784	0	0	Zeb2
Lyz2	0	1.05372	0.998	0.787	0	0	Lyz2
Mcee	0	0.737842	0.39	0.182	0	0	Mcee
Sh2d1b1	0	1.27961	0.293	0.085	0	0	Sh2d1b1
Ybx1	0	0.740355	0.982	0.774	0	0	Ybx1
Fads1	0	1.23249	0.298	0.091	0	0	Fads1
Vill	0	1.21139	0.322	0.116	0	0	Vill
Lyn	0	0.422557	0.992	0.786	0	0	Lyn
Atp1a3	0	0.797973	0.352	0.147	0	0	Atp1a3
Anpep	0	1.40069	0.295	0.09	0	0	Anpep
Gng5	0	0.494522	0.982	0.779	0	0	Gng5
Fblim1	0	1.13101	0.296	0.094	0	0	Fblim1
Rps17	0	0.423322	0.98	0.778	0	0	Rps17
Tlr8	0	1.2508	0.283	0.082	0	0	Tlr8
Psme1	0	0.336074	0.983	0.783	0	0	Psme1
Arhgap19	0	1.83059	0.249	0.05	0	0	Arhgap19
Atp2b1	0	0.567673	0.978	0.779	0	0	Atp2b1
H2-T23	0	0.498326	0.976	0.778	0	0	H2-T23
Gcsh	0	0.792978	0.34	0.144	0	0	Gcsh
Atp6v0c	0	0.833974	0.992	0.796	0	0	Atp6v0c
Plekhg3	0	0.707694	0.331	0.137	0	0	Plekhg3
S1pr2	0	1.11278	0.296	0.103	0	0	S1pr2
Chchd2	0	0.405975	0.979	0.786	0	0	Chchd2
Gm20513	0	0.484952	0.329	0.137	0	0	Gm20513
Cyb5r1	0	0.859413	0.32	0.13	0	0	Cyb5r1
Adgb	0	0.919891	0.283	0.093	0	0	Adgb
Ifi44	0	1.0758	0.301	0.113	0	0	Ifi44
Itsn1	0	0.876415	0.298	0.11	0	0	Itsn1
Zfp821	0	0.704437	0.314	0.129	0	0	Zfp821
Gdi2	0	0.462368	0.971	0.786	0	0	Gdi2
Ccdc102a	0	0.752022	0.318	0.134	0	0	Ccdc102a
Sirpb1a	0	1.22033	0.27	0.089	0	0	Sirpb1a
Cox8a	0	0.399774	0.988	0.807	0	0	Cox8a
Slc30a1	0	0.968093	0.286	0.106	0	0	Slc30a1
Mfsd12	0	0.731435	0.31	0.13	0	0	Mfsd12
Coa4	0	1.0739	0.289	0.11	0	0	Coa4
Siglec1	0	1.46491	0.239	0.061	0	0	Siglec1
Gas2l3	0	0.95483	0.282	0.105	0	0	Gas2l3
Psmb8	0	0.344786	0.988	0.811	0	0	Psmb8
Nlrc4	0	0.738838	0.29	0.114	0	0	Nlrc4
Tceal8	0	1.04122	0.265	0.092	0	0	Tceal8
Cd300lb	0	1.31105	0.244	0.072	0	0	Cd300lb
Klc4	0	0.824948	0.271	0.104	0	0	Klc4
Vcam1	0	1.94126	0.237	0.071	0	0	Vcam1
Gm36161	0	1.08843	0.253	0.088	0	0	Gm36161
Arpc3	0	0.339909	0.987	0.825	0	0	Arpc3
Gapdh	0	0.498363	0.991	0.83	0	0	Gapdh
Aldoc	0	0.871331	0.253	0.094	0	0	Aldoc
Mcl1	0	0.340676	0.99	0.832	0	0	Mcl1
Smim24	0	1.12317	0.243	0.085	0	0	Smim24
2310040G24Rik	0	1.10218	0.244	0.088	0	0	2310040G24Rik
Oas1g	0	1.21871	0.229	0.074	0	0	Oas1g
C130050O18Rik	0	0.873418	0.24	0.085	0	0	C130050O18Rik
Fuom	0	1.04113	0.242	0.088	0	0	Fuom
Psap	0	1.19482	0.998	0.845	0	0	Psap
Clta	0	0.34264	0.984	0.834	0	0	Clta
Gamt	0	1.25058	0.219	0.071	0	0	Gamt
Pfn1	0	0.369139	0.994	0.847	0	0	Pfn1
Ms4a14	0	2.77245	0.164	0.017	0	0	Ms4a14
Rab13	0	1.33382	0.199	0.054	0	0	Rab13
Dpep2	0	1.26549	0.211	0.066	0	0	Dpep2
Npc2	0	0.846771	0.997	0.853	0	0	Npc2
Aldh1b1	0	1.31701	0.204	0.061	0	0	Aldh1b1
Pparg	0	1.39888	0.173	0.031	0	0	Pparg
Arpc1b	0	0.484776	0.99	0.85	0	0	Arpc1b
C1ra	0	1.3	0.204	0.065	0	0	C1ra
Calm1	0	0.449454	0.993	0.855	0	0	Calm1
Psd3	0	1.19022	0.204	0.066	0	0	Psd3
Nxpe5	0	2.48403	0.158	0.021	0	0	Nxpe5
Ly6e	0	0.587351	0.993	0.856	0	0	Ly6e
Gdf3	0	3.02348	0.159	0.025	0	0	Gdf3
Cd22	0	1.09657	0.184	0.052	0	0	Cd22
Cyba	0	0.805272	0.996	0.864	0	0	Cyba
Rps2	0	0.338829	0.992	0.862	0	0	Rps2
Rpl10	0	0.402738	0.995	0.865	0	0	Rpl10
Ctss	0	0.882127	0.999	0.871	0	0	Ctss
H3f3a	0	0.39746	0.991	0.866	0	0	H3f3a
Cd74	0	1.44368	1	0.88	0	0	Cd74
Pdgfc	0	2.18189	0.138	0.019	0	0	Pdgfc
Apoe	0	2.23635	1	0.882	0	0	Apoe
Hsp90ab1	0	0.32625	0.994	0.879	0	0	Hsp90ab1
Tgfb3	0	1.64575	0.132	0.024	0	0	Tgfb3
Hspa8	0	0.338809	0.994	0.886	0	0	Hspa8
Rps20	0	0.300971	0.997	0.895	0	0	Rps20
Tmem26	0	2.47669	0.112	0.012	0	0	Tmem26
Rps29	0	0.393743	0.999	0.901	0	0	Rps29
Clec4b1	0	2.79845	0.098	0.012	0	0	Clec4b1
Ftl1	0	1.17724	0.999	0.922	0	0	Ftl1
Itm2b	0	0.807341	0.998	0.924	0	0	Itm2b
B2m	0	0.568003	0.999	0.95	0	0	B2m
H2-D1	0	0.333177	0.999	0.963	0	0	H2-D1
H2-K1	0	0.364423	0.999	0.967	0	0	H2-K1
Fth1	0	1.33073	1	0.977	0	0	Fth1
Tmsb4x	0	0.363295	1	0.982	0	0	Tmsb4x
Ldha	9.8309e-308	0.368647	0.958	0.717	2.21864e-303	0	Ldha
Vim	2.75922e-307	0.288016	0.963	0.666	6.227e-303	0	Vim
Shtn1	2.39552e-306	0.552828	0.313	0.131	5.40621e-302	0	Shtn1
Znhit1	8.50355e-306	0.468631	0.598	0.334	1.91908e-301	0	Znhit1
Ndufs6	3.24545e-304	0.442209	0.732	0.445	7.32433e-300	0	Ndufs6
Bag1	1.10403e-303	0.388497	0.823	0.536	2.49159e-299	0	Bag1
Psmb9	2.41585e-303	0.355151	0.955	0.707	5.45209e-299	0	Psmb9
Vps26a	2.59966e-303	0.385218	0.666	0.392	5.8669e-299	0	Vps26a
Mrps18c	4.66558e-303	0.487504	0.646	0.376	1.05293e-298	0	Mrps18c
Epn1	6.11087e-303	0.365864	0.707	0.424	1.3791e-298	0	Epn1
Coa5	9.83617e-303	0.557931	0.509	0.27	2.21983e-298	0	Coa5
Entpd7	8.11294e-302	0.754738	0.317	0.137	1.83093e-297	0	Entpd7
Smpdl3a	1.47274e-301	0.330999	0.69	0.408	3.32368e-297	0	Smpdl3a
Nudc	1.66028e-301	0.411634	0.746	0.456	3.74693e-297	0	Nudc
Spsb2	5.92356e-301	0.763136	0.34	0.151	1.33683e-296	0	Spsb2
Gpi1	1.42733e-300	0.342251	0.945	0.677	3.22121e-296	0	Gpi1
Chmp2a	3.00812e-300	0.389609	0.886	0.603	6.78873e-296	0	Chmp2a
Nfu1	1.59407e-299	0.471057	0.591	0.33	3.5975e-295	0	Nfu1
Fnip2	2.35957e-299	0.367686	0.597	0.333	5.32507e-295	0	Fnip2
Evi2a	4.66815e-299	0.32768	0.792	0.488	1.05351e-294	0	Evi2a
Rgs2	5.04488e-299	0.418561	0.904	0.645	1.13853e-294	0	Rgs2
Serp1	1.73232e-298	0.361264	0.808	0.522	3.9095e-294	0	Serp1
Insig1	2.33889e-298	0.589712	0.45	0.229	5.27841e-294	0	Insig1
Adam15	5.12291e-298	0.299928	0.538	0.281	1.15614e-293	0	Adam15
Cox7b	1.60855e-297	0.381044	0.912	0.638	3.63017e-293	0	Cox7b
Dhrs1	7.81921e-297	0.620652	0.416	0.204	1.76464e-292	0	Dhrs1
Eif5b	2.05083e-296	0.361501	0.828	0.556	4.62831e-292	0	Eif5b
Rpl28	2.67224e-295	0.287094	0.994	0.871	6.03071e-291	0	Rpl28
Clec5a	1.89693e-294	0.484408	0.472	0.238	4.28099e-290	0	Clec5a
Ndufb3	3.45639e-294	0.390346	0.804	0.516	7.80039e-290	0	Ndufb3
Bnip2	4.08294e-294	0.410017	0.77	0.491	9.21437e-290	0	Bnip2
Ubald1	7.27564e-294	0.587589	0.414	0.203	1.64197e-289	0	Ubald1
Ndufb2	3.6423e-293	0.441143	0.672	0.398	8.21995e-289	0	Ndufb2
Tmem179b	8.0437e-293	0.45206	0.65	0.381	1.8153e-288	0	Tmem179b
Mospd2	8.08104e-293	0.396019	0.499	0.262	1.82373e-288	0	Mospd2
Atp5f1	2.15369e-292	0.368905	0.927	0.673	4.86044e-288	0	Atp5f1
Crtc3	2.59649e-292	0.276382	0.782	0.502	5.85975e-288	0	Crtc3
Tspan32	3.2869e-292	0.428407	0.37	0.17	7.41787e-288	0	Tspan32
Fam234a	6.04967e-292	0.537382	0.359	0.164	1.36529e-287	0	Fam234a
Sdhc	1.19703e-291	0.501485	0.544	0.3	2.70145e-287	0	Sdhc
Ch25h	1.35611e-291	2.81544	0.083	0.011	3.06048e-287	0	Ch25h
Mpc2	3.43381e-291	0.378325	0.764	0.479	7.74943e-287	0	Mpc2
5031439G07Rik	9.80194e-291	0.344212	0.511	0.269	2.2121e-286	0	5031439G07Rik
Man1b1	2.06355e-290	0.608733	0.44	0.229	4.65702e-286	0	Man1b1
Pla2g15	4.51154e-290	0.12609	0.574	0.298	1.01816e-285	0	Pla2g15
Serf2	4.5586e-290	0.323229	0.989	0.827	1.02878e-285	0	Serf2
Ldlr	1.11017e-289	0.248646	0.509	0.265	2.50543e-285	0	Ldlr
Arhgdia	1.16543e-289	0.372072	0.924	0.677	2.63014e-285	0	Arhgdia
Hsbp1	1.52112e-289	0.396713	0.753	0.476	3.43286e-285	0	Hsbp1
Mrpl34	2.00925e-289	0.5046	0.566	0.316	4.53447e-285	0	Mrpl34
Tex264	2.86012e-289	0.589293	0.406	0.198	6.45473e-285	0	Tex264
Mgat5	1.23324e-288	0.252083	0.886	0.634	2.78317e-284	0	Mgat5
Batf3	2.34486e-288	0.355491	0.44	0.218	5.29189e-284	0	Batf3
Pip5k1c	2.37083e-288	0.340576	0.625	0.358	5.35049e-284	0	Pip5k1c
Igf1	3.42674e-288	2.37335	0.094	0.015	7.73347e-284	0	Igf1
Gab2	9.84935e-288	0.233371	0.982	0.699	2.2228e-283	0	Gab2
Hagh	7.27353e-287	0.544298	0.465	0.242	1.64149e-282	0	Hagh
Mrpl35	7.47125e-287	0.652389	0.439	0.224	1.68611e-282	0	Mrpl35
Naaa	9.76352e-287	0.242477	0.559	0.301	2.20343e-282	0	Naaa
Lrrc59	9.90571e-287	0.446791	0.607	0.35	2.23552e-282	0	Lrrc59
Timm8b	2.49074e-286	0.487876	0.582	0.331	5.62111e-282	0	Timm8b
Tomm6	4.24062e-286	0.369808	0.875	0.601	9.57024e-282	0	Tomm6
Lin54	5.61383e-286	0.582136	0.553	0.329	1.26693e-281	0	Lin54
Creg2	1.85238e-285	1.46555	0.142	0.036	4.18045e-281	0	Creg2
Por	8.46123e-285	0.467824	0.541	0.308	1.90953e-280	0	Por
Spcs1	1.34327e-284	0.407381	0.774	0.498	3.03149e-280	0	Spcs1
Mlf2	1.93438e-284	0.44706	0.657	0.393	4.36552e-280	0	Mlf2
Gm5431	2.61737e-284	0.823134	0.272	0.11	5.90687e-280	0	Gm5431
Nit2	7.08712e-284	0.91494	0.266	0.107	1.59942e-279	0	Nit2
Atp5g3	7.86308e-284	0.381269	0.817	0.532	1.77454e-279	0	Atp5g3
Znfx1	1.07225e-283	0.335561	0.688	0.415	2.41986e-279	0	Znfx1
Polr2k	1.81896e-283	0.413179	0.644	0.376	4.10504e-279	0	Polr2k
Cttnbp2nl	1.85804e-283	0.104046	0.813	0.482	4.19322e-279	0	Cttnbp2nl
Gbp8	2.47741e-283	0.364012	0.661	0.398	5.59101e-279	0	Gbp8
Socs3	4.10481e-283	0.37397	0.769	0.493	9.26373e-279	0	Socs3
Cfl1	5.58724e-283	0.331682	0.986	0.836	1.26093e-278	0	Cfl1
Neurl3	6.59734e-283	0.29205	0.926	0.68	1.48889e-278	0	Neurl3
2610001J05Rik	7.19417e-283	0.552927	0.486	0.259	1.62358e-278	0	2610001J05Rik
Irs2	1.39002e-282	0.313796	0.46	0.238	3.137e-278	0	Irs2
Nt5c	2.61462e-281	0.376668	0.718	0.434	5.90067e-277	0	Nt5c
Mrpl28	2.67247e-281	0.568616	0.466	0.245	6.03123e-277	0	Mrpl28
Il3ra	3.12672e-281	0.655574	0.399	0.197	7.05638e-277	0	Il3ra
Gng12	4.91603e-281	0.255689	0.773	0.478	1.10945e-276	0	Gng12
Pfdn6	5.31369e-281	0.464798	0.627	0.363	1.19919e-276	0	Pfdn6
Zeb2os	6.58022e-281	0.254397	0.574	0.308	1.48502e-276	0	Zeb2os
Tmem104	1.31002e-280	0.279551	0.507	0.268	2.95646e-276	0	Tmem104
Gpnmb	1.38513e-280	2.05652	0.151	0.042	3.12595e-276	0	Gpnmb
Dhx58	2.07887e-280	0.479421	0.477	0.25	4.69158e-276	0	Dhx58
Ddt	2.82061e-280	0.419599	0.604	0.348	6.36556e-276	0	Ddt
Parp1	5.97295e-280	0.502713	0.499	0.27	1.34797e-275	0	Parp1
Psmb5	1.18011e-279	0.395697	0.831	0.547	2.66328e-275	0	Psmb5
Ndufb6	3.36065e-279	0.439212	0.663	0.393	7.58432e-275	0	Ndufb6
Fgd4	4.77533e-279	0.192403	0.584	0.318	1.0777e-274	0	Fgd4
Elof1	2.1984e-278	0.532097	0.529	0.289	4.96134e-274	0	Elof1
Cd44	3.27844e-278	0.187249	0.867	0.569	7.39877e-274	0	Cd44
Atp5j	3.02273e-277	0.331226	0.936	0.684	6.8217e-273	0	Atp5j
Aup1	1.26875e-276	0.401786	0.761	0.486	2.86332e-272	0	Aup1
Mrpl12	2.93948e-276	0.462436	0.573	0.322	6.63383e-272	0	Mrpl12
Elob	3.43039e-276	0.338021	0.962	0.714	7.7417e-272	0	Elob
Dcxr	1.78443e-275	0.648848	0.352	0.164	4.02711e-271	0	Dcxr
Capza2	2.02912e-275	0.312578	0.974	0.783	4.57932e-271	0	Capza2
Vdac3	2.44567e-275	0.392092	0.729	0.449	5.51938e-271	0	Vdac3
Mybbp1a	4.73187e-275	0.50095	0.455	0.237	1.06789e-270	0	Mybbp1a
Tnfaip8l2	5.03379e-275	0.326376	0.768	0.482	1.13603e-270	0	Tnfaip8l2
Tor3a	5.47043e-275	0.349543	0.601	0.343	1.23457e-270	0	Tor3a
Pdgfa	1.20798e-274	0.859551	0.222	0.081	2.72618e-270	0	Pdgfa
Tceal9	1.35464e-274	0.52378	0.464	0.245	3.05716e-270	0	Tceal9
Pdcd5	1.4189e-274	0.387975	0.75	0.47	3.20217e-270	0	Pdcd5
Tm2d2	2.18116e-274	0.418874	0.615	0.358	4.92244e-270	0	Tm2d2
Bola2	4.11553e-274	0.427445	0.661	0.394	9.28794e-270	0	Bola2
Nt5dc2	8.70246e-274	1.03658	0.216	0.078	1.96397e-269	0	Nt5dc2
Fam83f	3.51401e-273	1.57864	0.125	0.03	7.93043e-269	0	Fam83f
Xylt2	6.1174e-273	0.836929	0.214	0.077	1.38057e-268	0	Xylt2
Gnai2	9.86716e-273	0.323169	0.987	0.835	2.22682e-268	0	Gnai2
Tnfaip8	1.03159e-272	0.214547	0.913	0.665	2.32808e-268	0	Tnfaip8
Ifrd1	1.45361e-272	0.293829	0.937	0.74	3.28051e-268	0	Ifrd1
Cd52	2.34142e-272	0.316157	0.998	0.854	5.28412e-268	0	Cd52
Med29	2.46084e-272	0.590376	0.427	0.22	5.55362e-268	0	Med29
Cnpy3	4.32151e-272	0.329948	0.67	0.394	9.75278e-268	0	Cnpy3
Ptpn18	4.37879e-272	0.314298	0.967	0.755	9.88206e-268	0	Ptpn18
Spint1	6.84589e-272	0.431321	0.505	0.271	1.54498e-267	0	Spint1
Calm3	8.73622e-272	0.3219	0.807	0.512	1.97159e-267	0	Calm3
Ang	2.23322e-271	0.401763	0.376	0.177	5.03993e-267	0	Ang
Asna1	3.21058e-271	0.531373	0.455	0.239	7.24565e-267	0	Asna1
Glipr1	3.81201e-271	0.5254	0.56	0.323	8.60294e-267	0	Glipr1
Nagk	4.73294e-271	0.503798	0.362	0.172	1.06813e-266	0	Nagk
Rnpep	1.50796e-270	0.312282	0.748	0.466	3.40317e-266	0	Rnpep
Atp5e	4.60036e-270	0.332845	0.977	0.766	1.03821e-265	0	Atp5e
Tcn2	9.64245e-270	0.245407	0.675	0.389	2.17611e-265	0	Tcn2
Mrps36	1.48781e-269	0.467046	0.545	0.306	3.35768e-265	0	Mrps36
Ubb	1.76799e-269	0.267772	0.996	0.9	3.98999e-265	0	Ubb
Rpl35	2.46364e-269	0.296424	0.975	0.765	5.55994e-265	0	Rpl35
Atp6v0e	3.66567e-269	0.338643	0.926	0.686	8.27268e-265	0	Atp6v0e
Slc31a1	1.44672e-268	0.250423	0.666	0.386	3.26495e-264	0	Slc31a1
Iigp1	2.2227e-268	0.176158	0.654	0.382	5.01619e-264	0	Iigp1
Anxa11	6.4525e-268	0.363544	0.64	0.382	1.4562e-263	0	Anxa11
Ik	1.11842e-267	0.343713	0.748	0.476	2.52406e-263	0	Ik
Arl5c	2.89632e-267	0.31044	0.593	0.338	6.53641e-263	0	Arl5c
Magohb	2.93069e-267	0.569134	0.482	0.259	6.61399e-263	0	Magohb
Plekho2	6.39402e-266	0.12963	0.802	0.504	1.443e-261	0	Plekho2
Snx20	1.01498e-265	0.312018	0.837	0.556	2.2906e-261	0	Snx20
Cox6c	1.65139e-265	0.318361	0.961	0.723	3.72685e-261	0	Cox6c
Ebi3	2.31066e-265	0.536875	0.367	0.176	5.21469e-261	0	Ebi3
Ensa	4.51318e-265	0.342602	0.667	0.4	1.01853e-260	0	Ensa
P2ry14	4.8307e-265	0.124577	0.457	0.233	1.09019e-260	0	P2ry14
Cmpk1	5.69066e-265	0.366537	0.759	0.493	1.28427e-260	0	Cmpk1
Rgl1	7.39111e-265	0.378539	0.499	0.27	1.66802e-260	0	Rgl1
Polr2i	3.58097e-264	0.493363	0.512	0.282	8.08154e-260	0	Polr2i
Rab9	6.84711e-264	0.431349	0.491	0.265	1.54526e-259	0	Rab9
Mrpl14	1.15582e-263	0.353295	0.663	0.391	2.60846e-259	0	Mrpl14
Ndufaf8	3.42983e-263	0.468078	0.523	0.291	7.74045e-259	0	Ndufaf8
Tpcn2	3.56412e-263	0.60384	0.247	0.098	8.04351e-259	0	Tpcn2
Myo1c	3.76198e-263	0.310839	0.582	0.33	8.49003e-259	0	Myo1c
Vat1	4.06984e-263	1.07299	0.197	0.069	9.1848e-259	0	Vat1
Mir22hg	6.51668e-263	0.456238	0.426	0.219	1.47068e-258	0	Mir22hg
Mrpl21	8.40577e-263	0.413246	0.606	0.351	1.89701e-258	0	Mrpl21
Arl8a	8.84996e-263	0.371472	0.59	0.34	1.99726e-258	0	Arl8a
Fndc3b	9.0642e-263	0.165236	0.766	0.472	2.04561e-258	0	Fndc3b
Dpp7	9.92909e-263	0.766548	0.238	0.093	2.2408e-258	0	Dpp7
Snap23	1.156e-262	0.253478	0.746	0.462	2.60887e-258	0	Snap23
Idh2	4.44216e-262	0.385011	0.446	0.23	1.00251e-257	0	Idh2
Atp5b	5.71543e-262	0.339511	0.951	0.729	1.28986e-257	0	Atp5b
Mtpn	1.07249e-261	0.391469	0.772	0.501	2.4204e-257	0	Mtpn
Ripk3	5.94133e-260	0.79319	0.287	0.125	1.34084e-255	0	Ripk3
Cysltr1	6.8354e-260	0.403134	0.454	0.235	1.54261e-255	0	Cysltr1
Ppia	7.20658e-259	0.23591	0.995	0.868	1.62638e-254	0	Ppia
4930455G09Rik	9.48003e-259	1.1807	0.153	0.045	2.13945e-254	0	4930455G09Rik
Chmp5	2.50662e-258	0.386325	0.68	0.416	5.65694e-254	0	Chmp5
Mphosph10	4.79273e-258	0.435729	0.497	0.274	1.08162e-253	0	Mphosph10
Idh1	6.96377e-258	0.643703	0.31	0.139	1.57158e-253	0	Idh1
Pmvk	8.70992e-258	0.454807	0.47	0.252	1.96565e-253	0	Pmvk
Psma7	1.43453e-257	0.291745	0.957	0.706	3.23744e-253	0	Psma7
Ndufv3	2.07165e-257	0.361436	0.803	0.53	4.67531e-253	0	Ndufv3
Anapc13	3.07204e-257	0.390447	0.593	0.346	6.93299e-253	0	Anapc13
Dctn3	3.38658e-257	0.360592	0.779	0.496	7.64284e-253	0	Dctn3
Iah1	4.09477e-257	0.584893	0.427	0.224	9.24108e-253	0	Iah1
Cox14	4.37724e-257	0.376721	0.746	0.469	9.87856e-253	0	Cox14
Reep5	5.29273e-257	0.322886	0.924	0.671	1.19446e-252	0	Reep5
Necap2	5.60311e-257	0.346258	0.725	0.457	1.26451e-252	0	Necap2
Rps8	7.48485e-257	0.224807	0.998	0.906	1.68918e-252	0	Rps8
Fbl	7.97624e-257	0.350004	0.694	0.421	1.80008e-252	0	Fbl
Mrpl2	9.38994e-257	0.560325	0.424	0.221	2.11912e-252	0	Mrpl2
Gba	1.31104e-256	0.576015	0.378	0.188	2.95876e-252	0	Gba
Ccr5	1.91326e-256	0.277443	0.955	0.701	4.31784e-252	0	Ccr5
Tmem141	2.97585e-256	0.730108	0.283	0.123	6.71591e-252	0	Tmem141
Acp1	4.96242e-256	0.431189	0.56	0.321	1.11992e-251	0	Acp1
Cox7c	5.25466e-256	0.321544	0.976	0.764	1.18587e-251	0	Cox7c
Gm15832	7.49199e-256	0.62187	0.276	0.118	1.69079e-251	0	Gm15832
Map7d1	1.1744e-255	0.2924	0.661	0.396	2.65038e-251	0	Map7d1
Fdx2	1.80589e-255	0.583548	0.393	0.199	4.07553e-251	0	Fdx2
Slc25a10	5.25519e-255	1.03433	0.196	0.07	1.18599e-250	0	Slc25a10
Atp5g2	7.06912e-255	0.298746	0.96	0.738	1.59536e-250	0	Atp5g2
Hcls1	8.03713e-255	0.339855	0.883	0.614	1.81382e-250	0	Hcls1
Sdhaf4	8.35341e-255	0.608907	0.393	0.2	1.8852e-250	0	Sdhaf4
Parp2	1.39992e-254	0.49503	0.428	0.225	3.15933e-250	0	Parp2
Pim3	2.24204e-254	0.54938	0.484	0.273	5.05985e-250	0	Pim3
Synj1	2.30578e-254	0.235456	0.843	0.573	5.20369e-250	0	Synj1
Ccl2	3.19298e-254	0.50431	0.386	0.196	7.20592e-250	0	Ccl2
Cyp27a1	3.3846e-254	0.433257	0.351	0.167	7.63836e-250	0	Cyp27a1
9130401M01Rik	1.16681e-253	0.60456	0.38	0.191	2.63325e-249	0	9130401M01Rik
Glmp	2.23179e-253	0.368036	0.666	0.409	5.0367e-249	0	Glmp
Igbp1	2.9752e-253	0.415891	0.634	0.385	6.71443e-249	0	Igbp1
Ndufb9	3.43565e-253	0.331202	0.868	0.595	7.75356e-249	0	Ndufb9
Pilrb1	7.74117e-253	0.920342	0.22	0.084	1.74703e-248	0	Pilrb1
Tnfsf13b	1.21039e-252	0.679209	0.296	0.133	2.73161e-248	0	Tnfsf13b
Irak3	5.42104e-252	0.435319	0.336	0.156	1.22342e-247	0	Irak3
Pdia3	8.83508e-252	0.34856	0.952	0.761	1.9939e-247	0	Pdia3
Plxna1	1.07335e-251	1.23415	0.152	0.046	2.42234e-247	0	Plxna1
Card19	1.70604e-251	0.373324	0.67	0.405	3.85019e-247	0	Card19
Nadk	2.09093e-251	0.28507	0.672	0.411	4.71882e-247	0	Nadk
Rprd1b	2.77752e-251	0.250954	0.567	0.337	6.26831e-247	0	Rprd1b
Nfic	3.02632e-251	0.29027	0.575	0.33	6.8298e-247	0	Nfic
Cxcl2	4.49896e-251	0.699233	0.243	0.1	1.01533e-246	0	Cxcl2
Mrps24	4.82568e-251	0.373288	0.725	0.452	1.08906e-246	0	Mrps24
Psmd2	7.39159e-251	0.372751	0.674	0.416	1.66813e-246	0	Psmd2
Aga	7.78056e-251	0.579926	0.36	0.176	1.75592e-246	0	Aga
Psmb7	7.95272e-251	0.345007	0.747	0.472	1.79477e-246	0	Psmb7
Trp53inp2	2.2751e-250	0.517257	0.306	0.138	5.13445e-246	0	Trp53inp2
Tpst1	2.29879e-250	0.388942	0.399	0.201	5.1879e-246	0	Tpst1
Prdm1	2.4358e-250	0.361325	0.501	0.278	5.4971e-246	0	Prdm1
Tesk1	1.11156e-249	0.569838	0.369	0.183	2.50857e-245	0	Tesk1
Atp6v1c1	1.88416e-249	0.304994	0.638	0.385	4.25218e-245	0	Atp6v1c1
Mrpl51	2.31437e-249	0.435329	0.571	0.328	5.22308e-245	0	Mrpl51
Ndufa7	7.66336e-249	0.315679	0.886	0.623	1.72947e-244	0	Ndufa7
Nupr1	9.00318e-249	0.317161	0.482	0.258	2.03184e-244	0	Nupr1
Atp5c1	1.07155e-248	0.324697	0.931	0.691	2.41828e-244	0	Atp5c1
Eif6	1.39909e-248	0.384372	0.728	0.455	3.15746e-244	0	Eif6
Ormdl2	2.43566e-248	0.501769	0.469	0.256	5.4968e-244	0	Ormdl2
Gdpd3	7.09591e-248	0.817292	0.217	0.083	1.60141e-243	0	Gdpd3
Mocs2	8.81659e-248	0.496541	0.41	0.212	1.98973e-243	0	Mocs2
Ranbp1	1.04551e-247	0.285437	0.743	0.463	2.3595e-243	0	Ranbp1
Mrpl52	2.21569e-247	0.333288	0.894	0.626	5.00036e-243	0	Mrpl52
Snx10	3.40629e-247	0.204478	0.778	0.48	7.68732e-243	0	Snx10
Cd200r4	4.60796e-247	0.387247	0.306	0.137	1.03992e-242	0	Cd200r4
Adh5	6.88976e-247	0.394733	0.619	0.367	1.55488e-242	0	Adh5
Scarb1	4.84662e-246	0.495882	0.341	0.164	1.09379e-241	0	Scarb1
Mrpl54	6.25619e-246	0.384017	0.673	0.408	1.4119e-241	0	Mrpl54
Rps25	8.76234e-246	0.294803	0.993	0.842	1.97749e-241	0	Rps25
Prdx4	3.74933e-245	0.500191	0.42	0.221	8.46149e-241	0	Prdx4
Pin4	5.19117e-245	0.415112	0.584	0.342	1.17154e-240	0	Pin4
Slc3a2	5.63933e-245	0.285151	0.935	0.702	1.27268e-240	0	Slc3a2
Stom	8.70068e-245	0.621262	0.266	0.113	1.96357e-240	0	Stom
E2f1	8.7549e-245	0.841836	0.225	0.089	1.97581e-240	0	E2f1
Ap2m1	1.56134e-244	0.390751	0.696	0.439	3.52364e-240	0	Ap2m1
Naglu	1.87036e-244	0.372484	0.375	0.184	4.22103e-240	0	Naglu
Wdr18	2.33036e-244	0.586923	0.36	0.179	5.25916e-240	0	Wdr18
Adam17	2.5788e-243	0.272475	0.79	0.523	5.81984e-239	0	Adam17
Ccdc134	2.88198e-243	0.571742	0.305	0.142	6.50406e-239	0	Ccdc134
Nfkbie	6.68027e-243	0.375389	0.626	0.385	1.5076e-238	0	Nfkbie
Timm17a	6.97021e-243	0.413338	0.559	0.322	1.57304e-238	0	Timm17a
Sh3bp2	1.14707e-242	0.310777	0.487	0.267	2.58872e-238	0	Sh3bp2
Kcnj10	1.39119e-242	1.37234	0.119	0.03	3.13963e-238	0	Kcnj10
Psme2	2.4169e-242	0.205462	0.955	0.696	5.45445e-238	0	Psme2
Zfp992	2.69542e-242	0.504418	0.363	0.18	6.08302e-238	0	Zfp992
Psmg4	3.01062e-242	0.329301	0.583	0.341	6.79437e-238	0	Psmg4
Colgalt1	3.51285e-242	0.362439	0.542	0.309	7.92781e-238	0	Colgalt1
Acaa1a	4.71325e-242	0.383359	0.642	0.392	1.06369e-237	0	Acaa1a
Cers2	1.01044e-241	0.357132	0.604	0.358	2.28037e-237	0	Cers2
Acsf2	1.33708e-241	0.52886	0.343	0.168	3.01753e-237	0	Acsf2
Rpp21	2.99697e-241	0.408843	0.549	0.316	6.76356e-237	0	Rpp21
Vapb	3.71122e-241	0.374905	0.561	0.33	8.37549e-237	0	Vapb
Tspan4	4.09802e-241	0.457691	0.301	0.136	9.24842e-237	0	Tspan4
Triap1	5.78182e-241	0.579862	0.384	0.197	1.30484e-236	0	Triap1
Fam110b	8.71651e-241	1.44719	0.101	0.022	1.96714e-236	0	Fam110b
Cln6	9.43773e-241	0.968603	0.206	0.078	2.12991e-236	0	Cln6
Nhp2	2.21618e-240	0.408386	0.531	0.302	5.00148e-236	0	Nhp2
Fam50a	2.6144e-240	0.411591	0.548	0.316	5.90019e-236	0	Fam50a
Psmc3	3.00413e-240	0.334281	0.75	0.48	6.77973e-236	0	Psmc3
Galnt7	3.17971e-240	0.220531	0.623	0.379	7.17597e-236	0	Galnt7
Agtrap	1.68782e-239	0.463956	0.445	0.237	3.80907e-235	0	Agtrap
Snx2	4.08453e-239	0.286717	0.817	0.552	9.21797e-235	0	Snx2
Dok1	1.78668e-238	0.359686	0.501	0.276	4.03217e-234	0	Dok1
Psmc4	3.39777e-238	0.378232	0.666	0.407	7.66808e-234	0	Psmc4
Gsdmd	6.89938e-238	0.317921	0.704	0.437	1.55705e-233	0	Gsdmd
Oasl1	8.11397e-238	0.266048	0.462	0.25	1.83116e-233	0	Oasl1
Tmbim4	1.07511e-237	0.258972	0.813	0.542	2.4263e-233	0	Tmbim4
Cuta	4.35573e-237	0.353613	0.702	0.441	9.83e-233	0	Cuta
Plekhg1	5.31286e-237	0.189753	0.37	0.18	1.19901e-232	0	Plekhg1
Ifit3	1.89607e-236	0.168325	0.502	0.279	4.27905e-232	0	Ifit3
Atp5h	2.40754e-236	0.286965	0.965	0.742	5.43333e-232	0	Atp5h
Gpr108	3.05598e-236	0.411795	0.472	0.26	6.89674e-232	0	Gpr108
Sectm1a	4.43335e-236	1.24714	0.154	0.048	1.00052e-231	0	Sectm1a
Htatip2	4.45845e-236	0.609553	0.383	0.198	1.00618e-231	0	Htatip2
Heatr1	8.93862e-236	0.352196	0.434	0.231	2.01727e-231	0	Heatr1
Man2b1	2.75309e-235	0.219281	0.895	0.635	6.21318e-231	0	Man2b1
Hpcal1	4.24399e-235	0.239614	0.757	0.487	9.57784e-231	0	Hpcal1
Ift172	6.71626e-235	0.595675	0.346	0.17	1.51573e-230	0	Ift172
Apip	7.19719e-235	0.504398	0.367	0.186	1.62426e-230	0	Apip
Txn2	1.28114e-234	0.35695	0.621	0.372	2.89127e-230	0	Txn2
Sigmar1	1.55939e-234	0.576353	0.337	0.164	3.51924e-230	0	Sigmar1
Coro7	1.71905e-234	0.202166	0.59	0.346	3.87955e-230	0	Coro7
Gtf2h5	5.64703e-234	0.345118	0.655	0.398	1.27442e-229	0	Gtf2h5
Selenof	7.04023e-234	0.283998	0.876	0.623	1.58884e-229	0	Selenof
Cyp4f16	1.30101e-233	0.670984	0.269	0.118	2.93611e-229	0	Cyp4f16
N4bp1	4.05788e-233	0.259981	0.826	0.557	9.15782e-229	0	N4bp1
2310009A05Rik	5.68121e-233	0.512504	0.406	0.213	1.28214e-228	0	2310009A05Rik
Psmc2	7.9399e-233	0.338675	0.685	0.426	1.79188e-228	0	Psmc2
Tfec	1.08335e-232	0.71762	0.193	0.071	2.4449e-228	0	Tfec
Irgm1	1.23012e-232	0.246241	0.666	0.403	2.77615e-228	0	Irgm1
H2-M3	1.72642e-232	0.308517	0.749	0.481	3.89619e-228	0	H2-M3
Sptssa	2.04396e-232	0.363094	0.596	0.357	4.6128e-228	0	Sptssa
Myd88	3.73137e-232	0.4047	0.487	0.27	8.42096e-228	0	Myd88
Ddx41	4.30392e-232	0.441896	0.434	0.232	9.71308e-228	0	Ddx41
Mrps17	6.40783e-232	0.396245	0.514	0.291	1.44612e-227	0	Mrps17
Rnf213	7.40451e-232	0.183657	0.907	0.645	1.67105e-227	0	Rnf213
Ndufs2	7.58237e-232	0.362227	0.682	0.426	1.71119e-227	0	Ndufs2
Aph1a	2.50884e-231	0.400056	0.591	0.351	5.66195e-227	0	Aph1a
Tapbp	3.00551e-231	0.270896	0.942	0.701	6.78284e-227	0	Tapbp
Trafd1	3.29286e-231	0.236084	0.839	0.566	7.43134e-227	0	Trafd1
Smn1	3.42238e-231	0.49601	0.423	0.228	7.72362e-227	0	Smn1
Trappc3	4.67441e-231	0.376342	0.544	0.316	1.05492e-226	0	Trappc3
Nrg2	5.27442e-231	0.792618	0.204	0.078	1.19033e-226	0	Nrg2
Tgif1	5.94518e-231	0.256212	0.792	0.515	1.34171e-226	0	Tgif1
Cyc1	6.23321e-231	0.332295	0.68	0.424	1.40671e-226	0	Cyc1
Pak1	7.02697e-231	0.130222	0.565	0.315	1.58585e-226	0	Pak1
Hsd17b4	1.15569e-230	0.275513	0.52	0.296	2.60816e-226	0	Hsd17b4
Tmem150b	3.24828e-230	0.705395	0.225	0.091	7.33073e-226	0	Tmem150b
Nudt9	5.50197e-230	0.197601	0.481	0.266	1.24168e-225	0	Nudt9
Cdk11b	7.99392e-230	0.449301	0.827	0.619	1.80407e-225	0	Cdk11b
Nudt19	1.26231e-229	0.598483	0.312	0.148	2.84878e-225	0	Nudt19
Cd48	1.50561e-229	0.26499	0.839	0.566	3.39787e-225	0	Cd48
Fam129b	2.10554e-229	0.299687	0.376	0.191	4.75177e-225	0	Fam129b
BC031181	5.17958e-229	0.329642	0.744	0.484	1.16893e-224	0	BC031181
Mapk3	5.47042e-229	0.330787	0.627	0.378	1.23456e-224	0	Mapk3
Tspan31	6.44814e-229	0.404847	0.525	0.302	1.45522e-224	0	Tspan31
Gdpd1	9.47176e-229	1.15651	0.137	0.041	2.13759e-224	0	Gdpd1
Polr2g	1.70169e-228	0.368464	0.644	0.394	3.84037e-224	0	Polr2g
Inppl1	4.60512e-228	0.535243	0.279	0.126	1.03928e-223	0	Inppl1
Dppa3	8.71555e-228	3.24349	0.055	0.005	1.96693e-223	0	Dppa3
Srp14	1.29731e-227	0.279988	0.839	0.572	2.92777e-223	0	Srp14
Fyb	2.01665e-227	0.252845	0.99	0.876	4.55117e-223	0	Fyb
Rnh1	2.13076e-227	0.301243	0.855	0.587	4.8087e-223	0	Rnh1
Pstpip2	3.80182e-227	0.186181	0.453	0.243	8.57995e-223	0	Pstpip2
Gsto1	3.99144e-227	0.490241	0.374	0.193	9.00789e-223	0	Gsto1
Rbms1	1.04492e-226	0.169358	0.926	0.651	2.35817e-222	0	Rbms1
Gabbr2	1.42694e-226	1.95503	0.081	0.015	3.22032e-222	0	Gabbr2
Ndufa13	3.46094e-226	0.276632	0.943	0.697	7.81066e-222	0	Ndufa13
Selenok	3.69739e-226	0.298748	0.939	0.716	8.34427e-222	0	Selenok
Mrps12	4.44948e-226	0.445641	0.492	0.277	1.00416e-221	0	Mrps12
Tomm5	4.56642e-226	0.359853	0.623	0.375	1.03055e-221	0	Tomm5
Gm5617	5.18391e-226	0.591932	0.331	0.163	1.1699e-221	0	Gm5617
Mrps25	8.53993e-226	0.433954	0.419	0.224	1.92729e-221	0	Mrps25
Ufm1	8.96809e-226	0.405156	0.528	0.306	2.02392e-221	0	Ufm1
Psmd7	1.44191e-225	0.316669	0.698	0.439	3.25409e-221	0	Psmd7
Dnajc19	1.78822e-225	0.280454	0.621	0.375	4.03566e-221	0	Dnajc19
Map3k20	2.73534e-225	0.416254	0.292	0.134	6.1731e-221	0	Map3k20
Capzb	1.01205e-224	0.274799	0.962	0.787	2.28399e-220	0	Capzb
Esr1	1.05662e-224	0.242226	0.352	0.175	2.38459e-220	0	Esr1
Sypl	2.11454e-224	0.282827	0.546	0.316	4.77209e-220	0	Sypl
Napa	2.73597e-224	0.280726	0.673	0.42	6.17453e-220	0	Napa
Leprot	3.70228e-224	0.333193	0.615	0.373	8.3553e-220	0	Leprot
Mrps33	8.28182e-224	0.32058	0.697	0.439	1.86904e-219	0	Mrps33
Swi5	1.03928e-223	0.32114	0.771	0.501	2.34544e-219	0	Swi5
Rras	1.63615e-223	0.44844	0.421	0.225	3.69247e-219	0	Rras
Samm50	5.46012e-223	0.38383	0.578	0.346	1.23224e-218	0	Samm50
Ifih1	6.361e-223	0.114052	0.644	0.391	1.43555e-218	0	Ifih1
Stat1	8.31546e-223	0.280026	0.958	0.757	1.87663e-218	0	Stat1
Stk38l	2.16431e-222	0.490769	0.344	0.175	4.88441e-218	0	Stk38l
U2af1l4	3.81551e-222	0.57703	0.361	0.185	8.61085e-218	0	U2af1l4
Trappc1	7.182e-222	0.422495	0.514	0.298	1.62083e-217	0	Trappc1
AW011738	9.81849e-222	0.377398	0.311	0.148	2.21584e-217	0	AW011738
Zfand2a	1.84972e-221	0.698405	0.225	0.094	4.17444e-217	0	Zfand2a
Dnajb11	2.91123e-221	0.356623	0.726	0.47	6.57006e-217	0	Dnajb11
Cebpg	9.23419e-221	0.226551	0.636	0.387	2.08397e-216	0	Cebpg
Tmem251	1.00339e-220	0.60406	0.343	0.174	2.26445e-216	0	Tmem251
Junos	5.13478e-220	0.645582	0.274	0.126	1.15882e-215	0	Junos
Gstm1	6.59459e-220	0.582757	0.206	0.08	1.48827e-215	0	Gstm1
Bccip	7.33917e-220	0.470596	0.444	0.244	1.6563e-215	0	Bccip
Actr3	9.1704e-220	0.284078	0.982	0.822	2.06958e-215	0	Actr3
Mfsd5	1.2285e-219	0.542311	0.345	0.174	2.77247e-215	0	Mfsd5
Nrros	2.2262e-219	0.185651	0.874	0.593	5.02408e-215	0	Nrros
Mrps21	2.55931e-219	0.292482	0.747	0.48	5.77586e-215	0	Mrps21
Fuca1	2.81637e-219	0.262078	0.741	0.475	6.35598e-215	0	Fuca1
Oat	3.22529e-219	0.439188	0.405	0.216	7.27884e-215	0	Oat
Ier3ip1	4.01273e-219	0.309994	0.774	0.514	9.05594e-215	0	Ier3ip1
Mrpl57	5.88313e-219	0.34452	0.605	0.364	1.3277e-214	0	Mrpl57
Pet100	6.61008e-219	0.356348	0.588	0.353	1.49176e-214	0	Pet100
Surf4	6.75203e-219	0.355097	0.625	0.386	1.5238e-214	0	Surf4
Vdr	6.8171e-219	0.668036	0.257	0.115	1.53848e-214	0	Vdr
Gng11	9.11445e-219	1.14951	0.119	0.033	2.05695e-214	0	Gng11
Irf5	3.06377e-218	0.194268	0.836	0.528	6.91432e-214	0	Irf5
Ocel1	2.12924e-217	0.506649	0.334	0.166	4.80526e-213	0	Ocel1
Fxyd5	3.73083e-217	0.28834	0.991	0.721	8.41973e-213	0	Fxyd5
Hspa9	4.10883e-217	0.27006	0.673	0.421	9.27281e-213	0	Hspa9
Ctdnep1	4.33377e-217	0.391496	0.543	0.319	9.78045e-213	0	Ctdnep1
Pdcl3	6.8216e-217	0.375922	0.561	0.334	1.5395e-212	0	Pdcl3
Prcp	8.0394e-217	0.165578	0.702	0.431	1.81433e-212	0	Prcp
Slc38a6	1.21913e-216	0.331768	0.42	0.228	2.75134e-212	0	Slc38a6
Micos13	1.30896e-216	0.297566	0.766	0.502	2.95406e-212	0	Micos13
Psmd4	1.5025e-216	0.287221	0.858	0.599	3.39084e-212	0	Psmd4
Lpar6	1.50717e-216	0.269677	0.468	0.258	3.40139e-212	0	Lpar6
Eif5a	1.88143e-216	0.248369	0.953	0.718	4.24602e-212	0	Eif5a
Mfsd11	2.43797e-216	0.3583	0.305	0.144	5.50201e-212	0	Mfsd11
Llph	2.69107e-216	0.304254	0.711	0.454	6.0732e-212	0	Llph
Tcea3	4.82344e-216	1.27793	0.128	0.037	1.08855e-211	0	Tcea3
St7	4.86281e-216	0.475788	0.396	0.215	1.09744e-211	0	St7
Gnpda1	6.33162e-216	0.499093	0.39	0.207	1.42892e-211	0	Gnpda1
Tifa	1.1032e-215	0.166406	0.648	0.383	2.48971e-211	0	Tifa
Ralgds	1.72336e-215	0.480875	0.325	0.16	3.88927e-211	0	Ralgds
Stard3nl	1.9765e-215	0.337657	0.587	0.356	4.46056e-211	0	Stard3nl
Myo9b	2.27988e-215	0.20978	0.814	0.554	5.14524e-211	0	Myo9b
Cyb5r3	2.53393e-215	0.424412	0.437	0.24	5.71858e-211	0	Cyb5r3
Bbs5	2.80735e-215	1.29251	0.129	0.038	6.33563e-211	0	Bbs5
Fggy	2.96518e-215	0.222083	0.3	0.141	6.69182e-211	0	Fggy
Rac1	1.31482e-214	0.284082	0.945	0.728	2.96729e-210	0	Rac1
Dnaaf3	1.49404e-214	1.08775	0.154	0.052	3.37175e-210	0	Dnaaf3
Vamp4	2.08336e-214	0.189824	0.745	0.484	4.70172e-210	0	Vamp4
Steap3	3.13714e-214	1.42406	0.106	0.027	7.0799e-210	0	Steap3
Slc6a6	3.515e-214	0.168361	0.863	0.605	7.93265e-210	0	Slc6a6
Ubxn1	5.24146e-214	0.279727	0.848	0.582	1.18289e-209	0	Ubxn1
2610507B11Rik	1.22897e-213	0.275752	0.542	0.321	2.77353e-209	0	2610507B11Rik
Tor1a	3.83024e-213	0.358524	0.56	0.33	8.64408e-209	0	Tor1a
Oas2	5.40559e-213	0.245004	0.37	0.189	1.21993e-208	0	Oas2
Ndst1	5.42911e-213	0.399498	0.334	0.167	1.22524e-208	0	Ndst1
Tmem97	5.66082e-213	0.901619	0.198	0.079	1.27753e-208	0	Tmem97
Mrpl13	9.08861e-213	0.362045	0.502	0.29	2.05112e-208	0	Mrpl13
Anapc11	1.58865e-212	0.361722	0.553	0.329	3.58526e-208	0	Anapc11
Cd300e	2.18729e-212	2.12639	0.059	0.007	4.93628e-208	0	Cd300e
Cox4i1	5.94925e-212	0.26262	0.987	0.819	1.34263e-207	0	Cox4i1
Gpsm3	6.19226e-212	0.278207	0.843	0.576	1.39747e-207	0	Gpsm3
Nfix	7.58832e-212	0.204787	0.46	0.254	1.71253e-207	0	Nfix
Dgkz	1.06671e-211	0.196586	0.757	0.498	2.40735e-207	0	Dgkz
B430306N03Rik	1.08245e-211	0.790029	0.214	0.088	2.44288e-207	0	B430306N03Rik
Akr1c13	1.65554e-211	1.01517	0.143	0.046	3.73621e-207	0	Akr1c13
Yif1b	3.0263e-211	0.398338	0.522	0.305	6.82976e-207	0	Yif1b
H6pd	3.32942e-211	0.702768	0.241	0.106	7.51383e-207	0	H6pd
Car9	3.50397e-211	1.47542	0.115	0.032	7.90777e-207	0	Car9
Parp12	3.50588e-211	0.245943	0.537	0.309	7.91206e-207	0	Parp12
Psmc1	4.33279e-211	0.363624	0.502	0.294	9.77824e-207	0	Psmc1
Mrpl30	4.54806e-211	0.27671	0.763	0.493	1.02641e-206	0	Mrpl30
Naxe	5.63443e-211	0.424821	0.455	0.256	1.27158e-206	0	Naxe
Slc25a1	8.62463e-211	0.646435	0.291	0.139	1.94641e-206	0	Slc25a1
Kxd1	8.74294e-211	0.335496	0.645	0.402	1.97311e-206	0	Kxd1
Ikbke	1.90605e-210	0.274271	0.423	0.23	4.30156e-206	0	Ikbke
Ufc1	3.24706e-210	0.323102	0.671	0.421	7.32797e-206	0	Ufc1
Eef1g	6.84722e-210	0.234	0.916	0.652	1.54528e-205	0	Eef1g
Elovl1	1.43276e-209	0.410303	0.464	0.263	3.23346e-205	0	Elovl1
Phyh	2.55406e-209	0.380883	0.464	0.261	5.764e-205	0	Phyh
Rnasek	7.27521e-209	0.268378	0.897	0.658	1.64187e-204	0	Rnasek
Tspo	7.62918e-209	0.148358	0.975	0.743	1.72175e-204	0	Tspo
Sra1	1.06371e-208	0.315905	0.687	0.437	2.40059e-204	0	Sra1
Brk1	2.55181e-208	0.269468	0.911	0.662	5.75892e-204	0	Brk1
Ube2m	2.5944e-208	0.356856	0.625	0.385	5.85504e-204	0	Ube2m
Mrpl20	2.67198e-208	0.321408	0.675	0.427	6.03012e-204	0	Mrpl20
Agpat5	7.64046e-208	0.325212	0.492	0.283	1.7243e-203	0	Agpat5
Pik3cb	9.56094e-208	0.214261	0.562	0.334	2.15771e-203	0	Pik3cb
Ap2a2	1.48709e-207	0.214526	0.551	0.328	3.35607e-203	0	Ap2a2
Gpalpp1	1.54914e-207	0.44468	0.402	0.221	3.4961e-203	0	Gpalpp1
Ifnar1	2.08279e-207	0.249682	0.73	0.477	4.70044e-203	0	Ifnar1
Slc25a3	4.08643e-207	0.26138	0.967	0.782	9.22225e-203	0	Slc25a3
Rab1b	6.916e-207	0.342584	0.518	0.303	1.5608e-202	0	Rab1b
Ccdc115	7.98699e-207	0.427504	0.436	0.243	1.8025e-202	0	Ccdc115
AI662270	1.20991e-206	0.287161	0.588	0.349	2.73051e-202	0	AI662270
Atp6v1d	1.31033e-206	0.269129	0.698	0.447	2.95715e-202	0	Atp6v1d
Il11ra1	1.35312e-206	0.479765	0.259	0.117	3.05372e-202	0	Il11ra1
Inpp5j	1.5012e-206	0.953861	0.173	0.064	3.3879e-202	0	Inpp5j
Ost4	2.55699e-206	0.292518	0.834	0.566	5.77062e-202	0	Ost4
Tax1bp3	6.72723e-206	0.472453	0.359	0.186	1.5182e-201	0	Tax1bp3
Hspb11	8.4383e-206	0.561452	0.352	0.185	1.90436e-201	0	Hspb11
Camta2	9.60113e-206	0.273445	0.456	0.255	2.16678e-201	0	Camta2
Rnf7	1.14391e-205	0.312095	0.661	0.419	2.58159e-201	0	Rnf7
Gm27008	1.29832e-205	0.163797	0.236	0.103	2.93005e-201	0	Gm27008
Pygl	1.49504e-205	0.111032	0.436	0.235	3.37401e-201	0	Pygl
Itgb2	1.62944e-205	0.259725	0.914	0.666	3.67733e-201	0	Itgb2
Bad	1.64209e-205	0.446634	0.426	0.236	3.70588e-201	0	Bad
Commd9	3.34527e-205	0.481525	0.325	0.164	7.54961e-201	0	Commd9
Rragc	3.89795e-205	0.227393	0.589	0.359	8.79689e-201	0	Rragc
Mgrn1	4.10783e-205	0.172973	0.537	0.314	9.27055e-201	0	Mgrn1
Ap3d1	1.05197e-204	0.227435	0.554	0.33	2.37407e-200	0	Ap3d1
Mien1	1.40192e-204	0.298007	0.654	0.407	3.16384e-200	0	Mien1
Bcl2a1d	2.17626e-204	0.184032	0.497	0.285	4.91138e-200	0	Bcl2a1d
Wdr41	2.51829e-204	0.270439	0.362	0.188	5.68327e-200	0	Wdr41
Pwwp2b	3.07353e-204	0.834175	0.185	0.072	6.93635e-200	0	Pwwp2b
0610009B22Rik	5.68364e-204	0.591875	0.275	0.13	1.28268e-199	0	0610009B22Rik
Utp14a	9.50778e-204	0.254915	0.522	0.306	2.14572e-199	0	Utp14a
9530068E07Rik	1.10818e-203	0.358273	0.539	0.323	2.50094e-199	0	9530068E07Rik
Cmtm7	1.27297e-203	0.24464	0.912	0.651	2.87284e-199	0	Cmtm7
Iscu	8.2467e-203	0.145887	0.721	0.466	1.86112e-198	0	Iscu
Med8	1.37188e-202	0.346591	0.542	0.323	3.09605e-198	0	Med8
Rasa4	4.28526e-202	0.102076	0.652	0.395	9.67097e-198	0	Rasa4
Nol12	4.61388e-202	0.561948	0.351	0.185	1.04126e-197	0	Nol12
Snf8	4.72229e-202	0.294526	0.713	0.46	1.06573e-197	0	Snf8
Iqgap1	6.52241e-202	0.20037	0.966	0.7	1.47198e-197	0	Iqgap1
Zfp36	9.42833e-202	0.186224	0.983	0.75	2.12779e-197	0	Zfp36
Micos10	9.58802e-202	0.272441	0.821	0.559	2.16382e-197	0	Micos10
Gm36486	9.62194e-202	0.751452	0.19	0.075	2.17148e-197	0	Gm36486
Atp6v0d1	1.20473e-201	0.207519	0.841	0.583	2.71882e-197	0	Atp6v0d1
Nus1	2.6717e-201	0.350794	0.491	0.286	6.02949e-197	0	Nus1
Chchd10	2.965e-201	0.216864	0.393	0.212	6.6914e-197	0	Chchd10
Atp6v1b2	4.49551e-201	0.211439	0.687	0.435	1.01455e-196	0	Atp6v1b2
Arl4c	4.64277e-201	0.255092	0.819	0.563	1.04778e-196	0	Arl4c
Clic1	1.97992e-200	0.271074	0.985	0.834	4.46828e-196	0	Clic1
Abracl	2.72519e-200	0.249226	0.897	0.618	6.1502e-196	0	Abracl
Washc3	2.99209e-200	0.302116	0.509	0.298	6.75254e-196	0	Washc3
Psmb3	3.69978e-200	0.264404	0.897	0.634	8.34966e-196	0	Psmb3
Rbis	5.60409e-200	0.272211	0.63	0.393	1.26473e-195	0	Rbis
Tuba1b	6.45168e-200	0.134692	0.831	0.556	1.45601e-195	0	Tuba1b
Batf2	6.9999e-200	0.514966	0.28	0.133	1.57974e-195	0	Batf2
Fkbp1b	1.05797e-199	1.10664	0.163	0.06	2.38763e-195	0	Fkbp1b
H1f0	1.47891e-199	0.501695	0.379	0.206	3.3376e-195	0	H1f0
Gdf15	2.01631e-199	2.39295	0.074	0.014	4.5504e-195	0	Gdf15
Eif3i	3.90229e-199	0.274961	0.803	0.526	8.8067e-195	0	Eif3i
Vps35	4.03264e-199	0.262465	0.663	0.423	9.10086e-195	0	Vps35
P4hb	5.46947e-199	0.249402	0.783	0.52	1.23435e-194	0	P4hb
Fundc2	5.63637e-199	0.258736	0.52	0.303	1.27201e-194	0	Fundc2
Fam76a	8.13829e-199	0.261102	0.52	0.309	1.83665e-194	0	Fam76a
Mmp19	8.65494e-199	0.713899	0.205	0.085	1.95325e-194	0	Mmp19
Osgep	1.176e-198	0.32716	0.526	0.313	2.65399e-194	0	Osgep
Rbm8a	1.30137e-198	0.301537	0.729	0.471	2.93694e-194	0	Rbm8a
Hmgcl	2.32788e-198	0.307677	0.549	0.33	5.25356e-194	0	Hmgcl
Txndc9	3.34662e-198	0.339409	0.598	0.367	7.55266e-194	0	Txndc9
Eng	7.48573e-198	0.145453	0.355	0.181	1.68938e-193	0	Eng
Fam20c	9.4028e-198	0.982766	0.187	0.075	2.12202e-193	0	Fam20c
Nubp2	1.0893e-197	0.464311	0.38	0.204	2.45834e-193	0	Nubp2
Snx1	1.63135e-197	0.234198	0.651	0.409	3.68162e-193	0	Snx1
Derl2	2.62491e-197	0.30748	0.577	0.35	5.9239e-193	0	Derl2
Mmp13	5.80641e-197	3.00652	0.049	0.005	1.31039e-192	0	Mmp13
Tmem134	6.12489e-197	0.280715	0.759	0.498	1.38227e-192	0	Tmem134
Dhx38	8.56344e-197	0.386002	0.421	0.238	1.9326e-192	0	Dhx38
Hscb	1.13201e-196	0.400666	0.382	0.206	2.55472e-192	0	Hscb
Rrbp1	1.90155e-196	0.235007	0.987	0.812	4.29143e-192	0	Rrbp1
1110038B12Rik	2.83801e-196	0.423101	0.466	0.272	6.40483e-192	0	1110038B12Rik
Ctbs	3.45886e-196	0.47206	0.316	0.159	7.80596e-192	0	Ctbs
Edf1	3.77625e-196	0.268449	0.9	0.638	8.52225e-192	0	Edf1
C1qbp	4.00164e-196	0.295042	0.514	0.302	9.0309e-192	0	C1qbp
Snrpb2	8.09728e-196	0.357158	0.597	0.369	1.82739e-191	0	Snrpb2
Oas3	3.09729e-195	0.334529	0.43	0.242	6.98997e-191	0	Oas3
Pdcd6	5.25906e-195	0.266523	0.69	0.439	1.18686e-190	0	Pdcd6
Lsm10	8.51286e-195	0.465186	0.373	0.201	1.92118e-190	0	Lsm10
Srd5a3	1.09392e-194	0.413807	0.375	0.202	2.46875e-190	0	Srd5a3
Ppib	1.25003e-194	0.273104	0.961	0.759	2.82106e-190	0	Ppib
Rad23a	3.8022e-194	0.376081	0.499	0.295	8.5808e-190	0	Rad23a
Zfp385a	3.80535e-194	0.290683	0.375	0.198	8.58792e-190	0	Zfp385a
Lamp2	4.36323e-194	0.146221	0.966	0.722	9.84695e-190	0	Lamp2
H2-T22	4.41071e-194	0.245645	0.874	0.606	9.9541e-190	0	H2-T22
Lman2	4.88647e-194	0.287513	0.746	0.492	1.10278e-189	0	Lman2
Ndufa11	6.13913e-194	0.26753	0.76	0.501	1.38548e-189	0	Ndufa11
Tomm22	1.41189e-193	0.283765	0.783	0.522	3.18636e-189	0	Tomm22
Tgs1	2.00034e-193	0.213288	0.638	0.407	4.51436e-189	0	Tgs1
Mrps28	2.16625e-193	0.195612	0.458	0.262	4.8888e-189	0	Mrps28
Stxbp2	2.25499e-193	0.291529	0.503	0.295	5.08906e-189	0	Stxbp2
Dhrs11	3.22801e-193	0.583851	0.253	0.117	7.28498e-189	0	Dhrs11
Pno1	4.26469e-193	0.643235	0.275	0.134	9.62455e-189	0	Pno1
Eif3d	4.31586e-193	0.267773	0.691	0.439	9.74003e-189	0	Eif3d
Mrpl18	5.28433e-193	0.312229	0.629	0.39	1.19257e-188	0	Mrpl18
Ciao2b	1.3202e-192	0.286661	0.624	0.388	2.97943e-188	0	Ciao2b
Nme1	1.58907e-192	0.185439	0.713	0.455	3.5862e-188	0	Nme1
Pisd	2.22527e-192	0.327395	0.397	0.217	5.022e-188	0	Pisd
Pfdn1	3.87592e-192	0.233075	0.599	0.364	8.74718e-188	0	Pfdn1
Snhg6	4.71522e-192	0.504371	0.422	0.241	1.06413e-187	0	Snhg6
Nipa2	8.03555e-192	0.206373	0.727	0.485	1.81346e-187	0	Nipa2
Pnkd	1.25278e-191	0.295616	0.469	0.269	2.82727e-187	0	Pnkd
Arf1	2.00678e-191	0.271057	0.924	0.708	4.5289e-187	0	Arf1
Cacybp	2.20577e-191	0.300776	0.63	0.398	4.97798e-187	0	Cacybp
Tns4	2.35269e-191	1.10303	0.128	0.041	5.30955e-187	0	Tns4
Ifi47	4.24354e-191	0.102042	0.731	0.461	9.57682e-187	0	Ifi47
Nrp2	4.25161e-191	0.144401	0.393	0.21	9.59504e-187	0	Nrp2
Eif4a1	7.79522e-191	0.26203	0.97	0.783	1.75923e-186	0	Eif4a1
Gpr162	8.03133e-191	1.57616	0.09	0.022	1.81251e-186	0	Gpr162
Plxnd1	8.22468e-191	0.755047	0.21	0.091	1.85615e-186	0	Plxnd1
Lage3	1.06133e-190	0.438098	0.384	0.21	2.3952e-186	0	Lage3
Wdr83os	1.19116e-190	0.302174	0.628	0.398	2.68821e-186	0	Wdr83os
Atp6ap2	1.52278e-190	0.186307	0.84	0.583	3.43661e-186	0	Atp6ap2
Pdap1	2.45057e-190	0.291216	0.652	0.41	5.53044e-186	0	Pdap1
Smagp	3.12857e-190	0.442573	0.251	0.115	7.06055e-186	0	Smagp
Rpl15	3.77658e-190	0.235515	0.993	0.857	8.52298e-186	0	Rpl15
Ppp1r9b	6.27103e-190	0.221009	0.558	0.339	1.41525e-185	0	Ppp1r9b
Zcchc24	8.65468e-190	0.366061	0.315	0.159	1.95319e-185	0	Zcchc24
Tmem192	1.44998e-189	0.276259	0.5	0.294	3.27232e-185	0	Tmem192
Rpl35a	1.91774e-189	0.233252	0.996	0.887	4.32795e-185	0	Rpl35a
Ndufa1	3.00035e-189	0.235194	0.777	0.512	6.7712e-185	0	Ndufa1
Nop10	4.1035e-189	0.235532	0.687	0.441	9.26077e-185	0	Nop10
Ola1	4.17822e-189	0.225776	0.665	0.421	9.4294e-185	0	Ola1
Nacc2	4.47441e-189	0.318922	0.214	0.092	1.00978e-184	0	Nacc2
Dglucy	5.30773e-189	0.129596	0.445	0.251	1.19785e-184	0	Dglucy
Fbxw17	1.42911e-188	0.444236	0.288	0.143	3.22522e-184	0	Fbxw17
Dram2	1.77625e-188	0.15852	0.539	0.321	4.00865e-184	0	Dram2
Eif3k	1.92019e-188	0.264094	0.93	0.67	4.33349e-184	0	Eif3k
Eepd1	3.48494e-188	0.247795	0.406	0.228	7.86481e-184	0	Eepd1
Qdpr	3.84933e-188	0.461102	0.343	0.181	8.68717e-184	0	Qdpr
Spty2d1	8.48364e-188	0.354182	0.638	0.423	1.91459e-183	0	Spty2d1
Thyn1	1.11458e-187	0.588345	0.283	0.141	2.51539e-183	0	Thyn1
Tubb2a	1.78713e-187	0.134826	0.472	0.269	4.0332e-183	0	Tubb2a
Rapsn	1.86636e-187	0.620801	0.202	0.086	4.212e-183	0	Rapsn
F630040K05Rik	2.22713e-187	0.754371	0.168	0.064	5.02619e-183	0	F630040K05Rik
Rpl36al	2.62708e-187	0.24182	0.983	0.788	5.9288e-183	0	Rpl36al
Vma21	2.80886e-187	0.40117	0.44	0.252	6.33904e-183	0	Vma21
Zbtb7b	9.0154e-187	0.417933	0.359	0.193	2.03459e-182	0	Zbtb7b
Dohh	9.32951e-187	0.486022	0.341	0.182	2.10548e-182	0	Dohh
Msmo1	5.31696e-186	0.495647	0.333	0.176	1.19993e-181	0	Msmo1
9430038I01Rik	7.0317e-186	0.47839	0.271	0.131	1.58691e-181	0	9430038I01Rik
Tuba1c	1.0723e-185	0.182051	0.61	0.381	2.41996e-181	0	Tuba1c
Umps	1.10407e-185	0.576875	0.279	0.139	2.49166e-181	0	Umps
Washc5	1.10734e-185	0.35384	0.331	0.172	2.49904e-181	0	Washc5
Ndufa10	1.17092e-185	0.275487	0.607	0.381	2.64254e-181	0	Ndufa10
Ubl3	1.18885e-185	0.171312	0.922	0.709	2.68301e-181	0	Ubl3
Commd4	1.19341e-185	0.28671	0.565	0.347	2.6933e-181	0	Commd4
Manf	1.34983e-185	0.351546	0.815	0.578	3.0463e-181	0	Manf
Ebp	1.4258e-185	0.289454	0.621	0.388	3.21774e-181	0	Ebp
Eef1akmt1	2.91337e-185	0.43684	0.363	0.197	6.57489e-181	0	Eef1akmt1
Mtch2	4.63299e-185	0.291145	0.543	0.33	1.04557e-180	0	Mtch2
Fhad1	7.38537e-185	0.143682	0.267	0.127	1.66673e-180	0	Fhad1
Hlx	8.12004e-185	0.587758	0.255	0.121	1.83253e-180	0	Hlx
Noc2l	8.35841e-185	0.273218	0.488	0.289	1.88633e-180	0	Noc2l
Nfxl1	1.1171e-184	0.302379	0.313	0.16	2.52107e-180	0	Nfxl1
Pcbp1	1.70503e-184	0.297206	0.835	0.573	3.8479e-180	0	Pcbp1
H2afj	1.75154e-184	0.207394	0.86	0.587	3.95288e-180	0	H2afj
Adssl1	3.3477e-184	0.275789	0.441	0.247	7.55508e-180	0	Adssl1
Smim12	5.20207e-184	0.410737	0.352	0.189	1.174e-179	0	Smim12
Tmem214	5.66498e-184	0.324657	0.345	0.183	1.27847e-179	0	Tmem214
Tpgs1	7.63734e-184	0.368377	0.441	0.254	1.7236e-179	0	Tpgs1
Cox6a1	8.51212e-184	0.256613	0.846	0.597	1.92101e-179	0	Cox6a1
Cotl1	1.58791e-183	0.128792	0.964	0.782	3.5836e-179	0	Cotl1
Il27	1.64857e-183	0.561395	0.256	0.122	3.7205e-179	0	Il27
Glrx2	1.85565e-183	0.298933	0.494	0.293	4.18783e-179	0	Glrx2
Tnfsf13os	2.92301e-183	1.27928	0.114	0.035	6.59666e-179	0	Tnfsf13os
Stra6l	2.95543e-183	2.16999	0.067	0.012	6.66981e-179	0	Stra6l
Uqcrc1	5.61115e-183	0.280278	0.675	0.433	1.26632e-178	0	Uqcrc1
Aco2	6.42109e-183	0.240333	0.593	0.368	1.44911e-178	0	Aco2
Drap1	6.58667e-183	0.248523	0.773	0.52	1.48648e-178	0	Drap1
Slc35f5	1.01331e-182	0.388735	0.254	0.12	2.28684e-178	0	Slc35f5
Sphk2	1.17844e-182	0.491581	0.295	0.149	2.65951e-178	0	Sphk2
Cct8	1.82116e-182	0.239762	0.783	0.523	4.11e-178	0	Cct8
Emc4	2.20016e-182	0.400255	0.437	0.252	4.96533e-178	0	Emc4
Arf3	2.59343e-182	0.218045	0.655	0.42	5.85285e-178	0	Arf3
Cib2	4.32895e-182	0.65589	0.211	0.092	9.76957e-178	0	Cib2
Alg5	4.33737e-182	0.311265	0.514	0.309	9.78857e-178	0	Alg5
Yif1a	4.78147e-182	0.469291	0.359	0.196	1.07908e-177	0	Yif1a
Acot13	6.05878e-182	0.280727	0.423	0.24	1.36735e-177	0	Acot13
Ube2q1	6.61296e-182	0.246003	0.662	0.422	1.49241e-177	0	Ube2q1
Usf2	7.41431e-182	0.261253	0.688	0.447	1.67326e-177	0	Usf2
Bpnt1	8.18256e-182	0.715901	0.209	0.092	1.84664e-177	0	Bpnt1
Dusp3	1.12991e-181	0.153151	0.502	0.294	2.54999e-177	0	Dusp3
Twf1	1.52285e-181	0.322053	0.388	0.216	3.43678e-177	0	Twf1
Ggta1	1.8172e-181	0.185904	0.626	0.403	4.10105e-177	0	Ggta1
Ten1	2.57457e-181	0.312621	0.499	0.299	5.81028e-177	0	Ten1
Gm15964	2.58287e-181	0.395213	0.24	0.112	5.82902e-177	0	Gm15964
Mcts1	2.90841e-181	0.24747	0.643	0.406	6.5637e-177	0	Mcts1
Gadd45b	3.13016e-181	0.141574	0.637	0.413	7.06414e-177	0	Gadd45b
Mvb12a	7.86784e-181	0.267317	0.585	0.36	1.77561e-176	0	Mvb12a
Tomm20	1.10597e-180	0.254622	0.838	0.587	2.49595e-176	0	Tomm20
Ndufa3	1.23358e-180	0.233217	0.786	0.53	2.78394e-176	0	Ndufa3
Rpn1	1.56653e-180	0.241883	0.57	0.353	3.53534e-176	0	Rpn1
Eif2s1	2.30515e-180	0.253873	0.636	0.403	5.20225e-176	0	Eif2s1
Selenow	3.11914e-180	0.213009	0.926	0.663	7.03928e-176	0	Selenow
Hdac5	3.27767e-180	0.221017	0.394	0.22	7.39705e-176	0	Hdac5
Xaf1	4.42899e-180	0.177692	0.662	0.423	9.99535e-176	0	Xaf1
Plau	4.70645e-180	0.801936	0.163	0.063	1.06215e-175	0	Plau
Pgs1	7.78336e-180	0.203757	0.586	0.361	1.75655e-175	0	Pgs1
Sys1	1.8462e-179	0.242748	0.753	0.497	4.16651e-175	0	Sys1
Mcur1	2.3294e-179	0.244433	0.452	0.261	5.257e-175	0	Mcur1
Fcf1	2.74657e-179	0.252162	0.572	0.352	6.19845e-175	0	Fcf1
Tmem109	3.18061e-179	0.359436	0.383	0.212	7.17801e-175	0	Tmem109
Zmat2	3.83804e-179	0.263027	0.652	0.416	8.66169e-175	0	Zmat2
Rfc2	4.54788e-179	0.261361	0.575	0.357	1.02636e-174	0	Rfc2
Pvr	6.29111e-179	0.357806	0.37	0.205	1.41978e-174	0	Pvr
Pdpn	6.43493e-179	1.20198	0.099	0.028	1.45224e-174	0	Pdpn
Rps28	1.13928e-178	0.21919	0.994	0.854	2.57114e-174	0	Rps28
Gaa	1.53151e-178	0.341678	0.311	0.159	3.45631e-174	0	Gaa
Mrpl22	2.72024e-178	0.44552	0.347	0.189	6.13904e-174	0	Mrpl22
Socs6	4.17731e-178	0.45229	0.318	0.167	9.42735e-174	0	Socs6
Tmem208	4.30169e-178	0.284161	0.592	0.372	9.70806e-174	0	Tmem208
Tomm7	5.10067e-178	0.208331	0.885	0.622	1.15112e-173	0	Tomm7
Sec61g	1.02753e-177	0.230108	0.93	0.688	2.31892e-173	0	Sec61g
Adrm1	2.01581e-177	0.346967	0.462	0.274	4.54929e-173	0	Adrm1
Psmd1	5.33885e-177	0.199887	0.66	0.424	1.20487e-172	0	Psmd1
Tank	8.19105e-177	0.167503	0.791	0.57	1.84856e-172	0	Tank
Pdzd11	8.25124e-177	0.468509	0.332	0.178	1.86214e-172	0	Pdzd11
BC049352	1.06453e-176	0.73767	0.142	0.051	2.40244e-172	0	BC049352
Apobr	1.19534e-176	0.409429	0.345	0.186	2.69765e-172	0	Apobr
Lsm7	1.35648e-176	0.34096	0.417	0.238	3.0613e-172	0	Lsm7
Hint2	1.68435e-176	0.345208	0.401	0.226	3.80124e-172	0	Hint2
Ywhab	1.81733e-176	0.247121	0.846	0.602	4.10136e-172	0	Ywhab
Slc7a2	2.28621e-176	0.591438	0.17	0.068	5.15951e-172	0	Slc7a2
Ndufb10	2.82893e-176	0.223505	0.782	0.529	6.38433e-172	0	Ndufb10
Vkorc1	2.89171e-176	0.270548	0.334	0.176	6.52601e-172	0	Vkorc1
Emc7	4.09359e-176	0.250446	0.636	0.402	9.23841e-172	0	Emc7
2900097C17Rik	5.44018e-176	0.280881	0.485	0.29	1.22774e-171	0	2900097C17Rik
Cbr3	5.54297e-176	0.888802	0.13	0.044	1.25094e-171	0	Cbr3
Pbx2	1.84507e-175	0.32065	0.395	0.223	4.16395e-171	0	Pbx2
Klra17	2.25743e-175	1.47604	0.085	0.021	5.09456e-171	0	Klra17
Hsd17b11	2.63228e-175	0.104575	0.56	0.335	5.94054e-171	0	Hsd17b11
Tmx1	2.6593e-175	0.279227	0.456	0.268	6.00152e-171	0	Tmx1
Rrp1	2.67599e-175	0.243677	0.7	0.459	6.03918e-171	0	Rrp1
Tma16	3.29373e-175	0.473497	0.284	0.145	7.43328e-171	0	Tma16
Ehbp1l1	4.42644e-175	0.16965	0.609	0.38	9.98958e-171	0	Ehbp1l1
Snrpc	4.74876e-175	0.255542	0.665	0.43	1.0717e-170	0	Snrpc
Dnajc2	7.14388e-175	0.203313	0.595	0.372	1.61223e-170	0	Dnajc2
Plk2	9.0639e-175	0.624925	0.223	0.103	2.04554e-170	0	Plk2
Spp1	1.15292e-174	0.958788	0.154	0.06	2.6019e-170	0	Spp1
Atg4c	5.05953e-174	0.237026	0.335	0.177	1.14183e-169	0	Atg4c
Pin1	6.76844e-174	0.331432	0.481	0.286	1.5275e-169	0	Pin1
Atp6v1e1	7.51906e-174	0.14658	0.818	0.567	1.6969e-169	0	Atp6v1e1
Arfgef2	9.57484e-174	0.157577	0.427	0.246	2.16085e-169	0	Arfgef2
Mxi1	1.21399e-173	0.334558	0.682	0.479	2.73973e-169	0	Mxi1
Mpv17l2	1.72945e-173	0.448862	0.375	0.21	3.90302e-169	0	Mpv17l2
Irak4	3.37633e-173	0.218129	0.495	0.297	7.61969e-169	0	Irak4
Map11	3.58649e-173	0.192885	0.426	0.241	8.09399e-169	0	Map11
Gm10076	3.60971e-173	0.212365	0.754	0.499	8.14639e-169	0	Gm10076
Rtf2	6.27138e-173	0.229957	0.711	0.468	1.41532e-168	0	Rtf2
Etfb	6.3235e-173	0.215355	0.603	0.374	1.42709e-168	0	Etfb
Nabp2	8.28073e-173	0.372546	0.403	0.228	1.86879e-168	0	Nabp2
Snx18	1.10996e-172	0.137908	0.863	0.607	2.50496e-168	0	Snx18
Nab2	1.43109e-172	0.459197	0.326	0.174	3.22968e-168	0	Nab2
Sco2	2.38542e-172	0.710746	0.21	0.095	5.38343e-168	0	Sco2
Ndufv2	3.23525e-172	0.225252	0.694	0.448	7.3013e-168	0	Ndufv2
Polr2j	3.26868e-172	0.266413	0.591	0.368	7.37676e-168	0	Polr2j
Rwdd1	3.79661e-172	0.226494	0.702	0.45	8.5682e-168	0	Rwdd1
Actb	3.93806e-172	0.131734	1	0.97	8.88742e-168	0	Actb
Stx7	4.69316e-172	0.131984	0.808	0.532	1.05915e-167	0	Stx7
Akt1	4.91499e-172	0.262641	0.504	0.304	1.10921e-167	0	Akt1
Gm13391	7.76604e-172	1.50495	0.073	0.016	1.75264e-167	0	Gm13391
Mrpl40	8.79244e-172	0.373094	0.408	0.232	1.98428e-167	0	Mrpl40
Jag1	9.29419e-172	0.792271	0.149	0.056	2.09751e-167	0	Jag1
Rack1	1.61771e-171	0.196311	0.99	0.853	3.65084e-167	0	Rack1
Mrpl32	1.85379e-171	0.315792	0.515	0.312	4.18364e-167	0	Mrpl32
Galns	2.05052e-171	0.44972	0.252	0.123	4.62761e-167	0	Galns
Ncln	4.61298e-171	0.219199	0.421	0.242	1.04106e-166	0	Ncln
F13a1	7.5959e-171	0.177283	0.355	0.194	1.71424e-166	0	F13a1
Bola3	1.19696e-170	0.279818	0.416	0.238	2.70131e-166	0	Bola3
Mvp	1.318e-170	0.11845	0.662	0.417	2.97447e-166	0	Mvp
Timm10	1.54592e-170	0.504809	0.286	0.147	3.48882e-166	0	Timm10
Nat9	1.75321e-170	0.437716	0.288	0.148	3.95664e-166	0	Nat9
1700016P03Rik	2.71779e-170	0.731043	0.169	0.069	6.1335e-166	0	1700016P03Rik
Prkar1b	2.77401e-170	1.24053	0.106	0.032	6.26039e-166	0	Prkar1b
Psmc6	3.04376e-170	0.213292	0.732	0.486	6.86915e-166	0	Psmc6
Fam173a	3.47156e-170	0.229681	0.626	0.397	7.83461e-166	0	Fam173a
2210016F16Rik	3.85098e-170	0.318868	0.441	0.26	8.6909e-166	0	2210016F16Rik
Mrps7	4.27245e-170	0.263048	0.462	0.273	9.64207e-166	0	Mrps7
Gm15417	4.32633e-170	0.754839	0.169	0.068	9.76365e-166	0	Gm15417
Clptm1l	4.41453e-170	0.264223	0.56	0.349	9.96272e-166	0	Clptm1l
Sgta	4.46729e-170	0.310681	0.491	0.297	1.00818e-165	0	Sgta
Tsc22d3	8.07351e-170	0.195059	0.598	0.379	1.82203e-165	0	Tsc22d3
Plxna4os1	1.11491e-169	0.608439	0.197	0.086	2.51614e-165	0	Plxna4os1
Slc29a1	1.13633e-169	0.374441	0.322	0.171	2.56447e-165	0	Slc29a1
Il12rb1	2.82841e-169	0.58861	0.201	0.089	6.38315e-165	0	Il12rb1
Kdm7a	3.32456e-169	0.161929	0.863	0.623	7.50287e-165	0	Kdm7a
Txnl1	8.18012e-169	0.267511	0.719	0.48	1.84609e-164	0	Txnl1
Twf2	1.16404e-168	0.212324	0.727	0.482	2.627e-164	0	Twf2
Rhbdf2	1.25602e-168	0.196778	0.399	0.224	2.83458e-164	0	Rhbdf2
Hsp90b1	1.30419e-168	0.257529	0.958	0.782	2.94329e-164	0	Hsp90b1
Ada	2.75886e-168	0.809974	0.127	0.044	6.2262e-164	0	Ada
Psmd8	3.60755e-168	0.259239	0.8	0.546	8.14151e-164	0	Psmd8
Bnip3	3.64262e-168	0.315509	0.417	0.24	8.22067e-164	0	Bnip3
Pqlc1	3.81158e-168	0.405282	0.268	0.133	8.60198e-164	0	Pqlc1
Nap1l1	4.57666e-168	0.146521	0.794	0.526	1.03286e-163	0	Nap1l1
Prpf31	7.54437e-168	0.377115	0.375	0.211	1.70261e-163	0	Prpf31
C1d	8.19499e-168	0.309624	0.481	0.29	1.84944e-163	0	C1d
Slc35b2	8.86806e-168	0.255145	0.443	0.262	2.00134e-163	0	Slc35b2
Glrx3	1.1808e-167	0.212834	0.668	0.43	2.66483e-163	0	Glrx3
Olfm1	2.05458e-167	0.494309	0.249	0.12	4.63677e-163	0	Olfm1
Ak6	2.9477e-167	0.422481	0.323	0.174	6.65237e-163	0	Ak6
Szrd1	3.0142e-167	0.152271	0.636	0.407	6.80244e-163	0	Szrd1
Ndufs8	3.40462e-167	0.282528	0.618	0.398	7.68354e-163	0	Ndufs8
Arpc4	3.41055e-167	0.244735	0.898	0.668	7.69693e-163	0	Arpc4
Casp1	4.26729e-167	0.222589	0.536	0.329	9.63043e-163	0	Casp1
Nars	4.2916e-167	0.151253	0.722	0.478	9.68529e-163	0	Nars
Cfdp1	5.87658e-167	0.138652	0.645	0.412	1.32623e-162	0	Cfdp1
Gm14221	8.96613e-167	2.68954	0.042	0.004	2.02348e-162	0	Gm14221
Thoc6	2.97373e-166	0.411578	0.331	0.179	6.71111e-162	0	Thoc6
Sap18	4.3333e-166	0.392046	0.61	0.402	9.77938e-162	0	Sap18
Smim14	4.91052e-166	0.165603	0.764	0.522	1.10821e-161	0	Smim14
Rpl7l1	7.51332e-166	0.235587	0.566	0.353	1.69561e-161	0	Rpl7l1
Cct4	8.30878e-166	0.247051	0.783	0.536	1.87513e-161	0	Cct4
Zfp667	1.01571e-165	0.9034	0.131	0.047	2.29226e-161	0	Zfp667
Paf1	2.38571e-165	0.21714	0.456	0.272	5.38406e-161	0	Paf1
Rpl41	2.57678e-165	0.193073	0.996	0.884	5.81529e-161	0	Rpl41
Sumf1	2.7201e-165	0.196876	0.469	0.279	6.13871e-161	0	Sumf1
Hax1	3.94751e-165	0.361979	0.365	0.203	8.90873e-161	0	Hax1
Ndufb7	7.99411e-165	0.196444	0.869	0.602	1.80411e-160	0	Ndufb7
Psmd3	8.93393e-165	0.263672	0.499	0.303	2.01621e-160	0	Psmd3
Emc6	1.04949e-164	0.244964	0.561	0.346	2.3685e-160	0	Emc6
G6pdx	1.26366e-164	0.254833	0.359	0.198	2.85184e-160	0	G6pdx
Chrac1	1.48656e-164	0.26449	0.608	0.386	3.35486e-160	0	Chrac1
Rapgef2	1.52032e-164	0.276511	0.846	0.641	3.43106e-160	0	Rapgef2
Impdh2	2.59167e-164	0.305296	0.475	0.286	5.84888e-160	0	Impdh2
Gm48302	2.66498e-164	0.648444	0.148	0.057	6.01433e-160	0	Gm48302
Psma3	3.13796e-164	0.217488	0.901	0.667	7.08175e-160	0	Psma3
Was	4.08312e-164	0.243657	0.628	0.404	9.21478e-160	0	Was
Rheb	5.84577e-164	0.173714	0.833	0.589	1.31927e-159	0	Rheb
Coq7	7.92242e-164	0.728015	0.193	0.086	1.78793e-159	0	Coq7
Sqor	9.69711e-164	0.237887	0.355	0.193	2.18844e-159	0	Sqor
Rxylt1	1.13498e-163	0.271773	0.359	0.2	2.56142e-159	0	Rxylt1
Nbdy	1.57172e-163	0.386373	0.304	0.162	3.54707e-159	0	Nbdy
Rplp1	2.83536e-163	0.128436	0.999	0.914	6.39884e-159	0	Rplp1
Dctpp1	3.42383e-163	0.286328	0.381	0.215	7.7269e-159	0	Dctpp1
Tlr4	3.90021e-163	0.183434	0.339	0.183	8.802e-159	0	Tlr4
C1rl	3.94241e-163	0.503585	0.236	0.113	8.89723e-159	0	C1rl
Plekhf2	4.30754e-163	0.161998	0.596	0.37	9.72125e-159	0	Plekhf2
Eif3b	5.16397e-163	0.238071	0.542	0.334	1.1654e-158	0	Eif3b
Mtx1	5.81714e-163	0.337571	0.372	0.21	1.31281e-158	0	Mtx1
Arrdc3	5.91351e-163	0.269176	0.389	0.223	1.33456e-158	0	Arrdc3
A630001O12Rik	1.25786e-162	0.505325	0.188	0.082	2.83873e-158	0	A630001O12Rik
BC005624	1.30014e-162	0.198885	0.579	0.367	2.93415e-158	0	BC005624
Ndufv1	2.15842e-162	0.29539	0.494	0.301	4.87113e-158	0	Ndufv1
Grsf1	2.52751e-162	0.384228	0.313	0.167	5.70408e-158	0	Grsf1
Golph3l	3.53859e-162	0.205811	0.436	0.259	7.98589e-158	0	Golph3l
Snx3	4.21916e-162	0.19684	0.892	0.661	9.5218e-158	0	Snx3
Sptlc2	4.46933e-162	0.157078	0.781	0.542	1.00864e-157	0	Sptlc2
Odr4	5.78637e-162	0.300697	0.41	0.239	1.30587e-157	0	Odr4
Mrps15	6.42363e-162	0.226874	0.581	0.363	1.44968e-157	0	Mrps15
Ctla2b	7.56645e-162	0.19428	0.359	0.199	1.7076e-157	0	Ctla2b
Nudt2	2.22242e-161	0.587237	0.234	0.114	5.01556e-157	0	Nudt2
Hmox2	2.93077e-161	0.154095	0.736	0.496	6.61417e-157	0	Hmox2
Sh3bp1	5.28073e-161	0.208095	0.579	0.363	1.19176e-156	0	Sh3bp1
Cct6a	6.94198e-161	0.214999	0.645	0.418	1.56667e-156	0	Cct6a
Dnpep	1.72992e-160	0.369524	0.343	0.189	3.90409e-156	0	Dnpep
Hspd1	1.92455e-160	0.154843	0.674	0.443	4.34333e-156	0	Hspd1
Lamtor3	3.71819e-160	0.268273	0.488	0.3	8.39122e-156	0	Lamtor3
Hmgn2	5.34261e-160	0.173808	0.438	0.256	1.20572e-155	0	Hmgn2
Arnt	7.21902e-160	0.125066	0.674	0.447	1.62919e-155	0	Arnt
Dynlt3	8.9026e-160	0.32094	0.4	0.232	2.00914e-155	0	Dynlt3
Cox4i2	1.71226e-159	1.76234	0.066	0.014	3.86424e-155	0	Cox4i2
Wdr61	2.14854e-159	0.299774	0.416	0.244	4.84884e-155	0	Wdr61
Agtpbp1	2.38684e-159	0.119234	0.559	0.35	5.38662e-155	0	Agtpbp1
Cope	3.50597e-159	0.20293	0.777	0.527	7.91227e-155	0	Cope
Ergic3	5.12976e-159	0.180803	0.643	0.415	1.15768e-154	0	Ergic3
Urm1	5.46812e-159	0.377213	0.332	0.184	1.23404e-154	0	Urm1
Havcr2	8.59456e-159	0.100397	0.709	0.468	1.93962e-154	0	Havcr2
Cln3	1.41441e-158	0.15149	0.465	0.276	3.19203e-154	0	Cln3
Traf3	1.61356e-158	0.136567	0.789	0.573	3.64149e-154	0	Traf3
Dpm2	2.06114e-158	0.294172	0.446	0.266	4.65158e-154	0	Dpm2
Pes1	2.45133e-158	0.35765	0.339	0.189	5.53216e-154	0	Pes1
Naa38	3.29479e-158	0.304136	0.452	0.271	7.43569e-154	0	Naa38
Eif3g	3.44421e-158	0.256668	0.573	0.357	7.7729e-154	0	Eif3g
Cyp51	4.26571e-158	0.362226	0.355	0.203	9.62685e-154	0	Cyp51
Gadd45g	7.90795e-158	0.490327	0.324	0.181	1.78467e-153	0	Gadd45g
Rps19bp1	8.18143e-158	0.421838	0.322	0.177	1.84638e-153	0	Rps19bp1
Nod2	8.35705e-158	0.23173	0.318	0.171	1.88602e-153	0	Nod2
Rnft1	1.09945e-157	0.267952	0.407	0.241	2.48124e-153	0	Rnft1
Ing3	2.31589e-157	0.262307	0.389	0.225	5.22651e-153	0	Ing3
Tent2	3.0356e-157	0.111525	0.713	0.475	6.85073e-153	0	Tent2
Zpr1	5.68914e-157	0.346018	0.343	0.191	1.28392e-152	0	Zpr1
Cetn3	1.11288e-156	0.240779	0.53	0.331	2.51155e-152	0	Cetn3
Ptma	1.72767e-156	0.160678	0.997	0.911	3.899e-152	0	Ptma
Plpp2	1.88051e-156	0.806224	0.174	0.075	4.24393e-152	0	Plpp2
Naga	2.12493e-156	0.188122	0.416	0.241	4.79553e-152	0	Naga
Zcrb1	2.43293e-156	0.192429	0.714	0.475	5.49063e-152	0	Zcrb1
6330562C20Rik	3.07018e-156	0.584302	0.149	0.059	6.92878e-152	0	6330562C20Rik
Pkd1l2	4.65146e-156	0.866337	0.13	0.048	1.04974e-151	0	Pkd1l2
Mlkl	5.21864e-156	0.53182	0.223	0.106	1.17774e-151	0	Mlkl
Tle1	6.71258e-156	0.513458	0.187	0.083	1.51489e-151	0	Tle1
Stoml2	6.89385e-156	0.323331	0.402	0.236	1.5558e-151	0	Stoml2
Pole3	1.1723e-155	0.495646	0.263	0.135	2.64565e-151	0	Pole3
A530032D15Rik	1.46979e-155	0.404141	0.221	0.105	3.31703e-151	0	A530032D15Rik
Abhd17a	1.50368e-155	0.19937	0.59	0.372	3.39351e-151	0	Abhd17a
Snrnp27	1.65487e-155	0.229537	0.565	0.357	3.73471e-151	0	Snrnp27
Prelid1	3.38628e-155	0.211777	0.833	0.566	7.64215e-151	0	Prelid1
Rtraf	3.59388e-155	0.206624	0.857	0.599	8.11067e-151	0	Rtraf
Bcat2	3.77586e-155	0.304586	0.32	0.175	8.52137e-151	0	Bcat2
Sec61b	4.27711e-155	0.165045	0.922	0.661	9.65259e-151	0	Sec61b
Lman1	6.85333e-155	0.150256	0.523	0.324	1.54666e-150	0	Lman1
Zc3h12a	9.35045e-155	0.189334	0.593	0.386	2.11021e-150	0	Zc3h12a
Mea1	1.26487e-154	0.326874	0.434	0.259	2.85455e-150	0	Mea1
Mospd3	1.40224e-154	0.606527	0.229	0.112	3.16456e-150	0	Mospd3
Eif3l	1.48129e-154	0.248998	0.525	0.326	3.34296e-150	0	Eif3l
5430427O19Rik	1.59843e-154	0.250844	0.358	0.203	3.60733e-150	0	5430427O19Rik
Ssr2	1.92396e-154	0.212287	0.62	0.4	4.34199e-150	0	Ssr2
Asnsd1	1.92531e-154	0.313057	0.424	0.253	4.34505e-150	0	Asnsd1
Loxl3	2.17149e-154	0.411573	0.145	0.056	4.90061e-150	0	Loxl3
Prorsd1	4.5818e-154	0.379942	0.338	0.189	1.03402e-149	0	Prorsd1
Pcbd2	5.53195e-154	0.187815	0.462	0.279	1.24845e-149	0	Pcbd2
Itga8	6.10257e-154	1.62059	0.066	0.014	1.37723e-149	0	Itga8
Chst14	8.5796e-154	0.916912	0.117	0.04	1.93624e-149	0	Chst14
Copb2	9.47647e-154	0.207441	0.641	0.418	2.13865e-149	0	Copb2
Fkbp8	9.67756e-154	0.166878	0.691	0.453	2.18403e-149	0	Fkbp8
Kdelr1	1.12843e-153	0.218423	0.609	0.392	2.54664e-149	0	Kdelr1
Mrpl33	1.32032e-153	0.114406	0.803	0.53	2.97969e-149	0	Mrpl33
Rars	1.46973e-153	0.2232	0.491	0.303	3.31688e-149	0	Rars
Serpinb8	2.55538e-153	1.19329	0.106	0.035	5.76699e-149	0	Serpinb8
Ube2v1	2.78153e-153	0.183253	0.626	0.404	6.27735e-149	0	Ube2v1
Sdhaf2	3.58945e-153	0.239892	0.415	0.244	8.10067e-149	0	Sdhaf2
Cog7	5.14593e-153	0.451168	0.213	0.101	1.16133e-148	0	Cog7
Sh3bgrl3	6.40749e-153	0.203835	0.989	0.828	1.44604e-148	0	Sh3bgrl3
Dera	6.4888e-153	0.206853	0.386	0.222	1.46439e-148	0	Dera
Pstpip1	1.14912e-152	0.129029	0.627	0.397	2.59332e-148	0	Pstpip1
Gga1	1.56723e-152	0.230008	0.45	0.271	3.53692e-148	0	Gga1
Taf11	2.36928e-152	0.33218	0.368	0.211	5.347e-148	0	Taf11
Dtnbp1	3.57126e-152	0.126143	0.632	0.415	8.05961e-148	0	Dtnbp1
Ptrhd1	4.44086e-152	0.325228	0.353	0.202	1.00221e-147	0	Ptrhd1
Hprt	4.89092e-152	0.1993	0.735	0.499	1.10378e-147	0	Hprt
Slc35b1	4.91671e-152	0.265616	0.432	0.258	1.1096e-147	0	Slc35b1
Mrps18b	4.99313e-152	0.432429	0.29	0.156	1.12685e-147	0	Mrps18b
Dpp3	7.15075e-152	0.235887	0.39	0.226	1.61378e-147	0	Dpp3
Sar1b	1.55805e-151	0.196555	0.652	0.424	3.51622e-147	0	Sar1b
Akr7a5	1.97798e-151	0.516264	0.237	0.118	4.46391e-147	0	Akr7a5
Pebp1	2.05599e-151	0.153711	0.781	0.539	4.63996e-147	0	Pebp1
Mgst3	2.18693e-151	0.564711	0.214	0.102	4.93547e-147	0	Mgst3
Tnfrsf12a	2.32808e-151	0.49464	0.252	0.128	5.25401e-147	0	Tnfrsf12a
Sgsh	2.44473e-151	0.643672	0.139	0.053	5.51726e-147	0	Sgsh
Acsl5	2.74883e-151	0.237792	0.49	0.302	6.20355e-147	0	Acsl5
Ccdc71l	4.41711e-151	0.501788	0.262	0.136	9.96853e-147	0	Ccdc71l
Def8	5.47675e-151	0.560099	0.171	0.074	1.23599e-146	0	Def8
Faim	2.74514e-150	0.229284	0.437	0.261	6.19524e-146	0	Faim
Rpl26	2.8709e-150	0.212532	0.993	0.878	6.47904e-146	0	Rpl26
1600014C10Rik	3.40788e-150	0.107493	0.563	0.352	7.69091e-146	0	1600014C10Rik
Hist3h2a	3.92443e-150	0.423338	0.313	0.172	8.85666e-146	0	Hist3h2a
Dld	7.01818e-150	0.220722	0.418	0.248	1.58386e-145	0	Dld
Stx3	1.16244e-149	0.284677	0.293	0.156	2.62338e-145	0	Stx3
Tbca	1.25124e-149	0.140423	0.818	0.565	2.8238e-145	0	Tbca
Tap1	1.27862e-149	0.172879	0.917	0.662	2.8856e-145	0	Tap1
Commd6	1.37408e-149	0.280604	0.47	0.288	3.10102e-145	0	Commd6
Dhrs7	1.52385e-149	0.216463	0.44	0.264	3.43903e-145	0	Dhrs7
Gm32633	1.95495e-149	0.824957	0.125	0.046	4.41194e-145	0	Gm32633
Psmd10	2.57333e-149	0.360529	0.38	0.221	5.8075e-145	0	Psmd10
Slc45a4	2.85728e-149	0.161198	0.31	0.169	6.4483e-145	0	Slc45a4
Park7	3.21199e-149	0.164279	0.82	0.565	7.24882e-145	0	Park7
Samd8	5.17995e-149	0.181453	0.452	0.275	1.16901e-144	0	Samd8
Sin3b	5.93103e-149	0.207944	0.772	0.53	1.33851e-144	0	Sin3b
Use1	6.54548e-149	0.190699	0.758	0.523	1.47718e-144	0	Use1
Derl1	7.17857e-149	0.154262	0.722	0.49	1.62006e-144	0	Derl1
Tmco1	9.8784e-149	0.168754	0.589	0.373	2.22936e-144	0	Tmco1
Cfap410	1.15262e-148	0.593093	0.22	0.107	2.60124e-144	0	Cfap410
Smim26	1.15319e-148	0.416767	0.291	0.157	2.60252e-144	0	Smim26
Ccr2	1.23725e-148	0.196775	0.651	0.44	2.79223e-144	0	Ccr2
Tomm40	1.52599e-148	0.227882	0.483	0.298	3.44386e-144	0	Tomm40
Srxn1	2.09907e-148	0.898463	0.143	0.057	4.73717e-144	0	Srxn1
Zfp593	3.22512e-148	0.420788	0.295	0.16	7.27846e-144	0	Zfp593
B230118H07Rik	3.47442e-148	0.517127	0.163	0.069	7.84108e-144	0	B230118H07Rik
Phb2	5.30085e-148	0.202866	0.688	0.454	1.1963e-143	0	Phb2
Dgcr6	8.53671e-148	0.55283	0.213	0.103	1.92656e-143	0	Dgcr6
Rnpepl1	1.455e-147	0.215415	0.367	0.21	3.28364e-143	0	Rnpepl1
Braf	1.99189e-147	0.190877	0.793	0.593	4.4953e-143	0	Braf
Mrpl15	3.23919e-147	0.25374	0.502	0.311	7.3102e-143	0	Mrpl15
Ppp1ca	3.34864e-147	0.200444	0.932	0.69	7.55721e-143	0	Ppp1ca
Arpc5	4.3602e-147	0.195463	0.935	0.705	9.84009e-143	0	Arpc5
Tex261	5.69638e-147	0.194329	0.613	0.397	1.28556e-142	0	Tex261
Timm23	7.4317e-147	0.154713	0.729	0.489	1.67719e-142	0	Timm23
Grpel1	1.3748e-146	0.220146	0.547	0.346	3.10266e-142	0	Grpel1
Usp14	1.43636e-146	0.145631	0.487	0.302	3.24158e-142	0	Usp14
Sharpin	1.93108e-146	0.263757	0.423	0.254	4.35806e-142	0	Sharpin
Cct3	2.15837e-146	0.16513	0.64	0.415	4.87102e-142	0	Cct3
Slc13a3	2.25774e-146	0.508652	0.096	0.03	5.09527e-142	0	Slc13a3
Nipsnap3b	2.43956e-146	0.278723	0.41	0.244	5.5056e-142	0	Nipsnap3b
Sephs2	2.70214e-146	0.281828	0.365	0.21	6.09819e-142	0	Sephs2
Tma7	2.88808e-146	0.190234	0.907	0.656	6.51782e-142	0	Tma7
Hypk	4.33607e-146	0.271988	0.429	0.259	9.78565e-142	0	Hypk
Ttc1	4.7267e-146	0.179978	0.442	0.266	1.06672e-141	0	Ttc1
Ccng1	5.75351e-146	0.307926	0.375	0.219	1.29845e-141	0	Ccng1
Otub1	6.38809e-146	0.253715	0.529	0.334	1.44166e-141	0	Otub1
Gnb2	6.6027e-146	0.215501	0.952	0.737	1.4901e-141	0	Gnb2
Prelid3b	8.24776e-146	0.274506	0.431	0.261	1.86135e-141	0	Prelid3b
Lsm12	8.26338e-146	0.196033	0.729	0.49	1.86488e-141	0	Lsm12
Rab43	9.62694e-146	0.126785	0.889	0.673	2.17261e-141	0	Rab43
Hikeshi	9.68271e-146	0.323807	0.38	0.223	2.18519e-141	0	Hikeshi
Prkra	1.14358e-145	0.313383	0.287	0.154	2.58082e-141	0	Prkra
Gm17056	1.55676e-145	0.156844	0.243	0.123	3.51329e-141	0	Gm17056
Mrpl3	1.91883e-145	0.314519	0.354	0.203	4.33041e-141	0	Mrpl3
Ogfr	2.42931e-145	0.178793	0.657	0.428	5.48246e-141	0	Ogfr
Rrp7a	3.16115e-145	0.279709	0.351	0.202	7.13409e-141	0	Rrp7a
Zbtb8os	3.24658e-145	0.24203	0.461	0.281	7.32689e-141	0	Zbtb8os
Selenon	3.32741e-145	0.211711	0.233	0.115	7.50929e-141	0	Selenon
Tmem242	5.07814e-145	0.556597	0.23	0.115	1.14603e-140	0	Tmem242
Mgat2	5.75984e-145	0.215893	0.547	0.349	1.29988e-140	0	Mgat2
Cmc1	6.65642e-145	0.169661	0.608	0.394	1.50222e-140	0	Cmc1
Zfp691	6.8716e-145	0.335325	0.256	0.132	1.55078e-140	0	Zfp691
Adamtsl4	9.84058e-145	0.818839	0.116	0.041	2.22082e-140	0	Adamtsl4
Eif1a	1.06624e-144	0.15488	0.572	0.373	2.40628e-140	0	Eif1a
Ndufa9	1.34892e-144	0.181736	0.549	0.348	3.04424e-140	0	Ndufa9
Cops5	1.39468e-144	0.194667	0.516	0.323	3.14752e-140	0	Cops5
A430005L14Rik	2.07707e-144	0.416056	0.307	0.17	4.68753e-140	0	A430005L14Rik
Sec13	2.32311e-144	0.22147	0.467	0.286	5.24279e-140	0	Sec13
Rpl3	2.46886e-144	0.134363	0.993	0.856	5.57171e-140	0	Rpl3
Pa2g4	2.49104e-144	0.18313	0.518	0.322	5.62179e-140	0	Pa2g4
Usp37	4.75992e-144	0.185138	0.549	0.355	1.07422e-139	0	Usp37
Ufsp2	1.05692e-143	0.196307	0.44	0.265	2.38527e-139	0	Ufsp2
Erlin1	1.10392e-143	0.150867	0.373	0.217	2.49133e-139	0	Erlin1
Tmem250-ps	1.10687e-143	0.6385	0.151	0.063	2.49799e-139	0	Tmem250-ps
Rab4b	1.3431e-143	0.173887	0.65	0.428	3.03111e-139	0	Rab4b
Copz1	1.623e-143	0.198184	0.517	0.324	3.66279e-139	0	Copz1
Kif1c	1.72449e-143	0.356454	0.254	0.132	3.89183e-139	0	Kif1c
Bola1	2.17243e-143	0.374481	0.282	0.152	4.90274e-139	0	Bola1
Fundc1	2.22722e-143	0.268024	0.351	0.201	5.02639e-139	0	Fundc1
Gclm	2.97626e-143	0.429604	0.32	0.181	6.71682e-139	0	Gclm
Rnaseh2c	4.7433e-143	0.168968	0.614	0.398	1.07047e-138	0	Rnaseh2c
G430095P16Rik	5.15515e-143	0.699605	0.179	0.081	1.16341e-138	0	G430095P16Rik
Chchd7	6.45736e-143	0.308157	0.339	0.193	1.4573e-138	0	Chchd7
Snrpd3	7.52408e-143	0.193475	0.597	0.381	1.69803e-138	0	Snrpd3
Vac14	9.14887e-143	0.147403	0.347	0.199	2.06472e-138	0	Vac14
Rpl10-ps3	9.81294e-143	0.344528	0.363	0.211	2.21458e-138	0	Rpl10-ps3
Srsf9	1.06791e-142	0.173972	0.764	0.525	2.41006e-138	0	Srsf9
Ssbp4	1.21738e-142	0.135591	0.651	0.426	2.74739e-138	0	Ssbp4
1810058I24Rik	1.25307e-142	0.132534	0.643	0.417	2.82792e-138	0	1810058I24Rik
Myo7a	1.3589e-142	0.370779	0.16	0.068	3.06676e-138	0	Myo7a
Coq10b	1.60074e-142	0.120034	0.8	0.568	3.61256e-138	0	Coq10b
Fam117b	1.60517e-142	0.177648	0.832	0.644	3.62255e-138	0	Fam117b
Neurl2	3.58749e-142	0.914206	0.121	0.045	8.09624e-138	0	Neurl2
Ccdc22	4.63968e-142	0.338919	0.264	0.14	1.04708e-137	0	Ccdc22
Vti1b	1.19219e-141	0.111555	0.603	0.391	2.69053e-137	0	Vti1b
Ddhd1	1.26759e-141	0.30346	0.539	0.356	2.86069e-137	0	Ddhd1
Cwc15	1.27937e-141	0.181103	0.736	0.496	2.88729e-137	0	Cwc15
Itga5	1.76535e-141	0.161314	0.354	0.202	3.98405e-137	0	Itga5
Ckap4	3.04137e-141	0.417873	0.212	0.103	6.86376e-137	0	Ckap4
Metap2	3.84662e-141	0.175674	0.693	0.464	8.68105e-137	0	Metap2
Mpc1	4.27723e-141	0.168659	0.843	0.602	9.65286e-137	0	Mpc1
Deptor	4.45548e-141	0.250095	0.208	0.101	1.00551e-136	0	Deptor
Psmd6	5.99149e-141	0.225104	0.532	0.338	1.35216e-136	0	Psmd6
Fam114a1	1.30811e-140	0.193397	0.277	0.148	2.95214e-136	0	Fam114a1
Trmt61b	1.40155e-140	0.677286	0.205	0.101	3.16301e-136	0	Trmt61b
Tmem147	1.8389e-140	0.275649	0.441	0.27	4.15004e-136	0	Tmem147
Nagpa	2.03174e-140	0.155667	0.36	0.206	4.58524e-136	0	Nagpa
Ptges3l	2.47379e-140	1.40225	0.069	0.017	5.58284e-136	0	Ptges3l
Pcyox1	2.91114e-140	0.289359	0.233	0.117	6.56986e-136	0	Pcyox1
Ftsj3	4.97935e-140	0.343167	0.275	0.148	1.12374e-135	0	Ftsj3
Naa50	7.35433e-140	0.169322	0.561	0.36	1.65973e-135	0	Naa50
Psenen	8.4156e-140	0.18855	0.846	0.605	1.89923e-135	0	Psenen
Ccl9	9.93775e-140	0.172207	0.383	0.231	2.24275e-135	0	Ccl9
Atraid	1.15637e-139	0.106441	0.556	0.353	2.60969e-135	0	Atraid
Pqlc2	1.19375e-139	0.426117	0.199	0.095	2.69406e-135	0	Pqlc2
Rps19	1.23304e-139	0.144294	0.995	0.869	2.78272e-135	0	Rps19
Idh3g	1.54345e-139	0.209436	0.536	0.341	3.48326e-135	0	Idh3g
Irak1	6.68633e-139	0.160769	0.509	0.321	1.50897e-134	0	Irak1
Epb41	7.61312e-139	0.145912	0.866	0.678	1.71813e-134	0	Epb41
Prkar2a	1.38443e-138	0.194707	0.337	0.193	3.12439e-134	0	Prkar2a
Zmat5	1.4022e-138	0.192851	0.482	0.3	3.16449e-134	0	Zmat5
Mindy1	1.49836e-138	0.400443	0.198	0.094	3.38149e-134	0	Mindy1
Rpl23	1.49852e-138	0.167359	0.998	0.916	3.38187e-134	0	Rpl23
Imp4	2.00749e-138	0.237052	0.405	0.243	4.53051e-134	0	Imp4
Cdc34	2.43796e-138	0.305928	0.389	0.232	5.50199e-134	0	Cdc34
Rer1	2.46555e-138	0.187059	0.766	0.527	5.56426e-134	0	Rer1
Vnn3	3.37512e-138	1.67824	0.053	0.01	7.61698e-134	0	Vnn3
Chmp3	3.77053e-138	0.117566	0.634	0.417	8.50933e-134	0	Chmp3
Parl	3.8205e-138	0.179926	0.461	0.283	8.62211e-134	0	Parl
Bcas2	4.50954e-138	0.112764	0.608	0.392	1.01771e-133	0	Bcas2
Vamp5	6.28349e-138	0.152828	0.37	0.215	1.41806e-133	0	Vamp5
Trappc4	7.80749e-138	0.179482	0.63	0.414	1.762e-133	0	Trappc4
Capn1	9.12367e-138	0.249249	0.375	0.22	2.05903e-133	0	Capn1
Pgap1	1.06042e-137	0.156258	0.258	0.135	2.39316e-133	0	Pgap1
Pcna	1.24206e-137	0.112524	0.6	0.388	2.80309e-133	0	Pcna
Rab7	1.75384e-137	0.120202	0.918	0.689	3.95807e-133	0	Rab7
Zfp467	2.59423e-137	0.234024	0.332	0.187	5.85466e-133	0	Zfp467
Uqcrfs1	3.16924e-137	0.190022	0.719	0.48	7.15234e-133	0	Uqcrfs1
Txnrd1	3.95346e-137	0.137369	0.668	0.457	8.92216e-133	0	Txnrd1
Rit1	4.79568e-137	0.304155	0.329	0.188	1.08229e-132	0	Rit1
Srp9	5.86347e-137	0.161996	0.814	0.568	1.32327e-132	0	Srp9
Cdk2ap2	8.00871e-137	0.129565	0.799	0.556	1.80741e-132	0	Cdk2ap2
Ubl5	9.14974e-137	0.170966	0.929	0.695	2.06491e-132	0	Ubl5
Ankrd9	1.29124e-136	0.970031	0.109	0.039	2.91408e-132	0	Ankrd9
Mrfap1	1.373e-136	0.172004	0.811	0.572	3.09858e-132	0	Mrfap1
Ropn1l	1.82426e-136	1.102	0.091	0.029	4.11699e-132	0	Ropn1l
Cep120	3.607e-136	0.135544	0.579	0.385	8.14028e-132	0	Cep120
Pfdn2	7.74508e-136	0.189437	0.696	0.466	1.74791e-131	0	Pfdn2
Cped1	7.94559e-136	0.481888	0.17	0.077	1.79316e-131	0	Cped1
Cdc42se2	1.0341e-135	0.154023	0.771	0.549	2.33375e-131	0	Cdc42se2
St13	1.49201e-135	0.114519	0.739	0.504	3.36716e-131	0	St13
BC005537	1.53818e-135	0.104014	0.821	0.584	3.47136e-131	0	BC005537
Gm6209	1.60199e-135	1.63401	0.06	0.013	3.61537e-131	0	Gm6209
Snrpd2	1.81196e-135	0.126726	0.787	0.528	4.08922e-131	0	Snrpd2
Gpr137	2.09123e-135	0.42876	0.232	0.119	4.71948e-131	0	Gpr137
Ccs	2.17997e-135	0.23256	0.377	0.223	4.91975e-131	0	Ccs
Aco1	2.18352e-135	0.247619	0.246	0.128	4.92776e-131	0	Aco1
Znrd2	3.47019e-135	0.350903	0.314	0.179	7.83153e-131	0	Znrd2
Cct2	3.69335e-135	0.153964	0.806	0.558	8.33516e-131	0	Cct2
Mrps10	3.73239e-135	0.288701	0.304	0.171	8.42325e-131	0	Mrps10
Ppargc1b	4.47424e-135	0.307401	0.247	0.129	1.00975e-130	0	Ppargc1b
Entpd6	7.9925e-135	0.290206	0.228	0.117	1.80375e-130	0	Entpd6
Pgls	1.61099e-134	0.13247	0.781	0.534	3.63568e-130	0	Pgls
Nudt8	2.25402e-134	0.762879	0.165	0.074	5.08687e-130	0	Nudt8
Banf1	2.78182e-134	0.157761	0.544	0.342	6.27801e-130	0	Banf1
Dhrs4	3.29173e-134	0.418371	0.248	0.131	7.42878e-130	0	Dhrs4
Ebna1bp2	3.7053e-134	0.227762	0.473	0.295	8.36212e-130	0	Ebna1bp2
Mag	4.17997e-134	0.57867	0.158	0.069	9.43336e-130	0	Mag
Atp5a1	4.39411e-134	0.186164	0.924	0.715	9.91662e-130	0	Atp5a1
Gm31718	4.6948e-134	0.163531	0.291	0.161	1.05952e-129	0	Gm31718
Myl12a	6.3472e-134	0.131332	0.896	0.648	1.43244e-129	0	Myl12a
Mcrip2	1.0464e-133	0.731748	0.136	0.056	2.36151e-129	0	Mcrip2
Eny2	1.2297e-133	0.177507	0.536	0.343	2.77518e-129	0	Eny2
Qars	1.43866e-133	0.293896	0.396	0.24	3.24678e-129	0	Qars
Arl2	1.75812e-133	0.325334	0.26	0.139	3.96774e-129	0	Arl2
Aamp	1.93811e-133	0.168389	0.606	0.401	4.37394e-129	0	Aamp
Mrpl16	1.94362e-133	0.265378	0.329	0.188	4.38637e-129	0	Mrpl16
Nelfe	1.96709e-133	0.320892	0.351	0.205	4.43933e-129	0	Nelfe
Eloc	2.40486e-133	0.155472	0.769	0.528	5.42729e-129	0	Eloc
Eif1ad	2.52735e-133	0.26512	0.365	0.215	5.70373e-129	0	Eif1ad
Chmp1a	3.37981e-133	0.149923	0.474	0.294	7.62756e-129	0	Chmp1a
Ndst2	3.8859e-133	0.264984	0.262	0.14	8.76971e-129	0	Ndst2
Bcap31	5.34308e-133	0.146671	0.762	0.529	1.20583e-128	0	Bcap31
Gm2000	5.56176e-133	0.186838	0.535	0.343	1.25518e-128	0	Gm2000
Eno1	6.4635e-133	0.130092	0.837	0.576	1.45868e-128	0	Eno1
Tsta3	6.96761e-133	0.371645	0.312	0.178	1.57245e-128	0	Tsta3
Gm26759	8.13221e-133	0.285552	0.199	0.096	1.83528e-128	0	Gm26759
Comtd1	1.07422e-132	0.305996	0.254	0.135	2.42429e-128	0	Comtd1
Brms1	1.21212e-132	0.14552	0.474	0.295	2.73551e-128	0	Brms1
Snrpf	1.30691e-132	0.112892	0.76	0.507	2.94944e-128	0	Snrpf
Rab24	1.39167e-132	0.147021	0.52	0.33	3.14073e-128	0	Rab24
Cct5	1.42158e-132	0.169453	0.744	0.504	3.20821e-128	0	Cct5
Rpl7a	1.55576e-132	0.207017	0.991	0.843	3.51104e-128	0	Rpl7a
Mrto4	1.84775e-132	0.266596	0.335	0.194	4.17001e-128	0	Mrto4
Senp3	5.05603e-132	0.247246	0.326	0.187	1.14104e-127	0	Senp3
Cbr2	5.81708e-132	2.20737	0.041	0.006	1.3128e-127	0	Cbr2
Glod4	7.93265e-132	0.213779	0.452	0.282	1.79024e-127	0	Glod4
Ciao1	1.46537e-131	0.358349	0.287	0.16	3.30704e-127	0	Ciao1
Wdr74	1.6687e-131	0.384163	0.281	0.156	3.76592e-127	0	Wdr74
Pmf1	5.75589e-131	0.349411	0.257	0.138	1.29899e-126	0	Pmf1
Coa7	5.93381e-131	0.507009	0.195	0.096	1.33914e-126	0	Coa7
Chchd5	8.82534e-131	0.432812	0.261	0.142	1.9917e-126	0	Chchd5
Atf6b	8.96575e-131	0.236823	0.386	0.231	2.02339e-126	0	Atf6b
Pdia4	1.03039e-130	0.192763	0.505	0.325	2.32539e-126	0	Pdia4
Zfp704	1.12875e-130	0.198489	0.193	0.093	2.54736e-126	0	Zfp704
Gtpbp8	1.23022e-130	0.433115	0.205	0.102	2.77636e-126	0	Gtpbp8
Chchd4	1.27947e-130	0.423138	0.231	0.12	2.88752e-126	0	Chchd4
Hes1	1.43218e-130	0.538475	0.141	0.059	3.23214e-126	0	Hes1
Commd3	2.55289e-130	0.144136	0.59	0.386	5.76136e-126	0	Commd3
9930022D16Rik	4.46731e-130	0.807524	0.11	0.041	1.00818e-125	0	9930022D16Rik
Maip1	8.22824e-130	0.384923	0.265	0.144	1.85695e-125	0	Maip1
Atp5d	1.15535e-129	0.164021	0.94	0.701	2.60738e-125	0	Atp5d
Bvht	1.16655e-129	1.26532	0.081	0.025	2.63266e-125	0	Bvht
Fam104a	1.26925e-129	0.143491	0.691	0.463	2.86444e-125	0	Fam104a
Spag9	1.49125e-129	0.107347	0.961	0.82	3.36544e-125	0	Spag9
Cep290	1.71545e-129	0.200958	0.259	0.14	3.87142e-125	0	Cep290
Galt	2.08451e-129	0.48497	0.208	0.105	4.70431e-125	0	Galt
Timm50	4.18308e-129	0.314473	0.325	0.188	9.44038e-125	0	Timm50
Pqlc3	4.27858e-129	0.404264	0.27	0.149	9.65589e-125	0	Pqlc3
Siglece	4.37624e-129	0.581209	0.173	0.081	9.87629e-125	0	Siglece
Gas2l1	4.72616e-129	0.555846	0.157	0.07	1.0666e-124	0	Gas2l1
Eif1b	6.29449e-129	0.165894	0.612	0.406	1.42054e-124	0	Eif1b
Tm2d1	7.27174e-129	0.160304	0.526	0.339	1.64109e-124	0	Tm2d1
Cisd1	7.73199e-129	0.16247	0.369	0.218	1.74495e-124	0	Cisd1
Pctp	9.00307e-129	0.871497	0.136	0.057	2.03181e-124	0	Pctp
Utp3	1.04848e-128	0.152076	0.571	0.371	2.3662e-124	0	Utp3
Epb41l4aos	1.15745e-128	0.293627	0.392	0.241	2.61213e-124	0	Epb41l4aos
Cd300ld3	1.51707e-128	2.02423	0.037	0.005	3.42373e-124	0	Cd300ld3
Dctn2	1.69005e-128	0.146213	0.643	0.426	3.81411e-124	0	Dctn2
Pitpna	3.07833e-128	0.137138	0.96	0.767	6.94716e-124	0	Pitpna
Ints12	3.21466e-128	0.345857	0.31	0.178	7.25485e-124	0	Ints12
Slc11a2	3.55679e-128	0.25629	0.236	0.123	8.02696e-124	0	Slc11a2
Bambi	4.91724e-128	0.563158	0.198	0.098	1.10972e-123	0	Bambi
Gm13067	5.0827e-128	1.30931	0.057	0.013	1.14706e-123	0	Gm13067
Skp1a	6.08857e-128	0.127617	0.57	0.37	1.37407e-123	0	Skp1a
Wbp11	7.14838e-128	0.131267	0.591	0.387	1.61325e-123	0	Wbp11
Isoc1	9.63402e-128	0.286478	0.388	0.236	2.1742e-123	0	Isoc1
Tcp11l2	2.5543e-127	0.236925	0.428	0.272	5.76455e-123	0	Tcp11l2
Abcg1	3.1081e-127	0.132144	0.644	0.44	7.01437e-123	0	Abcg1
Kat2a	3.47902e-127	0.507702	0.179	0.085	7.85145e-123	0	Kat2a
Mesd	6.28587e-127	0.272189	0.336	0.196	1.41859e-122	0	Mesd
Snrnp35	7.15645e-127	0.402003	0.211	0.107	1.61507e-122	0	Snrnp35
Eef2kmt	7.16769e-127	0.378191	0.271	0.15	1.6176e-122	0	Eef2kmt
1110059G10Rik	9.01489e-127	0.306254	0.324	0.188	2.03448e-122	0	1110059G10Rik
Rgs19	2.62666e-126	0.197367	0.508	0.326	5.92785e-122	0	Rgs19
Psmd13	3.63073e-126	0.141685	0.652	0.431	8.19383e-122	0	Psmd13
Lrrc41	3.72394e-126	0.10424	0.355	0.209	8.40418e-122	0	Lrrc41
Pih1d1	3.99233e-126	0.239153	0.334	0.195	9.0099e-122	0	Pih1d1
Prrg2	6.37698e-126	0.479399	0.167	0.077	1.43916e-121	0	Prrg2
Eif2b2	6.74599e-126	0.30878	0.353	0.211	1.52243e-121	0	Eif2b2
Ube2j2	7.03325e-126	0.11296	0.685	0.467	1.58726e-121	0	Ube2j2
Gmpr2	7.10051e-126	0.190681	0.329	0.19	1.60244e-121	0	Gmpr2
Jtb	9.66056e-126	0.182239	0.533	0.344	2.1802e-121	0	Jtb
Rrp1b	1.23833e-125	0.210873	0.386	0.238	2.79467e-121	0	Rrp1b
Glo1	1.55513e-125	0.148388	0.349	0.205	3.50962e-121	0	Glo1
1110004F10Rik	1.64675e-125	0.133348	0.658	0.443	3.7164e-121	0	1110004F10Rik
Bin3	1.6865e-125	0.13053	0.496	0.314	3.8061e-121	0	Bin3
Snu13	2.44386e-125	0.145378	0.746	0.512	5.5153e-121	0	Snu13
Suclg1	2.55461e-125	0.153495	0.557	0.359	5.76525e-121	0	Suclg1
Thra	2.87032e-125	0.258542	0.182	0.086	6.47773e-121	0	Thra
Acadvl	3.42938e-125	0.2263	0.327	0.19	7.73943e-121	0	Acadvl
Ube2a	5.79413e-125	0.160479	0.656	0.438	1.30762e-120	0	Ube2a
Hnrnph2	6.18147e-125	0.127678	0.66	0.444	1.39503e-120	0	Hnrnph2
Pnkp	7.28913e-125	0.193437	0.415	0.254	1.64501e-120	0	Pnkp
Orai3	8.77973e-125	0.239032	0.328	0.19	1.98141e-120	0	Orai3
Trnau1ap	3.44511e-124	0.194761	0.358	0.213	7.77492e-120	0	Trnau1ap
Tcp1	3.84716e-124	0.112372	0.68	0.453	8.68228e-120	0	Tcp1
Cdc42	4.11435e-124	0.162274	0.991	0.896	9.28527e-120	0	Cdc42
Agpat2	4.8123e-124	0.37467	0.252	0.137	1.08604e-119	0	Agpat2
Txnl4a	4.97107e-124	0.199183	0.412	0.255	1.12187e-119	0	Txnl4a
Dusp23	7.06038e-124	0.865731	0.122	0.05	1.59339e-119	0	Dusp23
Exoc3l4	7.43953e-124	0.597454	0.157	0.071	1.67895e-119	0	Exoc3l4
Mvk	8.65152e-124	0.543819	0.162	0.075	1.95248e-119	0	Mvk
Pigt	9.09754e-124	0.159114	0.363	0.217	2.05313e-119	0	Pigt
Dnajc17	9.94527e-124	0.38673	0.247	0.134	2.24445e-119	0	Dnajc17
Kif1a	1.00946e-123	0.623685	0.136	0.058	2.27815e-119	0	Kif1a
Galk1	1.77532e-123	0.337029	0.295	0.168	4.00655e-119	0	Galk1
Zdhhc9	1.77747e-123	0.189989	0.279	0.156	4.0114e-119	0	Zdhhc9
Gm13212	1.99722e-123	0.421183	0.218	0.113	4.50732e-119	0	Gm13212
Eef1a1	2.1244e-123	0.153922	0.999	0.938	4.79435e-119	0	Eef1a1
Abraxas2	2.13166e-123	0.143664	0.405	0.246	4.81073e-119	0	Abraxas2
Ptcd2	2.44536e-123	0.170564	0.366	0.219	5.5187e-119	0	Ptcd2
Pum3	2.69846e-123	0.17157	0.37	0.223	6.08989e-119	0	Pum3
Chmp6	4.21338e-123	0.313391	0.312	0.181	9.50876e-119	0	Chmp6
Wsb2	5.18238e-123	0.235555	0.388	0.239	1.16956e-118	0	Wsb2
Ddx54	5.29972e-123	0.10034	0.562	0.369	1.19604e-118	0	Ddx54
Nubp1	9.80275e-123	0.186668	0.498	0.32	2.21228e-118	0	Nubp1
Lrch4	1.09745e-122	0.141565	0.516	0.331	2.47673e-118	0	Lrch4
Fbh1	1.24246e-122	0.212572	0.317	0.184	2.80398e-118	0	Fbh1
Smim13	1.36126e-122	0.317873	0.22	0.114	3.0721e-118	0	Smim13
Sf3a3	1.50205e-122	0.214604	0.432	0.269	3.38983e-118	0	Sf3a3
Ctnnbip1	1.93575e-122	0.155553	0.337	0.198	4.3686e-118	0	Ctnnbip1
Tarm1	2.0197e-122	0.209359	0.251	0.134	4.55807e-118	0	Tarm1
BC004004	2.11985e-122	0.147934	0.481	0.307	4.78407e-118	0	BC004004
Ddost	2.16629e-122	0.142874	0.656	0.441	4.88888e-118	0	Ddost
Prpf38a	3.78504e-122	0.140167	0.463	0.294	8.54208e-118	0	Prpf38a
Cnppd1	4.89241e-122	0.137851	0.447	0.281	1.10412e-117	0	Cnppd1
Slc25a11	6.02364e-122	0.176203	0.611	0.409	1.35941e-117	0	Slc25a11
Ppp1r14b	6.95717e-122	0.140819	0.54	0.351	1.57009e-117	0	Ppp1r14b
Erg28	9.35564e-122	0.238019	0.398	0.242	2.11138e-117	0	Erg28
Zmiz2	1.0402e-121	0.103669	0.493	0.314	2.34752e-117	0	Zmiz2
Mtx2	1.12856e-121	0.21934	0.363	0.22	2.54693e-117	0	Mtx2
Cct7	1.21602e-121	0.14568	0.732	0.495	2.74431e-117	0	Cct7
Golga7	2.78623e-121	0.102445	0.513	0.329	6.28797e-117	0	Golga7
Gm16286	3.34803e-121	0.129614	0.593	0.393	7.55584e-117	0	Gm16286
Snrpd1	8.22262e-121	0.103433	0.701	0.47	1.85568e-116	0	Snrpd1
Pfdn4	9.65425e-121	0.24174	0.364	0.22	2.17877e-116	0	Pfdn4
Arsa	1.21948e-120	0.455442	0.176	0.085	2.75213e-116	0	Arsa
Hras	1.50528e-120	0.175869	0.412	0.256	3.39711e-116	0	Hras
Hspa5	1.95983e-120	0.274125	0.968	0.831	4.42294e-116	0	Hspa5
Rpf2	2.4926e-120	0.409465	0.265	0.148	5.6253e-116	0	Rpf2
Cyb561d2	2.96277e-120	0.367905	0.265	0.148	6.68637e-116	0	Cyb561d2
Churc1	3.08764e-120	0.140934	0.474	0.302	6.96818e-116	0	Churc1
Enpp4	3.87752e-120	0.422011	0.204	0.105	8.75078e-116	0	Enpp4
Gga2	4.08968e-120	0.25153	0.182	0.089	9.22958e-116	0	Gga2
Gm16556	5.01552e-120	1.3035	0.069	0.02	1.1319e-115	0	Gm16556
Grcc10	6.3191e-120	0.135129	0.876	0.645	1.4261e-115	0	Grcc10
Mtfr1l	7.9039e-120	0.157275	0.438	0.275	1.78375e-115	0	Mtfr1l
Bloc1s1	9.65074e-120	0.388266	0.235	0.125	2.17798e-115	0	Bloc1s1
Gpx4	1.17303e-119	0.128189	0.921	0.709	2.64729e-115	0	Gpx4
Retreg2	1.4495e-119	0.158627	0.354	0.212	3.27123e-115	0	Retreg2
Fibp	1.45414e-119	0.188845	0.408	0.254	3.2817e-115	0	Fibp
Rassf1	1.59024e-119	0.104027	0.749	0.529	3.58886e-115	0	Rassf1
Cinp	1.63074e-119	0.434415	0.21	0.109	3.68025e-115	0	Cinp
Ado	1.67631e-119	0.421378	0.223	0.118	3.78309e-115	0	Ado
Tmed4	1.79339e-119	0.188444	0.327	0.192	4.04733e-115	0	Tmed4
Plaat3	2.34176e-119	0.114824	0.733	0.506	5.28489e-115	0	Plaat3
Smim7	4.5882e-119	0.157729	0.446	0.282	1.03546e-114	0	Smim7
Dnttip2	1.04817e-118	0.142572	0.54	0.353	2.36551e-114	0	Dnttip2
Rpp30	1.05432e-118	0.335352	0.269	0.152	2.37939e-114	0	Rpp30
Babam1	2.01097e-118	0.174918	0.426	0.267	4.53835e-114	0	Babam1
Ppp1r7	2.66641e-118	0.162058	0.393	0.242	6.01756e-114	0	Ppp1r7
St3gal1	2.76703e-118	0.142373	0.436	0.28	6.24462e-114	0	St3gal1
Rtl5	2.95007e-118	0.994871	0.104	0.04	6.65772e-114	0	Rtl5
Ermap	3.61183e-118	0.728646	0.119	0.048	8.15119e-114	0	Ermap
Nop9	6.61531e-118	0.239834	0.31	0.182	1.49294e-113	0	Nop9
Isca2	8.44339e-118	0.233014	0.369	0.225	1.9055e-113	0	Isca2
Usp5	3.42855e-117	0.228186	0.308	0.181	7.73754e-113	0	Usp5
[truncated: 1,115 more rows]

## Sheet: Cluster1_TAM
gene	p_val	avg_log2FC	pct.1	pct.2	p_val_adj	cluster	gene
Gpr141	0	2.4461	0.833	0.264	0	1	Gpr141
Ly6i1	0	2.65832	0.924	0.362	0	1	Ly6i
Hp	0	3.66257	0.641	0.09	0	1	Hp
F10	0	3.24679	0.67	0.122	0	1	F10
Klra21	0	1.50643	0.933	0.389	0	1	Klra2
C31	0	1.77817	0.892	0.364	0	1	C3
Mcemp1	0	2.91129	0.639	0.124	0	1	Mcemp1
Ly6c2	0	2.51477	0.962	0.448	0	1	Ly6c2
Pla2g71	0	1.57734	0.913	0.402	0	1	Pla2g7
Plbd11	0	1.24784	0.928	0.421	0	1	Plbd1
Mgst11	0	2.35138	0.733	0.233	0	1	Mgst1
Ms4a4c1	0	1.89078	0.962	0.465	0	1	Ms4a4c
Sirpb1c1	0	1.86493	0.79	0.294	0	1	Sirpb1c
Emilin2	0	1.97886	0.778	0.283	0	1	Emilin2
Tgfbi1	0	1.58618	0.987	0.493	0	1	Tgfbi
Cfb1	0	1.89722	0.887	0.393	0	1	Cfb
Msrb11	0	1.89862	0.933	0.445	0	1	Msrb1
Cybb1	0	1.536	0.98	0.492	0	1	Cybb
Pirb1	0	1.77751	0.893	0.414	0	1	Pirb
Tnfaip21	0	1.64854	0.871	0.395	0	1	Tnfaip2
Ass11	0	1.7924	0.854	0.379	0	1	Ass1
Gda	0	2.18911	0.686	0.214	0	1	Gda
AB1246111	0	1.65113	0.885	0.418	0	1	AB124611
Igsf61	0	1.73134	0.856	0.392	0	1	Igsf6
Plaur1	0	1.2839	0.927	0.465	0	1	Plaur
Apoc21	0	1.73602	0.782	0.321	0	1	Apoc2
Cyp4f181	0	1.07907	0.853	0.394	0	1	Cyp4f18
Plac8	0	2.69184	0.973	0.518	0	1	Plac8
Pde7b1	0	1.29912	0.832	0.377	0	1	Pde7b
Cdkn1a1	0	1.62871	0.952	0.499	0	1	Cdkn1a
Ifi2111	0	1.79248	0.809	0.358	0	1	Ifi211
Ccr21	0	1.72086	0.844	0.397	0	1	Ccr2
Ms4a6d1	0	1.53256	0.963	0.519	0	1	Ms4a6d
Ifitm21	0	1.6636	0.981	0.538	0	1	Ifitm2
Ms4a6c1	0	1.4704	0.988	0.55	0	1	Ms4a6c
Fcgr41	0	0.925593	0.867	0.432	0	1	Fcgr4
Slc16a3	0	1.77572	0.77	0.338	0	1	Slc16a3
Tgm21	0	1.21522	0.882	0.451	0	1	Tgm2
Gbp2	0	2.07311	0.887	0.456	0	1	Gbp2
Clec4d1	0	1.98712	0.64	0.21	0	1	Clec4d
Calhm61	0	1.93395	0.791	0.364	0	1	Calhm6
Ccr11	0	1.58603	0.727	0.301	0	1	Ccr1
Thbs11	0	1.78793	0.776	0.353	0	1	Thbs1
Oasl21	0	1.48624	0.833	0.41	0	1	Oasl2
Fgr1	0	1.52738	0.737	0.315	0	1	Fgr
Lilrb4a1	0	1.13452	0.886	0.464	0	1	Lilrb4a
Ifi2041	0	1.48869	0.898	0.477	0	1	Ifi204
Gm211881	0	1.63397	0.692	0.273	0	1	Gm21188
Clec4e	0	2.82737	0.519	0.101	0	1	Clec4e
Lgals31	0	1.45305	0.989	0.572	0	1	Lgals3
Napsa	0	1.35871	0.725	0.308	0	1	Napsa
Cd300lf1	0	1.59749	0.743	0.326	0	1	Cd300lf
Nfil31	0	1.40585	0.85	0.436	0	1	Nfil3
Irf71	0	1.3945	0.947	0.536	0	1	Irf7
Tlr21	0	1.42658	0.821	0.412	0	1	Tlr2
Cebpb1	0	1.75225	0.978	0.571	0	1	Cebpb
Atrnl1	0	1.34383	0.779	0.373	0	1	Atrnl1
Alox5ap1	0	1.27557	0.956	0.552	0	1	Alox5ap
Lst11	0	1.05787	0.974	0.571	0	1	Lst1
Msr11	0	1.50134	0.698	0.295	0	1	Msr1
Il1b1	0	1.70546	0.963	0.563	0	1	Il1b
Ptgs21	0	1.92309	0.636	0.238	0	1	Ptgs2
Emb	0	0.108944	0.877	0.479	0	1	Emb
Plcb1	0	2.75308	0.479	0.084	0	1	Plcb1
Myof1	0	1.27205	0.729	0.334	0	1	Myof
Aoah1	0	0.791174	0.816	0.422	0	1	Aoah
Clec12a1	0	1.15144	0.744	0.352	0	1	Clec12a
Pstpip21	0	1.79667	0.602	0.211	0	1	Pstpip2
Acod1	0	1.495	0.583	0.192	0	1	Acod1
Rnf1491	0	1.0693	0.874	0.485	0	1	Rnf149
Ifi2071	0	1.24328	0.797	0.409	0	1	Ifi207
Ier31	0	1.3183	0.844	0.46	0	1	Ier3
Fcgr11	0	1.0616	0.943	0.559	0	1	Fcgr1
Flt1	0	1.61006	0.556	0.174	0	1	Flt1
Capg1	0	1.20587	0.907	0.525	0	1	Capg
Gsr	0	1.64981	0.654	0.273	0	1	Gsr
F13a11	0	2.0693	0.534	0.153	0	1	F13a1
Slfn1	0	1.566	0.71	0.33	0	1	Slfn1
Ifi205	0	2.05632	0.55	0.171	0	1	Ifi205
Sirpb1b1	0	1.56159	0.616	0.241	0	1	Sirpb1b
App1	0	0.99321	0.954	0.58	0	1	App
Cers6	0	1.72349	0.974	0.601	0	1	Cers6
Zbp11	0	1.28615	0.887	0.514	0	1	Zbp1
Xylt11	0	1.17471	0.79	0.42	0	1	Xylt1
H2-DMb11	0	1.01778	0.922	0.552	0	1	H2-DMb1
S100a6	0	0.847374	0.887	0.518	0	1	S100a6
Plin21	0	1.18127	0.802	0.435	0	1	Plin2
Ifi471	0	1.54274	0.812	0.448	0	1	Ifi47
Mmp141	0	0.967782	0.781	0.417	0	1	Mmp14
Dram11	0	1.6868	0.628	0.264	0	1	Dram1
Fcgr31	0	0.749872	0.961	0.598	0	1	Fcgr3
Smpdl3b	0	2.26659	0.512	0.15	0	1	Smpdl3b
Isg151	0	1.56244	0.864	0.502	0	1	Isg15
Bst11	0	2.18838	0.544	0.183	0	1	Bst1
Slamf81	0	1.46128	0.673	0.313	0	1	Slamf8
Fn1	0	2.22026	0.489	0.13	0	1	Fn1
Sod21	0	2.13998	0.85	0.491	0	1	Sod2
Slfn51	0	1.53386	0.775	0.417	0	1	Slfn5
Alpk11	0	1.3988	0.677	0.32	0	1	Alpk1
Emp31	0	1.19395	0.954	0.597	0	1	Emp3
Pid11	0	1.11506	0.956	0.6	0	1	Pid1
Fcgr2b1	0	0.679153	0.902	0.546	0	1	Fcgr2b
Vegfa1	0	1.29812	0.691	0.336	0	1	Vegfa
Cxcl161	0	0.676979	0.874	0.522	0	1	Cxcl16
Il1rn1	0	1.78662	0.563	0.212	0	1	Il1rn
Slc2a1	0	1.26523	0.849	0.498	0	1	Slc2a1
Cstb1	0	1.36942	0.954	0.603	0	1	Cstb
Ccrl21	0	1.49711	0.806	0.456	0	1	Ccrl2
S100a11	0	1.28431	0.957	0.607	0	1	S100a11
Mcub1	0	1.50408	0.63	0.28	0	1	Mcub
Csf2rb	0	1.01546	0.819	0.469	0	1	Csf2rb
Ifitm31	0	1.92682	0.998	0.65	0	1	Ifitm3
Clec4a11	0	0.914888	0.652	0.305	0	1	Clec4a1
Csf2ra1	0	0.902032	0.834	0.487	0	1	Csf2ra
Gsn1	0	1.00301	0.728	0.382	0	1	Gsn
Wfdc171	0	1.23298	0.659	0.314	0	1	Wfdc17
Sestd11	0	1.32089	0.613	0.269	0	1	Sestd1
Ninj11	0	1.39447	0.777	0.434	0	1	Ninj1
Htr7	0	1.18447	0.585	0.242	0	1	Htr7
Gbp31	0	1.51608	0.69	0.348	0	1	Gbp3
Mpeg11	0	0.72713	0.965	0.623	0	1	Mpeg1
Upp1	0	3.06281	0.441	0.1	0	1	Upp1
Nampt1	0	1.23933	0.923	0.583	0	1	Nampt
Rtp41	0	1.19129	0.767	0.428	0	1	Rtp4
Cd141	0	1.39921	0.845	0.506	0	1	Cd14
Gm2a1	0	0.788514	0.928	0.59	0	1	Gm2a
Blvrb1	0	0.991861	0.792	0.454	0	1	Blvrb
Adssl11	0	1.78057	0.559	0.222	0	1	Adssl1
Nrg11	0	1.35545	0.557	0.221	0	1	Nrg1
Syk1	0	0.94255	0.928	0.592	0	1	Syk
Clec4a31	0	0.980628	0.715	0.379	0	1	Clec4a3
Ifi301	0	1.05572	0.983	0.647	0	1	Ifi30
H2-DMa1	0	1.047	0.972	0.636	0	1	H2-DMa
Prdx6	0	1.57974	0.883	0.548	0	1	Prdx6
Gm340841	0	1.81411	0.567	0.232	0	1	Gm34084
Creb51	0	0.613669	0.812	0.48	0	1	Creb5
BC0285281	0	1.26762	0.672	0.34	0	1	BC028528
Osm1	0	1.27453	0.655	0.323	0	1	Osm
Cd681	0	0.488815	0.894	0.565	0	1	Cd68
1600014C10Rik1	0	1.44874	0.661	0.332	0	1	1600014C10Rik
Eif4ebp11	0	1.27254	0.688	0.359	0	1	Eif4ebp1
Ifitm1	0	0.607704	0.541	0.213	0	1	Ifitm1
Pgk11	0	1.36709	0.916	0.588	0	1	Pgk1
Apobec11	0	0.611638	0.859	0.531	0	1	Apobec1
Cd441	0	1.0944	0.896	0.569	0	1	Cd44
Spi11	0	0.765514	0.973	0.646	0	1	Spi1
Hpse1	0	1.53277	0.564	0.238	0	1	Hpse
Tnfrsf1a1	0	1.09814	0.771	0.446	0	1	Tnfrsf1a
Ccl6	0	0.873845	0.65	0.325	0	1	Ccl6
Ncf21	0	0.645972	0.933	0.609	0	1	Ncf2
Cd2741	0	1.24064	0.902	0.578	0	1	Cd274
Tpd521	0	0.863337	0.977	0.653	0	1	Tpd52
Ciita1	0	0.891849	0.683	0.361	0	1	Ciita
Sp140	0	0.98782	0.846	0.524	0	1	Sp140
Cxcl91	0	1.57208	0.676	0.355	0	1	Cxcl9
Tiparp1	0	1.12449	0.833	0.513	0	1	Tiparp
Slamf71	0	0.856951	0.805	0.486	0	1	Slamf7
Trim251	0	1.01932	0.811	0.493	0	1	Trim25
Arhgap241	0	0.823488	0.771	0.453	0	1	Arhgap24
Hck1	0	0.559698	0.912	0.595	0	1	Hck
Slc15a31	0	0.552118	0.898	0.581	0	1	Slc15a3
Arg21	0	1.9938	0.435	0.118	0	1	Arg2
Atf3	0	0.554165	0.938	0.621	0	1	Atf3
Eno11	0	1.16688	0.886	0.57	0	1	Eno1
Vim1	0	1.35547	0.984	0.668	0	1	Vim
Ahnak	0	0.782848	0.771	0.456	0	1	Ahnak
Fgl21	0	0.876075	0.877	0.562	0	1	Fgl2
Trps11	0	1.0996	0.977	0.663	0	1	Trps1
Aif11	0	0.570085	0.956	0.642	0	1	Aif1
Lilr4b1	0	0.657742	0.679	0.366	0	1	Lilr4b
Ifi209	0	1.31039	0.792	0.481	0	1	Ifi209
Anxa51	0	0.710949	0.847	0.536	0	1	Anxa5
Ifitm6	0	2.81817	0.372	0.062	0	1	Ifitm6
Ncf41	0	1.04358	0.844	0.534	0	1	Ncf4
Tpi11	0	1.42499	0.94	0.631	0	1	Tpi1
Pnp1	0	1.16912	0.949	0.64	0	1	Pnp
Morrbid	0	1.1576	0.665	0.358	0	1	Morrbid
Gpr351	0	1.20729	0.603	0.297	0	1	Gpr35
Klf41	0	0.994949	0.747	0.441	0	1	Klf4
Mefv1	0	1.86931	0.47	0.164	0	1	Mefv
Pygl1	0	1.33899	0.524	0.219	0	1	Pygl
Bnip31	0	1.68317	0.522	0.218	0	1	Bnip3
Hk31	0	1.1007	0.663	0.359	0	1	Hk3
Iigp11	0	1.486	0.685	0.381	0	1	Iigp1
Snx101	0	0.982937	0.788	0.485	0	1	Snx10
Xdh1	0	1.0559	0.625	0.323	0	1	Xdh
Ctsh1	0	0.602369	0.981	0.679	0	1	Ctsh
Atp8b4	0	0.3513	0.719	0.418	0	1	Atp8b4
Card191	0	1.29663	0.704	0.403	0	1	Card19
Pilra1	0	1.16352	0.602	0.302	0	1	Pilra
Smpdl3a1	0	1.33292	0.711	0.411	0	1	Smpdl3a
Pfkl	0	1.06183	0.74	0.44	0	1	Pfkl
Plekhg11	0	1.65666	0.461	0.162	0	1	Plekhg1
Grina	0	1.67755	0.847	0.549	0	1	Grina
Cdk2ap21	0	1.18611	0.848	0.55	0	1	Cdk2ap2
Irf51	0	0.716532	0.833	0.537	0	1	Irf5
Pgam11	0	1.22187	0.911	0.616	0	1	Pgam1
Gpd2	0	0.96164	0.727	0.432	0	1	Gpd2
Slco3a1	0	0.870264	0.744	0.449	0	1	Slco3a1
Igtp	0	1.24315	0.708	0.413	0	1	Igtp
Ptafr	0	1.20679	0.641	0.347	0	1	Ptafr
Rassf41	0	0.903289	0.727	0.433	0	1	Rassf4
Sema4a	0	0.945347	0.661	0.368	0	1	Sema4a
March1	0	0.768049	0.814	0.521	0	1	March1
Cd3021	0	1.15402	0.654	0.362	0	1	Cd302
Dbi1	0	0.722477	0.859	0.568	0	1	Dbi
Nos2	0	3.36801	0.348	0.057	0	1	Nos2
Cd401	0	1.36995	0.52	0.23	0	1	Cd40
Clic41	0	0.611893	0.887	0.597	0	1	Clic4
Sash11	0	0.624649	0.648	0.358	0	1	Sash1
Il18bp1	0	0.700411	0.626	0.336	0	1	Il18bp
Irgm11	0	1.13279	0.693	0.403	0	1	Irgm1
Gngt21	0	0.655868	0.849	0.559	0	1	Gngt2
Ms4a6b1	0	0.8189	0.946	0.656	0	1	Ms4a6b
Lrrc251	0	0.812468	0.68	0.391	0	1	Lrrc25
Ifngr21	0	0.58689	0.851	0.562	0	1	Ifngr2
Pgd1	0	1.05886	0.708	0.42	0	1	Pgd
Ets21	0	0.827186	0.695	0.407	0	1	Ets2
Tarm11	0	2.21918	0.389	0.102	0	1	Tarm1
Nupr11	0	1.39794	0.537	0.25	0	1	Nupr1
Sgms2	0	2.17083	0.357	0.072	0	1	Sgms2
Fosl2	0	0.647369	0.817	0.532	0	1	Fosl2
Pim1	0	0.936691	0.983	0.699	0	1	Pim1
Ifi213	0	1.04049	0.691	0.407	0	1	Ifi213
Naip21	0	0.987597	0.7	0.416	0	1	Naip2
Vav31	0	0.523201	0.793	0.51	0	1	Vav3
Slc31a11	0	0.974659	0.675	0.392	0	1	Slc31a1
Gab1	0	1.19236	0.56	0.277	0	1	Gab1
Ccdc861	0	1.13315	0.632	0.349	0	1	Ccdc86
Prelid11	0	0.88893	0.849	0.569	0	1	Prelid1
Slc11a11	0	0.568552	0.769	0.49	0	1	Slc11a1
Rbms11	0	0.840869	0.935	0.656	0	1	Rbms1
Gbp5	0	1.69963	0.557	0.278	0	1	Gbp5
Aldh3b11	0	1.41258	0.501	0.222	0	1	Aldh3b1
Anxa2	0	0.604989	0.743	0.464	0	1	Anxa2
Oas31	0	1.51347	0.505	0.228	0	1	Oas3
Naaa1	0	1.07767	0.58	0.303	0	1	Naaa
Ndufb1-ps1	0	0.878013	0.935	0.659	0	1	Ndufb1-ps
Irf2bp21	0	0.658254	0.827	0.551	0	1	Irf2bp2
Cnih41	0	0.97396	0.755	0.48	0	1	Cnih4
Plekhf21	0	1.23871	0.64	0.365	0	1	Plekhf2
Lrpap11	0	0.861119	0.79	0.515	0	1	Lrpap1
Gpx11	0	1.05386	0.972	0.697	0	1	Gpx1
Crip1	0	0.498772	0.868	0.594	0	1	Crip1
Csf2rb2	0	1.02312	0.527	0.255	0	1	Csf2rb2
Milr11	0	1.03841	0.591	0.319	0	1	Milr1
Timm10b1	0	0.84971	0.844	0.573	0	1	Timm10b
Psmb101	0	0.904975	0.921	0.65	0	1	Psmb10
Mif1	0	1.26899	0.93	0.659	0	1	Mif
Arhgef10l1	0	1.18116	0.5	0.23	0	1	Arhgef10l
Chil3	0	3.45301	0.314	0.045	0	1	Chil3
Sdc31	0	0.757717	0.671	0.402	0	1	Sdc3
Cmklr11	0	0.964629	0.593	0.324	0	1	Cmklr1
Soat11	0	0.796161	0.778	0.51	0	1	Soat1
Txn11	0	1.12753	0.97	0.702	0	1	Txn1
Gbp4	0	1.18153	0.616	0.348	0	1	Gbp4
Rhog1	0	0.786518	0.876	0.608	0	1	Rhog
Rab321	0	1.33865	0.542	0.274	0	1	Rab32
Tmem511	0	1.03004	0.539	0.273	0	1	Tmem51
Slfn2	0	0.887392	0.91	0.644	0	1	Slfn2
Parp10	0	1.41619	0.51	0.244	0	1	Parp10
Hk2	0	0.604247	0.796	0.531	0	1	Hk2
Scand11	0	0.778701	0.924	0.66	0	1	Scand1
Fxyd51	0	0.972224	0.992	0.728	0	1	Fxyd5
Ldlr1	0	1.19379	0.53	0.266	0	1	Ldlr
Atox11	0	1.03752	0.982	0.718	0	1	Atox1
Esd1	0	0.968496	0.871	0.607	0	1	Esd
Siva11	0	1.1856	0.584	0.32	0	1	Siva1
Mpp11	0	1.29174	0.565	0.301	0	1	Mpp1
Lmnb1	0	0.692651	0.792	0.529	0	1	Lmnb1
Prdx51	0	2.04388	0.994	0.731	0	1	Prdx5
Arl5c1	0	0.930514	0.604	0.342	0	1	Arl5c
Tifa1	0	0.930311	0.65	0.389	0	1	Tifa
Fbxl5	0	1.69749	0.638	0.377	0	1	Fbxl5
H2afj1	0	0.702759	0.856	0.595	0	1	H2afj
Chmp2a1	0	0.73465	0.874	0.613	0	1	Chmp2a
Trafd11	0	0.770588	0.834	0.574	0	1	Trafd1
Tkt1	0	0.738852	0.871	0.611	0	1	Tkt
Gm49511	0	1.29846	0.577	0.317	0	1	Gm4951
Tmem106a1	0	0.838938	0.614	0.355	0	1	Tmem106a
Nlrp3	0	0.455202	0.687	0.429	0	1	Nlrp3
Iqgap11	0	0.562829	0.965	0.707	0	1	Iqgap1
Ifi27l2a	0	0.866601	0.956	0.699	0	1	Ifi27l2a
Cd861	0	0.489404	0.977	0.72	0	1	Cd86
Mob3b	0	1.15929	0.461	0.205	0	1	Mob3b
N4bp11	0	0.864053	0.821	0.565	0	1	N4bp1
Fam111a	0	1.06948	0.644	0.388	0	1	Fam111a
Gpr132	0	0.415866	0.817	0.562	0	1	Gpr132
Lmo41	0	0.960588	0.627	0.373	0	1	Lmo4
Ly6a1	0	1.06886	0.929	0.675	0	1	Ly6a
Gla1	0	0.927167	0.55	0.298	0	1	Gla
Mxd1	0	0.773046	0.767	0.515	0	1	Mxd1
Themis21	0	0.995458	0.585	0.333	0	1	Themis2
Nuak21	0	0.540926	0.657	0.406	0	1	Nuak2
Hif1a	0	0.946773	0.954	0.703	0	1	Hif1a
Sik11	0	0.561438	0.768	0.517	0	1	Sik1
Cfp1	0	1.37743	0.445	0.194	0	1	Cfp
Ero1l	0	1.24821	0.552	0.302	0	1	Ero1l
Taldo11	0	0.75575	0.928	0.678	0	1	Taldo1
Zyx	0	1.17767	0.721	0.472	0	1	Zyx
Fpr2	0	2.76267	0.327	0.078	0	1	Fpr2
Svbp1	0	0.8696	0.715	0.466	0	1	Svbp
Ogfr1	0	0.889187	0.676	0.429	0	1	Ogfr
Xaf11	0	0.835522	0.673	0.426	0	1	Xaf1
Sap301	0	1.22798	0.518	0.271	0	1	Sap30
Sdc41	0	1.21647	0.573	0.326	0	1	Sdc4
Gsdmd1	0	0.808956	0.694	0.447	0	1	Gsdmd
Cox5b1	0	0.614792	0.937	0.691	0	1	Cox5b
Gbp7	0	0.966758	0.725	0.479	0	1	Gbp7
Oasl11	0	1.44612	0.494	0.248	0	1	Oasl1
Gpi11	0	1.03166	0.933	0.687	0	1	Gpi1
Rasa41	0	0.675948	0.648	0.403	0	1	Rasa4
Znhit11	0	1.02931	0.589	0.344	0	1	Znhit1
Rnf2131	0	0.663303	0.899	0.654	0	1	Rnf213
Tap11	0	0.72864	0.914	0.669	0	1	Tap1
Ccl91	0	1.15873	0.46	0.216	0	1	Ccl9
Psma51	0	0.711674	0.819	0.575	0	1	Psma5
Lamp11	0	0.535756	0.976	0.732	0	1	Lamp1
Bst21	0	0.392107	0.955	0.711	0	1	Bst2
Aprt1	0	0.705101	0.774	0.53	0	1	Aprt
Stat2	0	0.724317	0.721	0.477	0	1	Stat2
Il13ra1	0	0.976479	0.52	0.276	0	1	Il13ra1
Pcgf5	0	0.334501	0.707	0.463	0	1	Pcgf5
Samhd1	0	1.56743	0.99	0.747	0	1	Samhd1
4930430E12Rik1	0	1.30358	0.46	0.218	0	1	4930430E12Rik
Vamp41	0	0.712613	0.735	0.493	0	1	Vamp4
Cycs1	0	0.704074	0.784	0.542	0	1	Cycs
Psme21	0	0.756633	0.947	0.705	0	1	Psme2
Diaph1	0	0.62486	0.893	0.651	0	1	Diaph1
Mndal	0	0.694584	0.833	0.592	0	1	Mndal
Sem11	0	0.903412	0.974	0.733	0	1	Sem1
Scpep11	0	0.531138	0.718	0.477	0	1	Scpep1
Arhgef37	0	2.66071	0.293	0.052	0	1	Arhgef37
Tcirg11	0	0.464451	0.747	0.506	0	1	Tcirg1
Gcnt2	0	0.66348	0.582	0.341	0	1	Gcnt2
Ethe11	0	1.03911	0.552	0.312	0	1	Ethe1
Higd1a	0	0.889549	0.769	0.529	0	1	Higd1a
H2-T221	0	0.703173	0.857	0.617	0	1	H2-T22
Fem1c	0	0.750747	0.704	0.464	0	1	Fem1c
Vamp81	0	0.643843	0.935	0.696	0	1	Vamp8
Prkcd	0	0.516471	0.856	0.618	0	1	Prkcd
Ralb1	0	0.723184	0.634	0.397	0	1	Ralb
Gng121	0	0.551612	0.733	0.496	0	1	Gng12
Ifit2	0	1.53165	0.517	0.28	0	1	Ifit2
Rab5c1	0	0.64995	0.812	0.576	0	1	Rab5c
Fam129b1	0	1.3687	0.42	0.184	0	1	Fam129b
Psma71	0	0.812826	0.95	0.714	0	1	Psma7
Skap2	0	0.341676	0.948	0.712	0	1	Skap2
Anxa41	0	0.827718	0.582	0.346	0	1	Anxa4
Ptpn61	0	0.602988	0.88	0.644	0	1	Ptpn6
Syngr2	0	0.436677	0.831	0.595	0	1	Syngr2
Fes1	0	0.66498	0.653	0.418	0	1	Fes
Adgre5	0	0.637193	0.647	0.412	0	1	Adgre5
Snx181	0	0.58296	0.851	0.616	0	1	Snx18
Mvp1	0	0.692815	0.658	0.424	0	1	Mvp
A930007I19Rik1	0	1.13531	0.523	0.289	0	1	A930007I19Rik
Sell	0	1.34095	0.374	0.14	0	1	Sell
Psen21	0	0.85706	0.601	0.367	0	1	Psen2
Rassf11	0	0.679033	0.765	0.531	0	1	Rassf1
Uqcrq1	0	0.559962	0.896	0.662	0	1	Uqcrq
Fos1	0	0.936409	0.989	0.755	0	1	Fos
Pfkp	0	0.553726	0.71	0.476	0	1	Pfkp
Psmb91	0	0.59646	0.949	0.715	0	1	Psmb9
Akr1a11	0	0.513378	0.93	0.697	0	1	Akr1a1
Snx201	0	0.550735	0.805	0.572	0	1	Snx20
Abracl1	0	0.614438	0.866	0.633	0	1	Abracl
Agtpbp11	0	0.851757	0.582	0.349	0	1	Agtpbp1
Slpi	0	2.33567	0.277	0.045	0	1	Slpi
Ist11	0	0.706957	0.643	0.411	0	1	Ist1
Daxx	0	1.28849	0.551	0.319	0	1	Daxx
Sppl2a	0	0.807855	0.875	0.643	0	1	Sppl2a
Psma41	0	0.650336	0.839	0.607	0	1	Psma4
D8Ertd738e1	0	0.575172	0.919	0.688	0	1	D8Ertd738e
Cox7a21	0	0.569963	0.927	0.696	0	1	Cox7a2
Alas1	0	1.02223	0.541	0.31	0	1	Alas1
Tagln2	0	0.469024	0.844	0.613	0	1	Tagln2
Ctsc1	0	1.01658	0.99	0.759	0	1	Ctsc
Rab5if1	0	0.672995	0.803	0.573	0	1	Rab5if
Hmox11	0	1.05931	0.529	0.299	0	1	Hmox1
Scimp1	0	0.929568	0.535	0.305	0	1	Scimp
Gmfg	0	0.570266	0.892	0.662	0	1	Gmfg
Jarid2	0	0.641953	0.888	0.658	0	1	Jarid2
Dazap21	0	0.602519	0.872	0.642	0	1	Dazap2
Svil	0	0.756483	0.766	0.536	0	1	Svil
Selenom1	0	1.24461	0.517	0.288	0	1	Selenom
Tmem14c1	0	0.567937	0.844	0.615	0	1	Tmem14c
Tspo1	0	1.0268	0.977	0.748	0	1	Tspo
Nfkbie1	0	0.862033	0.622	0.393	0	1	Nfkbie
Pstpip11	0	0.730553	0.63	0.402	0	1	Pstpip1
Bri31	0	0.502107	0.921	0.694	0	1	Bri3
Nfe2l21	0	0.490523	0.945	0.718	0	1	Nfe2l2
Egln3	0	2.08123	0.319	0.093	0	1	Egln3
Rnh11	0	0.689865	0.827	0.601	0	1	Rnh1
2001-04-01	0	0.473442	0.853	0.627	0	1	Abr
Cxcl10	0	2.14033	0.465	0.24	0	1	Cxcl10
Slc31a21	0	0.981489	0.522	0.298	0	1	Slc31a2
Rnpep1	0	0.588621	0.707	0.483	0	1	Rnpep
Pkm1	0	1.30615	0.991	0.767	0	1	Pkm
Spop	0	0.505979	0.918	0.695	0	1	Spop
Tnfsf131	0	1.13517	0.457	0.234	0	1	Tnfsf13
Mrpl301	0	0.674084	0.731	0.508	0	1	Mrpl30
Gyg	0	1.01931	0.503	0.28	0	1	Gyg
Rsad2	0	1.87533	0.415	0.192	0	1	Rsad2
Atp6v1g11	0	0.510547	0.891	0.669	0	1	Atp6v1g1
Itgb21	0	0.660832	0.898	0.676	0	1	Itgb2
Parp14	0	0.772677	0.823	0.601	0	1	Parp14
Hcls11	0	0.609974	0.851	0.629	0	1	Hcls1
Phf11b	0	0.85312	0.652	0.431	0	1	Phf11b
Dtx3l	0	0.809423	0.636	0.415	0	1	Dtx3l
Oas1a1	0	1.07344	0.498	0.277	0	1	Oas1a
Zfp361	0	0.482703	0.978	0.757	0	1	Zfp36
Ldha1	0	0.851876	0.947	0.726	0	1	Ldha
Crtc31	0	0.734965	0.741	0.52	0	1	Crtc3
Tomm61	0	0.531324	0.838	0.617	0	1	Tomm6
Erp291	0	0.471546	0.932	0.712	0	1	Erp29
Stx31	0	1.6003	0.362	0.142	0	1	Stx3
Tmem1891	0	0.728123	0.701	0.481	0	1	Tmem189
Pde4b1	0	0.691445	0.903	0.683	0	1	Pde4b
Cacna1d	0	1.28722	0.566	0.346	0	1	Cacna1d
Lamp21	0	0.427941	0.952	0.732	0	1	Lamp2
Tapbp1	0	0.676338	0.93	0.711	0	1	Tapbp
Arf5	0	0.562423	0.935	0.717	0	1	Arf5
Bax1	0	0.552055	0.806	0.588	0	1	Bax
Atp6v1b21	0	0.708718	0.665	0.447	0	1	Atp6v1b2
Sdcbp1	0	0.647948	0.971	0.753	0	1	Sdcbp
Aldoa1	0	1.22292	0.977	0.759	0	1	Aldoa
Sec61g1	0	0.520325	0.915	0.698	0	1	Sec61g
Ensa1	0	0.78646	0.633	0.416	0	1	Ensa
Cox6b11	0	0.561674	0.955	0.738	0	1	Cox6b1
Phf11d1	0	1.27301	0.469	0.252	0	1	Phf11d
Ilrun	0	0.644448	0.719	0.502	0	1	Ilrun
Gbp6	0	0.889007	0.525	0.309	0	1	Gbp6
Tmsb10	0	0.531408	0.987	0.771	0	1	Tmsb10
Ndel11	0	0.455309	0.887	0.671	0	1	Ndel1
Dynll11	0	0.577455	0.898	0.683	0	1	Dynll1
Tyrobp1	0	0.769236	0.996	0.781	0	1	Tyrobp
Gas7	0	0.636772	0.422	0.208	0	1	Gas7
Stat11	0	0.94482	0.973	0.759	0	1	Stat1
Ifih11	0	0.796174	0.618	0.404	0	1	Ifih1
Clcn71	0	0.972334	0.469	0.255	0	1	Clcn7
Flot1	0	1.03902	0.516	0.303	0	1	Flot1
Pira21	0	1.39615	0.378	0.165	0	1	Pira2
Ucp21	0	0.615671	0.955	0.742	0	1	Ucp2
Ifnar21	0	0.500926	0.922	0.71	0	1	Ifnar2
Parp121	0	0.867075	0.529	0.317	0	1	Parp12
Rnf2171	0	1.2292	0.387	0.177	0	1	Rnf217
Batf21	0	1.85143	0.333	0.123	0	1	Batf2
Fcer1g1	0	0.790521	0.998	0.788	0	1	Fcer1g
Prr5l	0	0.796794	0.494	0.285	0	1	Prr5l
Dmxl21	0	0.981791	0.415	0.206	0	1	Dmxl2
Ltb4r1	0	1.98191	0.302	0.093	0	1	Ltb4r1
Tmbim41	0	0.521664	0.769	0.56	0	1	Tmbim4
Pomp1	0	0.516928	0.916	0.708	0	1	Pomp
Prm11	0	2.41251	0.278	0.07	0	1	Prm1
Adam81	0	0.880486	0.465	0.258	0	1	Adam8
Prdx11	0	0.701834	0.944	0.737	0	1	Prdx1
Lyz21	0	1.8665	0.999	0.792	0	1	Lyz2
H2-Aa1	0	0.872535	0.954	0.747	0	1	H2-Aa
H2-Eb11	0	0.706789	0.951	0.744	0	1	H2-Eb1
Oas21	0	1.21543	0.394	0.188	0	1	Oas2
Nod21	0	1.30608	0.368	0.162	0	1	Nod2
Zeb21	0	0.641121	0.995	0.789	0	1	Zeb2
Nme21	0	0.444721	0.948	0.744	0	1	Nme2
Arid5b	0	0.759677	0.959	0.757	0	1	Arid5b
Lrrk2	0	1.29055	0.316	0.115	0	1	Lrrk2
Gm46224	0	1.01301	0.416	0.215	0	1	Gm46224
Irak31	0	1.33042	0.357	0.156	0	1	Irak3
Gabarap1	0	0.629183	0.974	0.773	0	1	Gabarap
Tmed101	0	0.455002	0.916	0.716	0	1	Tmed10
Atp5l1	0	0.454905	0.952	0.753	0	1	Atp5l
Fam162a	0	1.01205	0.557	0.359	0	1	Fam162a
Arrdc41	0	1.12558	0.421	0.223	0	1	Arrdc4
Slc25a37	0	1.071	0.39	0.194	0	1	Slc25a37
Slfn4	0	2.02401	0.277	0.082	0	1	Slfn4
Gnb21	0	0.487755	0.941	0.746	0	1	Gnb2
Arhgdib	0	0.555009	0.972	0.777	0	1	Arhgdib
Tpst11	0	1.12653	0.4	0.206	0	1	Tpst1
Gm51501	0	1.22758	0.367	0.173	0	1	Gm5150
Ms4a8a	0	2.95196	0.232	0.038	0	1	Ms4a8a
H2-Ab11	0	0.852382	0.964	0.77	0	1	H2-Ab1
Myd881	0	1.05976	0.473	0.28	0	1	Myd88
AW1120101	0	0.679242	0.947	0.754	0	1	AW112010
Psme11	0	0.601803	0.981	0.789	0	1	Psme1
Dna2	0	1.27584	0.345	0.154	0	1	Dna2
Chmp4b	0	0.482814	0.908	0.718	0	1	Chmp4b
Agtrap1	0	1.14113	0.435	0.245	0	1	Agtrap
Atp6v0c1	0	0.954936	0.992	0.802	0	1	Atp6v0c
Pilrb21	0	1.40432	0.331	0.144	0	1	Pilrb2
Gng51	0	0.494308	0.973	0.786	0	1	Gng5
Gpx41	0	0.457909	0.904	0.718	0	1	Gpx4
Irf1	0	0.802649	0.823	0.638	0	1	Irf1
B3gnt5	0	1.26647	0.298	0.115	0	1	B3gnt5
Dennd1a1	0	0.457089	0.941	0.76	0	1	Dennd1a
Ccl51	0	0.887252	0.854	0.673	0	1	Ccl5
Ralgds1	0	1.38417	0.34	0.16	0	1	Ralgds
Cnn31	0	1.56561	0.289	0.11	0	1	Cnn3
Arg11	0	2.00908	0.325	0.148	0	1	Arg1
Pitpna1	0	0.579021	0.951	0.774	0	1	Pitpna
Psmb81	0	0.746792	0.99	0.815	0	1	Psmb8
Scarf11	0	1.44886	0.296	0.122	0	1	Scarf1
H2-T231	0	0.477402	0.961	0.787	0	1	H2-T23
Capza21	0	0.424377	0.963	0.79	0	1	Capza2
Cox8a1	0	0.561892	0.984	0.813	0	1	Cox8a
Ankrd37	0	1.93285	0.264	0.093	0	1	Ankrd37
Rrbp11	0	0.47916	0.985	0.817	0	1	Rrbp1
Irf2	0	0.471383	0.896	0.731	0	1	Irf2
Rasgrp41	0	1.3658	0.288	0.124	0	1	Rasgrp4
Mcl11	0	1.0174	0.996	0.835	0	1	Mcl1
Gapdh1	0	1.10989	0.994	0.834	0	1	Gapdh
Lsr	0	1.63001	0.249	0.089	0	1	Lsr
Tax1bp1	0	0.486026	0.932	0.773	0	1	Tax1bp1
Ptpn1	0	0.613997	0.945	0.789	0	1	Ptpn1
Serf21	0	0.447279	0.987	0.832	0	1	Serf2
Sh3bgrl31	0	0.435456	0.988	0.833	0	1	Sh3bgrl3
Krt801	0	2.08846	0.222	0.067	0	1	Krt80
Cox4i11	0	0.383265	0.979	0.825	0	1	Cox4i1
Arpc31	0	0.466391	0.981	0.831	0	1	Arpc3
Psap1	0	0.542194	0.998	0.849	0	1	Psap
Saa3	0	3.00587	0.214	0.066	0	1	Saa3
Gnai21	0	0.444824	0.984	0.84	0	1	Gnai2
Tppp3	0	2.34906	0.205	0.062	0	1	Tppp3
Npc21	0	1.12506	0.999	0.857	0	1	Npc2
Cd521	0	0.735048	0.997	0.858	0	1	Cd52
Trem1	0	1.73345	0.198	0.059	0	1	Trem1
Ly6e1	0	0.793847	0.996	0.859	0	1	Ly6e
Arpc1b1	0	0.650942	0.99	0.854	0	1	Arpc1b
Calm11	0	0.464377	0.993	0.859	0	1	Calm1
Gm9733	0	3.15469	0.158	0.026	0	1	Gm9733
Cyba1	0	0.91163	0.997	0.868	0	1	Cyba
Trem3	0	1.68447	0.179	0.052	0	1	Trem3
Ctss1	0	0.53946	1	0.874	0	1	Ctss
Met	0	1.95737	0.176	0.05	0	1	Met
Gpat3	0	2.41542	0.154	0.029	0	1	Gpat3
H3f3a1	0	0.638988	0.992	0.87	0	1	H3f3a
Picalm	0	0.394912	0.991	0.878	0	1	Picalm
Srgn	0	0.489285	0.995	0.883	0	1	Srgn
Cd741	0	0.816857	0.993	0.885	0	1	Cd74
Hspa81	0	0.601217	0.995	0.889	0	1	Hspa8
Btg1	0	0.436671	0.99	0.889	0	1	Btg1
Spink2	0	3.66602	0.107	0.011	0	1	Spink2
Rps9	0	0.417514	0.995	0.904	0	1	Rps9
Vcan	0	3.40194	0.105	0.015	0	1	Vcan
Fam49b	0	0.459185	0.99	0.905	0	1	Fam49b
Mirt2	0	2.6344	0.093	0.012	0	1	Mirt2
Ftl11	0	0.695431	0.999	0.924	0	1	Ftl1
Junb	0	0.417317	0.993	0.924	0	1	Junb
Fau	0	0.475303	0.999	0.936	0	1	Fau
H3f3b	0	0.457337	0.997	0.938	0	1	H3f3b
B2m1	0	0.406073	0.999	0.951	0	1	B2m
H2-D11	0	0.295052	1	0.964	0	1	H2-D1
Fth11	0	1.18931	1	0.977	0	1	Fth1
Gm361611	3.95176e-307	1.63816	0.244	0.095	8.91834e-303	1	Gm36161
Tubb61	4.64349e-306	0.986313	0.451	0.255	1.04794e-301	1	Tubb6
Cox7b1	4.67376e-306	0.490212	0.875	0.655	1.05478e-301	1	Cox7b
Atp5mpl1	1.2874e-305	0.486565	0.837	0.624	2.90541e-301	1	Atp5mpl
Etv6	1.37105e-304	0.285752	0.97	0.807	3.09418e-300	1	Etv6
Tifab1	1.61715e-304	0.849076	0.525	0.319	3.64958e-300	1	Tifab
M6pr1	3.31012e-304	0.573159	0.767	0.563	7.47028e-300	1	M6pr
Rras1	1.25393e-303	1.0943	0.417	0.231	2.82988e-299	1	Rras
Spag91	1.29223e-301	0.427553	0.957	0.825	2.91631e-297	1	Spag9
Prtn3	1.03647e-300	1.22975	0.121	0.025	2.3391e-296	1	Prtn3
Tctex1d21	1.42394e-300	0.859511	0.499	0.297	3.21354e-296	1	Tctex1d2
Ifit31	2.60105e-300	1.19351	0.489	0.288	5.87005e-296	1	Ifit3
Il271	3.34651e-300	1.48485	0.279	0.119	7.55241e-296	1	Il27
Inhba	1.45215e-299	3.05697	0.088	0.012	3.27721e-295	1	Inhba
Sgk3	1.46394e-298	0.52046	0.657	0.433	3.30383e-294	1	Sgk3
Marcksl1	1.47972e-298	0.794093	0.511	0.302	3.33943e-294	1	Marcksl1
Clec5a1	2.68362e-298	1.10149	0.442	0.252	6.0564e-294	1	Clec5a
St3gal11	2.13239e-297	0.820299	0.478	0.273	4.81237e-293	1	St3gal1
Fam241a	2.97272e-297	1.01879	0.42	0.232	6.70884e-293	1	Fam241a
Trib11	7.89399e-296	0.810519	0.542	0.335	1.78152e-291	1	Trib1
Rhoa1	8.0545e-296	0.362923	0.975	0.834	1.81774e-291	1	Rhoa
F830016B08Rik	1.24143e-295	1.90751	0.266	0.112	2.80165e-291	1	F830016B08Rik
Cope1	1.49267e-295	0.588853	0.747	0.541	3.36865e-291	1	Cope
Gbp81	2.74105e-295	0.72741	0.62	0.415	6.18601e-291	1	Gbp8
Slc7a11	3.3389e-294	1.2596	0.294	0.128	7.53523e-290	1	Slc7a11
Fam174a1	1.21287e-293	0.709057	0.635	0.434	2.7372e-289	1	Fam174a
F5	3.02956e-293	1.90843	0.119	0.024	6.83711e-289	1	F5
Ifrd11	3.73111e-293	0.488591	0.918	0.75	8.42037e-289	1	Ifrd1
Ifi203	1.32115e-292	0.788339	0.729	0.51	2.98156e-288	1	Ifi203
Rassf31	1.45707e-291	0.46437	0.797	0.568	3.28832e-287	1	Rassf3
Tgif11	1.84712e-291	0.569266	0.746	0.534	4.16858e-287	1	Tgif1
Klf13	2.51767e-291	0.443481	0.865	0.666	5.68188e-287	1	Klf13
Eif3k1	3.8738e-291	0.452843	0.902	0.684	8.7424e-287	1	Eif3k
Atp1a31	4.23605e-291	1.26964	0.328	0.159	9.55992e-287	1	Atp1a3
Itga51	6.22625e-291	0.993174	0.382	0.199	1.40514e-286	1	Itga5
Clic11	2.2262e-289	0.356706	0.982	0.839	5.02408e-285	1	Clic1
Zfas11	1.37662e-288	0.744862	0.706	0.516	3.10676e-284	1	Zfas1
Rap2c	5.90498e-288	0.956164	0.504	0.316	1.33264e-283	1	Rap2c
Dhx581	1.43174e-287	0.976904	0.451	0.263	3.23116e-283	1	Dhx58
Dusp11	2.84167e-287	0.482749	0.923	0.719	6.41308e-283	1	Dusp1
Antxr21	1.40713e-285	0.554131	0.65	0.428	3.1756e-281	1	Antxr2
Cox7c1	1.51006e-285	0.380883	0.958	0.774	3.40791e-281	1	Cox7c
S100a10	2.89143e-285	0.172498	0.803	0.52	6.52537e-281	1	S100a10
Psma11	5.13459e-285	0.499446	0.815	0.605	1.15877e-280	1	Psma1
Axl1	8.78281e-285	0.619134	0.631	0.386	1.98211e-280	1	Axl
Spon11	3.63789e-283	0.792793	0.483	0.272	8.21e-279	1	Spon1
Tap2	5.58682e-283	0.478201	0.797	0.603	1.26083e-278	1	Tap2
Mmp191	8.85663e-283	1.59865	0.223	0.084	1.99876e-278	1	Mmp19
Sbno2	9.36315e-283	0.493428	0.696	0.484	2.11308e-278	1	Sbno2
Psmb41	1.65004e-282	0.494696	0.824	0.611	3.72382e-278	1	Psmb4
AA4671971	3.75181e-282	1.34972	0.46	0.274	8.4671e-278	1	AA467197
Abtb2	2.95802e-281	0.494698	0.644	0.419	6.67565e-277	1	Abtb2
Atp5k1	1.07151e-280	0.538925	0.752	0.546	2.41818e-276	1	Atp5k
Tmem2561	1.19795e-280	0.584541	0.707	0.491	2.70353e-276	1	Tmem256
Agpat4	1.50622e-280	0.768143	0.452	0.258	3.39924e-276	1	Agpat4
Ap2s11	2.65557e-280	0.537376	0.765	0.551	5.9931e-276	1	Ap2s1
Tpt1	1.15772e-278	0.292355	0.998	0.934	2.61275e-274	1	Tpt1
Atp5e1	2.77278e-278	0.377558	0.969	0.774	6.25761e-274	1	Atp5e
Rab201	4.49479e-277	0.619229	0.607	0.391	1.01438e-272	1	Rab20
Ube2l6	8.32137e-277	1.00519	0.422	0.239	1.87797e-272	1	Ube2l6
Golph3l1	5.98735e-276	1.03185	0.443	0.261	1.35122e-271	1	Golph3l
Irak2	1.37075e-275	0.402937	0.907	0.732	3.09351e-271	1	Irak2
Atp1b31	3.80523e-274	0.484982	0.84	0.661	8.58764e-270	1	Atp1b3
Cdc42ep2	4.58689e-274	2.30617	0.133	0.033	1.03517e-269	1	Cdc42ep2
Slc2a6	1.98531e-273	1.8146	0.188	0.064	4.48044e-269	1	Slc2a6
Ndufb81	5.53502e-273	0.485314	0.81	0.599	1.24914e-268	1	Ndufb8
Pcbp11	4.11279e-272	0.541051	0.789	0.591	9.28173e-268	1	Pcbp1
Eif61	6.05461e-272	0.647903	0.666	0.477	1.36641e-267	1	Eif6
Mir22hg1	9.9846e-272	0.920275	0.408	0.229	2.25332e-267	1	Mir22hg
Elob1	2.25296e-271	0.388795	0.941	0.726	5.08448e-267	1	Elob
Arpc51	3.42105e-271	0.428281	0.915	0.716	7.72062e-267	1	Arpc5
Dapk11	5.56225e-271	0.509253	0.614	0.389	1.25529e-266	1	Dapk1
AI5044321	7.10022e-271	0.741547	0.475	0.278	1.60238e-266	1	AI504432
Bcl3	4.43891e-270	0.957715	0.443	0.259	1.00177e-265	1	Bcl3
Nufip11	9.81908e-270	0.862099	0.484	0.298	2.21597e-265	1	Nufip1
Tmod3	1.61695e-269	0.474368	0.821	0.635	3.64914e-265	1	Tmod3
Uvrag	3.80822e-269	0.284225	0.947	0.789	8.5944e-265	1	Uvrag
Acvrl11	2.91787e-268	0.690893	0.531	0.323	6.58505e-264	1	Acvrl1
Lamtor41	5.29699e-268	0.541563	0.777	0.585	1.19542e-263	1	Lamtor4
Atg4c1	6.09371e-268	0.966818	0.348	0.178	1.37523e-263	1	Atg4c
Acer3	2.99509e-267	0.350397	0.839	0.601	6.75932e-263	1	Acer3
Lrmda1	5.42486e-267	0.266165	0.979	0.73	1.22428e-262	1	Lrmda
Ift1721	1.98721e-266	1.14145	0.342	0.176	4.48473e-262	1	Ift172
Ikbkb	4.27307e-266	0.475762	0.709	0.507	9.64347e-262	1	Ikbkb
Pold41	1.11202e-265	0.564924	0.759	0.558	2.5096e-261	1	Pold4
Capns11	2.30116e-265	0.451796	0.85	0.641	5.19326e-261	1	Capns1
Nmi	6.27688e-265	0.668628	0.627	0.433	1.41657e-260	1	Nmi
Atp6v1f1	1.17364e-264	0.4083	0.901	0.703	2.64867e-260	1	Atp6v1f
Dnase1l11	2.7126e-264	1.01593	0.396	0.221	6.12179e-260	1	Dnase1l1
Gys1	3.87623e-264	1.22144	0.277	0.124	8.74788e-260	1	Gys1
Atp5j1	1.17573e-263	0.391256	0.906	0.699	2.65339e-259	1	Atp5j
Ndrg1	6.05895e-263	1.06542	0.295	0.135	1.36738e-258	1	Ndrg1
Csrnp1	9.48946e-263	0.768292	0.578	0.387	2.14158e-258	1	Csrnp1
Txnrd11	1.39328e-262	0.618166	0.652	0.467	3.14436e-258	1	Txnrd1
Usp18	4.09046e-262	1.06659	0.455	0.273	9.23136e-258	1	Usp18
Arpc21	4.73742e-262	0.316635	0.989	0.892	1.06914e-257	1	Arpc2
Actb1	4.95162e-262	0.315121	1	0.971	1.11748e-257	1	Actb
Flna	8.46867e-262	0.702135	0.551	0.359	1.91121e-257	1	Flna
Sh3bgrl1	2.04678e-261	0.528926	0.7	0.478	4.61917e-257	1	Sh3bgrl
Adam91	6.06561e-261	0.667625	0.556	0.362	1.36889e-256	1	Adam9
Bach11	1.08848e-260	0.574962	0.714	0.503	2.45649e-256	1	Bach1
Eepd11	1.73737e-260	0.754227	0.416	0.23	3.92089e-256	1	Eepd1
Sdhb1	2.58761e-260	0.495323	0.78	0.581	5.83971e-256	1	Sdhb
Psma21	5.29556e-260	0.429104	0.867	0.66	1.1951e-255	1	Psma2
Rabgef11	7.78289e-258	0.451347	0.756	0.545	1.75644e-253	1	Rabgef1
Prdm11	1.14064e-257	0.872303	0.476	0.291	2.57421e-253	1	Prdm1
Nab1	1.14777e-255	0.51558	0.676	0.475	2.59029e-251	1	Nab1
Mtpn1	1.92117e-255	0.540134	0.72	0.521	4.33569e-251	1	Mtpn
Casp11	9.2346e-255	0.791946	0.518	0.339	2.08406e-250	1	Casp1
Nedd81	9.81167e-255	0.412115	0.876	0.669	2.2143e-250	1	Nedd8
Ggh1	1.71242e-254	0.742028	0.552	0.369	3.86459e-250	1	Ggh
Atp5o1	4.62492e-254	0.460363	0.798	0.588	1.04375e-249	1	Atp5o
Gm54311	3.00919e-253	1.37662	0.26	0.117	6.79115e-249	1	Gm5431
Nxn	3.50227e-253	1.01443	0.309	0.149	7.90393e-249	1	Nxn
Atp5h1	5.84008e-253	0.359847	0.947	0.752	1.31799e-248	1	Atp5h
Mlkl1	5.96041e-253	1.47841	0.243	0.104	1.34515e-248	1	Mlkl
Sh2b2	1.53708e-252	0.703778	0.465	0.275	3.46888e-248	1	Sh2b2
Tmbim61	9.60663e-252	0.354041	0.963	0.813	2.16802e-247	1	Tmbim6
Mrpl521	1.27764e-251	0.463303	0.853	0.643	2.88337e-247	1	Mrpl52
Pilrb11	2.35129e-251	1.57179	0.218	0.088	5.30638e-247	1	Pilrb1
Rara	2.49171e-251	1.04689	0.372	0.205	5.6233e-247	1	Rara
Cped11	2.18131e-250	1.55843	0.197	0.072	4.92279e-246	1	Cped1
Gm158321	6.32925e-250	1.14394	0.271	0.124	1.42838e-245	1	Gm15832
Sh3pxd2b1	1.33438e-249	0.642411	0.482	0.288	3.01143e-245	1	Sh3pxd2b
Psmd81	3.22682e-249	0.52243	0.758	0.563	7.28229e-245	1	Psmd8
March5	7.42516e-249	0.625342	0.696	0.516	1.67571e-244	1	March5
Rapgef21	1.06623e-248	0.564412	0.819	0.654	2.40627e-244	1	Rapgef2
Impa2	1.41287e-248	0.796805	0.465	0.281	3.18857e-244	1	Impa2
Xbp1	2.49218e-248	0.513888	0.693	0.497	5.62436e-244	1	Xbp1
Crlf21	4.24916e-248	0.46501	0.752	0.536	9.58951e-244	1	Crlf2
Eid11	4.87944e-248	0.678294	0.612	0.425	1.10119e-243	1	Eid1
Rhov	6.64199e-248	2.6993	0.094	0.018	1.49896e-243	1	Rhov
Stx71	1.68263e-247	0.435459	0.759	0.552	3.79736e-243	1	Stx7
Dok31	2.73617e-247	0.863617	0.41	0.236	6.17499e-243	1	Dok3
Prdx21	1.02621e-245	0.472559	0.799	0.601	2.31595e-241	1	Prdx2
Gsap	1.31733e-245	0.437229	0.734	0.548	2.97294e-241	1	Gsap
Sdhd1	3.05009e-245	0.667796	0.59	0.405	6.88345e-241	1	Sdhd
Mdm2	6.11341e-245	0.672441	0.636	0.461	1.37967e-240	1	Mdm2
Ifi206	3.08317e-244	0.76591	0.532	0.342	6.9581e-240	1	Ifi206
Tns3	5.18341e-244	0.250709	0.831	0.574	1.16979e-239	1	Tns3
Wdr62	9.91057e-243	1.52952	0.218	0.089	2.23662e-238	1	Wdr62
Cxcr41	1.70414e-242	0.550774	0.597	0.379	3.8459e-238	1	Cxcr4
Mrpl141	1.38892e-241	0.610542	0.599	0.414	3.13452e-237	1	Mrpl14
Il18	3.51827e-241	0.86404	0.42	0.245	7.94003e-237	1	Il18
Rest	1.06539e-240	0.846743	0.532	0.363	2.40436e-236	1	Rest
Magohb1	2.10409e-240	0.966667	0.446	0.275	4.7485e-236	1	Magohb
Nfam1	3.668e-240	0.686279	0.5	0.315	8.27795e-236	1	Nfam1
Kdm7a1	1.51396e-239	0.405473	0.831	0.638	3.4167e-235	1	Kdm7a
AI839979	1.9762e-239	2.40727	0.117	0.029	4.45988e-235	1	AI839979
Fas	8.77041e-239	1.17931	0.263	0.12	1.97931e-234	1	Fas
Gk1	1.73139e-238	0.656571	0.444	0.258	3.9074e-234	1	Gk
Clec4n1	6.87515e-238	1.21081	0.32	0.16	1.55158e-233	1	Clec4n
Trim30c	7.52621e-238	1.74615	0.19	0.071	1.69851e-233	1	Trim30c
Socs31	1.49311e-237	0.684356	0.708	0.515	3.36964e-233	1	Socs3
Tor1a1	2.67911e-237	0.702652	0.522	0.345	6.04621e-233	1	Tor1a
Ccr51	3.29893e-237	0.364491	0.92	0.717	7.44502e-233	1	Ccr5
Ms4a4a1	3.90692e-237	1.065	0.315	0.16	8.81714e-233	1	Ms4a4a
Mfsd7a1	5.80971e-237	1.78671	0.179	0.065	1.31114e-232	1	Mfsd7a
Ppt21	1.52594e-236	0.733808	0.504	0.325	3.44374e-232	1	Ppt2
Adgre4	6.63587e-236	1.74875	0.097	0.02	1.49758e-231	1	Adgre4
Smox	9.15262e-236	0.630307	0.57	0.382	2.06556e-231	1	Smox
Zfp800	1.13217e-234	0.662863	0.591	0.416	2.55507e-230	1	Zfp800
Ctsz1	5.50358e-234	0.314468	0.99	0.766	1.24205e-229	1	Ctsz
Lamtor21	6.88166e-234	0.481223	0.755	0.563	1.55305e-229	1	Lamtor2
Atp5md1	7.68053e-234	0.402422	0.834	0.629	1.73334e-229	1	Atp5md
Dck1	8.33322e-234	0.885268	0.426	0.257	1.88064e-229	1	Dck
Runx31	1.91929e-233	0.364395	0.833	0.585	4.33146e-229	1	Runx3
Akt3	4.16114e-232	0.334558	0.789	0.581	9.39086e-228	1	Akt3
Birc3	3.71325e-231	0.396469	0.823	0.637	8.38005e-227	1	Birc3
Rab11fip1	3.20771e-230	0.753589	0.454	0.275	7.23917e-226	1	Rab11fip1
Rab7b1	3.52546e-230	0.471694	0.519	0.307	7.95626e-226	1	Rab7b
Mmp8	5.39139e-230	1.14543	0.067	0.009	1.21673e-225	1	Mmp8
Mitf1	8.95526e-230	0.324683	0.757	0.527	2.02102e-225	1	Mitf
Hacd41	1.03593e-229	0.756937	0.453	0.275	2.3379e-225	1	Hacd4
Ikbke1	2.75255e-228	0.720971	0.409	0.238	6.21196e-224	1	Ikbke
Pten	4.64407e-228	0.475334	0.832	0.679	1.04807e-223	1	Pten
Lgals8	6.74925e-228	0.582562	0.572	0.391	1.52317e-223	1	Lgals8
Gpsm31	6.91807e-228	0.429163	0.787	0.597	1.56127e-223	1	Gpsm3
C1rl1	5.78084e-227	1.36223	0.247	0.113	1.30462e-222	1	C1rl
Lyn1	7.52321e-227	0.300797	0.988	0.792	1.69784e-222	1	Lyn
Slc8a1	1.26413e-226	0.180708	0.955	0.683	2.8529e-222	1	Slc8a1
Trim30d	3.3757e-226	0.578287	0.635	0.451	7.61827e-222	1	Trim30d
Mfsd13	3.61277e-226	0.621159	0.556	0.376	8.15331e-222	1	Mfsd1
Ciao2a1	5.2823e-226	0.616614	0.625	0.443	1.19211e-221	1	Ciao2a
Litaf	6.87032e-226	0.282131	0.962	0.798	1.55049e-221	1	Litaf
Palm1	1.14097e-225	1.35162	0.218	0.093	2.57495e-221	1	Palm
Nadk1	1.67048e-225	0.580884	0.613	0.433	3.76994e-221	1	Nadk
Cndp21	1.01435e-224	0.496744	0.72	0.522	2.28918e-220	1	Cndp2
P2rx41	1.96544e-224	0.357909	0.763	0.53	4.4356e-220	1	P2rx4
Uqcrb1	3.28121e-223	0.401738	0.849	0.657	7.40503e-219	1	Uqcrb
Slc7a21	3.80203e-223	1.83437	0.181	0.067	8.58042e-219	1	Slc7a2
Dusp31	7.13982e-222	0.621212	0.482	0.305	1.61131e-217	1	Dusp3
Plekho11	1.03632e-221	0.383943	0.799	0.568	2.33876e-217	1	Plekho1
Znfx11	1.116e-221	0.592975	0.624	0.439	2.51859e-217	1	Znfx1
Nlrc41	1.4813e-221	1.17371	0.263	0.125	3.34301e-217	1	Nlrc4
Nr4a2	2.10394e-221	0.539004	0.611	0.41	4.74817e-217	1	Nr4a2
H2afz	4.13773e-221	0.23136	0.939	0.768	9.33804e-217	1	H2afz
Itgb7	5.18794e-221	0.337559	0.618	0.402	1.17081e-216	1	Itgb7
Smdt11	9.47263e-221	0.386619	0.841	0.629	2.13778e-216	1	Smdt1
Cd177	2.09368e-220	2.32737	0.057	0.006	4.72502e-216	1	Cd177
Lamtor51	2.33894e-220	0.496209	0.672	0.489	5.27851e-216	1	Lamtor5
Taf101	3.12213e-220	0.40812	0.834	0.621	7.04601e-216	1	Taf10
Slc8b1	3.62516e-220	0.748052	0.427	0.26	8.18126e-216	1	Slc8b1
Ndufa6	3.67859e-220	0.415551	0.8	0.618	8.30184e-216	1	Ndufa6
Rnf1301	4.61077e-220	0.372171	0.84	0.617	1.04056e-215	1	Rnf130
Rpl36al1	5.61665e-219	0.329259	0.97	0.796	1.26757e-214	1	Rpl36al
Pla2g4a	6.06976e-219	0.558755	0.565	0.376	1.36982e-214	1	Pla2g4a
Ost41	7.00999e-219	0.429816	0.778	0.588	1.58201e-214	1	Ost4
P4hb1	1.60064e-218	0.49139	0.718	0.543	3.61231e-214	1	P4hb
Guca1a1	1.29966e-217	1.00106	0.354	0.199	2.93307e-213	1	Guca1a
Tfec1	1.52407e-217	1.69412	0.189	0.075	3.43951e-213	1	Tfec
Ndufb31	4.70511e-217	0.457251	0.723	0.544	1.06185e-212	1	Ndufb3
Ak21	6.46168e-217	0.494524	0.669	0.487	1.45827e-212	1	Ak2
Efhd21	6.54731e-217	0.320155	0.949	0.748	1.4776e-212	1	Efhd2
Aldh21	9.6075e-217	0.687856	0.542	0.363	2.16822e-212	1	Aldh2
C130026I21Rik	9.78905e-217	0.863319	0.321	0.17	2.20919e-212	1	C130026I21Rik
Cmtm71	5.50464e-216	0.36271	0.871	0.668	1.24229e-211	1	Cmtm7
Pik3c2a	1.25287e-215	0.445308	0.683	0.494	2.82748e-211	1	Pik3c2a
Ier3ip11	1.17227e-214	0.478534	0.714	0.536	2.64559e-210	1	Ier3ip1
Braf1	1.5273e-214	0.410752	0.779	0.602	3.44682e-210	1	Braf
Atp5d1	2.20465e-214	0.340488	0.913	0.714	4.97546e-210	1	Atp5d
1810037I17Rik	3.11156e-214	0.409487	0.768	0.576	7.02218e-210	1	1810037I17Rik
Hcfc1r11	3.95148e-214	0.572862	0.587	0.41	8.91769e-210	1	Hcfc1r1
Asah11	5.5088e-214	0.338487	0.852	0.611	1.24323e-209	1	Asah1
Tmem2191	6.13631e-214	0.580717	0.616	0.44	1.38484e-209	1	Tmem219
Atp6v1e11	5.14653e-213	0.393151	0.766	0.587	1.16147e-208	1	Atp6v1e1
Cmpk11	2.98476e-212	0.501172	0.697	0.516	6.736e-208	1	Cmpk1
Pgs11	5.2692e-212	0.580318	0.548	0.377	1.18915e-207	1	Pgs1
Ifit1	5.95101e-212	1.19294	0.335	0.182	1.34302e-207	1	Ifit1
Fis11	2.14306e-211	0.418777	0.796	0.61	4.83645e-207	1	Fis1
Rbx11	3.96719e-211	0.360566	0.89	0.704	8.95316e-207	1	Rbx1
Isoc11	1.02391e-209	0.914524	0.392	0.239	2.31077e-205	1	Isoc1
Man2a11	1.27328e-209	0.363353	0.732	0.537	2.87354e-205	1	Man2a1
Fam20c1	2.35801e-209	1.36069	0.191	0.076	5.32156e-205	1	Fam20c
Rprd1b1	1.80685e-208	0.507903	0.521	0.355	4.07771e-204	1	Rprd1b
Pxk	4.17125e-208	0.534787	0.572	0.399	9.41367e-204	1	Pxk
Zfp5161	5.6131e-208	0.451227	0.561	0.375	1.26676e-203	1	Zfp516
Sirpb1a1	6.9606e-208	1.21525	0.23	0.104	1.57087e-203	1	Sirpb1a
Slc25a51	1.02828e-207	0.353374	0.924	0.742	2.32061e-203	1	Slc25a5
Trim30a	1.08834e-207	0.453261	0.849	0.679	2.45617e-203	1	Trim30a
Ltbr1	1.62444e-207	0.873914	0.384	0.231	3.66604e-203	1	Ltbr
Itgam	3.23857e-207	0.132629	0.853	0.573	7.3088e-203	1	Itgam
Brk11	9.81353e-207	0.370763	0.862	0.681	2.21472e-202	1	Brk1
Hmgcl1	1.51455e-206	0.6147	0.51	0.345	3.41805e-202	1	Hmgcl
H2afy	1.73794e-206	0.450964	0.87	0.694	3.92219e-202	1	H2afy
Psmb61	3.8767e-206	0.421305	0.794	0.6	8.74894e-202	1	Psmb6
Gm139861	4.06498e-206	1.67402	0.153	0.053	9.17384e-202	1	Gm13986
Ube2a1	6.81059e-206	0.517158	0.622	0.452	1.53701e-201	1	Ube2a
Rgcc	1.08132e-205	1.27324	0.255	0.122	2.44031e-201	1	Rgcc
Diaph2	1.97438e-205	0.211923	0.96	0.814	4.45579e-201	1	Diaph2
Mtm1	4.53296e-205	0.734364	0.375	0.219	1.023e-200	1	Mtm1
Cox141	4.54252e-205	0.498353	0.673	0.495	1.02516e-200	1	Cox14
Gm15056	5.54022e-205	3.10427	0.091	0.02	1.25032e-200	1	Gm15056
Uck2	6.55339e-205	0.876253	0.371	0.216	1.47897e-200	1	Uck2
Ssr31	7.10626e-205	0.535623	0.628	0.455	1.60374e-200	1	Ssr3
Atp5c11	1.99606e-204	0.360058	0.898	0.706	4.5047e-200	1	Atp5c1
Cox6c1	4.54581e-204	0.323222	0.925	0.739	1.0259e-199	1	Cox6c
Uqcrfs11	4.83414e-204	0.508071	0.67	0.499	1.09097e-199	1	Uqcrfs1
Rpl101	1.1493e-203	0.283276	0.991	0.869	2.59375e-199	1	Rpl10
Pin41	1.36858e-203	0.637133	0.528	0.363	3.08862e-199	1	Pin4
Inpp5j1	1.58018e-202	1.5684	0.173	0.067	3.56616e-198	1	Inpp5j
Adora2b	1.69672e-202	1.52995	0.139	0.046	3.82915e-198	1	Adora2b
Sra11	1.9178e-202	0.531305	0.626	0.459	4.3281e-198	1	Sra1
Pik3r6	2.69115e-202	0.623932	0.38	0.22	6.0734e-198	1	Pik3r6
Bak11	6.91366e-202	0.717993	0.476	0.318	1.56027e-197	1	Bak1
Mettl9	1.40101e-201	0.695568	0.472	0.315	3.1618e-197	1	Mettl9
Gbp9	2.93147e-201	0.782314	0.409	0.251	6.61574e-197	1	Gbp9
Papss2	4.02739e-201	1.00211	0.186	0.074	9.08902e-197	1	Papss2
Rbm471	9.37597e-201	0.252519	0.792	0.564	2.11597e-196	1	Rbm47
Pdk3	1.59946e-200	0.853242	0.387	0.235	3.60967e-196	1	Pdk3
Tnip3	6.96206e-200	0.993004	0.273	0.134	1.5712e-195	1	Tnip3
Cox6a11	1.69502e-199	0.379698	0.801	0.615	3.82533e-195	1	Cox6a1
Rhbdf21	1.0037e-198	0.723912	0.386	0.232	2.26514e-194	1	Rhbdf2
Mkrn1	1.14249e-198	0.462233	0.684	0.511	2.57838e-194	1	Mkrn1
Cisd2	6.90394e-198	0.486562	0.654	0.491	1.55808e-193	1	Cisd2
Fkbp21	7.91925e-198	0.449099	0.68	0.497	1.78722e-193	1	Fkbp2
Rab44	9.77318e-198	0.647999	0.136	0.044	2.20561e-193	1	Rab44
Serp11	1.41393e-197	0.458795	0.734	0.548	3.19095e-193	1	Serp1
Plod3	1.53346e-197	0.69871	0.444	0.285	3.46072e-193	1	Plod3
Coa51	6.30209e-197	0.778893	0.445	0.292	1.42225e-192	1	Coa5
Snrpb21	2.48318e-196	0.638342	0.548	0.388	5.60404e-192	1	Snrpb2
Snf81	3.22007e-196	0.476682	0.651	0.483	7.26706e-192	1	Snf8
Myo1c1	6.00257e-196	0.575013	0.517	0.354	1.35466e-191	1	Myo1c
Sowahc	6.79263e-196	0.645246	0.436	0.273	1.53296e-191	1	Sowahc
Dgat2	1.1547e-195	1.73843	0.134	0.044	2.60592e-191	1	Dgat2
Sf3b51	1.64561e-195	0.433258	0.716	0.535	3.71382e-191	1	Sf3b5
AI6622701	1.45643e-194	0.585247	0.541	0.367	3.28686e-190	1	AI662270
Hnrnph21	1.09955e-193	0.501018	0.625	0.459	2.48147e-189	1	Hnrnph2
Acaa1a1	1.20742e-193	0.547938	0.577	0.415	2.7249e-189	1	Acaa1a
Atp6v0b1	3.05836e-193	0.296951	0.937	0.744	6.90211e-189	1	Atp6v0b
AI4135821	3.77024e-193	0.68713	0.491	0.335	8.50868e-189	1	AI413582
Cyp4v31	4.01395e-193	0.814681	0.407	0.257	9.05869e-189	1	Cyp4v3
Cd300a1	1.28259e-191	0.373851	0.688	0.469	2.89456e-187	1	Cd300a
Mrpl541	1.96448e-191	0.543008	0.599	0.433	4.43344e-187	1	Mrpl54
Ndufb71	1.97877e-190	0.361648	0.811	0.623	4.46568e-186	1	Ndufb7
Mpc11	2.31618e-190	0.44042	0.782	0.624	5.22717e-186	1	Mpc1
Nrros1	1.17157e-189	0.340511	0.823	0.614	2.64399e-185	1	Nrros
Dhx381	1.3306e-189	0.749048	0.399	0.249	3.00289e-185	1	Dhx38
Grk5	3.96525e-189	0.691491	0.352	0.201	8.94877e-185	1	Grk5
Cd300c21	5.32129e-188	0.317511	0.907	0.605	1.20091e-183	1	Cd300c2
Psmb51	9.64221e-188	0.420218	0.749	0.576	2.17605e-183	1	Psmb5
Zfyve9	1.16366e-187	0.814451	0.29	0.153	2.62614e-183	1	Zfyve9
Herc6	3.32416e-187	0.599734	0.634	0.472	7.50197e-183	1	Herc6
Tnfaip61	3.52569e-187	1.98841	0.097	0.025	7.95678e-183	1	Tnfaip6
Ndufa71	5.0399e-187	0.335969	0.829	0.645	1.1374e-182	1	Ndufa7
Tmpo	1.53098e-186	0.559757	0.585	0.418	3.45511e-182	1	Tmpo
Gm317181	3.01964e-186	0.880435	0.298	0.162	6.81473e-182	1	Gm31718
Pgm1	6.7449e-185	0.917309	0.349	0.207	1.52219e-180	1	Pgm1
Glrx1	1.07234e-184	0.539502	0.598	0.43	2.42005e-180	1	Glrx
Eif5a1	1.79295e-184	0.270056	0.921	0.733	4.04633e-180	1	Eif5a
Nup98	8.12264e-184	0.265153	0.885	0.725	1.83312e-179	1	Nup98
Npepps	1.05192e-183	0.567658	0.625	0.476	2.37396e-179	1	Npepps
Sertad1	1.11652e-183	0.459606	0.587	0.417	2.51976e-179	1	Sertad1
Rnase6	1.34341e-183	0.477919	0.384	0.229	3.0318e-179	1	Rnase6
Creg11	4.39093e-183	0.318723	0.775	0.568	9.90946e-179	1	Creg1
Tacstd2	4.5032e-183	2.58021	0.061	0.01	1.01628e-178	1	Tacstd2
Fam49a	1.07908e-182	0.33582	0.558	0.382	2.43528e-178	1	Fam49a
Laptm4a1	1.3967e-182	0.316006	0.847	0.657	3.15207e-178	1	Laptm4a
Ecm11	5.30794e-182	0.822028	0.361	0.211	1.1979e-177	1	Ecm1
P4ha1	5.88055e-182	0.393855	0.755	0.579	1.32712e-177	1	P4ha1
Selenow1	6.71999e-182	0.320186	0.894	0.679	1.51657e-177	1	Selenow
Plekhg31	5.31444e-181	0.90058	0.285	0.154	1.19936e-176	1	Plekhg3
Ptges	1.49641e-180	2.07529	0.086	0.021	3.37709e-176	1	Ptges
Mapk31	1.41627e-179	0.559087	0.559	0.402	3.19625e-175	1	Mapk3
Ndufa14	4.42726e-179	0.402688	0.708	0.537	9.99145e-175	1	Ndufa1
Dctn31	6.64977e-179	0.411074	0.7	0.524	1.50072e-174	1	Dctn3
Bnip21	1.13237e-178	0.415627	0.687	0.519	2.55552e-174	1	Bnip2
Rpl7a1	1.27679e-178	0.265009	0.986	0.849	2.88146e-174	1	Rpl7a
P2ry141	4.42424e-178	0.683735	0.407	0.252	9.98462e-174	1	P2ry14
Rbm8a1	7.22236e-178	0.440839	0.663	0.494	1.62994e-173	1	Rbm8a
Klhl2	9.64758e-178	0.581954	0.432	0.278	2.17727e-173	1	Klhl2
Acsl11	1.3707e-177	0.973818	0.451	0.307	3.09339e-173	1	Acsl1
Arf11	1.39964e-177	0.334058	0.894	0.721	3.15872e-173	1	Arf1
Insig11	2.17383e-177	0.810821	0.394	0.249	4.90589e-173	1	Insig1
Ppp1ca1	2.82455e-177	0.3171	0.894	0.706	6.37444e-173	1	Ppp1ca
Clic5	4.00756e-177	1.9288	0.093	0.024	9.04426e-173	1	Clic5
Fndc3b1	5.58394e-177	0.197734	0.697	0.497	1.26018e-172	1	Fndc3b
Hist3h2a1	6.47974e-177	0.997829	0.309	0.176	1.46235e-172	1	Hist3h2a
Ifi35	2.92301e-175	0.496395	0.649	0.484	6.59664e-171	1	Ifi35
Eif2ak2	3.48987e-175	0.469761	0.639	0.475	7.87595e-171	1	Eif2ak2
Ero1lb	4.66297e-175	0.50366	0.489	0.331	1.05234e-170	1	Ero1lb
Tmem1341	2.33555e-174	0.424825	0.692	0.522	5.27086e-170	1	Tmem134
Slc4a11	2.61678e-174	2.08065	0.093	0.025	5.90555e-170	1	Slc4a11
Hopx	2.87939e-174	0.463732	0.357	0.204	6.4982e-170	1	Hopx
Ldlrad31	1.25645e-173	0.781577	0.318	0.181	2.83555e-169	1	Ldlrad3
Exoc3l41	1.57657e-173	1.3778	0.169	0.07	3.55801e-169	1	Exoc3l4
Pxn1	1.20662e-172	0.270844	0.75	0.563	2.72309e-168	1	Pxn
Rac11	1.67586e-172	0.319385	0.913	0.742	3.78208e-168	1	Rac1
Psma61	1.73689e-172	0.417084	0.703	0.53	3.91981e-168	1	Psma6
Hpcal11	2.02097e-172	0.351172	0.688	0.512	4.56093e-168	1	Hpcal1
Uqcrh	3.35359e-172	0.252141	0.949	0.773	7.56839e-168	1	Uqcrh
Snap231	7.18243e-172	0.374976	0.662	0.49	1.62093e-167	1	Snap23
Ndufs61	2.92621e-171	0.448925	0.64	0.475	6.60386e-167	1	Ndufs6
A330040F15Rik	1.20565e-170	0.981202	0.365	0.225	2.72092e-166	1	A330040F15Rik
Gnaq	1.46065e-170	0.161649	0.927	0.724	3.2964e-166	1	Gnaq
9630028H03Rik	2.34058e-170	2.10357	0.049	0.006	5.28221e-166	1	9630028H03Rik
Mrpl331	2.79709e-170	0.396694	0.734	0.555	6.31247e-166	1	Mrpl33
Cyp4f161	3.61947e-170	1.08253	0.247	0.128	8.16841e-166	1	Cyp4f16
Pim31	3.94365e-170	0.82302	0.435	0.291	8.90003e-166	1	Pim3
Sp110	4.69263e-170	0.456775	0.71	0.545	1.05903e-165	1	Sp110
Samd9l	3.26397e-169	0.456299	0.543	0.379	7.36613e-165	1	Samd9l
Vill1	1.61751e-168	1.13564	0.258	0.137	3.6504e-164	1	Vill
Stx4a1	2.06411e-168	0.447255	0.603	0.446	4.65828e-164	1	Stx4a
Pycard1	3.57008e-168	0.34084	0.849	0.671	8.05695e-164	1	Pycard
Rbpms	5.57404e-168	0.339816	0.461	0.294	1.25795e-163	1	Rbpms
Stom1	1.87494e-167	1.25382	0.238	0.124	4.23137e-163	1	Stom
Smchd1	3.79504e-167	0.336576	0.893	0.754	8.56465e-163	1	Smchd1
Apba1	5.22347e-167	0.220782	0.54	0.357	1.17883e-162	1	Apba1
Il3ra1	7.25869e-167	0.847856	0.35	0.215	1.63814e-162	1	Il3ra
Rtf21	1.13126e-166	0.421705	0.647	0.49	2.55302e-162	1	Rtf2
Gadd45b1	1.14275e-166	0.358978	0.606	0.426	2.57895e-162	1	Gadd45b
Arl111	5.13147e-166	0.814512	0.377	0.237	1.15807e-161	1	Arl11
Il1r2	9.24311e-166	0.202755	0.341	0.192	2.08598e-161	1	Il1r2
Ubl51	2.1162e-165	0.2707	0.893	0.711	4.77584e-161	1	Ubl5
Tuba4a	3.51954e-165	0.754864	0.386	0.243	7.9429e-161	1	Tuba4a
Slc39a11	9.2322e-165	0.556885	0.462	0.315	2.08352e-160	1	Slc39a1
Ndufa31	1.19974e-164	0.3714	0.726	0.552	2.70758e-160	1	Ndufa3
Bsg	2.70315e-164	0.194098	0.839	0.68	6.10046e-160	1	Bsg
Pet1001	6.47929e-164	0.587818	0.522	0.376	1.46225e-159	1	Pet100
C1galt1c1	1.13951e-163	0.930932	0.316	0.188	2.57165e-159	1	C1galt1c1
Ndufv31	1.56204e-163	0.380699	0.723	0.557	3.52522e-159	1	Ndufv3
Fcor	3.66889e-163	2.2232	0.076	0.018	8.27995e-159	1	Fcor
Tuba1c1	1.22874e-162	0.451144	0.556	0.4	2.77301e-158	1	Tuba1c
Reep51	3.07967e-162	0.289756	0.874	0.69	6.95019e-158	1	Reep5
Actg1	3.41574e-162	0.229943	0.993	0.894	7.70865e-158	1	Actg1
Psmb31	7.96445e-162	0.302087	0.848	0.654	1.79742e-157	1	Psmb3
Ptgs2os21	8.01662e-162	1.62297	0.127	0.046	1.80919e-157	1	Ptgs2os2
Tbcb1	1.47819e-161	0.405042	0.688	0.527	3.33599e-157	1	Tbcb
Uqcr101	1.94367e-161	0.32785	0.774	0.59	4.38647e-157	1	Uqcr10
Vdac21	2.06446e-161	0.32315	0.866	0.7	4.65907e-157	1	Vdac2
Tor1aip1	3.55595e-161	0.34225	0.886	0.719	8.02507e-157	1	Tor1aip1
Rai141	9.08979e-161	0.718147	0.309	0.177	2.05138e-156	1	Rai14
Sqor1	2.16854e-160	0.686865	0.337	0.202	4.89396e-156	1	Sqor
Mrps211	3.84702e-160	0.379664	0.671	0.506	8.68194e-156	1	Mrps21
Atp6ap11	5.33596e-160	0.402747	0.627	0.465	1.20422e-155	1	Atp6ap1
Spg211	2.56648e-159	0.506244	0.572	0.424	5.79202e-155	1	Spg21
Alkbh5	4.5532e-159	0.449762	0.564	0.419	1.02757e-154	1	Alkbh5
Parp9	6.50741e-159	0.372448	0.664	0.502	1.46859e-154	1	Parp9
Itprip1	1.3712e-158	1.16127	0.211	0.104	3.09453e-154	1	Itprip
Cited2	1.70168e-158	0.418609	0.61	0.452	3.84035e-154	1	Cited2
Ndufc11	7.11444e-158	0.408438	0.656	0.492	1.60559e-153	1	Ndufc1
Cox5a1	1.17093e-157	0.275639	0.911	0.706	2.64255e-153	1	Cox5a
Dse1	1.38035e-157	0.619248	0.401	0.258	3.11517e-153	1	Dse
G430095P16Rik1	3.75103e-157	1.43208	0.181	0.083	8.46533e-153	1	G430095P16Rik
Sf3b61	8.43252e-157	0.328924	0.758	0.589	1.90305e-152	1	Sf3b6
Adam171	1.43375e-156	0.312343	0.718	0.548	3.23569e-152	1	Adam17
Ripk1	3.41528e-156	0.429966	0.615	0.465	7.70761e-152	1	Ripk1
Tmem150b1	6.10719e-156	1.09432	0.204	0.099	1.37827e-151	1	Tmem150b
Tma161	2.82667e-155	1.1692	0.269	0.152	6.37924e-151	1	Tma16
Aup11	6.81693e-155	0.386502	0.672	0.516	1.53844e-150	1	Aup1
Chchd21	8.94031e-155	0.259088	0.959	0.796	2.01765e-150	1	Chchd2
Cyth11	9.92726e-155	0.256144	0.808	0.638	2.24038e-150	1	Cyth1
Tor3a1	1.04943e-154	0.580009	0.518	0.37	2.36835e-150	1	Tor3a
Pafah1b3	2.20657e-154	0.690842	0.407	0.268	4.9798e-150	1	Pafah1b3
Zfp106	4.14272e-154	0.34981	0.688	0.529	9.34929e-150	1	Zfp106
Tomm221	6.36189e-154	0.378193	0.708	0.548	1.43575e-149	1	Tomm22
Got11	1.43972e-153	0.286156	0.712	0.528	3.24917e-149	1	Got1
Coq10b1	1.55596e-153	0.260326	0.758	0.584	3.51148e-149	1	Coq10b
Adprh1	3.56471e-153	0.541631	0.533	0.39	8.04484e-149	1	Adprh
1200007C13Rik1	4.59205e-153	1.68984	0.118	0.042	1.03633e-148	1	1200007C13Rik
Psmb21	9.86431e-153	0.312385	0.826	0.646	2.22618e-148	1	Psmb2
Skint3	1.1381e-152	1.77027	0.085	0.024	2.56846e-148	1	Skint3
Atp5j21	1.12746e-151	0.281922	0.891	0.701	2.54445e-147	1	Atp5j2
Dab21	3.01808e-151	0.17362	0.542	0.352	6.8112e-147	1	Dab2
S100a4	9.05191e-151	0.475404	0.469	0.303	2.04283e-146	1	S100a4
Heatr11	1.43195e-150	0.655461	0.381	0.25	3.23162e-146	1	Heatr1
Chp1	3.32227e-150	0.443501	0.563	0.408	7.4977e-146	1	Chp1
Aig1	4.46081e-150	0.389476	0.585	0.43	1.00672e-145	1	Aig1
Zeb2os1	4.51283e-150	0.389027	0.494	0.336	1.01846e-145	1	Zeb2os
Usb11	4.81246e-150	0.976053	0.253	0.14	1.08608e-145	1	Usb1
Pcnx	8.65275e-150	0.725734	0.481	0.346	1.95275e-145	1	Pcnx
Uqcr111	8.81256e-150	0.315505	0.745	0.572	1.98882e-145	1	Uqcr11
Idnk	2.52338e-149	0.437546	0.586	0.44	5.69477e-145	1	Idnk
1110038F14Rik	3.40074e-149	0.64142	0.427	0.295	7.67479e-145	1	1110038F14Rik
Trappc2l1	5.13795e-149	0.479937	0.583	0.434	1.15953e-144	1	Trappc2l
Stx121	5.65452e-149	0.376787	0.614	0.461	1.27611e-144	1	Stx12
E2f2	8.76911e-149	1.21534	0.211	0.108	1.97901e-144	1	E2f2
Ndufa111	1.94677e-148	0.350244	0.689	0.526	4.39347e-144	1	Ndufa11
Atp6v0e1	4.26949e-148	0.271856	0.879	0.704	9.63538e-144	1	Atp6v0e
Parvb1	3.67787e-147	0.649141	0.31	0.185	8.30022e-143	1	Parvb
Slc43a21	4.388e-147	0.30757	0.586	0.42	9.90285e-143	1	Slc43a2
Eif3f	5.67651e-147	0.26265	0.928	0.746	1.28107e-142	1	Eif3f
Parp11	6.19462e-147	0.512648	0.421	0.281	1.398e-142	1	Parp11
F630040K05Rik1	1.02354e-146	1.20759	0.159	0.069	2.30993e-142	1	F630040K05Rik
Sema4d	1.20161e-146	0.252545	0.821	0.657	2.71179e-142	1	Sema4d
Coro1a	2.46516e-146	0.281079	0.967	0.825	5.56337e-142	1	Coro1a
Adipor11	2.90357e-146	0.355849	0.674	0.517	6.55277e-142	1	Adipor1
Snx22	3.63876e-146	0.365659	0.736	0.579	8.21196e-142	1	Snx2
Slfn91	4.14547e-146	1.13923	0.254	0.142	9.3555e-142	1	Slfn9
Ncf1	9.63445e-146	0.151139	0.792	0.58	2.1743e-141	1	Ncf1
Rab71	1.03265e-145	0.230787	0.871	0.707	2.33048e-141	1	Rab7
Ndufs71	1.4842e-145	0.373689	0.699	0.544	3.34955e-141	1	Ndufs7
Metrnl1	3.46993e-145	0.578186	0.49	0.343	7.83095e-141	1	Metrnl
Haus81	8.10021e-145	0.718243	0.383	0.253	1.82805e-140	1	Haus8
Atp5g11	1.13027e-144	0.264254	0.825	0.637	2.55079e-140	1	Atp5g1
A530032D15Rik1	4.10416e-144	1.02851	0.214	0.11	9.26227e-140	1	A530032D15Rik
Ndufb21	9.20932e-144	0.429047	0.576	0.43	2.07836e-139	1	Ndufb2
Ehbp1l11	1.15018e-143	0.426868	0.547	0.402	2.59572e-139	1	Ehbp1l1
Smim31	7.27063e-143	0.37688	0.544	0.389	1.64084e-138	1	Smim3
Atp6v1a1	1.10249e-142	0.381427	0.637	0.48	2.4881e-138	1	Atp6v1a
Arhgdia1	2.7519e-142	0.279966	0.875	0.696	6.2105e-138	1	Arhgdia
Ubb1	2.78694e-142	0.213862	0.995	0.902	6.28956e-138	1	Ubb
Gm4841	3.01759e-142	1.72042	0.117	0.043	6.81009e-138	1	Gm4841
Actr31	3.47925e-142	0.259821	0.972	0.829	7.85197e-138	1	Actr3
Ppp1r15b	4.88325e-142	0.613125	0.423	0.293	1.10205e-137	1	Ppp1r15b
Gna13	1.12667e-141	0.295979	0.848	0.698	2.54266e-137	1	Gna13
Rap2b1	4.06317e-141	0.403499	0.515	0.362	9.16976e-137	1	Rap2b
Ndufb51	4.11575e-141	0.331621	0.735	0.578	9.28843e-137	1	Ndufb5
Lsm121	1.00939e-140	0.39506	0.66	0.514	2.278e-136	1	Lsm12
Map7d11	1.01664e-140	0.351189	0.571	0.425	2.29435e-136	1	Map7d1
Myadm	1.16548e-140	0.740464	0.358	0.233	2.63026e-136	1	Myadm
Gm480651	3.57971e-140	1.71558	0.102	0.035	8.0787e-136	1	Gm48065
Dr1	3.68991e-140	0.798784	0.367	0.243	8.32739e-136	1	Dr1
Tgtp2	5.92939e-140	0.91852	0.232	0.125	1.33814e-135	1	Tgtp2
Atp5b1	7.25681e-140	0.270619	0.908	0.746	1.63772e-135	1	Atp5b
Bad1	9.4801e-140	0.718526	0.378	0.254	2.13947e-135	1	Bad
Stxbp21	1.03142e-139	0.554139	0.447	0.314	2.32772e-135	1	Stxbp2
Tmem234	2.35783e-139	0.326426	0.772	0.621	5.32116e-135	1	Tmem234
Ndufb61	3.74601e-139	0.441973	0.568	0.424	8.454e-135	1	Ndufb6
Eif4e3	6.56117e-139	0.575465	0.399	0.268	1.48073e-134	1	Eif4e3
Casp4	7.00878e-139	0.228958	0.591	0.434	1.58174e-134	1	Casp4
Tgtp1	8.13925e-139	1.54383	0.119	0.045	1.83687e-134	1	Tgtp1
Nfe2	8.7664e-139	1.90805	0.075	0.02	1.9784e-134	1	Nfe2
Serpina3g1	1.67166e-138	0.796325	0.388	0.256	3.77261e-134	1	Serpina3g
Dynlrb11	1.89877e-138	0.351981	0.681	0.526	4.28515e-134	1	Dynlrb1
Ccdc88b	3.15363e-138	0.53803	0.438	0.308	7.11712e-134	1	Ccdc88b
Tlr81	6.93536e-138	1.04755	0.207	0.107	1.56517e-133	1	Tlr8
Tcf7l21	6.95888e-138	0.308992	0.617	0.456	1.57048e-133	1	Tcf7l2
Lrrc8c	7.60618e-138	0.360339	0.662	0.501	1.71656e-133	1	Lrrc8c
Lrrfip1	1.10925e-137	0.252846	0.89	0.749	2.50336e-133	1	Lrrfip1
Unc93b11	3.08681e-137	0.210655	0.972	0.711	6.96631e-133	1	Unc93b1
Plcg2	3.26724e-137	0.147864	0.735	0.546	7.37351e-133	1	Plcg2
Gm13822	3.50515e-137	1.63964	0.115	0.043	7.91042e-133	1	Gm13822
Ndufa21	4.18959e-137	0.272335	0.833	0.653	9.45508e-133	1	Ndufa2
Mocos1	8.45029e-137	1.27192	0.151	0.066	1.90706e-132	1	Mocos
Cxcl21	8.92895e-137	1.04831	0.215	0.111	2.01508e-132	1	Cxcl2
Notch2	1.23597e-136	0.193589	0.722	0.561	2.78933e-132	1	Notch2
Cggbp1	1.98459e-136	0.38066	0.615	0.476	4.47882e-132	1	Cggbp1
Map2k4	2.00661e-136	0.349032	0.62	0.477	4.52853e-132	1	Map2k4
Aifm21	2.62663e-136	1.35089	0.142	0.061	5.92778e-132	1	Aifm2
Kynu	4.2987e-136	0.658344	0.265	0.148	9.7013e-132	1	Kynu
Sh3bp21	5.67021e-136	0.489358	0.424	0.289	1.27965e-131	1	Sh3bp2
Nlrp1b1	1.42283e-135	0.17974	0.648	0.463	3.21104e-131	1	Nlrp1b
Pgap21	1.92062e-135	0.330198	0.584	0.434	4.33446e-131	1	Pgap2
Zfp5031	5.059e-135	1.90623	0.092	0.03	1.14172e-130	1	Zfp503
Ube2l31	1.00861e-134	0.271746	0.824	0.658	2.27623e-130	1	Ube2l3
Adgb1	1.87765e-134	1.12437	0.217	0.115	4.23748e-130	1	Adgb
Maff	1.88103e-134	0.752322	0.281	0.165	4.2451e-130	1	Maff
Trim30b	3.13308e-134	1.13982	0.16	0.073	7.07073e-130	1	Trim30b
Ugp2	1.15708e-133	0.396278	0.521	0.384	2.6113e-129	1	Ugp2
Jmy1	2.03364e-133	0.327307	0.578	0.431	4.58953e-129	1	Jmy
Map1lc3b	2.31087e-133	0.277311	0.815	0.654	5.21516e-129	1	Map1lc3b
Slc22a41	3.97039e-133	1.54269	0.095	0.031	8.96037e-129	1	Slc22a4
Tuba1b1	4.93929e-133	0.135973	0.76	0.581	1.1147e-128	1	Tuba1b
Abcc4	5.81554e-133	0.509455	0.385	0.257	1.31245e-128	1	Abcc4
Homer1	8.57521e-133	0.437041	0.48	0.342	1.93525e-128	1	Homer1
Psmg41	1.6957e-132	0.426045	0.503	0.367	3.82685e-128	1	Psmg4
BC1475271	7.19092e-132	1.13413	0.237	0.134	1.62285e-127	1	BC147527
Znrd11	8.41799e-132	0.485634	0.523	0.391	1.89977e-127	1	Znrd1
Cib11	2.68477e-131	0.508128	0.515	0.379	6.05899e-127	1	Cib1
Rlf	2.68536e-131	0.225894	0.765	0.611	6.06031e-127	1	Rlf
Sec24b	3.53426e-131	0.355916	0.584	0.448	7.97613e-127	1	Sec24b
Selenok1	3.96664e-131	0.274117	0.898	0.732	8.95192e-127	1	Selenok
Lats2	6.04779e-131	0.339608	0.52	0.377	1.36486e-126	1	Lats2
Synj11	1.41179e-130	0.196351	0.773	0.598	3.18612e-126	1	Synj1
Csnk2b	1.52082e-130	0.298236	0.678	0.519	3.4322e-126	1	Csnk2b
Pfdn61	2.34451e-130	0.457966	0.53	0.395	5.29108e-126	1	Pfdn6
Nod1	3.49416e-130	0.679092	0.32	0.202	7.88562e-126	1	Nod1
Cept1	4.70912e-130	0.357262	0.597	0.462	1.06276e-125	1	Cept1
H2-T24	1.22925e-129	0.841953	0.253	0.146	2.77418e-125	1	H2-T24
Tm2d21	2.58502e-129	0.496415	0.518	0.39	5.83388e-125	1	Tm2d2
Cript	3.25719e-129	0.376521	0.589	0.452	7.35083e-125	1	Cript
Msantd31	4.19812e-129	1.9715	0.069	0.018	9.47432e-125	1	Msantd3
Timm8b1	4.88e-129	0.5068	0.491	0.36	1.10132e-124	1	Timm8b
Slc30a11	1.76766e-128	1.05488	0.227	0.125	3.98926e-124	1	Slc30a1
Srp91	2.15594e-128	0.304934	0.747	0.591	4.86552e-124	1	Srp9
Ifnar11	2.26305e-128	0.312039	0.653	0.503	5.10725e-124	1	Ifnar1
Rbbp8	2.64715e-128	0.264606	0.583	0.433	5.97409e-124	1	Rbbp8
Spty2d11	8.20419e-128	0.416422	0.582	0.443	1.85152e-123	1	Spty2d1
Tmeff1	1.18493e-127	1.89968	0.073	0.02	2.67414e-123	1	Tmeff1
Mapkapk31	1.23268e-127	0.254145	0.704	0.534	2.78192e-123	1	Mapkapk3
Vdac31	1.4214e-127	0.369585	0.628	0.482	3.20781e-123	1	Vdac3
Tmem179b1	1.67284e-127	0.437281	0.547	0.414	3.77526e-123	1	Tmem179b
Clec2d	1.79922e-127	0.326162	0.664	0.509	4.06049e-123	1	Clec2d
S1pr21	3.08684e-127	0.985847	0.226	0.125	6.96638e-123	1	S1pr2
Rnf114	3.42506e-127	0.407614	0.582	0.447	7.72966e-123	1	Rnf114
A930037H05Rik	5.18742e-127	0.217958	0.377	0.246	1.1707e-122	1	A930037H05Rik
Edf11	5.21824e-127	0.263774	0.841	0.66	1.17765e-122	1	Edf1
Gch1	5.58727e-127	0.339098	0.541	0.394	1.26093e-122	1	Gch1
Cd381	9.11934e-127	0.793362	0.383	0.261	2.05805e-122	1	Cd38
Cd80	9.25136e-127	0.172896	0.486	0.338	2.08785e-122	1	Cd80
Ncoa1	1.01526e-126	0.243727	0.713	0.559	2.29123e-122	1	Ncoa1
Specc1l1	1.31993e-126	0.297248	0.615	0.47	2.97882e-122	1	Specc1l
Egln1	3.04775e-126	0.614935	0.334	0.215	6.87817e-122	1	Egln1
Sfxn51	7.67557e-126	0.607935	0.27	0.159	1.73222e-121	1	Sfxn5
Sectm1a1	8.74595e-126	1.62461	0.132	0.057	1.97379e-121	1	Sectm1a
Sec61b1	4.97483e-125	0.260191	0.863	0.683	1.12272e-120	1	Sec61b
Arpc41	5.03385e-125	0.254719	0.848	0.686	1.13604e-120	1	Arpc4
Pde8a1	2.28179e-124	0.445424	0.353	0.229	5.14955e-120	1	Pde8a
Rab91	3.02438e-124	0.56424	0.413	0.291	6.82542e-120	1	Rab9
Ell21	3.07362e-124	0.33276	0.679	0.528	6.93655e-120	1	Ell2
Hsd3b71	3.62775e-124	0.826556	0.285	0.175	8.1871e-120	1	Hsd3b7
Cnpy31	4.357e-124	0.369181	0.565	0.428	9.83289e-120	1	Cnpy3
Fam117b1	9.94318e-124	0.282977	0.788	0.66	2.24398e-119	1	Fam117b
Dpep21	1.25451e-123	1.02926	0.167	0.08	2.83119e-119	1	Dpep2
Dock7	1.62467e-123	0.360014	0.445	0.31	3.66655e-119	1	Dock7
Cox17	1.87499e-123	0.201237	0.773	0.608	4.23149e-119	1	Cox17
Polr2k1	2.29008e-123	0.436342	0.538	0.41	5.16825e-119	1	Polr2k
Mafb1	5.19109e-123	0.187976	0.858	0.606	1.17153e-118	1	Mafb
Bin31	6.47395e-123	0.456369	0.456	0.329	1.46104e-118	1	Bin3
C5ar11	1.09108e-122	0.288915	0.483	0.335	2.46235e-118	1	C5ar1
Cuedc21	1.9054e-122	0.413173	0.544	0.413	4.3001e-118	1	Cuedc2
Plaat31	5.44269e-122	0.323352	0.674	0.527	1.22831e-117	1	Plaat3
Tdrd7	7.38952e-122	0.451816	0.389	0.264	1.66767e-117	1	Tdrd7
Nop53	1.04102e-121	0.28144	0.72	0.568	2.34937e-117	1	Nop53
Cd300ld1	2.3109e-121	0.709758	0.298	0.185	5.21523e-117	1	Cd300ld
Il4ra1	2.9669e-121	0.291718	0.672	0.521	6.69571e-117	1	Il4ra
Iqgap2	3.27588e-121	0.18145	0.65	0.48	7.393e-117	1	Iqgap2
Rab3d1	5.85756e-121	1.1005	0.177	0.09	1.32193e-116	1	Rab3d
Tmem258	6.85757e-121	0.315534	0.672	0.523	1.54762e-116	1	Tmem258
Aurkaip11	6.96616e-121	0.338272	0.665	0.512	1.57212e-116	1	Aurkaip1
Map2k1	7.50093e-121	0.270418	0.641	0.499	1.69281e-116	1	Map2k1
Pdcd61	9.80879e-121	0.338117	0.605	0.468	2.21365e-116	1	Pdcd6
Smn11	1.34564e-120	0.717067	0.364	0.248	3.03685e-116	1	Smn1
Ndufa131	1.35858e-120	0.218029	0.905	0.713	3.06605e-116	1	Ndufa13
Agpat51	1.38335e-120	0.527574	0.428	0.305	3.12194e-116	1	Agpat5
Ybx11	1.45969e-120	0.221128	0.949	0.788	3.29422e-116	1	Ybx1
Bambi1	4.18189e-120	1.38214	0.193	0.102	9.4377e-116	1	Bambi
Apoc11	4.54282e-120	1.57935	0.1	0.037	1.02522e-115	1	Apoc1
Tspan171	5.71247e-120	1.34526	0.149	0.07	1.28919e-115	1	Tspan17
Rab6a	1.26333e-119	0.325978	0.549	0.415	2.85109e-115	1	Rab6a
Pld41	4.06794e-119	0.142752	0.902	0.619	9.18053e-115	1	Pld4
Usf21	4.79362e-119	0.356639	0.611	0.473	1.08182e-114	1	Usf2
Mob1a	8.525e-119	0.312214	0.689	0.546	1.92392e-114	1	Mob1a
B3gnt81	9.80016e-119	0.93916	0.255	0.152	2.2117e-114	1	B3gnt8
Necap21	1.05593e-118	0.330091	0.631	0.488	2.38302e-114	1	Necap2
Sertad3	1.11985e-118	0.847621	0.278	0.172	2.52729e-114	1	Sertad3
Dstn	3.22877e-118	0.30312	0.546	0.409	7.28669e-114	1	Dstn
Pla2g31	9.89393e-118	1.33797	0.105	0.04	2.23286e-113	1	Pla2g3
Dmkn	1.33772e-117	4.28379	0.031	0.003	3.01896e-113	1	Dmkn
Mocs1	1.72653e-117	0.995991	0.183	0.095	3.89644e-113	1	Mocs1
Tmem2051	2.4251e-117	0.609645	0.36	0.242	5.47297e-113	1	Tmem205
Ndufc21	3.17726e-117	0.241394	0.776	0.607	7.17044e-113	1	Ndufc2
Psmd41	3.85124e-117	0.258156	0.778	0.626	8.69149e-113	1	Psmd4
Fgd41	4.00931e-117	0.406114	0.488	0.35	9.04821e-113	1	Fgd4
Ehd11	1.23212e-116	0.53306	0.493	0.363	2.78066e-112	1	Ehd1
Il2rg	1.2639e-116	0.165349	0.744	0.56	2.85236e-112	1	Il2rg
Ptpn181	2.03553e-116	0.214422	0.943	0.766	4.59379e-112	1	Ptpn18
Scp21	2.89121e-116	0.300232	0.719	0.571	6.52487e-112	1	Scp2
Hrh2	3.82097e-116	0.817838	0.219	0.122	8.62316e-112	1	Hrh2
Vasp	3.83856e-116	0.282665	0.831	0.689	8.66286e-112	1	Vasp
Nfkbib	6.12905e-116	0.395276	0.514	0.387	1.3832e-111	1	Nfkbib
Fam114a11	9.95988e-116	0.686862	0.26	0.156	2.24775e-111	1	Fam114a1
Fam89b1	1.062e-115	0.547077	0.461	0.343	2.39671e-111	1	Fam89b
Gm138141	1.64821e-115	1.08352	0.134	0.06	3.71969e-111	1	Gm13814
Arrdc31	2.09117e-115	0.578785	0.354	0.236	4.71936e-111	1	Arrdc3
Aph1a1	4.24604e-115	0.458255	0.501	0.38	9.58247e-111	1	Aph1a
Wars	5.14285e-115	0.732262	0.341	0.231	1.16064e-110	1	Wars
Slirp1	6.2838e-115	0.453734	0.505	0.381	1.41813e-110	1	Slirp
Gpr84	7.21037e-115	0.682494	0.282	0.17	1.62724e-110	1	Gpr84
Ywhab1	7.8553e-115	0.261156	0.776	0.626	1.77279e-110	1	Ywhab
Pgp1	1.00751e-114	0.546463	0.44	0.321	2.27376e-110	1	Pgp
Mthfr1	1.1467e-114	0.515499	0.391	0.27	2.58787e-110	1	Mthfr
Ubtd1	3.4054e-114	0.283413	0.455	0.324	7.6853e-110	1	Ubtd1
Neu11	3.57849e-114	0.406946	0.477	0.348	8.07593e-110	1	Neu1
Sgk11	1.14764e-113	0.3315	0.655	0.502	2.58999e-109	1	Sgk1
Ndufb91	1.81343e-113	0.255184	0.783	0.624	4.09254e-109	1	Ndufb9
Tmem131	5.38381e-113	0.124687	0.657	0.516	1.21502e-108	1	Tmem131
Mrpl201	6.41025e-113	0.366439	0.589	0.455	1.44667e-108	1	Mrpl20
Tomm71	1.06935e-112	0.210407	0.82	0.645	2.41331e-108	1	Tomm7
Helz2	1.20919e-112	0.442805	0.326	0.211	2.7289e-108	1	Helz2
Vapa	1.33535e-112	0.205517	0.818	0.673	3.01361e-108	1	Vapa
Eps8	1.45174e-112	0.774786	0.245	0.145	3.27629e-108	1	Eps8
Kmt5a	1.58266e-112	0.619642	0.373	0.26	3.57174e-108	1	Kmt5a
Uqcc21	2.09835e-112	0.331182	0.617	0.48	4.73555e-108	1	Uqcc2
Apaf1	2.43714e-112	0.301103	0.507	0.375	5.50014e-108	1	Apaf1
Rp2	2.51881e-112	0.273539	0.509	0.374	5.68445e-108	1	Rp2
Rab8a	4.61421e-112	0.284262	0.641	0.496	1.04134e-107	1	Rab8a
Atp5g31	7.27966e-112	0.273094	0.722	0.563	1.64287e-107	1	Atp5g3
Tmed5	9.51116e-112	0.276796	0.779	0.632	2.14648e-107	1	Tmed5
Tbkbp11	1.0727e-111	0.720529	0.217	0.123	2.42087e-107	1	Tbkbp1
Pvr1	1.95337e-111	0.611357	0.331	0.219	4.40837e-107	1	Pvr
Tmem1601	3.2186e-111	0.284152	0.697	0.549	7.26374e-107	1	Tmem160
Ppp1r9b1	3.386e-111	0.429581	0.486	0.363	7.64152e-107	1	Ppp1r9b
Vmp1	4.4912e-111	0.235059	0.799	0.656	1.01357e-106	1	Vmp1
Gm36043	4.85032e-111	0.461073	0.177	0.09	1.09462e-106	1	Gm36043
Mrps18c1	5.94154e-111	0.412172	0.536	0.411	1.34089e-106	1	Mrps18c
Dgkz1	6.63621e-111	0.23876	0.672	0.526	1.49766e-106	1	Dgkz
Cmpk2	7.84581e-111	1.54229	0.151	0.073	1.77064e-106	1	Cmpk2
Bcl10	1.05278e-110	0.314016	0.593	0.463	2.3759e-106	1	Bcl10
Klf3	1.23995e-110	0.243112	0.612	0.469	2.79833e-106	1	Klf3
Sys11	1.25474e-110	0.33154	0.663	0.527	2.8317e-106	1	Sys1
Hat1	1.45956e-110	0.270267	0.573	0.431	3.29394e-106	1	Hat1
Mrpl361	1.80129e-110	0.460335	0.481	0.36	4.06516e-106	1	Mrpl36
C1ra1	2.53391e-110	1.17183	0.16	0.08	5.71854e-106	1	C1ra
Hmox21	2.56522e-110	0.296126	0.659	0.522	5.7892e-106	1	Hmox2
Fuca11	2.67306e-110	0.287662	0.646	0.507	6.03256e-106	1	Fuca1
Ubxn11	2.92918e-110	0.262591	0.762	0.611	6.61057e-106	1	Ubxn1
Rffl	2.93283e-110	0.144317	0.476	0.332	6.61881e-106	1	Rffl
Gpr651	4.02601e-110	0.37607	0.548	0.405	9.0859e-106	1	Gpr65
Ssu721	6.37435e-110	0.257935	0.717	0.574	1.43856e-105	1	Ssu72
Kdm2a	6.40823e-110	0.186321	0.79	0.659	1.44621e-105	1	Kdm2a
Gm63771	9.53003e-110	0.825951	0.274	0.173	2.15074e-105	1	Gm6377
Isg20	2.03976e-109	0.623475	0.372	0.253	4.60334e-105	1	Isg20
Sorl1	2.66178e-109	0.15911	0.587	0.444	6.00711e-105	1	Sorl1
Itpr1	3.40298e-109	0.122382	0.667	0.504	7.67984e-105	1	Itpr1
Cysltr11	5.34347e-109	0.528852	0.377	0.26	1.20591e-104	1	Cysltr1
Tnfrsf21	7.8361e-109	0.303066	0.471	0.337	1.76845e-104	1	Tnfrsf21
Ccdc88a	1.07809e-108	0.190184	0.547	0.402	2.43304e-104	1	Ccdc88a
Olfr56	2.48375e-108	0.907172	0.178	0.093	5.60533e-104	1	Olfr56
Tnfsf91	3.91544e-108	0.758867	0.211	0.118	8.83636e-104	1	Tnfsf9
Gm364861	7.05039e-108	1.06392	0.165	0.084	1.59113e-103	1	Gm36486
Pnpla2	1.14286e-107	0.500611	0.415	0.3	2.5792e-103	1	Pnpla2
Myl12b	2.14532e-107	0.185821	0.912	0.742	4.84156e-103	1	Myl12b
Nsa21	3.40164e-107	0.213436	0.847	0.678	7.67682e-103	1	Nsa2
Sptlc21	4.17957e-107	0.240899	0.708	0.567	9.43245e-103	1	Sptlc2
Pitpnm1	4.59959e-107	0.477737	0.352	0.242	1.03804e-102	1	Pitpnm1
Trappc6a1	8.79818e-107	0.549854	0.399	0.288	1.98557e-102	1	Trappc6a
D1Ertd622e	1.34973e-106	0.601802	0.344	0.234	3.04606e-102	1	D1Ertd622e
Stx11	4.33748e-106	0.204503	0.327	0.208	9.78883e-102	1	Stx11
Ddx58	1.98075e-105	0.410081	0.468	0.344	4.47015e-101	1	Ddx58
BC0055371	2.45506e-105	0.202042	0.754	0.608	5.54058e-101	1	BC005537
Rbm7	2.85022e-105	0.421466	0.498	0.383	6.43239e-101	1	Rbm7
Spatc1	2.94589e-105	2.193	0.041	0.008	6.64828e-101	1	Spatc1
G6pdx1	4.39619e-105	0.565146	0.32	0.213	9.92132e-101	1	G6pdx
Cwc251	4.44319e-105	0.281862	0.518	0.387	1.00274e-100	1	Cwc25
Mospd21	4.73035e-105	0.454661	0.407	0.291	1.06754e-100	1	Mospd2
Iscu1	4.8987e-105	0.179802	0.631	0.496	1.10554e-100	1	Iscu
Nr1h2	7.13622e-105	0.438322	0.442	0.327	1.6105e-100	1	Nr1h2
Copz11	8.30965e-105	0.448535	0.459	0.344	1.87532e-100	1	Copz1
Aldoc1	1.05004e-104	0.679557	0.2	0.111	2.36973e-100	1	Aldoc
Tbc1d2	1.07246e-104	1.78138	0.072	0.023	2.42032e-100	1	Tbc1d2
Ddhd11	1.34636e-104	0.35054	0.499	0.371	3.03846e-100	1	Ddhd1
Ftl1-ps11	2.1822e-104	0.532155	0.356	0.246	4.92479e-100	1	Ftl1-ps1
Echs11	2.54268e-104	0.476723	0.452	0.338	5.73832e-100	1	Echs1
Vdac11	4.42055e-104	0.354169	0.593	0.473	9.9763e-100	1	Vdac1
Htra1	6.13916e-104	1.23208	0.053	0.013	1.38549e-99	1	Htra1
Ppp2ca	8.58018e-104	0.226735	0.839	0.699	1.93638e-99	1	Ppp2ca
Cd47	1.5015e-103	0.208133	0.936	0.786	3.38859e-99	1	Cd47
Slk	1.53912e-103	0.282035	0.565	0.438	3.47349e-99	1	Slk
Ndufb101	2.13666e-103	0.252834	0.703	0.556	4.82202e-99	1	Ndufb10
Rpl18	2.82048e-103	0.123006	0.994	0.886	6.36527e-99	1	Rpl18
Arid3a	3.01766e-103	0.49047	0.299	0.193	6.81025e-99	1	Arid3a
Med81	4.78861e-103	0.426059	0.462	0.349	1.08069e-98	1	Med8
Sav1	5.10842e-103	0.594577	0.309	0.206	1.15287e-98	1	Sav1
Smad61	5.35575e-103	1.03812	0.133	0.062	1.20869e-98	1	Smad6
Tnfrsf12a1	6.20065e-103	0.889337	0.23	0.137	1.39936e-98	1	Tnfrsf12a
Drap11	9.52668e-103	0.276369	0.683	0.55	2.14998e-98	1	Drap1
Surf41	1.37601e-102	0.405061	0.532	0.416	3.10537e-98	1	Surf4
Morc3	2.00881e-102	0.205087	0.72	0.582	4.53348e-98	1	Morc3
Tmem67	2.85721e-102	0.930675	0.168	0.088	6.44816e-98	1	Tmem67
Ankrd661	4.59457e-102	1.62957	0.081	0.029	1.0369e-97	1	Ankrd66
Tmem1921	5.48222e-102	0.453594	0.431	0.317	1.23723e-97	1	Tmem192
Vdr1	8.96813e-102	0.593292	0.222	0.128	2.02393e-97	1	Vdr
Aip	1.05679e-101	0.445758	0.466	0.352	2.38496e-97	1	Aip
Snrpb1	1.56113e-101	0.225962	0.815	0.66	3.52315e-97	1	Snrpb
Snx11	1.74837e-101	0.279895	0.563	0.438	3.94572e-97	1	Snx1
Ndufs4	1.90199e-101	0.202475	0.731	0.589	4.2924e-97	1	Ndufs4
A530013C23Rik	2.64992e-101	1.00837	0.113	0.048	5.98035e-97	1	A530013C23Rik
Ndufs31	7.38335e-101	0.2958	0.619	0.491	1.66627e-96	1	Ndufs3
Rnasek1	9.00264e-101	0.224072	0.837	0.679	2.03172e-96	1	Rnasek
Auh	1.73749e-100	0.252421	0.52	0.396	3.92117e-96	1	Auh
Atp6v0d11	2.79237e-100	0.17638	0.762	0.61	6.30183e-96	1	Atp6v0d1
Inpp5a	3.98029e-100	0.345397	0.335	0.226	8.98271e-96	1	Inpp5a
Rpp211	4.64005e-100	0.43578	0.459	0.345	1.04717e-95	1	Rpp21
Timm131	6.20138e-100	0.265526	0.697	0.552	1.39953e-95	1	Timm13
Tpgs11	1.29292e-99	0.587963	0.378	0.275	2.91787e-95	1	Tpgs1
Olfm11	3.16106e-99	0.868507	0.221	0.131	7.13388e-95	1	Olfm1
Seh1l	3.58459e-99	0.532961	0.348	0.244	8.08971e-95	1	Seh1l
Ppig	6.57977e-99	0.227455	0.76	0.621	1.48492e-94	1	Ppig
Dubr	7.97755e-99	0.886436	0.18	0.098	1.80037e-94	1	Dubr
2310001H17Rik	1.12466e-98	0.455388	0.306	0.201	2.53814e-94	1	2310001H17Rik
Vps26a1	1.66905e-98	0.278233	0.552	0.428	3.76671e-94	1	Vps26a
Serpinb81	2.07059e-98	1.54763	0.096	0.039	4.67291e-94	1	Serpinb8
Calr1	2.55595e-98	0.262182	0.911	0.763	5.76827e-94	1	Calr
Apobr1	3.23189e-98	0.623865	0.301	0.201	7.29373e-94	1	Apobr
Hnrnpll1	3.79915e-98	0.29887	0.575	0.44	8.57392e-94	1	Hnrnpll
Cdkn1b	7.98981e-98	0.248068	0.667	0.536	1.80314e-93	1	Cdkn1b
Slfn8	9.64157e-98	0.368516	0.516	0.397	2.17591e-93	1	Slfn8
Ppt11	1.53083e-97	0.126458	0.69	0.535	3.45477e-93	1	Ppt1
Fndc3a	1.69527e-97	0.274635	0.838	0.705	3.82589e-93	1	Fndc3a
Rexo21	5.0578e-97	0.295332	0.566	0.442	1.14144e-92	1	Rexo2
Ptpn2	6.09237e-97	0.236007	0.681	0.55	1.37493e-92	1	Ptpn2
Szrd11	6.98687e-97	0.25352	0.555	0.433	1.5768e-92	1	Szrd1
Tnfaip8l21	2.47534e-96	0.211289	0.665	0.516	5.58634e-92	1	Tnfaip8l2
Rpl241	2.58359e-96	0.152802	0.993	0.872	5.83064e-92	1	Rpl24
Gm4070	5.50484e-96	0.307194	0.356	0.245	1.24233e-91	1	Gm4070
Nkiras21	1.54082e-95	0.848281	0.234	0.145	3.47733e-91	1	Nkiras2
Irak41	2.13519e-95	0.380508	0.43	0.319	4.8187e-91	1	Irak4
Jag11	2.49264e-95	0.979867	0.132	0.063	5.62539e-91	1	Jag1
Gpcpd1	2.67652e-95	0.30619	0.667	0.548	6.04037e-91	1	Gpcpd1
Ciao2b1	2.89198e-95	0.355105	0.531	0.417	6.52663e-91	1	Ciao2b
Il10ra	4.8531e-95	0.14315	0.839	0.662	1.09525e-90	1	Il10ra
Slc25a281	6.9286e-95	0.383381	0.449	0.337	1.56365e-90	1	Slc25a28
Gm16867	6.98031e-95	1.11492	0.073	0.025	1.57532e-90	1	Gm16867
Rps251	9.16909e-95	0.183239	0.986	0.848	2.06928e-90	1	Rps25
Psenen1	1.18538e-94	0.229064	0.777	0.629	2.67517e-90	1	Psenen
Rnf115	1.24408e-94	0.118328	0.667	0.535	2.80763e-90	1	Rnf115
Hdac51	1.47832e-94	0.436976	0.342	0.237	3.33628e-90	1	Hdac5
Atp11a	1.56721e-94	0.459273	0.269	0.171	3.53687e-90	1	Atp11a
Gvin1	1.58865e-94	0.357773	0.334	0.226	3.58527e-90	1	Gvin1
Fmnl21	1.64173e-94	0.391898	0.615	0.5	3.70506e-90	1	Fmnl2
Mgarp1	2.50459e-94	1.96523	0.053	0.015	5.65235e-90	1	Mgarp
Olr1	2.91703e-94	1.53944	0.073	0.025	6.58314e-90	1	Olr1
Cib21	4.09149e-94	1.01164	0.182	0.102	9.23368e-90	1	Cib2
Sumf11	5.25946e-94	0.369272	0.408	0.299	1.18696e-89	1	Sumf1
Phf11a	5.55689e-94	0.844526	0.259	0.168	1.25408e-89	1	Phf11a
Stk3	1.72674e-93	0.128628	0.597	0.463	3.89691e-89	1	Stk3
Lpp	1.82996e-93	0.145633	0.808	0.678	4.12986e-89	1	Lpp
Socs1	3.35073e-93	0.963428	0.4	0.298	7.56192e-89	1	Socs1
Lman21	4.74437e-93	0.277903	0.652	0.523	1.07071e-88	1	Lman2
Cdc421	5.17702e-93	0.16592	0.987	0.9	1.16835e-88	1	Cdc42
Acvr1b	5.92276e-93	0.721019	0.206	0.121	1.33665e-88	1	Acvr1b
Zbtb7b1	5.92399e-93	0.598344	0.308	0.21	1.33693e-88	1	Zbtb7b
Tmem1671	6.11318e-93	0.247254	0.681	0.544	1.37962e-88	1	Tmem167
Fanca	8.52362e-93	1.12596	0.133	0.065	1.92361e-88	1	Fanca
Fam104a1	1.68954e-92	0.284177	0.61	0.49	3.81295e-88	1	Fam104a
Fhod1	1.71701e-92	0.51129	0.292	0.195	3.87494e-88	1	Fhod1
Sin3b1	1.78747e-92	0.237843	0.692	0.557	4.03397e-88	1	Sin3b
Psmb71	2.41668e-92	0.241532	0.636	0.508	5.45397e-88	1	Psmb7
S100a12	3.01259e-92	0.592072	0.298	0.2	6.79882e-88	1	S100a1
Gm101341	3.84666e-92	0.626182	0.32	0.22	8.68115e-88	1	Gm10134
Dbnl	4.30828e-92	0.266476	0.671	0.545	9.72292e-88	1	Dbnl
Plekha1	4.92664e-92	0.376273	0.431	0.319	1.11184e-87	1	Plekha1
Ccdc1241	6.61e-92	0.404017	0.471	0.362	1.49174e-87	1	Ccdc124
Nr4a1	7.27533e-92	0.318492	0.57	0.448	1.6419e-87	1	Nr4a1
Trappc11	7.41291e-92	0.453964	0.432	0.324	1.67295e-87	1	Trappc1
Azi2	8.78727e-92	0.237212	0.548	0.428	1.98311e-87	1	Azi2
Gde11	8.92011e-92	0.37139	0.52	0.404	2.01309e-87	1	Gde1
Pgls1	8.97531e-92	0.209824	0.705	0.56	2.02555e-87	1	Pgls
Arhgap23	2.20835e-91	1.00189	0.138	0.07	4.98381e-87	1	Arhgap23
Aff1	3.50365e-91	0.170317	0.771	0.638	7.90704e-87	1	Aff1
Rpl281	3.7671e-91	0.153649	0.993	0.875	8.50159e-87	1	Rpl28
Atg7	3.78522e-91	0.276638	0.476	0.363	8.54248e-87	1	Atg7
Gm35154	4.41728e-91	0.41935	0.316	0.212	9.96891e-87	1	Gm35154
Oas1g1	5.10093e-91	1.14984	0.168	0.093	1.15118e-86	1	Oas1g
Vps291	5.67503e-91	0.26158	0.642	0.515	1.28074e-86	1	Vps29
Ints121	1.06695e-90	0.717194	0.281	0.189	2.40789e-86	1	Ints12
Oaz1	1.11288e-90	0.160218	0.98	0.842	2.51154e-86	1	Oaz1
Pmvk1	1.26208e-90	0.46615	0.384	0.279	2.84827e-86	1	Pmvk
Hk1	1.29658e-90	0.476069	0.412	0.306	2.92612e-86	1	Hk1
Psma31	1.76233e-90	0.20791	0.837	0.69	3.97722e-86	1	Psma3
A630001O12Rik1	1.95399e-90	0.785929	0.166	0.091	4.40976e-86	1	A630001O12Rik
Klf10	2.69581e-90	0.487616	0.257	0.164	6.0839e-86	1	Klf10
Ppargc1b1	2.7026e-90	0.725783	0.225	0.138	6.09924e-86	1	Ppargc1b
Gm16754	3.34623e-90	1.52379	0.069	0.024	7.55178e-86	1	Gm16754
Tent5a	3.40157e-90	0.14376	0.659	0.509	7.67667e-86	1	Tent5a
Gm28192	4.2551e-90	1.13935	0.078	0.029	9.60291e-86	1	Gm28192
Atp7a	8.57585e-90	0.195571	0.595	0.467	1.9354e-85	1	Atp7a
Rrp1b1	9.04715e-90	0.509554	0.353	0.25	2.04176e-85	1	Rrp1b
0610012G03Rik1	9.74313e-90	0.336406	0.534	0.415	2.19883e-85	1	0610012G03Rik
Pfkfb4	1.07692e-89	0.43235	0.319	0.22	2.4304e-85	1	Pfkfb4
Psmc61	1.54739e-89	0.239309	0.639	0.516	3.49215e-85	1	Psmc6
4930545L23Rik	1.65261e-89	1.76455	0.025	0.003	3.72961e-85	1	4930545L23Rik
Akap7	1.75932e-89	0.476924	0.287	0.189	3.97043e-85	1	Akap7
Myl12a1	2.17028e-89	0.15556	0.839	0.669	4.89789e-85	1	Myl12a
Fkbp1b1	2.29766e-89	1.19262	0.137	0.069	5.18536e-85	1	Fkbp1b
Lgals3bp1	2.57154e-89	0.129237	0.778	0.598	5.80345e-85	1	Lgals3bp
Gltp1	3.02777e-89	0.319493	0.571	0.451	6.83308e-85	1	Gltp
Calm31	4.27257e-89	0.210624	0.695	0.548	9.64233e-85	1	Calm3
Irgm2	7.34808e-89	0.395583	0.364	0.257	1.65832e-84	1	Irgm2
Hspb111	8.48877e-89	0.634853	0.298	0.203	1.91575e-84	1	Hspb11
H13	8.5166e-89	0.224882	0.638	0.512	1.92203e-84	1	H13
Cpeb21	8.64359e-89	0.303326	0.499	0.379	1.95069e-84	1	Cpeb2
Pml	1.32317e-88	0.365967	0.407	0.301	2.98613e-84	1	Pml
H2-K11	1.98992e-88	0.158239	0.999	0.968	4.49085e-84	1	H2-K1
Kdm3a	3.10316e-88	0.195814	0.522	0.402	7.0032e-84	1	Kdm3a
Vhl	3.11584e-88	0.545456	0.334	0.237	7.03182e-84	1	Vhl
Polr2i1	3.59401e-88	0.467807	0.414	0.313	8.11096e-84	1	Polr2i
Ascc3	4.42487e-88	0.172	0.823	0.7	9.98606e-84	1	Ascc3
Arl8a1	6.23912e-88	0.30259	0.485	0.373	1.40804e-83	1	Arl8a
Ap3s1	9.35289e-88	0.217935	0.568	0.449	2.11076e-83	1	Ap3s1
Mxi11	2.37168e-87	0.310573	0.614	0.501	5.3524e-83	1	Mxi1
Crybg3	2.50946e-87	0.321879	0.354	0.25	5.66336e-83	1	Crybg3
Clybl	3.07884e-87	0.490598	0.292	0.194	6.94834e-83	1	Clybl
Rnd1	4.52939e-87	1.42446	0.088	0.036	1.02219e-82	1	Rnd1
Ebp1	4.98196e-87	0.330049	0.529	0.418	1.12433e-82	1	Ebp
Ndufa81	2.11929e-86	0.281627	0.629	0.506	4.78282e-82	1	Ndufa8
Anp32b	2.22291e-86	0.106531	0.825	0.655	5.01667e-82	1	Anp32b
Nr1h31	3.35312e-86	0.639616	0.264	0.169	7.56731e-82	1	Nr1h3
Supt4a	5.83365e-86	0.157278	0.757	0.609	1.31654e-81	1	Supt4a
Mpp7	8.28304e-86	0.130574	0.756	0.616	1.86932e-81	1	Mpp7
Rbm42	8.72635e-86	0.280558	0.583	0.469	1.96936e-81	1	Rbm42
Cyc11	1.02111e-85	0.30263	0.574	0.458	2.30443e-81	1	Cyc1
Tma71	1.43755e-85	0.156792	0.849	0.677	3.24427e-81	1	Tma7
Cenpb1	1.54249e-85	0.483756	0.372	0.273	3.48109e-81	1	Cenpb
Arnt1	1.62094e-85	0.199399	0.597	0.473	3.65814e-81	1	Arnt
Mpc21	2.30019e-85	0.220882	0.642	0.517	5.19107e-81	1	Mpc2
Fcf11	2.85153e-85	0.330597	0.487	0.379	6.43534e-81	1	Fcf1
Arhgef11	6.48229e-85	0.352137	0.385	0.28	1.46292e-80	1	Arhgef11
Rufy31	7.31056e-85	0.183169	0.488	0.368	1.64985e-80	1	Rufy3
Pkd1l21	1.00306e-84	1.09365	0.114	0.054	2.26371e-80	1	Pkd1l2
Gstm11	1.05959e-84	0.671807	0.168	0.093	2.39127e-80	1	Gstm1
Syf2	1.54992e-84	0.206083	0.657	0.535	3.49786e-80	1	Syf2
Txndc91	2.20397e-84	0.347281	0.503	0.397	4.97392e-80	1	Txndc9
Hax11	2.99711e-84	0.587694	0.313	0.221	6.76388e-80	1	Hax1
Chmp51	5.51331e-84	0.269473	0.563	0.452	1.24424e-79	1	Chmp5
A930014D07Rik1	5.86363e-84	1.59985	0.063	0.021	1.3233e-79	1	A930014D07Rik
Jmjd6	8.75338e-84	0.466226	0.348	0.251	1.97546e-79	1	Jmjd6
Sharpin1	1.06359e-83	0.502348	0.368	0.272	2.40032e-79	1	Sharpin
Hsbp11	1.23169e-83	0.238436	0.634	0.513	2.77968e-79	1	Hsbp1
Luzp11	1.37432e-83	0.155892	0.57	0.442	3.10157e-79	1	Luzp1
Fam50a1	1.46585e-83	0.403987	0.449	0.347	3.30814e-79	1	Fam50a
Rhou1	2.93795e-83	1.82851	0.053	0.016	6.63036e-79	1	Rhou
Arl4c1	5.7619e-83	0.231229	0.73	0.592	1.30034e-78	1	Arl4c
Ndufs21	7.73603e-83	0.273486	0.575	0.46	1.74587e-78	1	Ndufs2
Tldc2	1.23326e-82	1.38017	0.046	0.012	2.78322e-78	1	Tldc2
Zfp8211	1.36315e-82	0.677022	0.238	0.154	3.07636e-78	1	Zfp821
Lilra6	1.62932e-82	1.42736	0.068	0.025	3.67706e-78	1	Lilra6
Tnpo1	2.58907e-82	0.186238	0.727	0.611	5.84301e-78	1	Tnpo1
Tmem128	4.96772e-82	0.337161	0.532	0.424	1.12112e-77	1	Tmem128
Tcf25	5.80594e-82	0.118823	0.845	0.72	1.31029e-77	1	Tcf25
Ptma1	6.23333e-82	0.106679	0.994	0.914	1.40674e-77	1	Ptma
Dnajb111	8.11359e-82	0.281302	0.623	0.503	1.83107e-77	1	Dnajb11
Prkag2	1.12278e-81	0.341573	0.364	0.264	2.53389e-77	1	Prkag2
Dcp2	1.53567e-81	0.464115	0.383	0.288	3.46569e-77	1	Dcp2
Rnaseh2c1	1.7425e-81	0.291678	0.537	0.424	3.93247e-77	1	Rnaseh2c
Igsf81	3.45081e-81	0.393233	0.429	0.326	7.78778e-77	1	Igsf8
Ndufb41	4.17902e-81	0.263482	0.626	0.506	9.43122e-77	1	Ndufb4
Gm56171	5.21361e-81	0.684585	0.27	0.183	1.17661e-76	1	Gm5617
Phactr4	6.97003e-81	0.395545	0.375	0.277	1.573e-76	1	Phactr4
Slc3a21	7.35832e-81	0.180561	0.865	0.726	1.66063e-76	1	Slc3a2
Limd1	9.1533e-81	0.294228	0.452	0.346	2.06572e-76	1	Limd1
Lpar61	9.1625e-81	0.392457	0.386	0.285	2.06779e-76	1	Lpar6
Psmd21	9.73962e-81	0.26231	0.566	0.451	2.19804e-76	1	Psmd2
Tmem173	1.30554e-80	0.248013	0.581	0.468	2.94635e-76	1	Tmem173
Mrpl211	1.72128e-80	0.33606	0.493	0.387	3.88459e-76	1	Mrpl21
Pdcd10	1.9791e-80	0.195362	0.721	0.6	4.46642e-76	1	Pdcd10
Grk21	3.17327e-80	0.201312	0.64	0.52	7.16143e-76	1	Grk2
Emd	3.17669e-80	0.274069	0.54	0.431	7.16916e-76	1	Emd
Use11	4.04023e-80	0.225673	0.677	0.549	9.11798e-76	1	Use1
Psmc41	5.21597e-80	0.300182	0.554	0.442	1.17714e-75	1	Psmc4
Tmed2	6.32153e-80	0.188414	0.782	0.652	1.42664e-75	1	Tmed2
Ppib1	6.80262e-80	0.185005	0.935	0.771	1.53521e-75	1	Ppib
Treml21	6.91626e-80	0.731538	0.227	0.145	1.56086e-75	1	Treml2
Nt5dc21	7.56779e-80	0.98789	0.165	0.095	1.7079e-75	1	Nt5dc2
Ptgs2os1	1.38425e-79	1.72063	0.056	0.018	3.12399e-75	1	Ptgs2os
Rer11	1.49411e-79	0.240871	0.681	0.555	3.3719e-75	1	Rer1
Zcrb11	2.11946e-79	0.255874	0.62	0.505	4.7832e-75	1	Zcrb1
Ppme1	2.18639e-79	0.307825	0.433	0.328	4.93425e-75	1	Ppme1
Flii	2.533e-79	0.210501	0.545	0.436	5.71648e-75	1	Flii
Susd6	2.92708e-79	0.104436	0.822	0.692	6.60584e-75	1	Susd6
Ly961	4.25505e-79	0.465013	0.347	0.25	9.6028e-75	1	Ly96
Fam32a	5.14187e-79	0.269748	0.516	0.411	1.16042e-74	1	Fam32a
Btf3	6.26433e-79	0.155409	0.952	0.792	1.41373e-74	1	Btf3
Cd300lb1	7.13354e-79	0.81429	0.168	0.096	1.6099e-74	1	Cd300lb
Sipa1l3	7.41395e-79	0.217324	0.408	0.303	1.67318e-74	1	Sipa1l3
Pi16	1.61508e-78	1.68184	0.038	0.009	3.64491e-74	1	Pi16
Ccdc12	2.51229e-78	0.179791	0.791	0.651	5.66974e-74	1	Ccdc12
Atg9a	2.67346e-78	0.688373	0.175	0.102	6.03346e-74	1	Atg9a
Gpalpp11	3.64089e-78	0.459975	0.335	0.243	8.21677e-74	1	Gpalpp1
Uqcrc11	8.65659e-78	0.272217	0.572	0.466	1.95362e-73	1	Uqcrc1
Ppp1r15a	9.15805e-78	0.144779	0.728	0.588	2.06679e-73	1	Ppp1r15a
Myo9b1	1.47508e-77	0.137091	0.713	0.586	3.32896e-73	1	Myo9b
Gpr1081	1.97022e-77	0.397332	0.382	0.289	4.44639e-73	1	Gpr108
Ifit1bl1	2.20734e-77	1.24126	0.126	0.065	4.98152e-73	1	Ifit1bl1
Stk19	2.3295e-77	0.417859	0.394	0.3	5.25721e-73	1	Stk19
Btg2	3.2016e-77	0.135587	0.961	0.844	7.22536e-73	1	Btg2
Eif4a11	4.26689e-77	0.153577	0.942	0.795	9.62952e-73	1	Eif4a1
Eif3d1	6.36429e-77	0.284178	0.582	0.473	1.43629e-72	1	Eif3d
Atg5	7.48501e-77	0.260517	0.541	0.438	1.68922e-72	1	Atg5
Aida	8.68736e-77	0.513034	0.32	0.23	1.96056e-72	1	Aida
Mrpl431	9.47826e-77	0.296104	0.529	0.427	2.13905e-72	1	Mrpl43
Anxa1	1.01666e-76	0.48971	0.284	0.194	2.29439e-72	1	Anxa1
Ripk31	1.28075e-76	0.783741	0.224	0.145	2.89041e-72	1	Ripk3
Rasgrp2	2.90468e-76	0.635987	0.196	0.119	6.55528e-72	1	Rasgrp2
Csde11	3.88032e-76	0.16911	0.855	0.728	8.75711e-72	1	Csde1
Anxa111	4.11192e-76	0.221223	0.53	0.417	9.27979e-72	1	Anxa11
Vamp3	4.70456e-76	0.403355	0.41	0.315	1.06172e-71	1	Vamp3
Rarg	4.70706e-76	0.664849	0.168	0.097	1.06229e-71	1	Rarg
Ptgfrn	5.2079e-76	0.725366	0.13	0.067	1.17532e-71	1	Ptgfrn
Itprid21	6.72806e-76	0.15355	0.552	0.432	1.51839e-71	1	Itprid2
Ufsp21	1.1769e-75	0.416867	0.378	0.285	2.65602e-71	1	Ufsp2
Bola21	1.1981e-75	0.298986	0.54	0.432	2.70387e-71	1	Bola2
Atp13a21	1.30604e-75	0.179033	0.493	0.372	2.94747e-71	1	Atp13a2
Gucy2c1	1.78083e-75	1.53456	0.06	0.022	4.01898e-71	1	Gucy2c
Fzd11	2.11996e-75	1.95604	0.041	0.011	4.78432e-71	1	Fzd1
Amdhd21	2.51385e-75	0.46199	0.37	0.276	5.67325e-71	1	Amdhd2
Selenbp11	4.81748e-75	1.15778	0.125	0.065	1.08721e-70	1	Selenbp1
Dgkg	5.41997e-75	0.864708	0.092	0.041	1.22318e-70	1	Dgkg
Usf1	5.61615e-75	0.414359	0.401	0.309	1.26745e-70	1	Usf1
Nucb21	7.83523e-75	0.449191	0.316	0.226	1.76825e-70	1	Nucb2
Tnfrsf1b	8.16848e-75	0.122881	0.758	0.632	1.84346e-70	1	Tnfrsf1b
Tmem38b	8.80237e-75	0.701849	0.204	0.128	1.98652e-70	1	Tmem38b
Ctdnep11	1.28185e-74	0.39518	0.443	0.35	2.89287e-70	1	Ctdnep1
Rap2a	1.32946e-74	0.307004	0.436	0.334	3.00032e-70	1	Rap2a
Mindy11	1.3866e-74	0.737925	0.174	0.103	3.12929e-70	1	Mindy1
Sap181	1.81592e-74	0.409903	0.529	0.428	4.09818e-70	1	Sap18
Ube2f	3.7942e-74	0.105203	0.615	0.493	8.56275e-70	1	Ube2f
Sp100	4.80463e-74	0.119287	0.812	0.665	1.08431e-69	1	Sp100
F830208F22Rik	4.87119e-74	2.5793	0.029	0.006	1.09933e-69	1	F830208F22Rik
H2-M31	6.81876e-74	0.202893	0.632	0.518	1.53886e-69	1	H2-M3
Polr1d	7.08155e-74	0.159872	0.796	0.648	1.59816e-69	1	Polr1d
Lamtor11	7.28024e-74	0.197449	0.691	0.558	1.643e-69	1	Lamtor1
Twf21	9.07868e-74	0.223196	0.629	0.514	2.04888e-69	1	Twf2
Gm358531	9.76541e-74	1.32613	0.097	0.046	2.20386e-69	1	Gm35853
Nipsnap3b1	1.0189e-73	0.457505	0.353	0.263	2.29944e-69	1	Nipsnap3b
Lyl1	1.17051e-73	0.510231	0.305	0.216	2.6416e-69	1	Lyl1
Gga11	1.71471e-73	0.365415	0.385	0.292	3.86976e-69	1	Gga1
Map3k201	2.37424e-73	0.479649	0.235	0.153	5.35819e-69	1	Map3k20
Thoc61	3.22465e-73	0.58276	0.278	0.197	7.2774e-69	1	Thoc6
Rgs191	3.86293e-73	0.374999	0.443	0.347	8.71785e-69	1	Rgs19
Scarb11	4.48615e-73	0.530365	0.27	0.186	1.01243e-68	1	Scarb1
Flot2	4.8269e-73	0.639909	0.25	0.169	1.08934e-68	1	Flot2
Tspan311	5.2423e-73	0.393192	0.425	0.333	1.18308e-68	1	Tspan31
Jaml	1.02145e-72	0.209059	0.345	0.239	2.30521e-68	1	Jaml
Hdgf1	1.41855e-72	0.280912	0.518	0.411	3.20138e-68	1	Hdgf
Stxbp3	2.71989e-72	0.2756	0.574	0.466	6.13825e-68	1	Stxbp3
Ppp1r2	5.29677e-72	0.241399	0.585	0.482	1.19538e-67	1	Ppp1r2
Csrp2	5.67637e-72	0.964714	0.119	0.061	1.28104e-67	1	Csrp2
Commd11	6.35082e-72	0.215815	0.545	0.436	1.43325e-67	1	Commd1
Tapbpl	6.49193e-72	0.281382	0.453	0.353	1.4651e-67	1	Tapbpl
9530068E07Rik1	6.73904e-72	0.319772	0.448	0.352	1.52087e-67	1	9530068E07Rik
Ing31	7.62126e-72	0.409295	0.333	0.244	1.71997e-67	1	Ing3
Prcp1	7.62975e-72	0.119587	0.593	0.466	1.72188e-67	1	Prcp
Pip5k1c1	8.79333e-72	0.222608	0.5	0.397	1.98448e-67	1	Pip5k1c
Hcar2	1.03552e-71	0.658757	0.139	0.076	2.33696e-67	1	Hcar2
Tmem50b1	1.09352e-71	0.455346	0.379	0.288	2.46785e-67	1	Tmem50b
Fam187b	1.1541e-71	2.37688	0.036	0.009	2.60456e-67	1	Fam187b
Lrrc591	1.2209e-71	0.313233	0.485	0.388	2.75533e-67	1	Lrrc59
Kxd11	1.39234e-71	0.295758	0.535	0.436	3.14224e-67	1	Kxd1
Apba31	1.40011e-71	0.924649	0.145	0.081	3.15976e-67	1	Apba3
Ccdc71l1	2.12039e-71	0.655319	0.226	0.149	4.78529e-67	1	Ccdc71l
Kpna4	2.38274e-71	0.145145	0.915	0.814	5.37738e-67	1	Kpna4
Bcl2a1a1	3.27032e-71	0.449133	0.392	0.292	7.38045e-67	1	Bcl2a1a
Mvb12a1	4.27291e-71	0.286199	0.493	0.389	9.6431e-67	1	Mvb12a
Akt11	4.63089e-71	0.362327	0.421	0.33	1.0451e-66	1	Akt1
Pdlim71	4.7923e-71	0.843484	0.172	0.103	1.08153e-66	1	Pdlim7
Fbxo61	6.62752e-71	0.542895	0.332	0.247	1.4957e-66	1	Fbxo6
Zkscan6	6.84774e-71	0.670533	0.206	0.132	1.5454e-66	1	Zkscan6
Nt5c3	7.52332e-71	0.605981	0.335	0.249	1.69786e-66	1	Nt5c3
Cfap4101	7.88035e-71	0.862857	0.189	0.118	1.77844e-66	1	Cfap410
Atp1a1	9.27101e-71	0.127293	0.686	0.566	2.09228e-66	1	Atp1a1
Tbk1	1.06495e-70	0.176043	0.598	0.498	2.40338e-66	1	Tbk1
Uba1	1.55033e-70	0.276301	0.508	0.406	3.49878e-66	1	Uba1
Cd300lg	1.55709e-70	2.67998	0.026	0.005	3.51405e-66	1	Cd300lg
Coa31	2.16637e-70	0.268708	0.541	0.438	4.88907e-66	1	Coa3
Sde2	2.57143e-70	0.360433	0.433	0.341	5.8032e-66	1	Sde2
Map3k15	2.68401e-70	0.977786	0.097	0.046	6.05728e-66	1	Map3k15
Necap1	2.74601e-70	0.623603	0.248	0.169	6.1972e-66	1	Necap1
Bscl21	3.34627e-70	0.358467	0.442	0.349	7.55185e-66	1	Bscl2
Abcd11	3.8867e-70	0.427951	0.343	0.254	8.7715e-66	1	Abcd1
Nrbp1	3.95899e-70	0.169772	0.574	0.47	8.93466e-66	1	Nrbp1
Eloc1	4.71373e-70	0.16969	0.682	0.557	1.0638e-65	1	Eloc
Atf6b1	6.30928e-70	0.448661	0.334	0.248	1.42388e-65	1	Atf6b
Pdia61	6.8896e-70	0.23189	0.771	0.642	1.55484e-65	1	Pdia6
Ndufs81	7.54889e-70	0.290811	0.528	0.426	1.70363e-65	1	Ndufs8
Chchd101	9.98849e-70	0.296149	0.324	0.234	2.2542e-65	1	Chchd10
Chrac11	1.50394e-69	0.316287	0.513	0.416	3.39409e-65	1	Chrac1
Slc25a31	2.02157e-69	0.140956	0.931	0.796	4.56228e-65	1	Slc25a3
Macrod2	2.53945e-69	1.13696	0.08	0.035	5.73103e-65	1	Macrod2
Arap11	2.57264e-69	0.20599	0.467	0.362	5.80593e-65	1	Arap1
Rab241	3.00005e-69	0.323859	0.445	0.354	6.77052e-65	1	Rab24
Nin	3.0927e-69	0.118838	0.518	0.411	6.97961e-65	1	Nin
Max	4.11084e-69	0.216394	0.542	0.44	9.27734e-65	1	Max
Brpf1	5.21441e-69	0.418297	0.326	0.241	1.17679e-64	1	Brpf1
Snrpe	7.26713e-69	0.107282	0.797	0.64	1.64005e-64	1	Snrpe
Gm76441	8.9049e-69	1.30153	0.083	0.037	2.00966e-64	1	Gm7644
Riok3	1.37455e-68	0.152859	0.631	0.52	3.10208e-64	1	Riok3
Lgals9	1.3939e-68	0.194738	0.68	0.555	3.14576e-64	1	Lgals9
Bnip3l	1.42591e-68	0.172324	0.624	0.519	3.218e-64	1	Bnip3l
Rmdn3	1.51314e-68	0.587922	0.246	0.168	3.41486e-64	1	Rmdn3
Sarnp	1.7359e-68	0.151535	0.712	0.59	3.91759e-64	1	Sarnp
Epn11	1.74097e-68	0.179093	0.575	0.465	3.92901e-64	1	Epn1
Trappc41	2.66267e-68	0.248048	0.541	0.442	6.00911e-64	1	Trappc4
Zcchc241	3.296e-68	0.449276	0.259	0.178	7.43842e-64	1	Zcchc24
Mrps18a1	4.05335e-68	0.338833	0.439	0.346	9.14761e-64	1	Mrps18a
Relt	4.11289e-68	0.671198	0.185	0.115	9.28196e-64	1	Relt
Nhsl2	4.25128e-68	0.805145	0.115	0.059	9.5943e-64	1	Nhsl2
Ufm11	4.52505e-68	0.358598	0.428	0.337	1.02121e-63	1	Ufm1
Vcpip1	5.2644e-68	0.253288	0.483	0.385	1.18807e-63	1	Vcpip1
Fbxl15	7.7162e-68	0.752706	0.197	0.126	1.74139e-63	1	Fbxl15
Parl1	8.84125e-68	0.38362	0.393	0.305	1.99529e-63	1	Parl
Dhrs12	9.4693e-68	0.48266	0.318	0.234	2.13703e-63	1	Dhrs1
Cmtm31	1.04757e-67	0.336742	0.398	0.303	2.36416e-63	1	Cmtm3
B430306N03Rik1	1.22423e-67	0.906547	0.168	0.103	2.76284e-63	1	B430306N03Rik
Atp5f11	1.49369e-67	0.161825	0.851	0.699	3.37097e-63	1	Atp5f1
Tep11	2.37726e-67	0.201292	0.507	0.394	5.36499e-63	1	Tep1
Foxn2	3.01312e-67	0.169131	0.419	0.32	6.80001e-63	1	Foxn2
Arf31	4.25211e-67	0.215995	0.557	0.452	9.59616e-63	1	Arf3
Ilk1	6.047e-67	0.342384	0.45	0.36	1.36469e-62	1	Ilk
Lyz11	1.05566e-66	1.84431	0.056	0.021	2.38241e-62	1	Lyz1
Rpl151	1.2266e-66	0.129069	0.99	0.861	2.76818e-62	1	Rpl15
Psmd71	2.11926e-66	0.233481	0.577	0.476	4.78274e-62	1	Psmd7
Gm133731	3.07403e-66	1.8725	0.045	0.014	6.93748e-62	1	Gm13373
5031439G07Rik1	4.45291e-66	0.224263	0.397	0.304	1.00493e-61	1	5031439G07Rik
Ccdc1151	7.99587e-66	0.462062	0.353	0.269	1.80451e-61	1	Ccdc115
Mrps241	9.42463e-66	0.213351	0.602	0.491	2.12695e-61	1	Mrps24
Sdc1	1.01401e-65	1.98431	0.035	0.009	2.28841e-61	1	Sdc1
Gm20559	1.08859e-65	0.251097	0.353	0.259	2.45673e-61	1	Gm20559
Chchd11	1.0968e-65	0.271738	0.521	0.421	2.47525e-61	1	Chchd1
1110038B12Rik1	1.30622e-65	0.392011	0.387	0.298	2.94787e-61	1	1110038B12Rik
Mcee1	1.58749e-65	0.556458	0.292	0.213	3.58264e-61	1	Mcee
Rbis1	2.1377e-65	0.227634	0.526	0.426	4.82437e-61	1	Rbis
Pdcd51	2.58704e-65	0.197929	0.621	0.51	5.83843e-61	1	Pdcd5
Tcn21	2.91789e-65	0.109395	0.552	0.427	6.58509e-61	1	Tcn2
Mlf21	4.446e-65	0.230003	0.531	0.432	1.00337e-60	1	Mlf2
Serpina3f1	6.93013e-65	0.972808	0.134	0.075	1.56399e-60	1	Serpina3f
Ube2d3	7.29773e-65	0.108121	0.935	0.82	1.64695e-60	1	Ube2d3
Cln81	1.08317e-64	0.387759	0.339	0.251	2.44449e-60	1	Cln8
Tln1	1.2743e-64	0.145535	0.91	0.783	2.87584e-60	1	Tln1
Thbd1	1.52776e-64	1.36622	0.07	0.03	3.44785e-60	1	Thbd
Ube2q11	1.61152e-64	0.228719	0.555	0.455	3.63687e-60	1	Ube2q1
Ppp4c	2.19169e-64	0.216259	0.554	0.457	4.94622e-60	1	Ppp4c
Fam234a1	3.03691e-64	0.415835	0.273	0.191	6.85369e-60	1	Fam234a
Cic	3.20529e-64	0.281105	0.432	0.343	7.23369e-60	1	Cic
Procr	3.70464e-64	1.20853	0.13	0.072	8.36064e-60	1	Procr
Triobp	4.59245e-64	0.417386	0.327	0.243	1.03642e-59	1	Triobp
Snrpc1	4.87772e-64	0.197362	0.565	0.462	1.1008e-59	1	Snrpc
Hsd17b121	7.79795e-64	0.144635	0.62	0.507	1.75984e-59	1	Hsd17b12
Eif3h	1.00095e-63	0.105634	0.897	0.736	2.25894e-59	1	Eif3h
Ndufv11	1.00132e-63	0.348903	0.414	0.327	2.25977e-59	1	Ndufv1
Ap1s2	1.00497e-63	0.330377	0.398	0.312	2.26802e-59	1	Ap1s2
Ube2j1	1.41225e-63	0.209342	0.557	0.461	3.18717e-59	1	Ube2j1
Nfix1	1.46754e-63	0.226834	0.373	0.282	3.31195e-59	1	Nfix
Adap1	2.09141e-63	0.258581	0.338	0.251	4.71988e-59	1	Adap1
Smim141	3.60572e-63	0.214205	0.661	0.554	8.13738e-59	1	Smim14
Rpl35a1	3.73643e-63	0.137343	0.994	0.89	8.43237e-59	1	Rpl35a
Nfkb2	9.34495e-63	0.191643	0.422	0.328	2.10897e-58	1	Nfkb2
Sypl1	1.23775e-62	0.195164	0.443	0.348	2.79335e-58	1	Sypl
Cox7a2l1	1.95217e-62	0.154086	0.862	0.723	4.40565e-58	1	Cox7a2l
Hnrnpa3	2.07176e-62	0.124957	0.902	0.768	4.67556e-58	1	Hnrnpa3
Psmd131	2.22756e-62	0.195112	0.563	0.459	5.02716e-58	1	Psmd13
Mapk6	2.27108e-62	0.33036	0.401	0.314	5.12537e-58	1	Mapk6
Tcea31	2.78017e-62	1.29576	0.095	0.048	6.2743e-58	1	Tcea3
Gm12185	2.81613e-62	0.178736	0.48	0.379	6.35543e-58	1	Gm12185
Fbxw171	3.77753e-62	0.563652	0.233	0.16	8.52512e-58	1	Fbxw17
Gm44649	4.23071e-62	0.438088	0.179	0.112	9.54788e-58	1	Gm44649
Med21	5.11074e-62	0.364303	0.372	0.286	1.15339e-57	1	Med21
Tchh	6.01615e-62	2.94465	0.021	0.003	1.35772e-57	1	Tchh
Mien11	6.21007e-62	0.227541	0.541	0.442	1.40149e-57	1	Mien1
Sh3glb11	7.34765e-62	0.122776	0.935	0.801	1.65822e-57	1	Sh3glb1
Pnrc1	1.09383e-61	0.133	0.93	0.803	2.46857e-57	1	Pnrc1
Gas2l31	1.31239e-61	0.656058	0.2	0.13	2.96181e-57	1	Gas2l3
Nt5c1	1.38586e-61	0.192298	0.583	0.476	3.12761e-57	1	Nt5c
Kif1a1	2.22215e-61	0.901261	0.118	0.065	5.01494e-57	1	Kif1a
Snrnp271	3.83264e-61	0.299918	0.475	0.386	8.64951e-57	1	Snrnp27
Treml41	5.14485e-61	1.39407	0.08	0.037	1.16109e-56	1	Treml4
Lrrfip2	5.74438e-61	0.126918	0.542	0.442	1.29639e-56	1	Lrrfip2
Rala	8.35275e-61	0.135693	0.587	0.48	1.88505e-56	1	Rala
Sntb2	8.75032e-61	0.321112	0.361	0.273	1.97477e-56	1	Sntb2
Tet2	2.5776e-60	0.12229	0.646	0.54	5.81712e-56	1	Tet2
Sar1a	2.7194e-60	0.240475	0.501	0.41	6.13714e-56	1	Sar1a
Sephs21	3.3522e-60	0.431515	0.308	0.229	7.56524e-56	1	Sephs2
Ogfrl1	3.40938e-60	0.141265	0.489	0.386	7.69429e-56	1	Ogfrl1
Atg2a	3.8028e-60	0.265613	0.385	0.298	8.58216e-56	1	Atg2a
Utp31	4.06799e-60	0.274875	0.488	0.397	9.18064e-56	1	Utp3
F71	4.69609e-60	0.953008	0.06	0.024	1.05981e-55	1	F7
Psmb11	4.93284e-60	0.118204	0.864	0.702	1.11324e-55	1	Psmb1
Ace	5.51153e-60	1.1863	0.029	0.007	1.24384e-55	1	Ace
Gp6	5.91791e-60	4.1443	0.014	0.001	1.33555e-55	1	Gp6
Camta21	7.53014e-60	0.224174	0.368	0.283	1.6994e-55	1	Camta2
Hint11	9.83437e-60	0.106087	0.873	0.702	2.21942e-55	1	Hint1
Il10rb1	1.14025e-59	0.126653	0.671	0.554	2.57332e-55	1	Il10rb
Otub11	1.18455e-59	0.314329	0.446	0.36	2.6733e-55	1	Otub1
Il1bos	1.54221e-59	0.946905	0.067	0.029	3.48047e-55	1	Il1bos
Mfsd51	1.73891e-59	0.542279	0.272	0.197	3.92436e-55	1	Mfsd5
Polr2j1	2.21665e-59	0.273282	0.491	0.399	5.00254e-55	1	Polr2j
Psmd101	2.5209e-59	0.522698	0.317	0.241	5.68917e-55	1	Psmd10
Llph1	3.05087e-59	0.155774	0.599	0.489	6.8852e-55	1	Llph
Epb41l4aos1	3.06477e-59	0.421905	0.339	0.259	6.91657e-55	1	Epb41l4aos
Polr2f1	3.11539e-59	0.191948	0.534	0.437	7.03082e-55	1	Polr2f
Rnf34	3.17972e-59	0.223391	0.441	0.352	7.17598e-55	1	Rnf34
Evi2a1	3.34359e-59	0.113013	0.657	0.53	7.54581e-55	1	Evi2a
Ddrgk11	4.42163e-59	0.181692	0.621	0.515	9.97874e-55	1	Ddrgk1
Cybc11	5.10487e-59	0.293549	0.401	0.317	1.15207e-54	1	Cybc1
Mcts11	7.33222e-59	0.240118	0.53	0.441	1.65474e-54	1	Mcts1
Gm320891	8.46689e-59	2.18344	0.032	0.009	1.91081e-54	1	Gm32089
Gbp2b1	9.24359e-59	0.506321	0.197	0.126	2.08609e-54	1	Gbp2b
Majin1	9.90347e-59	1.47413	0.047	0.017	2.23501e-54	1	Majin
Dusp6	1.02581e-58	0.149751	0.468	0.363	2.31505e-54	1	Dusp6
Spidr	1.54833e-58	0.159868	0.457	0.364	3.49426e-54	1	Spidr
Stat6	2.74482e-58	0.191739	0.517	0.424	6.1945e-54	1	Stat6
Cdc42se1	3.55427e-58	0.276739	0.484	0.395	8.02128e-54	1	Cdc42se1
Ctdsp2	4.31388e-58	0.358895	0.341	0.261	9.73555e-54	1	Ctdsp2
Phyh1	5.16198e-58	0.364584	0.37	0.29	1.16496e-53	1	Phyh
Ndufs51	5.81657e-58	0.143673	0.647	0.535	1.31268e-53	1	Ndufs5
Gtf2f11	5.84823e-58	0.241242	0.434	0.345	1.31983e-53	1	Gtf2f1
Erp44	5.87583e-58	0.159751	0.576	0.477	1.32606e-53	1	Erp44
Arpc1a	6.51048e-58	0.185826	0.568	0.471	1.46929e-53	1	Arpc1a
Rgs14	6.62278e-58	0.647671	0.186	0.121	1.49463e-53	1	Rgs14
Ppa1	6.67505e-58	0.437876	0.342	0.26	1.50642e-53	1	Ppa1
Sgta1	6.93013e-58	0.302557	0.406	0.323	1.56399e-53	1	Sgta
Yipf1	7.45761e-58	0.16437	0.512	0.42	1.68303e-53	1	Yipf1
Emilin11	2.32712e-57	0.615449	0.196	0.13	5.25184e-53	1	Emilin1
Cops91	3.2918e-57	0.173908	0.639	0.53	7.42893e-53	1	Cops9
D530033B14Rik	3.48225e-57	0.631668	0.092	0.046	7.85874e-53	1	D530033B14Rik
C3ar11	4.48311e-57	0.108885	0.605	0.46	1.01175e-52	1	C3ar1
Eed	5.53629e-57	0.174221	0.55	0.455	1.24943e-52	1	Eed
Gosr2	6.15523e-57	0.313331	0.409	0.326	1.38911e-52	1	Gosr2
Kdelr11	6.57802e-57	0.248645	0.511	0.422	1.48453e-52	1	Kdelr1
Cebpd	8.87457e-57	0.386396	0.311	0.228	2.00281e-52	1	Cebpd
Pfn11	8.96467e-57	0.102822	0.989	0.852	2.02315e-52	1	Pfn1
Zup1	9.45553e-57	0.109922	0.625	0.523	2.13392e-52	1	Zup1
Cks2	9.98889e-57	0.338006	0.315	0.233	2.25429e-52	1	Cks2
Rspo1	1.27252e-56	0.903129	0.096	0.049	2.87183e-52	1	Rspo1
Cdc42ep4	2.70729e-56	0.701978	0.122	0.069	6.10982e-52	1	Cdc42ep4
Mvd1	4.212e-56	0.87768	0.146	0.089	9.50565e-52	1	Mvd
C1s1	4.26156e-56	1.90029	0.024	0.005	9.61749e-52	1	C1s1
Rwdd11	4.76825e-56	0.146984	0.596	0.484	1.0761e-51	1	Rwdd1
Tmem185b1	5.16341e-56	0.646865	0.185	0.121	1.16528e-51	1	Tmem185b
Atg1011	5.3006e-56	0.389526	0.356	0.279	1.19624e-51	1	Atg101
Gm37982	1.07428e-55	0.573592	0.114	0.063	2.42443e-51	1	Gm37982
Ak4	1.16322e-55	1.73837	0.032	0.009	2.62516e-51	1	Ak4
Fgd6	1.2954e-55	0.58839	0.13	0.075	2.92345e-51	1	Fgd6
Was1	1.43872e-55	0.210513	0.527	0.435	3.24691e-51	1	Was
Micos101	1.70183e-55	0.113983	0.721	0.591	3.84069e-51	1	Micos10
Eapp	2.11879e-55	0.280293	0.475	0.391	4.78169e-51	1	Eapp
Snapc1	2.65526e-55	0.33537	0.364	0.284	5.99238e-51	1	Snapc1
Mrps141	3.45172e-55	0.190311	0.605	0.502	7.78983e-51	1	Mrps14
Actr2	4.02308e-55	0.13572	0.924	0.803	9.07929e-51	1	Actr2
Fosl1	4.41038e-55	1.77962	0.025	0.006	9.95334e-51	1	Fosl1
Arl1	5.52829e-55	0.2086	0.531	0.439	1.24762e-50	1	Arl1
Pdxk1	7.59735e-55	0.449314	0.266	0.194	1.71457e-50	1	Pdxk
Il15	8.34195e-55	0.306192	0.302	0.222	1.88261e-50	1	Il15
Blvra1	8.50749e-55	0.269225	0.439	0.351	1.91997e-50	1	Blvra
Gm46563	1.06209e-54	1.42829	0.034	0.01	2.39692e-50	1	Gm46563
Tmem33	1.15337e-54	0.28747	0.438	0.357	2.60292e-50	1	Tmem33
Tex14	1.81348e-54	0.540668	0.296	0.218	4.09265e-50	1	Tex14
2310009B15Rik1	2.52048e-54	0.729831	0.194	0.132	5.68822e-50	1	2310009B15Rik
Grhpr1	2.83753e-54	0.624068	0.191	0.127	6.40373e-50	1	Grhpr
Cers21	3.41302e-54	0.249998	0.481	0.395	7.7025e-50	1	Cers2
Inf2	5.25812e-54	0.546097	0.15	0.093	1.18665e-49	1	Inf2
Cops61	6.49732e-54	0.240836	0.497	0.409	1.46631e-49	1	Cops6
Copb21	7.63798e-54	0.206274	0.539	0.45	1.72374e-49	1	Copb2
Stard3	9.8538e-54	0.14893	0.463	0.374	2.22381e-49	1	Stard3
Anpep1	1.12151e-53	0.804826	0.186	0.123	2.53101e-49	1	Anpep
C130050O18Rik1	1.84964e-53	0.78777	0.166	0.108	4.17427e-49	1	C130050O18Rik
Plxnd11	3.58695e-53	0.631885	0.165	0.105	8.09502e-49	1	Plxnd1
Pcbp2	4.19573e-53	0.116307	0.879	0.739	9.46893e-49	1	Pcbp2
Clk3	4.31982e-53	0.283943	0.348	0.271	9.74898e-49	1	Clk3
Mthfd1l	7.1927e-53	0.323322	0.293	0.215	1.62325e-48	1	Mthfd1l
Gm361721	7.32079e-53	1.49436	0.047	0.018	1.65216e-48	1	Gm36172
Trappc51	1.08544e-52	0.406151	0.336	0.262	2.44962e-48	1	Trappc5
Lsm4	1.11885e-52	0.115999	0.608	0.495	2.52503e-48	1	Lsm4
Nfu11	1.43146e-52	0.236695	0.454	0.372	3.23052e-48	1	Nfu1
Ubr4	1.86762e-52	0.106217	0.519	0.428	4.21485e-48	1	Ubr4
Ldlrap11	3.09969e-52	0.281249	0.352	0.272	6.99538e-48	1	Ldlrap1
Gtf2h51	5.4552e-52	0.208995	0.525	0.438	1.23113e-47	1	Gtf2h5
Hsd17b111	5.84757e-52	0.120942	0.458	0.367	1.31968e-47	1	Hsd17b11
Baz2a	6.04881e-52	0.114204	0.526	0.43	1.3651e-47	1	Baz2a
Chmp2b1	6.80009e-52	0.357019	0.319	0.246	1.53464e-47	1	Chmp2b
Acp21	8.09146e-52	0.219338	0.457	0.363	1.82608e-47	1	Acp2
Sh3bp11	9.3388e-52	0.228921	0.479	0.394	2.10758e-47	1	Sh3bp1
4930440I19Rik1	9.54073e-52	2.08755	0.024	0.006	2.15315e-47	1	4930440I19Rik
Idh11	1.45413e-51	0.487543	0.231	0.164	3.28169e-47	1	Idh1
Kif1c1	1.93141e-51	0.449341	0.211	0.147	4.35881e-47	1	Kif1c
Pdk1	2.9779e-51	0.195222	0.322	0.241	6.72052e-47	1	Pdk1
Cmtr1	3.31248e-51	0.117174	0.419	0.334	7.4756e-47	1	Cmtr1
Magoh1	4.20809e-51	0.221098	0.507	0.419	9.49682e-47	1	Magoh
Selenot	4.84023e-51	0.186658	0.559	0.469	1.09234e-46	1	Selenot
Htra2	5.54098e-51	0.214904	0.366	0.287	1.25049e-46	1	Htra2
Rex1bd1	5.775e-51	0.230784	0.511	0.426	1.3033e-46	1	Rex1bd
Gm26532	7.17565e-51	0.126447	0.506	0.412	1.6194e-46	1	Gm26532
Pfdn21	9.88972e-51	0.142147	0.597	0.498	2.23191e-46	1	Pfdn2
Dstyk	1.04793e-50	0.2446	0.296	0.22	2.36498e-46	1	Dstyk
Lin541	1.35042e-50	0.228089	0.448	0.361	3.04763e-46	1	Lin54
Nrg21	1.53512e-50	0.632027	0.151	0.095	3.46447e-46	1	Nrg2
Ptgir	1.61281e-50	1.74947	0.032	0.009	3.6398e-46	1	Ptgir
Fuom1	1.61717e-50	0.786159	0.168	0.111	3.64964e-46	1	Fuom
2900097C17Rik1	1.62714e-50	0.336932	0.393	0.318	3.67213e-46	1	2900097C17Rik
Csgalnact2	2.7169e-50	0.409597	0.23	0.163	6.13149e-46	1	Csgalnact2
Ppm1m	3.28506e-50	0.369344	0.307	0.234	7.41372e-46	1	Ppm1m
Pofut2	6.57253e-50	0.525313	0.224	0.16	1.48329e-45	1	Pofut2
Ccdc28b1	8.15726e-50	0.462368	0.246	0.179	1.84093e-45	1	Ccdc28b
Arf6	1.09595e-49	0.23576	0.5	0.416	2.47333e-45	1	Arf6
Nubp21	1.38813e-49	0.44383	0.298	0.23	3.13272e-45	1	Nubp2
Zfand2b	1.74213e-49	0.540799	0.229	0.164	3.93165e-45	1	Zfand2b
Creg21	1.91287e-49	0.972658	0.095	0.051	4.31696e-45	1	Creg2
1810058I24Rik1	1.96523e-49	0.128515	0.537	0.45	4.43513e-45	1	1810058I24Rik
Ap5s11	2.68736e-49	0.839388	0.139	0.087	6.06482e-45	1	Ap5s1
Timm231	2.70543e-49	0.106766	0.624	0.522	6.10561e-45	1	Timm23
Ndufv21	2.78303e-49	0.15121	0.581	0.483	6.28074e-45	1	Ndufv2
Snapc51	3.17117e-49	0.283855	0.438	0.358	7.1567e-45	1	Snapc5
BC0512261	3.98837e-49	1.00336	0.116	0.069	9.00094e-45	1	BC051226
Tmed11	4.14945e-49	0.52961	0.19	0.13	9.36448e-45	1	Tmed1
Fam78b	5.1348e-49	0.903473	0.069	0.033	1.15882e-44	1	Fam78b
Cyb5r31	5.76478e-49	0.355885	0.342	0.27	1.30099e-44	1	Cyb5r3
Hspa2	6.97053e-49	0.807856	0.124	0.074	1.57311e-44	1	Hspa2
Mydgf1	7.43907e-49	0.209902	0.525	0.439	1.67885e-44	1	Mydgf
Tmed7	9.3242e-49	0.181628	0.472	0.391	2.10429e-44	1	Tmed7
Gapt1	9.72821e-49	1.23172	0.085	0.044	2.19546e-44	1	Gapt
Thap111	1.20679e-48	0.543807	0.227	0.164	2.72348e-44	1	Thap11
Zfp385a1	1.27333e-48	0.337788	0.294	0.223	2.87366e-44	1	Zfp385a
Phf101	1.63132e-48	0.404983	0.281	0.211	3.68157e-44	1	Phf10
Naa25	1.64053e-48	0.39607	0.272	0.205	3.70235e-44	1	Naa25
Siglec11	1.74516e-48	0.779153	0.143	0.09	3.93847e-44	1	Siglec1
Dusp16	1.82534e-48	0.124498	0.479	0.39	4.11944e-44	1	Dusp16
Eny21	1.89804e-48	0.191898	0.451	0.369	4.2835e-44	1	Eny2
Raly	2.12008e-48	0.150864	0.612	0.505	4.78459e-44	1	Raly
2310022B05Rik	2.16793e-48	0.703878	0.105	0.059	4.89259e-44	1	2310022B05Rik
Asl1	2.19133e-48	0.324412	0.313	0.242	4.94539e-44	1	Asl
Elof11	3.22393e-48	0.325529	0.402	0.327	7.27575e-44	1	Elof1
Traf6	3.34664e-48	0.235647	0.385	0.307	7.55269e-44	1	Traf6
Chmp31	3.5374e-48	0.142768	0.534	0.448	7.9832e-44	1	Chmp3
Ube2j21	4.45793e-48	0.121634	0.589	0.497	1.00607e-43	1	Ube2j2
Snhg61	4.99383e-48	0.391415	0.338	0.267	1.12701e-43	1	Snhg6
Gm100761	5.3435e-48	0.131604	0.642	0.534	1.20592e-43	1	Gm10076
Prxl2b1	5.95996e-48	0.354182	0.326	0.248	1.34504e-43	1	Prxl2b
Grpel11	5.97234e-48	0.236717	0.454	0.375	1.34784e-43	1	Grpel1
Srd5a31	6.29211e-48	0.400271	0.295	0.227	1.42e-43	1	Srd5a3
Eif1a1	7.64677e-48	0.198918	0.482	0.401	1.72572e-43	1	Eif1a
Glrx21	1.12499e-47	0.25212	0.398	0.322	2.53887e-43	1	Glrx2
Cwc151	1.14957e-47	0.127031	0.633	0.528	2.59434e-43	1	Cwc15
AW0117381	1.34015e-47	0.421128	0.237	0.171	3.02446e-43	1	AW011738
Tlr41	1.34594e-47	0.29823	0.274	0.203	3.03751e-43	1	Tlr4
Mrpl321	1.53403e-47	0.290725	0.416	0.343	3.46199e-43	1	Mrpl32
Fnip21	1.77108e-47	0.161057	0.467	0.373	3.99698e-43	1	Fnip2
Deptor1	2.27225e-47	0.494141	0.171	0.113	5.12801e-43	1	Deptor
Itpa1	2.4898e-47	0.483036	0.258	0.193	5.61898e-43	1	Itpa
Nras	3.12463e-47	0.169683	0.473	0.394	7.05166e-43	1	Nras
Bvht1	3.31399e-47	1.21026	0.064	0.03	7.47901e-43	1	Bvht
Lcp1	3.41903e-47	0.119861	0.952	0.837	7.71607e-43	1	Lcp1
Erlin11	4.11881e-47	0.200688	0.313	0.237	9.29532e-43	1	Erlin1
Rtraf1	4.41976e-47	0.120491	0.757	0.631	9.97452e-43	1	Rtraf
Tent21	5.88266e-47	0.10136	0.603	0.509	1.3276e-42	1	Tent2
Fdps1	8.76942e-47	0.402274	0.323	0.251	1.97908e-42	1	Fdps
Gm16675	9.94106e-47	0.832988	0.096	0.054	2.2435e-42	1	Gm16675
Eno1b	1.14862e-46	1.24728	0.064	0.03	2.59221e-42	1	Eno1b
Tnfaip8l31	1.20446e-46	1.74233	0.035	0.012	2.71824e-42	1	Tnfaip8l3
Ticam21	1.25409e-46	0.661863	0.137	0.086	2.83023e-42	1	Ticam2
Paf11	1.76653e-46	0.27691	0.37	0.299	3.98671e-42	1	Paf1
Rnd31	1.85424e-46	0.791837	0.11	0.064	4.18466e-42	1	Rnd3
Mcrip1	1.9282e-46	0.205718	0.502	0.426	4.35157e-42	1	Mcrip1
Tlr61	4.13425e-46	0.790237	0.11	0.064	9.33018e-42	1	Tlr6
Zkscan171	4.15227e-46	0.504207	0.235	0.173	9.37085e-42	1	Zkscan17
Polr2c	4.19609e-46	0.232093	0.42	0.344	9.46974e-42	1	Polr2c
Ak61	5.20877e-46	0.485765	0.258	0.195	1.17552e-41	1	Ak6
Sdf2l11	7.8672e-46	0.237083	0.547	0.455	1.77547e-41	1	Sdf2l1
Ik1	8.63982e-46	0.145391	0.609	0.518	1.94983e-41	1	Ik
Isca1	1.49796e-45	0.42791	0.252	0.187	3.3806e-41	1	Isca1
Ccdc58	1.78166e-45	0.265681	0.263	0.196	4.02085e-41	1	Ccdc58
Degs1	2.8361e-45	0.334636	0.375	0.305	6.40052e-41	1	Degs1
Sulf21	3.77536e-45	0.494936	0.202	0.142	8.52022e-41	1	Sulf2
Gm361991	3.83291e-45	1.48393	0.05	0.021	8.65012e-41	1	Gm36199
Smim401	3.85063e-45	1.17825	0.083	0.044	8.6901e-41	1	Smim40
Ctnnbip11	4.99957e-45	0.307393	0.282	0.216	1.1283e-40	1	Ctnnbip1
Pdcd2l1	7.50002e-45	0.337605	0.308	0.239	1.6926e-40	1	Pdcd2l
Rars1	9.05242e-45	0.226686	0.404	0.33	2.04295e-40	1	Rars
Cnppd11	2.44758e-44	0.269331	0.375	0.304	5.52369e-40	1	Cnppd1
Eif4e21	2.77103e-44	0.134448	0.583	0.497	6.25367e-40	1	Eif4e2
Lipa1	3.31184e-44	0.157043	0.467	0.378	7.47415e-40	1	Lipa
Borcs71	3.42542e-44	0.399404	0.267	0.202	7.73048e-40	1	Borcs7
9130401M01Rik1	3.68643e-44	0.385508	0.285	0.22	8.31954e-40	1	9130401M01Rik
Hilpda	5.14925e-44	0.336414	0.275	0.204	1.16208e-39	1	Hilpda
Nus11	6.23947e-44	0.272787	0.388	0.318	1.40812e-39	1	Nus1
Cyp2ab1	7.67142e-44	2.02049	0.015	0.002	1.73129e-39	1	Cyp2ab1
Cdc341	8.171e-44	0.363271	0.321	0.254	1.84403e-39	1	Cdc34
Arl5b	8.73723e-44	0.141818	0.471	0.386	1.97182e-39	1	Arl5b
Cpt1a	8.87635e-44	0.289934	0.279	0.213	2.00321e-39	1	Cpt1a
Aldh1b11	1.61767e-43	1.04597	0.13	0.083	3.65076e-39	1	Aldh1b1
Ndufab11	1.69609e-43	0.127145	0.612	0.513	3.82774e-39	1	Ndufab1
Pdap11	2.19524e-43	0.165494	0.531	0.446	4.95422e-39	1	Pdap1
Adamtsl41	3.08649e-43	0.823816	0.09	0.05	6.96559e-39	1	Adamtsl4
Kctd20	3.38056e-43	0.318506	0.284	0.22	7.62925e-39	1	Kctd20
Zmat21	3.57675e-43	0.151875	0.534	0.452	8.07201e-39	1	Zmat2
Gm145481	4.02379e-43	1.17528	0.059	0.028	9.08088e-39	1	Gm14548
Ube2v11	4.59652e-43	0.157876	0.515	0.438	1.03734e-38	1	Ube2v1
Idh3b1	4.69577e-43	0.197897	0.446	0.371	1.05974e-38	1	Idh3b
Ccdc25	5.1403e-43	0.427465	0.314	0.249	1.16006e-38	1	Ccdc25
Manf1	6.16971e-43	0.165635	0.715	0.609	1.39238e-38	1	Manf
Noc4l1	6.67775e-43	0.75127	0.169	0.116	1.50704e-38	1	Noc4l
Api5	7.54433e-43	0.146079	0.462	0.385	1.7026e-38	1	Api5
Med6	1.39929e-42	0.245335	0.297	0.23	3.15791e-38	1	Med6
Lrrc421	1.48378e-42	0.641897	0.151	0.1	3.34858e-38	1	Lrrc42
Junos1	1.63773e-42	0.479759	0.207	0.147	3.69602e-38	1	Junos
Rpl261	1.6859e-42	0.105775	0.993	0.881	3.80475e-38	1	Rpl26
Gm326331	1.92982e-42	0.89938	0.096	0.055	4.35521e-38	1	Gm32633
Camkk2	2.181e-42	0.299744	0.313	0.245	4.92208e-38	1	Camkk2
Plxna11	2.47579e-42	0.83995	0.103	0.061	5.58737e-38	1	Plxna1
Dctn21	2.68068e-42	0.13231	0.539	0.458	6.04975e-38	1	Dctn2
BC0311811	2.81423e-42	0.118681	0.616	0.523	6.35116e-38	1	BC031181
B9d2	2.91205e-42	0.490562	0.258	0.198	6.57192e-38	1	B9d2
Arf21	2.94798e-42	0.433225	0.254	0.192	6.653e-38	1	Arf2
Cklf	3.5594e-42	0.252368	0.388	0.318	8.03286e-38	1	Cklf
2310009A05Rik1	3.59724e-42	0.415298	0.306	0.244	8.11824e-38	1	2310009A05Rik
Ift57	4.68925e-42	0.300026	0.192	0.134	1.05827e-37	1	Ift57
Ccl21	4.97363e-42	0.300016	0.295	0.224	1.12245e-37	1	Ccl2
Wsb21	6.42837e-42	0.231308	0.328	0.259	1.45075e-37	1	Wsb2
Dram21	7.87371e-42	0.111671	0.433	0.354	1.77694e-37	1	Dram2
Cldnd1	9.25216e-42	0.268628	0.391	0.322	2.08803e-37	1	Cldnd1
Slc25a111	1.60757e-41	0.157309	0.52	0.438	3.62797e-37	1	Slc25a11
Hmg20b	2.05827e-41	0.14436	0.439	0.365	4.6451e-37	1	Hmg20b
Pqlc11	2.3949e-41	0.421989	0.209	0.152	5.40481e-37	1	Pqlc1
Zdhhc21	2.43343e-41	0.168681	0.347	0.277	5.49177e-37	1	Zdhhc21
Tlr131	4.10886e-41	0.340903	0.295	0.23	9.27287e-37	1	Tlr13
Rnf6	4.47907e-41	0.20202	0.409	0.336	1.01084e-36	1	Rnf6
Aph1c1	6.43699e-41	0.367388	0.252	0.19	1.4527e-36	1	Aph1c
Tmem165	8.21229e-41	0.137988	0.479	0.402	1.85335e-36	1	Tmem165
Ppp2r1a	9.65305e-41	0.186782	0.439	0.368	2.1785e-36	1	Ppp2r1a
Ddx411	1.02518e-40	0.314085	0.328	0.264	2.31364e-36	1	Ddx41
Bud311	1.03362e-40	0.177633	0.434	0.359	2.33267e-36	1	Bud31
Eri1	1.0899e-40	0.155811	0.37	0.298	2.45968e-36	1	Eri1
Gpr146	1.14206e-40	0.349439	0.28	0.216	2.57741e-36	1	Gpr146
Zfp9921	1.1705e-40	0.298828	0.273	0.208	2.64158e-36	1	Zfp992
Tcp11	1.25424e-40	0.114614	0.574	0.486	2.83058e-36	1	Tcp1
Dnajb141	1.29969e-40	0.115173	0.439	0.362	2.93313e-36	1	Dnajb14
Mrpl171	1.58791e-40	0.219638	0.431	0.358	3.5836e-36	1	Mrpl17
Gm490411	1.62207e-40	0.964386	0.071	0.037	3.66069e-36	1	Gm49041
Dpys	1.65207e-40	1.71857	0.033	0.012	3.72839e-36	1	Dpys
Rtl51	1.89154e-40	1.1186	0.083	0.047	4.26882e-36	1	Rtl5
Pdha1	2.11278e-40	0.264934	0.351	0.285	4.76812e-36	1	Pdha1
Fbxo28	2.28989e-40	0.243992	0.296	0.231	5.16782e-36	1	Fbxo28
Lrrc63	2.39041e-40	1.29745	0.036	0.014	5.39467e-36	1	Lrrc63
Dnpep1	2.55648e-40	0.405173	0.271	0.212	5.76945e-36	1	Dnpep
Cdc26	2.71867e-40	0.157747	0.44	0.37	6.13549e-36	1	Cdc26
Ube2m1	2.9024e-40	0.172295	0.502	0.422	6.55014e-36	1	Ube2m
Kctd19	3.01416e-40	2.52309	0.016	0.003	6.80236e-36	1	Kctd19
Tcp11l11	3.5526e-40	0.337565	0.199	0.142	8.01751e-36	1	Tcp11l1
Slc26a2	3.99266e-40	0.330815	0.269	0.207	9.01064e-36	1	Slc26a2
Sdhc1	4.375e-40	0.200526	0.41	0.34	9.87351e-36	1	Sdhc
Fpr11	4.98868e-40	0.977655	0.048	0.021	1.12585e-35	1	Fpr1
Ncln1	5.01723e-40	0.193827	0.334	0.268	1.13229e-35	1	Ncln
Phf5a1	5.27546e-40	0.196407	0.449	0.375	1.19057e-35	1	Phf5a
Katna1	5.91986e-40	0.127745	0.427	0.353	1.336e-35	1	Katna1
Rnf1811	6.07202e-40	0.294441	0.303	0.24	1.37033e-35	1	Rnf181
Brd7	6.27026e-40	0.123656	0.483	0.408	1.41507e-35	1	Brd7
Slc48a11	6.35088e-40	0.344	0.333	0.266	1.43327e-35	1	Slc48a1
Hmga11	6.99999e-40	0.762516	0.112	0.069	1.57976e-35	1	Hmga1
Fabp51	8.06498e-40	0.10758	0.442	0.355	1.8201e-35	1	Fabp5
Mlx1	1.12404e-39	0.426241	0.286	0.226	2.53674e-35	1	Mlx
Cdkn2d	1.13203e-39	0.465268	0.248	0.187	2.55477e-35	1	Cdkn2d
Mff	1.17746e-39	0.157406	0.45	0.379	2.65729e-35	1	Mff
Lipe	1.29699e-39	0.20968	0.289	0.224	2.92704e-35	1	Lipe
Vapb1	1.39016e-39	0.158411	0.439	0.367	3.13732e-35	1	Vapb
Becn1	1.49829e-39	0.137829	0.462	0.39	3.38133e-35	1	Becn1
Zfp7031	1.82037e-39	0.280178	0.327	0.258	4.10821e-35	1	Zfp703
Mpv17l21	1.89643e-39	0.416211	0.294	0.235	4.27987e-35	1	Mpv17l2
Plec	2.02304e-39	0.173328	0.357	0.283	4.5656e-35	1	Plec
Mif4gd	2.49232e-39	0.133818	0.401	0.328	5.62466e-35	1	Mif4gd
Cfl11	3.5913e-39	0.105856	0.979	0.841	8.10484e-35	1	Cfl1
Serf11	3.81189e-39	0.748172	0.098	0.058	8.60268e-35	1	Serf1
Gm49774	3.8134e-39	0.882502	0.07	0.037	8.60608e-35	1	Gm49774
Gm26756	4.59201e-39	1.27027	0.04	0.016	1.03633e-34	1	Gm26756
Gm170561	5.01484e-39	0.275927	0.194	0.138	1.13175e-34	1	Gm17056
Sfxn31	7.40961e-39	0.584971	0.16	0.109	1.6722e-34	1	Sfxn3
Tirap	1.03559e-38	0.633573	0.125	0.08	2.33713e-34	1	Tirap
Prpf38a1	1.41545e-38	0.216377	0.385	0.318	3.19438e-34	1	Prpf38a
Pacs2	1.72626e-38	0.162456	0.304	0.241	3.89583e-34	1	Pacs2
Pqlc31	2.0326e-38	0.444394	0.221	0.165	4.58718e-34	1	Pqlc3
Poldip3	2.05638e-38	0.121427	0.469	0.397	4.64083e-34	1	Poldip3
Tram2	2.14743e-38	0.376652	0.155	0.105	4.84632e-34	1	Tram2
Esrra	2.81727e-38	0.232039	0.301	0.238	6.35801e-34	1	Esrra
Agpat21	2.9706e-38	0.406797	0.207	0.151	6.70406e-34	1	Agpat2
Zfp524	4.00623e-38	0.51075	0.202	0.148	9.04127e-34	1	Zfp524
AV3561311	4.01442e-38	1.57211	0.03	0.01	9.05974e-34	1	AV356131
Anapc131	4.17804e-38	0.188001	0.456	0.387	9.429e-34	1	Anapc13
Ypel5	5.68846e-38	0.154426	0.408	0.338	1.28377e-33	1	Ypel5
Asb111	7.21367e-38	1.15718	0.032	0.012	1.62798e-33	1	Asb11
4933412E12Rik	7.27742e-38	0.651175	0.121	0.077	1.64237e-33	1	4933412E12Rik
Derl21	8.57539e-38	0.194392	0.456	0.387	1.93529e-33	1	Derl2
Casp8ap2	8.9554e-38	0.128585	0.462	0.386	2.02106e-33	1	Casp8ap2
Ndufa51	1.26489e-37	0.164969	0.518	0.443	2.8546e-33	1	Ndufa5
Ifi441	1.33735e-37	0.611099	0.198	0.144	3.01814e-33	1	Ifi44
Mtch21	1.54308e-37	0.183006	0.432	0.364	3.48242e-33	1	Mtch2
Zfp2631	1.74708e-37	0.364256	0.251	0.194	3.94281e-33	1	Zfp263
Ciart	2.02595e-37	1.06614	0.047	0.021	4.57215e-33	1	Ciart
Txnl11	2.67274e-37	0.119148	0.6	0.516	6.03185e-33	1	Txnl1
Tnfrsf141	3.21015e-37	0.804044	0.096	0.057	7.24467e-33	1	Tnfrsf14
Tnfsf13os1	3.24002e-37	1.03563	0.08	0.046	7.31207e-33	1	Tnfsf13os
Snrpd31	4.42743e-37	0.145565	0.489	0.414	9.99183e-33	1	Snrpd3
Setdb2	5.64148e-37	0.534403	0.216	0.162	1.27317e-32	1	Setdb2
Tnip1	5.93877e-37	0.227724	0.402	0.336	1.34026e-32	1	Tnip1
Pi4k2b	6.09991e-37	0.289583	0.177	0.124	1.37663e-32	1	Pi4k2b
Pgap11	6.37955e-37	0.227222	0.208	0.151	1.43974e-32	1	Pgap1
Ankle2	7.33904e-37	0.185158	0.395	0.33	1.65627e-32	1	Ankle2
Mrpl181	7.78865e-37	0.140063	0.509	0.427	1.75774e-32	1	Mrpl18
Zdhhc91	1.13319e-36	0.274054	0.229	0.172	2.55738e-32	1	Zdhhc9
Plpp21	1.16947e-36	0.700406	0.133	0.088	2.63926e-32	1	Plpp2
Pnkp1	1.18123e-36	0.265457	0.339	0.278	2.66581e-32	1	Pnkp
Cmc11	1.26706e-36	0.125174	0.5	0.427	2.85951e-32	1	Cmc1
Mboat7	1.31816e-36	0.253508	0.272	0.211	2.97482e-32	1	Mboat7
Lpar11	1.55635e-36	0.824819	0.052	0.025	3.51238e-32	1	Lpar1
Nab21	1.69262e-36	0.443345	0.254	0.196	3.81991e-32	1	Nab2
Tomm51	2.00623e-36	0.138173	0.491	0.415	4.52766e-32	1	Tomm5
Nubp11	2.04954e-36	0.205026	0.414	0.346	4.6254e-32	1	Nubp1
Ngdn	2.12966e-36	0.172927	0.389	0.323	4.80622e-32	1	Ngdn
Psmc21	2.32693e-36	0.141597	0.546	0.468	5.25142e-32	1	Psmc2
Ypel3	2.49569e-36	0.104203	0.66	0.567	5.63228e-32	1	Ypel3
Rfc21	3.83174e-36	0.158861	0.465	0.39	8.64748e-32	1	Rfc2
Wipi1	4.17874e-36	0.571261	0.11	0.069	9.43059e-32	1	Wipi1
Ifi208	4.23757e-36	0.365847	0.2	0.145	9.56335e-32	1	Ifi208
Sdad1	4.46954e-36	0.305419	0.266	0.208	1.00869e-31	1	Sdad1
Polr2l1	5.58521e-36	0.613878	0.176	0.127	1.26047e-31	1	Polr2l
Piga	6.01787e-36	0.51778	0.113	0.071	1.35811e-31	1	Piga
Ufc11	7.23979e-36	0.146591	0.54	0.461	1.63388e-31	1	Ufc1
Emc71	7.53962e-36	0.143604	0.512	0.44	1.70154e-31	1	Emc7
Unc501	7.61678e-36	0.17221	0.393	0.328	1.71895e-31	1	Unc50
[truncated: 709 more rows]

## Sheet: Cluster2_MG
gene	p_val	avg_log2FC	pct.1	pct.2	p_val_adj	cluster	gene
Siglech	0	3.67967	0.983	0.122	0	2	Siglech
Sparc	0	4.1865	0.994	0.133	0	2	Sparc
Slco2b1	0	3.30687	0.961	0.104	0	2	Slco2b1
Mir99ahg	0	2.94286	0.979	0.13	0	2	Mir99ahg
Nav3	0	3.1168	0.952	0.108	0	2	Nav3
Rapgef5	0	3.00141	0.953	0.111	0	2	Rapgef5
Gpr34	0	4.20194	0.968	0.143	0	2	Gpr34
Atp8a2	0	2.76881	0.925	0.112	0	2	Atp8a2
Nav2	0	2.78033	0.985	0.172	0	2	Nav2
Fcrls	0	4.04203	0.931	0.124	0	2	Fcrls
Gm10790	0	3.30448	0.882	0.077	0	2	Gm10790
Rasgrp3	0	3.30734	0.895	0.099	0	2	Rasgrp3
Cfh	0	3.16881	0.932	0.146	0	2	Cfh
Hpgd	0	3.62548	0.875	0.092	0	2	Hpgd
Ppp1r9a	0	3.00704	0.861	0.085	0	2	Ppp1r9a
Agmo	0	3.03005	0.888	0.113	0	2	Agmo
Sall1	0	3.72671	0.836	0.063	0	2	Sall1
Ltc4s	0	3.86644	0.855	0.085	0	2	Ltc4s
Csmd3	0	3.08195	0.867	0.106	0	2	Csmd3
P2ry12	0	3.91837	0.99	0.232	0	2	P2ry12
Tmem119	0	3.58369	0.979	0.221	0	2	Tmem119
Serpine2	0	3.5022	0.833	0.076	0	2	Serpine2
Crybb1	0	3.5299	0.849	0.095	0	2	Crybb1
Ptgs1	0	3.23328	0.933	0.188	0	2	Ptgs1
Plxdc2	0	2.98071	1	0.255	0	2	Plxdc2
St3gal6	0	2.989	0.927	0.183	0	2	St3gal6
P3h2	0	2.92914	0.811	0.078	0	2	P3h2
Cacnb2	0	2.70347	0.831	0.1	0	2	Cacnb2
Tanc2	0	2.94082	0.998	0.271	0	2	Tanc2
Magi1	0	2.82051	0.804	0.079	0	2	Magi1
P2ry13	0	3.80447	0.832	0.109	0	2	P2ry13
Phyhd1	0	3.08071	0.838	0.118	0	2	Phyhd1
Nfia	0	2.54155	0.911	0.198	0	2	Nfia
Tbc1d16	0	2.89886	0.847	0.134	0	2	Tbc1d16
Blnk	0	2.59785	0.929	0.218	0	2	Blnk
Ank2	0	2.76491	0.81	0.101	0	2	Ank2
Plxna4	0	2.93349	0.779	0.07	0	2	Plxna4
Large1	0	2.41011	0.923	0.217	0	2	Large1
Adgrg1	0	3.41066	0.777	0.074	0	2	Adgrg1
Ptprm	0	2.797	0.787	0.084	0	2	Ptprm
Golm1	0	3.1157	0.909	0.208	0	2	Golm1
Pros1	0	2.8756	0.865	0.164	0	2	Pros1
Plcl1	0	2.24283	0.967	0.282	0	2	Plcl1
Tjp1	0	2.99741	0.758	0.078	0	2	Tjp1
Scoc	0	3.28011	0.869	0.191	0	2	Scoc
Rtn4rl1	0	2.9748	0.758	0.082	0	2	Rtn4rl1
Abca9	0	2.86848	0.827	0.154	0	2	Abca9
Slc1a3	0	3.02139	0.741	0.069	0	2	Slc1a3
Hpgds	0	2.82106	0.98	0.314	0	2	Hpgds
Capn3	0	3.03661	0.737	0.074	0	2	Capn3
Ttc28	0	2.33608	0.869	0.206	0	2	Ttc28
Cd81	0	3.10213	0.999	0.341	0	2	Cd81
Syngr1	0	2.85606	0.804	0.149	0	2	Syngr1
Dst	0	2.34594	0.969	0.315	0	2	Dst
Soga1	0	2.63367	0.832	0.178	0	2	Soga1
Cd33	0	2.84186	0.826	0.175	0	2	Cd33
Ifitm10	0	3.27193	0.746	0.095	0	2	Ifitm10
Pmp22	0	3.76888	0.698	0.051	0	2	Pmp22
Slc2a5	0	4.02681	0.685	0.04	0	2	Slc2a5
Chn2	0	1.92132	0.84	0.199	0	2	Chn2
Olfml3	0	3.23439	0.987	0.347	0	2	Olfml3
0610040J01Rik	0	2.57468	0.808	0.168	0	2	0610040J01Rik
Whrn	0	2.98561	0.709	0.069	0	2	Whrn
4933406I18Rik	0	2.6599	0.906	0.268	0	2	4933406I18Rik
Arhgap5	0	2.8219	0.962	0.326	0	2	Arhgap5
Ctsf	0	3.74372	0.678	0.048	0	2	Ctsf
Il1a	0	3.28712	0.733	0.104	0	2	Il1a
Spire1	0	2.83043	0.732	0.103	0	2	Spire1
Cadm1	0	2.00634	0.792	0.164	0	2	Cadm1
Gm2629	0	2.50195	0.869	0.246	0	2	Gm2629
Ecscr	0	4.30524	0.663	0.04	0	2	Ecscr
Col27a1	0	3.03948	0.683	0.061	0	2	Col27a1
Fscn1	0	1.32676	0.697	0.079	0	2	Fscn1
Ldhb	0	2.70586	0.892	0.275	0	2	Ldhb
Prkn	0	2.69307	0.753	0.136	0	2	Prkn
Cxxc5	0	3.16014	0.688	0.077	0	2	Cxxc5
Lag3	0	2.22579	0.797	0.189	0	2	Lag3
Rnase4	0	2.85696	0.881	0.275	0	2	Rnase4
Itga6	0	2.46114	0.827	0.222	0	2	Itga6
Gal3st4	0	3.66232	0.661	0.061	0	2	Gal3st4
Egr1	0	3.35873	0.874	0.284	0	2	Egr1
Ophn1	0	2.3133	0.982	0.392	0	2	Ophn1
Nuak1	0	2.72342	0.692	0.111	0	2	Nuak1
Usp2	0	3.00255	0.741	0.164	0	2	Usp2
Rhob	0	3.17271	0.983	0.406	0	2	Rhob
St3gal5	0	2.64899	0.724	0.149	0	2	St3gal5
Glul	0	2.85284	0.941	0.371	0	2	Glul
Slc24a3	0	2.17466	0.652	0.084	0	2	Slc24a3
Rtn1	0	2.66192	0.664	0.1	0	2	Rtn1
Mertk	0	2.53745	0.994	0.431	0	2	Mertk
Mef2c	0	2.5077	0.995	0.434	0	2	Mef2c
Hdac9	0	2.23903	0.718	0.158	0	2	Hdac9
8030442B05Rik	0	3.33249	0.606	0.047	0	2	8030442B05Rik
Klf12	0	2.36278	0.669	0.111	0	2	Klf12
Timp2	0	2.12585	0.902	0.348	0	2	Timp2
Fat3	0	2.91031	0.605	0.055	0	2	Fat3
Kcnma1	0	2.67767	0.605	0.055	0	2	Kcnma1
Lhfpl2	0	2.04233	0.769	0.22	0	2	Lhfpl2
Pmepa1	0	1.94812	0.887	0.34	0	2	Pmepa1
Rhobtb1	0	3.01591	0.61	0.066	0	2	Rhobtb1
Frmd4a	0	2.30405	0.984	0.447	0	2	Frmd4a
Slc12a2	0	2.78882	0.607	0.071	0	2	Slc12a2
Anxa3	0	1.96935	0.924	0.389	0	2	Anxa3
Pld1	0	2.11245	0.767	0.234	0	2	Pld1
Fhit	0	2.58036	0.623	0.092	0	2	Fhit
Ints6l	0	2.26637	0.753	0.222	0	2	Ints6l
Mylip	0	2.58394	0.946	0.419	0	2	Mylip
Pdgfb	0	2.50893	0.703	0.178	0	2	Pdgfb
Rnf180	0	1.91987	0.819	0.296	0	2	Rnf180
Ckb	0	2.02657	0.939	0.417	0	2	Ckb
Pard3b	0	2.74839	0.586	0.067	0	2	Pard3b
Fgd2	0	2.00298	0.903	0.387	0	2	Fgd2
Cdh23	0	2.22552	0.632	0.117	0	2	Cdh23
Arhgap39	0	2.02173	0.772	0.259	0	2	Arhgap39
Bbs9	0	2.25185	0.716	0.203	0	2	Bbs9
A830008E24Rik	0	3.16887	0.559	0.047	0	2	A830008E24Rik
Snta1	0	2.72571	0.633	0.122	0	2	Snta1
Cd9	0	2.43777	0.984	0.473	0	2	Cd9
Slc16a6	0	2.08272	0.857	0.348	0	2	Slc16a6
Zfhx3	0	2.55665	0.996	0.489	0	2	Zfhx3
Garnl3	0	2.99998	0.568	0.064	0	2	Garnl3
Cx3cr1	0	3.26455	0.999	0.497	0	2	Cx3cr1
Adrb2	0	2.98149	0.61	0.109	0	2	Adrb2
Sox4	0	3.52732	0.56	0.06	0	2	Sox4
Bank1	0	2.22516	0.572	0.072	0	2	Bank1
Camk11	0	2.07414	0.861	0.362	0	2	Camk1
Gtf2h2	0	2.39852	0.72	0.221	0	2	Gtf2h2
Eef2k	0	2.57631	0.617	0.119	0	2	Eef2k
Specc1	0	1.56065	0.87	0.373	0	2	Specc1
Arsb	0	1.67639	0.744	0.247	0	2	Arsb
Slc7a8	0	1.90683	0.854	0.361	0	2	Slc7a8
Apbb2	0	2.5534	0.562	0.07	0	2	Apbb2
Inpp4b	0	0.382344	0.955	0.463	0	2	Inpp4b
Tln2	0	3.00553	0.537	0.047	0	2	Tln2
Abcd2	0	2.86541	0.59	0.101	0	2	Abcd2
Ulk2	0	2.19503	0.844	0.356	0	2	Ulk2
Nckap5l	0	2.58153	0.611	0.123	0	2	Nckap5l
Gm35188	0	1.79508	0.601	0.114	0	2	Gm35188
Tmcc3	0	1.62585	0.983	0.497	0	2	Tmcc3
Fam102b	0	1.88865	0.842	0.357	0	2	Fam102b
Sbf2	0	1.70557	0.791	0.307	0	2	Sbf2
Bhlhe41	0	3.33099	0.538	0.055	0	2	Bhlhe41
Sh3pxd2a	0	1.91328	0.682	0.201	0	2	Sh3pxd2a
Cd37	0	1.65174	0.897	0.417	0	2	Cd37
F11r	0	1.92743	0.925	0.447	0	2	F11r
Gm26542	0	2.18496	0.679	0.201	0	2	Gm26542
Prkca	0	0.5784	0.79	0.312	0	2	Prkca
Sort1	0	2.39672	0.604	0.126	0	2	Sort1
Ighm	0	0.827056	0.746	0.268	0	2	Ighm
Sall3	0	3.23494	0.516	0.039	0	2	Sall3
Lrrc3	0	3.94872	0.51	0.033	0	2	Lrrc3
Snx29	0	1.83051	0.946	0.469	0	2	Snx29
Bin1	0	2.4852	0.99	0.515	0	2	Bin1
Mctp1	0	1.5942	0.813	0.338	0	2	Mctp1
Fmnl3	0	1.81453	0.803	0.329	0	2	Fmnl3
Ivns1abp	0	1.99658	0.916	0.446	0	2	Ivns1abp
Itgb5	0	2.19949	0.99	0.52	0	2	Itgb5
Gas6	0	2.97102	0.528	0.06	0	2	Gas6
Pald1	0	2.27564	0.612	0.145	0	2	Pald1
Trf1	0	1.19826	0.955	0.489	0	2	Trf
Mtus1	0	1.87984	0.771	0.306	0	2	Mtus1
Slc40a1	0	3.515	0.494	0.033	0	2	Slc40a1
Kcnk13	0	1.87085	0.701	0.24	0	2	Kcnk13
Zdhhc14	0	1.51474	0.697	0.236	0	2	Zdhhc14
Susd3	0	2.06324	0.783	0.323	0	2	Susd3
Trem21	0	2.36345	0.996	0.536	0	2	Trem2
Csnk1e	0	2.14739	0.793	0.334	0	2	Csnk1e
Rab3il11	0	1.82645	0.774	0.315	0	2	Rab3il1
Daglb	0	1.79089	0.834	0.375	0	2	Daglb
Sgce	0	3.52185	0.494	0.036	0	2	Sgce
Arhgap22	0	1.62145	0.822	0.364	0	2	Arhgap22
Mgll	0	3.09514	0.495	0.039	0	2	Mgll
Pla2g151	0	1.90754	0.766	0.311	0	2	Pla2g15
Gna15	0	1.88626	0.796	0.341	0	2	Gna15
Fchsd2	0	1.92202	0.943	0.489	0	2	Fchsd2
Cfap74	0	3.13749	0.495	0.044	0	2	Cfap74
Numb	0	2.24584	0.966	0.515	0	2	Numb
Pou2f2	0	1.72923	0.935	0.485	0	2	Pou2f2
Man1c1	0	1.68959	0.765	0.315	0	2	Man1c1
Hps4	0	2.03589	0.693	0.245	0	2	Hps4
Gna12	0	1.76452	0.755	0.308	0	2	Gna12
Osbpl11	0	1.90374	0.72	0.273	0	2	Osbpl11
E230029C05Rik	0	1.72967	0.888	0.442	0	2	E230029C05Rik
Kctd12	0	2.51323	0.973	0.528	0	2	Kctd12
Abhd12	0	2.34746	0.984	0.54	0	2	Abhd12
Gm46367	0	1.84261	0.588	0.144	0	2	Gm46367
Selenop1	0	2.1283	0.98	0.536	0	2	Selenop
Adap2os	0	1.54903	0.775	0.333	0	2	Adap2os
Atp6v0a1	0	1.74311	0.702	0.262	0	2	Atp6v0a1
Cables1	0	1.86895	0.56	0.121	0	2	Cables1
Comt	0	1.9562	0.88	0.441	0	2	Comt
Tspan7	0	3.15983	0.477	0.04	0	2	Tspan7
Gm5086	0	2.23668	0.587	0.15	0	2	Gm5086
Pwwp2a	0	1.82655	0.693	0.26	0	2	Pwwp2a
Ppp1r10	0	2.08652	0.804	0.372	0	2	Ppp1r10
2610203C22Rik	0	3.08103	0.474	0.042	0	2	2610203C22Rik
Cd180	0	1.80523	0.806	0.378	0	2	Cd180
Cmtm6	0	1.89411	0.843	0.415	0	2	Cmtm6
Gpr155	0	2.8247	0.509	0.082	0	2	Gpr155
Herpud1	0	1.79286	0.767	0.34	0	2	Herpud1
Ctc1	0	2.41066	0.583	0.156	0	2	Ctc1
Rin2	0	1.69481	0.81	0.385	0	2	Rin2
BC035044	0	2.46487	0.512	0.087	0	2	BC035044
Csf3r	0	1.62168	0.906	0.482	0	2	Csf3r
Sdk1	0	2.72708	0.468	0.044	0	2	Sdk1
Il6ra	0	1.63343	0.893	0.47	0	2	Il6ra
Zfp710	0	1.71014	0.919	0.496	0	2	Zfp710
Adap2	0	1.90684	0.975	0.552	0	2	Adap2
Lmo2	0	1.77637	0.814	0.392	0	2	Lmo2
Tmem176b1	0	0.971222	0.815	0.393	0	2	Tmem176b
Tgfa	0	3.08327	0.457	0.036	0	2	Tgfa
Cd631	0	0.731222	0.76	0.339	0	2	Cd63
Lpcat3	0	1.91806	0.699	0.278	0	2	Lpcat3
Peli2	0	1.80413	0.626	0.207	0	2	Peli2
Il6st	0	1.70323	0.696	0.278	0	2	Il6st
Basp1	0	1.38064	0.984	0.567	0	2	Basp1
Ptpro	0	1.95573	0.804	0.388	0	2	Ptpro
Maf	0	1.4331	0.891	0.475	0	2	Maf
Cttnbp2nl1	0	1.64531	0.927	0.512	0	2	Cttnbp2nl
Ctsl	0	2.06888	0.992	0.577	0	2	Ctsl
Nbea	0	2.6995	0.46	0.047	0	2	Nbea
Dip2c	0	2.0425	0.529	0.116	0	2	Dip2c
Scamp5	0	3.08064	0.474	0.062	0	2	Scamp5
Fer	0	2.01564	0.54	0.13	0	2	Fer
Rilpl1	0	2.7729	0.483	0.073	0	2	Rilpl1
Cryl1	0	2.16523	0.597	0.187	0	2	Cryl1
Fam91a1	0	1.8209	0.702	0.292	0	2	Fam91a1
Mvb12b	0	1.5289	0.718	0.309	0	2	Mvb12b
Sipa1l2	0	1.34891	0.773	0.366	0	2	Sipa1l2
Zfp532	0	3.04963	0.441	0.034	0	2	Zfp532
Asph	0	1.20961	0.806	0.401	0	2	Asph
Man1a2	0	1.62993	0.877	0.473	0	2	Man1a2
Sft2d1	0	1.77536	0.814	0.412	0	2	Sft2d1
Plxdc1	0	2.06217	0.563	0.161	0	2	Plxdc1
Cd34	0	3.42414	0.437	0.037	0	2	Cd34
Dpy19l4	0	1.85358	0.636	0.237	0	2	Dpy19l4
Abi3	0	1.76074	0.904	0.505	0	2	Abi3
Smad7	0	1.52113	0.855	0.456	0	2	Smad7
Pde3b	0	1.9555	0.991	0.593	0	2	Pde3b
Slc7a7	0	1.90477	0.638	0.241	0	2	Slc7a7
Zeb1	0	0.764886	0.779	0.382	0	2	Zeb1
Rasal2	0	2.19895	0.504	0.108	0	2	Rasal2
Tlr7	0	2.00081	0.603	0.207	0	2	Tlr7
Tubgcp5	0	1.99943	0.601	0.207	0	2	Tubgcp5
Dnmt3a	0	1.36725	0.786	0.392	0	2	Dnmt3a
C1qc1	0	1.75675	1	0.608	0	2	C1qc
Tmem86a1	0	1.52565	0.763	0.371	0	2	Tmem86a
Fgf13	0	2.00955	0.523	0.132	0	2	Fgf13
Med12l	0	1.64993	0.593	0.203	0	2	Med12l
Npl	0	2.99507	0.439	0.05	0	2	Npl
Herc2	0	1.62151	0.873	0.485	0	2	Herc2
4632427E13Rik	0	1.979	0.549	0.162	0	2	4632427E13Rik
1700017B05Rik	0	1.67126	0.729	0.342	0	2	1700017B05Rik
Hivep3	0	1.29458	0.862	0.476	0	2	Hivep3
Lair11	0	1.51402	0.972	0.586	0	2	Lair1
Dlc1	0	3.0386	0.422	0.036	0	2	Dlc1
Ppcdc	0	1.82735	0.636	0.25	0	2	Ppcdc
Rhoh	0	1.40429	0.87	0.485	0	2	Rhoh
Tns1	0	2.274	0.466	0.082	0	2	Tns1
Gm40841	0	3.72383	0.41	0.029	0	2	Gm40841
Tsc22d2	0	1.89916	0.896	0.516	0	2	Tsc22d2
Dtx4	0	2.24194	0.509	0.129	0	2	Dtx4
Dusp61	0	1.68026	0.723	0.343	0	2	Dusp6
Ang1	0	2.17492	0.56	0.181	0	2	Ang
Adora3	0	3.10698	0.443	0.064	0	2	Adora3
Zfp90	0	2.33428	0.537	0.158	0	2	Zfp90
Gcnt1	0	1.98262	0.543	0.165	0	2	Gcnt1
Xlr	0	3.219	0.422	0.044	0	2	Xlr
Pnpla7	0	1.43941	0.786	0.409	0	2	Pnpla7
Kcnk6	0	2.30598	0.504	0.127	0	2	Kcnk6
Maml3	0	1.52013	0.967	0.592	0	2	Maml3
Itgam1	0	1.52903	0.964	0.589	0	2	Itgam
Abhd6	0	2.96869	0.437	0.062	0	2	Abhd6
Pag1	0	1.77642	0.975	0.601	0	2	Pag1
Wdfy3	0	1.21344	0.827	0.454	0	2	Wdfy3
Rab6b	0	2.77503	0.439	0.067	0	2	Rab6b
Cds1	0	1.89332	0.553	0.182	0	2	Cds1
Mlxipl	0	2.6472	0.406	0.036	0	2	Mlxipl
St6gal1	0	1.6491	0.494	0.124	0	2	St6gal1
Zfp652	0	1.43316	0.817	0.447	0	2	Zfp652
Tmem135	0	1.39815	0.839	0.472	0	2	Tmem135
Itpr2	0	1.23121	0.884	0.518	0	2	Itpr2
Scn1b	0	2.54294	0.448	0.082	0	2	Scn1b
Vav2	0	1.54427	0.576	0.211	0	2	Vav2
B4galt4	0	2.87141	0.439	0.074	0	2	B4galt4
Pvt1	0	1.02658	0.655	0.291	0	2	Pvt1
Heatr5a	0	1.43957	0.719	0.356	0	2	Heatr5a
Rcsd1	0	1.437	0.703	0.34	0	2	Rcsd1
Rps6ka1	0	1.54036	0.784	0.422	0	2	Rps6ka1
Chd9	0	1.81584	0.976	0.614	0	2	Chd9
Mafb2	0	1.13032	0.98	0.619	0	2	Mafb
Cebpa1	0	1.48913	0.714	0.353	0	2	Cebpa
Arap3	0	2.47196	0.446	0.085	0	2	Arap3
Sncaip	0	2.90974	0.394	0.033	0	2	Sncaip
Itga91	0	0.583887	0.696	0.335	0	2	Itga9
Frmd4b1	0	1.08385	0.968	0.608	0	2	Frmd4b
Nr3c2	0	2.61378	0.408	0.048	0	2	Nr3c2
Ntpcr1	0	1.37876	0.752	0.392	0	2	Ntpcr
Scamp2	0	1.81959	0.945	0.585	0	2	Scamp2
Abca11	0	0.442715	0.879	0.52	0	2	Abca1
Lpcat2	0	1.78048	0.995	0.636	0	2	Lpcat2
Dusp7	0	2.61709	0.472	0.113	0	2	Dusp7
Gpr183	0	1.03791	0.672	0.314	0	2	Gpr183
Etv5	0	1.9506	0.542	0.184	0	2	Etv5
Cep68	0	1.78977	0.522	0.164	0	2	Cep68
Vsir	0	2.03791	0.985	0.628	0	2	Vsir
Sfmbt1	0	1.28768	0.641	0.285	0	2	Sfmbt1
Cd164	0	1.60424	0.755	0.399	0	2	Cd164
Gng10	0	1.57581	0.884	0.529	0	2	Gng10
Dcakd	0	1.97629	0.54	0.186	0	2	Dcakd
Dgkd	0	1.355	0.821	0.467	0	2	Dgkd
Tmx4	0	1.91613	0.693	0.339	0	2	Tmx4
P2rx7	0	1.39422	0.671	0.318	0	2	P2rx7
Clip1	0	1.59784	0.786	0.433	0	2	Clip1
Rptor	0	1.20871	0.847	0.494	0	2	Rptor
Rnf13	0	1.47987	0.82	0.467	0	2	Rnf13
Bmpr1a	0	2.68294	0.395	0.044	0	2	Bmpr1a
Rab31	0	1.4461	0.792	0.441	0	2	Rab31
Snx241	0	0.782281	0.787	0.436	0	2	Snx24
Smap2	0	2.02371	0.975	0.624	0	2	Smap2
Marcks1	0	2.06093	0.991	0.64	0	2	Marcks
Lrp13	0	0.903003	0.872	0.521	0	2	Lrp1
Tgfbr1	0	2.13161	0.994	0.645	0	2	Tgfbr1
Slc9a9	0	1.40452	0.975	0.626	0	2	Slc9a9
Inka1	0	3.07931	0.421	0.072	0	2	Inka1
Plod1	0	1.89055	0.557	0.209	0	2	Plod1
Cdk14	0	0.988842	0.628	0.28	0	2	Cdk14
Fez2	0	1.7371	0.632	0.285	0	2	Fez2
Tgfbr2	0	1.44601	0.949	0.602	0	2	Tgfbr2
Txnip	0	1.83913	0.91	0.564	0	2	Txnip
Lifr	0	2.20858	0.446	0.1	0	2	Lifr
Erf	0	1.96322	0.515	0.17	0	2	Erf
Icam1	0	1.98484	0.822	0.477	0	2	Icam1
Tbxas1	0	1.19078	0.916	0.572	0	2	Tbxas1
Mlph	0	3.5186	0.368	0.024	0	2	Mlph
Nos1ap	0	1.84445	0.511	0.167	0	2	Nos1ap
Sirpa	0	1.57535	0.989	0.645	0	2	Sirpa
Abhd15	0	2.33246	0.469	0.127	0	2	Abhd15
Prpsap2	0	2.02951	0.512	0.172	0	2	Prpsap2
C1qa1	0	1.59852	1	0.66	0	2	C1qa
Akap8l	0	1.37178	0.717	0.377	0	2	Akap8l
Acss1	0	1.51365	0.522	0.184	0	2	Acss1
Lysmd4	0	0.861882	0.681	0.343	0	2	Lysmd4
Fcgr32	0	0.891661	0.973	0.636	0	2	Fcgr3
Hexa1	0	1.28586	0.954	0.618	0	2	Hexa
Cerk	0	1.07732	0.843	0.507	0	2	Cerk
Tmem176a1	0	0.675076	0.661	0.326	0	2	Tmem176a
Tal1	0	3.06375	0.37	0.035	0	2	Tal1
Trio	0	1.19012	0.701	0.366	0	2	Trio
Cd300c22	0	0.787301	0.965	0.631	0	2	Cd300c2
Retreg1	0	1.25525	0.899	0.566	0	2	Retreg1
Oxr1	0	1.42258	0.729	0.396	0	2	Oxr1
Asb2	0	2.12242	0.406	0.074	0	2	Asb2
Csad	0	2.29703	0.441	0.109	0	2	Csad
Acvr1	0	1.83216	0.487	0.155	0	2	Acvr1
Tcn22	0	1.39499	0.748	0.417	0	2	Tcn2
Fbrsl1	0	1.35467	0.697	0.366	0	2	Fbrsl1
Slc29a31	0	1.19029	0.876	0.545	0	2	Slc29a3
Rad51b	0	1.2683	0.541	0.211	0	2	Rad51b
Phf14	0	1.30114	0.834	0.504	0	2	Phf14
Igf1r	0	1.19051	0.548	0.219	0	2	Igf1r
Ccdc93	0	1.65469	0.53	0.201	0	2	Ccdc93
Cryba4	0	2.27047	0.456	0.127	0	2	Cryba4
Ppfia41	0	1.27995	0.729	0.4	0	2	Ppfia4
Stard9	0	1.18189	0.726	0.397	0	2	Stard9
Scmh1	0	1.58813	0.546	0.218	0	2	Scmh1
Plxnb2	0	1.31103	0.692	0.364	0	2	Plxnb2
Ski	0	1.37454	0.926	0.599	0	2	Ski
Liph	0	3.55793	0.352	0.025	0	2	Liph
Eya4	0	2.84263	0.375	0.049	0	2	Eya4
Oxct1	0	1.27131	0.804	0.479	0	2	Oxct1
Tmem63a	0	1.87322	0.488	0.163	0	2	Tmem63a
Rffl1	0	1.17136	0.651	0.327	0	2	Rffl
Ppm1l	0	2.08948	0.413	0.089	0	2	Ppm1l
Smad3	0	1.04766	0.671	0.348	0	2	Smad3
Tagap	0	1.73948	0.528	0.205	0	2	Tagap
Cebpd1	0	1.87256	0.533	0.211	0	2	Cebpd
Sec14l1	0	1.45658	0.612	0.29	0	2	Sec14l1
Ldlrad4	0	1.73606	0.99	0.668	0	2	Ldlrad4
Iffo1	0	2.02863	0.458	0.137	0	2	Iffo1
Rnf2	0	1.47218	0.595	0.274	0	2	Rnf2
Mknk1	0	1.403	0.659	0.339	0	2	Mknk1
Man1a	0	1.06827	0.892	0.573	0	2	Man1a
Smo	0	2.98618	0.355	0.036	0	2	Smo
Arhgap12	0	1.35846	0.647	0.328	0	2	Arhgap12
Kif21b	0	1.21573	0.59	0.271	0	2	Kif21b
Arhgef12	0	1.5646	0.475	0.156	0	2	Arhgef12
Dhrs31	0	1.279	0.616	0.298	0	2	Dhrs3
Snn	0	2.75059	0.369	0.052	0	2	Snn
Arid3b	0	1.81382	0.476	0.159	0	2	Arid3b
Mgat4a	0	1.20666	0.908	0.592	0	2	Mgat4a
Camk2n1	0	1.9014	0.427	0.111	0	2	Camk2n1
Klhl7	0	1.78795	0.488	0.172	0	2	Klhl7
Rab39	0	2.61615	0.385	0.069	0	2	Rab39
Atp2c1	0	1.33942	0.737	0.421	0	2	Atp2c1
Bmp2k	0	1.46982	0.963	0.647	0	2	Bmp2k
Pik3r1	0	1.18659	0.918	0.603	0	2	Pik3r1
Nr6a1	0	1.48354	0.497	0.182	0	2	Nr6a1
Jup	0	2.65005	0.369	0.056	0	2	Jup
Tfe3	0	1.66233	0.614	0.301	0	2	Tfe3
Pon3	0	2.28367	0.444	0.132	0	2	Pon3
Git2	0	1.2279	0.836	0.524	0	2	Git2
Otulinl	0	1.36199	0.956	0.644	0	2	Otulinl
Nrip1	0	1.06771	0.914	0.603	0	2	Nrip1
Tcf4	0	0.773396	0.922	0.611	0	2	Tcf4
Wdr44	0	1.33522	0.666	0.355	0	2	Wdr44
Dock4	0	1.27874	0.995	0.684	0	2	Dock4
Wsb1	0	1.70993	0.939	0.629	0	2	Wsb1
Hhex	0	1.77981	0.549	0.24	0	2	Hhex
Pld42	0	0.841493	0.952	0.643	0	2	Pld4
Pkig	0	1.27483	0.793	0.485	0	2	Pkig
Pik3cg	0	1.49778	0.617	0.309	0	2	Pik3cg
Gm50035	0	1.93526	0.378	0.07	0	2	Gm50035
Dip2b	0	1.34829	0.967	0.659	0	2	Dip2b
Stxbp5	0	1.23293	0.546	0.24	0	2	Stxbp5
Gpr841	0	1.96028	0.466	0.16	0	2	Gpr84
Lrp5	0	1.64369	0.48	0.174	0	2	Lrp5
Aim2	0	1.22416	0.828	0.522	0	2	Aim2
Tnfrsf211	0	1.25898	0.637	0.332	0	2	Tnfrsf21
Akirin2	0	1.45586	0.682	0.378	0	2	Akirin2
Mid1ip1	0	2.15549	0.458	0.155	0	2	Mid1ip1
Bach2	0	0.539679	0.766	0.463	0	2	Bach2
Myo1b	0	2.79788	0.335	0.033	0	2	Myo1b
Nek7	0	1.14581	0.891	0.589	0	2	Nek7
Nckap1l	0	1.40534	0.869	0.567	0	2	Nckap1l
Commd8	0	1.49971	0.697	0.395	0	2	Commd8
Usp24	0	1.23786	0.666	0.365	0	2	Usp24
Csf1r	0	2.01605	0.999	0.698	0	2	Csf1r
Nr6a1os	0	2.86753	0.346	0.045	0	2	Nr6a1os
Npnt	0	3.04137	0.33	0.029	0	2	Npnt
C1qb1	0	1.2986	1	0.7	0	2	C1qb
Ssbp2	0	0.98338	0.605	0.305	0	2	Ssbp2
Prkcb	0	0.946353	0.889	0.59	0	2	Prkcb
Rock2	0	1.29576	0.889	0.59	0	2	Rock2
Trim47	0	2.40627	0.387	0.089	0	2	Trim47
E2f3	0	1.33982	0.546	0.248	0	2	E2f3
Bcor	0	1.52393	0.525	0.227	0	2	Bcor
Rgmb	0	2.27328	0.42	0.122	0	2	Rgmb
Nf1	0	1.15229	0.848	0.55	0	2	Nf1
Hexb	0	3.40604	1	0.703	0	2	Hexb
Bcl9	0	2.007	0.437	0.141	0	2	Bcl9
I830077J02Rik	0	1.6445	0.48	0.184	0	2	I830077J02Rik
Rere	0	1.08395	0.885	0.591	0	2	Rere
Kitl	0	2.8051	0.327	0.033	0	2	Kitl
Slc12a6	0	1.1655	0.848	0.554	0	2	Slc12a6
Ncf11	0	1.08101	0.885	0.592	0	2	Ncf1
Klk8	0	1.90797	0.395	0.102	0	2	Klk8
Senp2	0	1.26156	0.778	0.485	0	2	Senp2
E330020D12Rik	0	2.001	0.418	0.125	0	2	E330020D12Rik
Kansl1l	0	1.07614	0.688	0.395	0	2	Kansl1l
Phgdh	0	1.72629	0.405	0.113	0	2	Phgdh
Gns1	0	0.980414	0.908	0.616	0	2	Gns
Asap1	0	1.14495	0.943	0.651	0	2	Asap1
Trim2	0	2.86401	0.322	0.031	0	2	Trim2
Gm13710	0	2.73116	0.351	0.06	0	2	Gm13710
Hk21	0	0.846917	0.845	0.554	0	2	Hk2
Lap31	0	1.18015	0.656	0.366	0	2	Lap3
St5	0	2.76072	0.323	0.033	0	2	St5
Zeb2os2	0	1.37642	0.627	0.337	0	2	Zeb2os
Suclg2	0	1.46986	0.491	0.201	0	2	Suclg2
Mfng	0	1.61798	0.476	0.186	0	2	Mfng
Snx30	0	1.35225	0.565	0.275	0	2	Snx30
Rreb1	0	1.07908	0.953	0.663	0	2	Rreb1
Adgrl2	0	2.82562	0.322	0.033	0	2	Adgrl2
Plpp1	0	2.66373	0.341	0.052	0	2	Plpp1
Tmem273	0	1.7823	0.441	0.152	0	2	Tmem273
Lyzl4	0	3.08421	0.316	0.027	0	2	Lyzl4
Slmap	0	1.16832	0.73	0.441	0	2	Slmap
Arhgef40	0	2.23168	0.357	0.068	0	2	Arhgef40
Extl3	0	1.08354	0.712	0.423	0	2	Extl3
Gm15726	0	2.86779	0.346	0.057	0	2	Gm15726
Gm20721	0	1.92566	0.391	0.103	0	2	Gm20721
P2ry61	0	1.2212	0.685	0.397	0	2	P2ry6
Slc46a3	0	2.45704	0.355	0.067	0	2	Slc46a3
Myo9a	0	1.07578	0.744	0.456	0	2	Myo9a
Mtss1	0	1.26817	0.479	0.191	0	2	Mtss1
Tns31	0	0.728332	0.883	0.596	0	2	Tns3
Cask	0	1.14131	0.682	0.395	0	2	Cask
Chst7	0	3.53035	0.307	0.02	0	2	Chst7
Man2b11	0	1.22084	0.949	0.662	0	2	Man2b1
Yes1	0	2.45196	0.331	0.045	0	2	Yes1
Tbc1d22a	0	1.05649	0.751	0.465	0	2	Tbc1d22a
Gm4258	0	1.85093	0.404	0.119	0	2	Gm4258
Wdfy4	0	0.611338	0.671	0.386	0	2	Wdfy4
Jam2	0	3.32164	0.309	0.024	0	2	Jam2
Ptpra	0	1.22434	0.856	0.572	0	2	Ptpra
Cflar	0	1.00351	0.817	0.533	0	2	Cflar
Clstn1	0	2.74631	0.324	0.041	0	2	Clstn1
Atraid1	0	1.42567	0.651	0.368	0	2	Atraid
Rgl11	0	0.917933	0.574	0.291	0	2	Rgl1
Prag1	0	2.37612	0.35	0.067	0	2	Prag1
Rbfox1	0	2.56138	0.32	0.038	0	2	Rbfox1
Smarca2	0	0.976362	0.681	0.399	0	2	Smarca2
Plcl2	0	1.25706	0.944	0.662	0	2	Plcl2
Ralgps1	0	1.4967	0.443	0.162	0	2	Ralgps1
Smad1	0	1.42483	0.538	0.257	0	2	Smad1
Ly861	0	1.63857	0.997	0.716	0	2	Ly86
Mtdh	0	1.57194	0.972	0.691	0	2	Mtdh
Etv1	0	3.04233	0.31	0.029	0	2	Etv1
Tspan14	0	0.985865	0.745	0.464	0	2	Tspan14
Cyfip1	0	1.53871	0.983	0.703	0	2	Cyfip1
Trim8	0	1.47751	0.58	0.3	0	2	Trim8
Rgs10	0	1.8598	0.984	0.705	0	2	Rgs10
Tspan3	0	1.27838	0.507	0.228	0	2	Tspan3
Ctnnd11	0	1.47319	0.569	0.29	0	2	Ctnnd1
Tmem100	0	4.17468	0.295	0.016	0	2	Tmem100
Tnfrsf11a	0	1.28555	0.525	0.247	0	2	Tnfrsf11a
Gm16337	0	1.38089	0.38	0.102	0	2	Gm16337
Ccl3	0	1.8147	0.511	0.233	0	2	Ccl3
Naa35	0	1.42848	0.557	0.279	0	2	Naa35
Mzt2	0	2.44975	0.367	0.089	0	2	Mzt2
Slc8a11	0	0.754985	0.987	0.709	0	2	Slc8a1
Cyb561a3	0	1.54942	0.452	0.174	0	2	Cyb561a3
Bmpr2	0	1.08578	0.677	0.4	0	2	Bmpr2
Tmem144	0	3.2941	0.307	0.03	0	2	Tmem144
Hmgn1	0	1.30499	0.519	0.242	0	2	Hmgn1
Gtf2a1	0	1.604	0.589	0.312	0	2	Gtf2a1
Tpp11	0	1.38915	0.638	0.362	0	2	Tpp1
Grn1	0	0.798292	0.981	0.705	0	2	Grn
Map3k3	0	1.03309	0.776	0.5	0	2	Map3k3
Rasal3	0	0.994776	0.549	0.273	0	2	Rasal3
G530011O06Rik	0	2.18626	0.406	0.13	0	2	G530011O06Rik
Ctsa1	0	0.9637	0.927	0.652	0	2	Ctsa
Plekho12	0	0.980754	0.86	0.585	0	2	Plekho1
Amz1	0	1.47979	0.461	0.186	0	2	Amz1
Fry	0	1.06742	0.515	0.241	0	2	Fry
Bin2	0	1.20729	0.895	0.621	0	2	Bin2
Sipa1	0	1.11653	0.703	0.429	0	2	Sipa1
Acap2	0	1.13255	0.882	0.609	0	2	Acap2
Fam167b	0	3.61982	0.298	0.025	0	2	Fam167b
Bmyc	0	1.41658	0.535	0.263	0	2	Bmyc
Abcc31	0	1.40856	0.51	0.238	0	2	Abcc3
AC149090.1	0	0.733627	0.797	0.525	0	2	AC149090.1
Tmem1731	0	1.16205	0.734	0.462	0	2	Tmem173
Ube2h	0	0.969194	0.848	0.577	0	2	Ube2h
Eml6	0	1.40404	0.435	0.164	0	2	Eml6
Ptp4a3	0	1.70276	0.451	0.18	0	2	Ptp4a3
Qk	0	2.06553	0.994	0.724	0	2	Qk
Cd2ap	0	0.991414	0.776	0.506	0	2	Cd2ap
Fbxw4	0	1.13834	0.579	0.309	0	2	Fbxw4
Chka	0	1.43859	0.678	0.409	0	2	Chka
Rnf216	0	1.02596	0.838	0.569	0	2	Rnf216
Ubash3b	0	1.11247	0.932	0.663	0	2	Ubash3b
Gm34455	0	1.77732	0.441	0.172	0	2	Gm34455
Entpd1	0	0.93757	0.974	0.705	0	2	Entpd1
Snx13	0	1.08232	0.677	0.409	0	2	Snx13
Abcg2	0	1.84114	0.366	0.098	0	2	Abcg2
Clasp2	0	0.934518	0.897	0.629	0	2	Clasp2
Lgmn1	0	1.32702	0.999	0.731	0	2	Lgmn
Adam151	0	1.25986	0.578	0.31	0	2	Adam15
Itm2c	0	1.11068	0.884	0.618	0	2	Itm2c
Msrb2	0	2.99726	0.304	0.039	0	2	Msrb2
Selplg	0	2.13547	0.989	0.724	0	2	Selplg
Atp6v0a2	0	1.23173	0.615	0.35	0	2	Atp6v0a2
Gtf2i	0	0.990048	0.546	0.282	0	2	Gtf2i
Creg12	0	0.670028	0.846	0.582	0	2	Creg1
Nol4l	0	1.71874	0.391	0.127	0	2	Nol4l
Tacc1	0	1.11718	0.907	0.643	0	2	Tacc1
Ier5	0	1.83443	0.958	0.695	0	2	Ier5
Hps3	0	1.2335	0.529	0.266	0	2	Hps3
Tbc1d9	0	0.839649	0.765	0.502	0	2	Tbc1d9
Strada	0	1.53363	0.473	0.21	0	2	Strada
Spint12	0	1.05657	0.557	0.295	0	2	Spint1
Pcf11	0	1.21666	0.732	0.47	0	2	Pcf11
Il10ra1	0	1.05327	0.932	0.67	0	2	Il10ra
Lpcat1	0	1.63356	0.463	0.201	0	2	Lpcat1
Gmpr	0	3.19402	0.29	0.028	0	2	Gmpr
Klhl6	0	0.926526	0.585	0.323	0	2	Klhl6
Edem2	0	1.38188	0.562	0.301	0	2	Edem2
St3gal3	0	0.988307	0.556	0.295	0	2	St3gal3
Tspan41	0	2.12677	0.406	0.145	0	2	Tspan4
Insr	0	1.08974	0.535	0.275	0	2	Insr
Epb41l2	0	1.97325	0.999	0.739	0	2	Epb41l2
Mon2	0	1.07044	0.662	0.402	0	2	Mon2
Evi2a2	0	1.02197	0.788	0.528	0	2	Evi2a
Chst8	0	3.03336	0.282	0.022	0	2	Chst8
Ehd41	0	0.877769	0.835	0.576	0	2	Ehd4
Slc12a9	0	1.22922	0.54	0.281	0	2	Slc12a9
Rubcnl	0	1.6555	0.408	0.149	0	2	Rubcnl
Unc93b12	0	1.07204	0.995	0.736	0	2	Unc93b1
Stambpl1	0	1.24416	0.493	0.234	0	2	Stambpl1
Tnfaip8l22	0	1.15097	0.776	0.518	0	2	Tnfaip8l2
Rogdi	0	1.24521	0.456	0.198	0	2	Rogdi
Cep170	0	1.06612	0.691	0.433	0	2	Cep170
St6galnac4	0	1.32765	0.544	0.287	0	2	St6galnac4
Slc25a25	0	1.52514	0.5	0.243	0	2	Slc25a25
Apbb1ip	0	1.67974	0.982	0.726	0	2	Apbb1ip
Rbm26	0	0.947126	0.782	0.526	0	2	Rbm26
Camsap1	0	1.91981	0.36	0.105	0	2	Camsap1
Paqr7	0	2.43411	0.341	0.086	0	2	Paqr7
Mfhas1	0	1.28148	0.399	0.144	0	2	Mfhas1
Zscan26	0	1.37778	0.499	0.244	0	2	Zscan26
Cyth4	0	1.19687	0.954	0.699	0	2	Cyth4
Adcy9	0	1.90684	0.351	0.096	0	2	Adcy9
Scarb2	0	1.03232	0.829	0.575	0	2	Scarb2
Thrsp	0	4.23587	0.267	0.013	0	2	Thrsp
Sun2	0	1.14988	0.563	0.309	0	2	Sun2
Wdfy2	0	0.902217	0.67	0.417	0	2	Wdfy2
Srgap2	0	2.09492	0.997	0.744	0	2	Srgap2
Kcnip3	0	2.40679	0.302	0.049	0	2	Kcnip3
Wls	0	1.06606	0.612	0.359	0	2	Wls
Ccng2	0	1.54972	0.444	0.191	0	2	Ccng2
Mlxip	0	1.1799	0.719	0.466	0	2	Mlxip
Ralgps2	0	1.16995	0.465	0.213	0	2	Ralgps2
Abl1	0	1.01362	0.624	0.372	0	2	Abl1
Pde4dip	0	1.51877	0.436	0.184	0	2	Pde4dip
Hnrnph1	0	0.994925	0.786	0.534	0	2	Hnrnph1
Bicral	0	1.24358	0.516	0.264	0	2	Bicral
Mob3c	0	1.69291	0.437	0.186	0	2	Mob3c
Egr2	0	2.24626	0.331	0.08	0	2	Egr2
Ccdc152	0	2.84818	0.304	0.053	0	2	Ccdc152
Lpin2	0	0.916067	0.821	0.57	0	2	Lpin2
Adam10	0	1.04439	0.833	0.583	0	2	Adam10
Cd84	0	0.925023	0.844	0.595	0	2	Cd84
Ssh2	0	1.31906	0.986	0.737	0	2	Ssh2
Gabbr1	0	1.7946	0.329	0.08	0	2	Gabbr1
Eva1a	0	3.46632	0.266	0.018	0	2	Eva1a
Mat2a	0	1.23484	0.803	0.555	0	2	Mat2a
Dpysl2	0	1.03976	0.754	0.506	0	2	Dpysl2
Kcnk12	0	3.49008	0.262	0.015	0	2	Kcnk12
Abcb4	0	3.0891	0.271	0.025	0	2	Abcb4
B430010I23Rik	0	1.62119	0.315	0.069	0	2	B430010I23Rik
Slc37a2	0	1.50723	0.486	0.24	0	2	Slc37a2
Ikzf1	0	0.955126	0.952	0.706	0	2	Ikzf1
Tk2	0	1.64384	0.408	0.162	0	2	Tk2
Jun	0	2.82489	0.979	0.734	0	2	Jun
Abcc5	0	1.19071	0.487	0.243	0	2	Abcc5
Nfya	0	1.34155	0.513	0.269	0	2	Nfya
Pip4p1	0	1.11874	0.659	0.416	0	2	Pip4p1
Atp8a1	0	0.829822	0.901	0.658	0	2	Atp8a1
Ebf3	0	3.16382	0.259	0.016	0	2	Ebf3
Plcg21	0	0.75063	0.801	0.558	0	2	Plcg2
Nfic1	0	1.15457	0.602	0.359	0	2	Nfic
Azin1	0	1.00909	0.68	0.438	0	2	Azin1
Arid1a	0	0.971435	0.821	0.579	0	2	Arid1a
Gtf2ird2	0	1.5886	0.362	0.12	0	2	Gtf2ird2
Saraf	0	0.823859	0.874	0.632	0	2	Saraf
2510009E07Rik	0	2.33633	0.311	0.069	0	2	2510009E07Rik
Dnajb4	0	1.88331	0.349	0.108	0	2	Dnajb4
Asap3	0	2.67669	0.267	0.027	0	2	Asap3
Rgs21	0	0.74727	0.917	0.677	0	2	Rgs2
Sgpl1	0	1.04903	0.741	0.501	0	2	Sgpl1
Vav1	0	0.992688	0.824	0.584	0	2	Vav1
Dnase2a1	0	1.15609	0.595	0.356	0	2	Dnase2a
Zfand5	0	1.34407	0.898	0.659	0	2	Zfand5
Ogfrl11	0	1.10294	0.619	0.381	0	2	Ogfrl1
Pip4k2a	0	1.13491	0.961	0.723	0	2	Pip4k2a
Rnf19b	0	1.28087	0.842	0.604	0	2	Rnf19b
Gm15503	0	2.62937	0.284	0.046	0	2	Gm15503
Cd83	0	1.33625	0.888	0.65	0	2	Cd83
Stard8	0	1.96597	0.364	0.126	0	2	Stard8
Stau1	0	1.01822	0.648	0.411	0	2	Stau1
Zfp697	0	3.3355	0.254	0.017	0	2	Zfp697
Rap1gds1	0	1.0805	0.945	0.708	0	2	Rap1gds1
Hs6st1	0	1.58386	0.379	0.143	0	2	Hs6st1
Map2k6	0	1.78216	0.337	0.101	0	2	Map2k6
Irf2bpl	0	1.45938	0.503	0.267	0	2	Irf2bpl
Gm47664	0	1.36708	0.424	0.188	0	2	Gm47664
4732471J01Rik	0	1.47395	0.387	0.152	0	2	4732471J01Rik
Gm37494	0	1.58425	0.389	0.154	0	2	Gm37494
H2-Oa	0	1.50103	0.378	0.143	0	2	H2-Oa
B4galt1	0	0.807684	0.819	0.584	0	2	B4galt1
Irf8	0	0.417489	0.944	0.709	0	2	Irf8
Fnip1	0	1.01807	0.901	0.666	0	2	Fnip1
Ddx3x	0	1.2683	0.832	0.597	0	2	Ddx3x
Phc2	0	1.00031	0.688	0.453	0	2	Phc2
Stau2	0	2.83015	0.271	0.037	0	2	Stau2
Cdk5r1	0	3.6492	0.254	0.02	0	2	Cdk5r1
Mlec	0	1.09695	0.614	0.38	0	2	Mlec
Jmjd1c	0	1.60048	0.982	0.748	0	2	Jmjd1c
Gspt1	0	0.987021	0.738	0.504	0	2	Gspt1
Lyl11	0	1.43034	0.441	0.209	0	2	Lyl1
Tspan18	0	3.39387	0.247	0.015	0	2	Tspan18
Frrs1	0	1.03346	0.632	0.401	0	2	Frrs1
Reep3	0	0.960246	0.694	0.463	0	2	Reep3
Lrrc8a	0	1.79606	0.349	0.119	0	2	Lrrc8a
Creb3l2	0	0.882047	0.365	0.135	0	2	Creb3l2
Lims1	0	0.959422	0.897	0.667	0	2	Lims1
Slc46a1	0	3.38753	0.253	0.024	0	2	Slc46a1
Pacc1	0	1.52811	0.411	0.182	0	2	Pacc1
Cul1	0	0.945838	0.777	0.548	0	2	Cul1
Papss1	0	1.41529	0.478	0.25	0	2	Papss1
Flcn	0	1.5757	0.377	0.15	0	2	Flcn
Neurl1a	0	2.68706	0.255	0.028	0	2	Neurl1a
Gmip	0	0.948047	0.755	0.528	0	2	Gmip
Naglu1	0	1.47178	0.429	0.202	0	2	Naglu
Hist1h2bc	0	1.82364	0.333	0.107	0	2	Hist1h2bc
Gm17231	0	1.54624	0.303	0.077	0	2	Gm17231
Itpripl1	0	2.03735	0.339	0.114	0	2	Itpripl1
Vegfb	0	1.8002	0.343	0.118	0	2	Vegfb
Prune2	0	2.21013	0.282	0.057	0	2	Prune2
Rab14	0	1.00457	0.914	0.69	0	2	Rab14
Zbtb20	0	0.604775	0.926	0.702	0	2	Zbtb20
Ywhah	0	0.95645	0.879	0.655	0	2	Ywhah
Upk1b	0	3.67934	0.239	0.015	0	2	Upk1b
Tlr3	0	1.90696	0.338	0.116	0	2	Tlr3
Ptprj	0	0.783564	0.953	0.731	0	2	Ptprj
Prox1	0	3.40186	0.238	0.017	0	2	Prox1
Tpst2	0	0.877676	0.773	0.552	0	2	Tpst2
Arhgap17	0	0.754057	0.888	0.668	0	2	Arhgap17
Nufip2	0	1.38923	0.834	0.614	0	2	Nufip2
Il1rl2	0	2.31061	0.281	0.062	0	2	Il1rl2
Cmtm8	0	2.93193	0.252	0.033	0	2	Cmtm8
4930517O19Rik	0	2.43628	0.245	0.026	0	2	4930517O19Rik
Fhad11	0	1.83473	0.354	0.135	0	2	Fhad1
Otud7b	0	1.26529	0.336	0.118	0	2	Otud7b
Afap1l1	0	3.05981	0.237	0.019	0	2	Afap1l1
Tmc7	0	3.09618	0.234	0.017	0	2	Tmc7
Snx6	0	0.916422	0.756	0.539	0	2	Snx6
Tmem64	0	1.2672	0.325	0.11	0	2	Tmem64
St3gal2	0	1.74524	0.318	0.103	0	2	St3gal2
Zfp69	0	2.68122	0.249	0.034	0	2	Zfp69
Nfkbia	0	1.05338	0.896	0.681	0	2	Nfkbia
Zfp36l1	0	0.980432	0.903	0.689	0	2	Zfp36l1
Khdrbs3	0	3.20233	0.229	0.015	0	2	Khdrbs3
Krcc1	0	0.976043	0.707	0.493	0	2	Krcc1
Nptn	0	0.977127	0.883	0.67	0	2	Nptn
Nmt1	0	0.907932	0.761	0.548	0	2	Nmt1
Zcchc14	0	2.52	0.244	0.032	0	2	Zcchc14
Zbtb7a	0	0.917159	0.731	0.519	0	2	Zbtb7a
Canx	0	0.884754	0.9	0.689	0	2	Canx
Pecr	0	2.73753	0.256	0.045	0	2	Pecr
Gm10138	0	2.4642	0.276	0.065	0	2	Gm10138
Nova1	0	2.96888	0.229	0.018	0	2	Nova1
C5ar2	0	2.29268	0.282	0.071	0	2	C5ar2
Lamp22	0	0.780445	0.965	0.754	0	2	Lamp2
Trp53cor1	0	2.43215	0.263	0.053	0	2	Trp53cor1
Foxn3	0	1.14975	0.986	0.776	0	2	Foxn3
Gm14023	0	2.08667	0.257	0.048	0	2	Gm14023
Wasf2	0	1.18824	0.943	0.734	0	2	Wasf2
Fli1	0	1.02356	0.974	0.765	0	2	Fli1
Epha2	0	2.80356	0.233	0.025	0	2	Epha2
Ddah2	0	3.39776	0.231	0.023	0	2	Ddah2
Abhd17c	0	1.78175	0.306	0.098	0	2	Abhd17c
Map4	0	0.935096	0.856	0.648	0	2	Map4
Crlf3	0	0.747246	0.817	0.609	0	2	Crlf3
Cmtm4	0	1.86604	0.283	0.076	0	2	Cmtm4
Dleu2	0	0.832798	0.971	0.764	0	2	Dleu2
Nfkbiz	0	1.2337	0.828	0.621	0	2	Nfkbiz
Zfp715	0	2.00837	0.279	0.073	0	2	Zfp715
Arsg	0	2.42851	0.258	0.052	0	2	Arsg
Gkap1	0	2.30913	0.265	0.059	0	2	Gkap1
Mast4	0	1.06888	0.307	0.101	0	2	Mast4
Ctsz2	0	0.605094	0.995	0.789	0	2	Ctsz
Adrb1	0	2.96242	0.229	0.024	0	2	Adrb1
Tef	0	1.95907	0.282	0.077	0	2	Tef
Myo1f	0	0.876795	0.901	0.698	0	2	Myo1f
Zfp658	0	3.11353	0.234	0.031	0	2	Zfp658
Tspan9	0	2.3991	0.237	0.034	0	2	Tspan9
Edem1	0	1.10898	0.746	0.543	0	2	Edem1
Tbc1d5	0	0.912243	0.947	0.744	0	2	Tbc1d5
Lonrf3	0	2.20003	0.248	0.046	0	2	Lonrf3
Atp6ap21	0	0.813622	0.82	0.618	0	2	Atp6ap2
Col15a1	0	2.52245	0.248	0.047	0	2	Col15a1
Bco2	0	2.37681	0.253	0.052	0	2	Bco2
Cltc	0	1.01014	0.945	0.744	0	2	Cltc
Galnt12	0	1.81874	0.277	0.077	0	2	Galnt12
Usp35	0	1.81047	0.28	0.08	0	2	Usp35
Epb41l3	0	2.29118	0.24	0.04	0	2	Epb41l3
Dagla	0	2.4846	0.229	0.03	0	2	Dagla
Atp6v0b2	0	0.706556	0.96	0.762	0	2	Atp6v0b
Epn2	0	2.78466	0.217	0.02	0	2	Epn2
3222401L13Rik	0	3.12382	0.216	0.019	0	2	3222401L13Rik
Tpbgl	0	3.78927	0.211	0.015	0	2	Tpbgl
Sema4c	0	1.76647	0.281	0.086	0	2	Sema4c
Sult1a1	0	3.42809	0.22	0.025	0	2	Sult1a1
Plek	0	1.00934	0.987	0.792	0	2	Plek
Nectin2	0	2.0457	0.278	0.084	0	2	Nectin2
Tsc22d4	0	0.811814	0.837	0.643	0	2	Tsc22d4
Tmem59	0	0.824489	0.905	0.712	0	2	Tmem59
Eif4a2	0	0.818179	0.795	0.602	0	2	Eif4a2
Gm26520	0	2.37543	0.239	0.047	0	2	Gm26520
Rab1a	0	0.906598	0.816	0.624	0	2	Rab1a
Zc3h12b	0	2.27798	0.226	0.036	0	2	Zc3h12b
Myo18b	0	2.86147	0.202	0.013	0	2	Myo18b
9130015G15Rik	0	2.08763	0.206	0.017	0	2	9130015G15Rik
Fermt3	0	0.841203	0.9	0.712	0	2	Fermt3
Fcrl1	0	2.70987	0.215	0.027	0	2	Fcrl1
Zswim6	0	0.75927	0.955	0.768	0	2	Zswim6
Gm29488	0	2.06318	0.258	0.072	0	2	Gm29488
Arhgap32	0	2.39928	0.218	0.032	0	2	Arhgap32
Cdc42bpa	0	2.62622	0.211	0.026	0	2	Cdc42bpa
Calm2	0	1.28239	0.965	0.78	0	2	Calm2
Oaf	0	2.84551	0.212	0.028	0	2	Oaf
Ccdc62	0	2.28499	0.227	0.044	0	2	Ccdc62
Ggt5	0	2.26322	0.235	0.052	0	2	Ggt5
Gm3739	0	3.31894	0.197	0.015	0	2	Gm3739
Sat11	0	0.938141	0.961	0.779	0	2	Sat1
Gm34589	0	2.8412	0.205	0.024	0	2	Gm34589
Tgfb1	0	0.779386	0.91	0.73	0	2	Tgfb1
Mical3	0	1.66411	0.241	0.061	0	2	Mical3
Cep112	0	1.51589	0.241	0.062	0	2	Cep112
Erbin	0	0.760122	0.868	0.69	0	2	Erbin
Dock8	0	0.823436	0.972	0.794	0	2	Dock8
Rtn4	0	0.721497	0.922	0.746	0	2	Rtn4
B3galnt1	0	3.05273	0.199	0.023	0	2	B3galnt1
Rnf144b	0	2.60228	0.207	0.031	0	2	Rnf144b
Zfp363	0	1.05539	0.959	0.783	0	2	Zfp36
Clk1	0	0.968789	0.938	0.763	0	2	Clk1
Hist1h2be	0	2.30522	0.225	0.052	0	2	Hist1h2be
Dennd2c	0	2.74093	0.199	0.027	0	2	Dennd2c
Serpinf1	0	3.37213	0.197	0.026	0	2	Serpinf1
Hnmt	0	2.76108	0.212	0.041	0	2	Hnmt
Adamts16	0	3.366	0.182	0.011	0	2	Adamts16
Fam135a	0	2.45117	0.203	0.033	0	2	Fam135a
Gm6277	0	3.01879	0.189	0.019	0	2	Gm6277
Mras	0	2.85153	0.196	0.027	0	2	Mras
Glis3	0	1.58948	0.23	0.061	0	2	Glis3
Epm2a	0	2.25986	0.216	0.047	0	2	Epm2a
Atf31	0	1.32917	0.836	0.667	0	2	Atf3
Serinc3	0	1.92481	0.997	0.829	0	2	Serinc3
Tnfrsf17	0	4.2029	0.177	0.009	0	2	Tnfrsf17
Adam3	0	3.55429	0.184	0.017	0	2	Adam3
Fus	0	0.961843	0.954	0.787	0	2	Fus
Srsf2	0	0.882061	0.834	0.667	0	2	Srsf2
Gp9	0	4.4727	0.173	0.007	0	2	Gp9
Wdr26	0	0.751608	0.848	0.683	0	2	Wdr26
Ppp3ca	0	0.663647	0.939	0.775	0	2	Ppp3ca
Tubb2b	0	2.36179	0.192	0.029	0	2	Tubb2b
Tppp	0	3.67799	0.172	0.01	0	2	Tppp
Hsp90b11	0	0.597316	0.966	0.804	0	2	Hsp90b1
Hpn	0	2.52095	0.199	0.038	0	2	Hpn
Ctsd	0	2.27318	1	0.84	0	2	Ctsd
Mef2a	0	1.56405	0.996	0.837	0	2	Mef2a
Spns2	0	2.80719	0.18	0.021	0	2	Spns2
Ppm1e	0	2.2843	0.189	0.03	0	2	Ppm1e
B3galt5	0	2.46293	0.183	0.024	0	2	B3galt5
Runx1	0	0.651042	0.971	0.812	0	2	Runx1
Sfpq	0	0.691412	0.886	0.729	0	2	Sfpq
Ctnnal1	0	2.76129	0.177	0.021	0	2	Ctnnal1
Elavl4	0	3.59304	0.166	0.01	0	2	Elavl4
Rrbp12	0	0.611212	0.99	0.835	0	2	Rrbp1
Ak1	0	3.3329	0.167	0.013	0	2	Ak1
Spats2	0	2.12802	0.185	0.031	0	2	Spats2
Pik3r3	0	2.81311	0.179	0.026	0	2	Pik3r3
Skil	0	1.05287	0.949	0.796	0	2	Skil
Inpp5d	0	1.27849	0.998	0.846	0	2	Inpp5d
Glrp1	0	2.51293	0.174	0.022	0	2	Glrp1
Gm29282	0	2.49502	0.19	0.038	0	2	Gm29282
Gm31243	0	1.48831	0.176	0.025	0	2	Gm31243
Naalad2	0	3.10232	0.164	0.013	0	2	Naalad2
Slc39a8	0	2.72443	0.174	0.024	0	2	Slc39a8
Cd53	0	0.560937	0.952	0.802	0	2	Cd53
Klhl3	0	2.26885	0.173	0.024	0	2	Klhl3
Ccdc192	0	2.78749	0.163	0.014	0	2	Ccdc192
Cmya5	0	2.90654	0.166	0.018	0	2	Cmya5
Sh3glb12	0	0.633941	0.96	0.812	0	2	Sh3glb1
C430049B03Rik	0	2.90058	0.17	0.023	0	2	C430049B03Rik
Cacna1a	0	2.0584	0.185	0.038	0	2	Cacna1a
Klhdc8b	0	3.52448	0.16	0.013	0	2	Klhdc8b
Macf1	0	1.05505	0.99	0.845	0	2	Macf1
Wnk1	0	0.736454	0.978	0.833	0	2	Wnk1
Iqcn	0	2.51396	0.159	0.014	0	2	Iqcn
Slc22a17	0	2.45677	0.161	0.018	0	2	Slc22a17
Diaph21	0	0.537548	0.971	0.828	0	2	Diaph2
Gm42601	0	2.30202	0.164	0.022	0	2	Gm42601
Sema4g	0	3.28456	0.152	0.01	0	2	Sema4g
Gm2237	0	2.96186	0.156	0.015	0	2	Gm2237
Kcnd1	0	3.18231	0.161	0.02	0	2	Kcnd1
Gm32849	0	2.42768	0.155	0.014	0	2	Gm32849
Chd4	0	1.19226	0.844	0.704	0	2	Chd4
Siglecf	0	3.14111	0.155	0.016	0	2	Siglecf
Chst1	0	2.48809	0.175	0.036	0	2	Chst1
Acvr2b	0	2.71295	0.158	0.02	0	2	Acvr2b
Mrc2	0	2.68477	0.152	0.015	0	2	Mrc2
Gm34408	0	1.91083	0.152	0.016	0	2	Gm34408
Gm10848	0	1.93974	0.151	0.016	0	2	Gm10848
Engase	0	2.45024	0.171	0.036	0	2	Engase
Nfe2l3	0	2.16225	0.161	0.027	0	2	Nfe2l3
Arl4d	0	2.75689	0.158	0.026	0	2	Arl4d
Maged1	0	2.8977	0.15	0.018	0	2	Maged1
Rgs7bp	0	3.38327	0.143	0.011	0	2	Rgs7bp
Tom1l1	0	3.02371	0.144	0.013	0	2	Tom1l1
Ier2	0	1.33025	0.778	0.648	0	2	Ier2
Tmem204	0	3.06624	0.142	0.012	0	2	Tmem204
Catspere2	0	2.56984	0.151	0.023	0	2	Catspere2
Speg	0	3.01803	0.141	0.013	0	2	Speg
Clta1	0	0.640245	0.98	0.854	0	2	Clta
Gm16118	0	3.60155	0.134	0.008	0	2	Gm16118
Arvcf	0	2.88649	0.138	0.014	0	2	Arvcf
Alox5	0	1.55889	0.147	0.023	0	2	Alox5
D7Ertd443e	0	3.21298	0.132	0.008	0	2	D7Ertd443e
Cnrip1	0	2.46515	0.149	0.025	0	2	Cnrip1
Olfml2b	0	3.51249	0.132	0.009	0	2	Olfml2b
Bend6	0	2.55051	0.151	0.028	0	2	Bend6
Jund	0	1.42908	0.983	0.86	0	2	Jund
Slc39a12	0	3.07843	0.134	0.012	0	2	Slc39a12
Prkg1	0	1.86479	0.149	0.027	0	2	Prkg1
Efnb1	0	2.59675	0.147	0.025	0	2	Efnb1
Gm43821	0	3.49649	0.129	0.008	0	2	Gm43821
Tmem44	0	3.13209	0.129	0.009	0	2	Tmem44
5830444B04Rik	0	2.46938	0.145	0.025	0	2	5830444B04Rik
Oscp1	0	2.33401	0.141	0.021	0	2	Oscp1
Fkbp9	0	2.98167	0.132	0.013	0	2	Fkbp9
Plekha4	0	2.77919	0.138	0.02	0	2	Plekha4
Ccnl1	0	0.667004	0.923	0.805	0	2	Ccnl1
Gm13269	0	2.09636	0.129	0.012	0	2	Gm13269
R74862	0	3.04851	0.129	0.012	0	2	R74862
Hspb3	0	4.11002	0.122	0.007	0	2	Hspb3
Arhgap29	0	2.44251	0.129	0.015	0	2	Arhgap29
Hdac11	0	2.95274	0.13	0.017	0	2	Hdac11
Btg21	0	1.10939	0.968	0.856	0	2	Btg2
Ctss2	0	0.667177	1	0.888	0	2	Ctss
Gm12703	0	3.40192	0.121	0.01	0	2	Gm12703
Gnas	0	1.29929	0.965	0.854	0	2	Gnas
Gm30329	0	3.10292	0.119	0.008	0	2	Gm30329
Amotl1	0	3.21458	0.12	0.01	0	2	Amotl1
2610528A11Rik	0	3.17254	0.121	0.011	0	2	2610528A11Rik
Laptm5	0	0.976396	0.996	0.888	0	2	Laptm5
Gm28286	0	3.47636	0.114	0.007	0	2	Gm28286
Elmo1	0	1.30462	0.995	0.888	0	2	Elmo1
Gm34280	0	2.62798	0.112	0.008	0	2	Gm34280
Son	0	0.473537	0.976	0.874	0	2	Son
Anks6	0	2.93084	0.108	0.009	0	2	Anks6
Xist	0	0.637907	0.981	0.882	0	2	Xist
Dusp27	0	3.80613	0.104	0.006	0	2	Dusp27
Clgn	0	3.14604	0.105	0.009	0	2	Clgn
Gm3468	0	2.98737	0.104	0.01	0	2	Gm3468
Gm37876	0	3.84116	0.1	0.007	0	2	Gm37876
Cux2	0	2.77209	0.102	0.009	0	2	Cux2
Ubc	0	1.21893	0.989	0.898	0	2	Ubc
Adgra3	0	2.70188	0.1	0.01	0	2	Adgra3
Gm3264	0	3.10667	0.096	0.006	0	2	Gm3264
Cst3	0	3.08955	1	0.911	0	2	Cst3
Gm44577	0	3.05921	0.098	0.01	0	2	Gm44577
Zswim5	0	3.18215	0.095	0.008	0	2	Zswim5
Gm50399	0	3.03697	0.093	0.006	0	2	Gm50399
Hnrnpa2b1	0	0.605722	0.97	0.884	0	2	Hnrnpa2b1
Plekhh2	0	2.71305	0.093	0.009	0	2	Plekhh2
Atp8b1	0	3.0095	0.091	0.007	0	2	Atp8b1
Nckap5los	0	2.37577	0.091	0.008	0	2	Nckap5los
Tceal1	0	3.55545	0.091	0.008	0	2	Tceal1
Rap1b	0	0.528013	0.971	0.889	0	2	Rap1b
Gm15635	0	2.29213	0.089	0.008	0	2	Gm15635
Ric3	0	3.08884	0.086	0.007	0	2	Ric3
Tmem52	0	4.28956	0.083	0.005	0	2	Tmem52
Gm48614	0	3.61172	0.079	0.005	0	2	Gm48614
Gm3248	0	3.19828	0.08	0.006	0	2	Gm3248
Asb10	0	5.0249	0.072	0.002	0	2	Asb10
Myl2	0	3.80037	0.071	0.004	0	2	Myl2
Itm2b1	0	0.774436	1	0.934	0	2	Itm2b
Ddx5	0	0.918613	0.997	0.937	0	2	Ddx5
Tbpl1	5.40316e-308	1.50681	0.467	0.241	1.21939e-303	2	Tbpl1
Ccnd3	1.21897e-306	0.634709	0.806	0.567	2.75097e-302	2	Ccnd3
Stard31	1.36094e-306	1.07857	0.599	0.367	3.07138e-302	2	Stard3
Dnm2	2.42789e-306	0.70974	0.833	0.659	5.47926e-302	2	Dnm2
Rhoq	1.42961e-305	0.783672	0.715	0.469	3.22635e-301	2	Rhoq
Tec	2.78207e-305	0.803922	0.713	0.483	6.27858e-301	2	Tec
Maml2	2.84901e-305	0.52827	0.931	0.735	6.42964e-301	2	Maml2
Mapk14	1.18752e-304	0.820503	0.734	0.51	2.67998e-300	2	Mapk14
Scamp1	1.35225e-304	1.26294	0.453	0.221	3.05176e-300	2	Scamp1
Scarf2	3.90583e-304	3.13967	0.093	0.01	8.81469e-300	2	Scarf2
Ccl121	1.011e-303	1.07126	0.568	0.293	2.28162e-299	2	Ccl12
Camk2d	1.36092e-303	0.528881	0.921	0.711	3.07133e-299	2	Camk2d
Tubb2a1	1.95277e-303	1.44393	0.522	0.29	4.40701e-299	2	Tubb2a
Zfp30	5.03461e-303	3.57379	0.082	0.007	1.13621e-298	2	Zfp30
Ccni	1.10854e-302	0.987089	0.673	0.453	2.50175e-298	2	Ccni
P4ha11	1.35245e-302	0.708638	0.811	0.591	3.0522e-298	2	P4ha1
Rgl3	6.65575e-302	3.01975	0.09	0.009	1.50207e-297	2	Rgl3
Gab21	1.19222e-301	0.467606	0.981	0.736	2.6906e-297	2	Gab2
Lrig3	3.82003e-301	2.84526	0.097	0.011	8.62104e-297	2	Lrig3
Wwc2	8.23429e-301	1.33899	0.417	0.192	1.85831e-296	2	Wwc2
Ninl	1.81307e-300	2.5136	0.119	0.018	4.09174e-296	2	Ninl
Lilra51	2.65556e-300	2.61023	0.179	0.042	5.99306e-296	2	Lilra5
Rlim	2.69298e-300	0.91349	0.706	0.497	6.07753e-296	2	Rlim
Fkbp5	2.19216e-299	1.15785	0.479	0.239	4.94728e-295	2	Fkbp5
Tmem245	3.59374e-299	1.23463	0.453	0.221	8.11035e-295	2	Tmem245
Tssc4	4.45674e-299	1.61724	0.377	0.167	1.0058e-294	2	Tssc4
Srpk3	8.79791e-297	3.17274	0.083	0.008	1.98551e-292	2	Srpk3
Snx17	1.13013e-296	1.18548	0.603	0.39	2.55049e-292	2	Snx17
Srsf5	1.63345e-296	0.627808	0.918	0.79	3.68638e-292	2	Srsf5
Ranbp10	1.1291e-295	1.20697	0.487	0.256	2.54816e-291	2	Ranbp10
Apba11	1.16132e-295	0.943444	0.621	0.367	2.62087e-291	2	Apba1
Nfam11	1.16696e-295	1.05729	0.567	0.327	2.6336e-291	2	Nfam1
Gfm2	3.66561e-295	1.33801	0.389	0.171	8.27256e-291	2	Gfm2
Evi5	4.07224e-295	1.13563	0.522	0.285	9.19022e-291	2	Evi5
Pde1b	4.13884e-295	1.67369	0.233	0.069	9.34054e-291	2	Pde1b
Pdia5	7.57456e-295	2.60502	0.131	0.023	1.70943e-290	2	Pdia5
Zmiz1	1.88264e-294	0.605283	0.855	0.655	4.24875e-290	2	Zmiz1
Ythdf2	5.15634e-294	1.15708	0.57	0.346	1.16368e-289	2	Ythdf2
Mafg	5.39399e-294	1.0845	0.583	0.353	1.21732e-289	2	Mafg
Mdfi	1.02588e-293	3.93961	0.059	0.003	2.31521e-289	2	Mdfi
Errfi1	3.29076e-293	1.39205	0.512	0.285	7.42658e-289	2	Errfi1
Tra2b	4.03235e-293	0.667685	0.88	0.74	9.10022e-289	2	Tra2b
Mgat1	4.36106e-293	1.13996	0.566	0.342	9.84204e-289	2	Mgat1
Helz	1.88828e-292	0.82386	0.586	0.333	4.26146e-288	2	Helz
Ints6	7.03712e-292	1.44355	0.567	0.35	1.58814e-287	2	Ints6
Map4k4	1.6222e-291	0.412779	0.887	0.662	3.66098e-287	2	Map4k4
Dennd2a	4.15781e-291	2.26504	0.148	0.029	9.38335e-287	2	Dennd2a
Snrnp70	1.19921e-290	0.57991	0.883	0.714	2.70638e-286	2	Snrnp70
Cebpz	2.92977e-290	0.989894	0.624	0.398	6.6119e-286	2	Cebpz
Orai1	3.36928e-289	0.748334	0.778	0.57	7.60378e-285	2	Orai1
Btk	6.62224e-289	1.1235	0.548	0.32	1.49451e-284	2	Btk
Gm10605	8.21584e-289	4.17458	0.062	0.004	1.85415e-284	2	Gm10605
Stab11	9.87302e-289	0.876165	0.616	0.358	2.22814e-284	2	Stab1
Gm3488	3.55849e-288	3.54111	0.063	0.004	8.0308e-284	2	Gm3488
Vkorc11	3.76883e-288	1.56497	0.399	0.189	8.5055e-284	2	Vkorc1
Dapp1	1.28527e-287	0.59697	0.791	0.56	2.9006e-283	2	Dapp1
Capza22	1.32021e-287	0.53093	0.96	0.809	2.97946e-283	2	Capza2
Dcbld2	5.28103e-287	2.33056	0.113	0.017	1.19182e-282	2	Dcbld2
Slc16a7	2.62501e-286	1.43946	0.378	0.165	5.92411e-282	2	Slc16a7
4931406C07Rik	4.83926e-286	1.85826	0.298	0.112	1.09212e-281	2	4931406C07Rik
Klf31	1.86378e-285	0.786639	0.716	0.472	4.20618e-281	2	Klf3
Tsix	3.86114e-285	0.712766	0.581	0.335	8.71383e-281	2	Tsix
Tpm3	5.16512e-285	0.593419	0.958	0.861	1.16566e-280	2	Tpm3
Gm26672	2.28121e-284	1.9113	0.098	0.012	5.14823e-280	2	Gm26672
Rsrc2	5.69849e-284	0.692462	0.846	0.674	1.28603e-279	2	Rsrc2
Ypel2	1.75563e-283	1.58054	0.265	0.088	3.9621e-279	2	Ypel2
Map4k5	4.64085e-283	1.26629	0.388	0.172	1.04735e-278	2	Map4k5
Lrguk	7.02384e-283	2.8932	0.078	0.007	1.58514e-278	2	Lrguk
Pan3	7.62443e-283	0.575643	0.884	0.734	1.72068e-278	2	Pan3
Mid1	7.85228e-283	1.44383	0.336	0.135	1.7721e-278	2	Mid1
Ctsb1	2.37485e-282	0.409292	0.993	0.808	5.35957e-278	2	Ctsb
Cep85l	3.53219e-282	1.01171	0.481	0.245	7.97146e-278	2	Cep85l
Hltf	5.23418e-282	0.989244	0.579	0.352	1.18125e-277	2	Hltf
Acox3	1.28004e-280	1.36021	0.493	0.27	2.8888e-276	2	Acox3
Zmym4	4.23646e-280	0.961855	0.563	0.327	9.56085e-276	2	Zmym4
Tsen34	5.36461e-280	1.43565	0.446	0.232	1.21068e-275	2	Tsen34
Ctns	7.04991e-280	1.81886	0.302	0.116	1.59102e-275	2	Ctns
Memo1	2.02971e-279	1.04302	0.556	0.325	4.58065e-275	2	Memo1
Ttll3	4.61265e-279	1.51601	0.258	0.085	1.04098e-274	2	Ttll3
Aftph	1.42913e-278	0.739827	0.786	0.6	3.22527e-274	2	Aftph
Zbtb4	4.06208e-278	1.52286	0.327	0.131	9.1673e-274	2	Zbtb4
Myom1	3.38503e-277	2.26224	0.16	0.036	7.63933e-273	2	Myom1
Gm43813	4.23931e-277	1.37858	0.377	0.167	9.56727e-273	2	Gm43813
Dennd4a	6.6361e-277	0.435157	0.989	0.893	1.49763e-272	2	Dennd4a
Lefty1	2.81611e-276	2.13927	0.136	0.025	6.3554e-272	2	Lefty1
Hspa12a	5.00194e-276	2.37636	0.09	0.01	1.12884e-271	2	Hspa12a
Brd2	2.05908e-275	0.988925	0.771	0.613	4.64694e-271	2	Brd2
Vps18	3.79262e-275	1.30845	0.463	0.246	8.5592e-271	2	Vps18
Pdia31	5.77692e-275	0.581324	0.95	0.786	1.30374e-270	2	Pdia3
Ccl4	1.03422e-274	1.6529	0.591	0.39	2.33403e-270	2	Ccl4
Eng1	1.21063e-274	1.42688	0.407	0.198	2.73215e-270	2	Eng
Gmeb1	5.142e-274	1.22001	0.454	0.231	1.16045e-269	2	Gmeb1
Mymk	2.25115e-273	4.36955	0.052	0.002	5.08038e-269	2	Mymk
Mir142hg	3.12836e-273	0.591546	0.956	0.856	7.06008e-269	2	Mir142hg
Tpcn1	7.62438e-273	1.2977	0.381	0.171	1.72067e-268	2	Tpcn1
Gm44067	7.69511e-273	2.56286	0.091	0.011	1.73663e-268	2	Gm44067
Myo6	1.25694e-272	1.72077	0.182	0.045	2.83665e-268	2	Myo6
Gm32036	1.493e-272	0.898218	0.37	0.157	3.3694e-268	2	Gm32036
Nid2	2.96407e-272	2.80536	0.081	0.008	6.68932e-268	2	Nid2
Celf2	6.93776e-272	0.412846	0.972	0.851	1.56571e-267	2	Celf2
Rnaset2b	7.48121e-272	1.13533	0.549	0.334	1.68836e-267	2	Rnaset2b
Rgl2	2.91372e-271	1.23723	0.428	0.214	6.57568e-267	2	Rgl2
Peg10	6.56145e-271	3.7013	0.064	0.004	1.48079e-266	2	Peg10
Prickle1	6.92154e-271	1.57529	0.168	0.039	1.56205e-266	2	Prickle1
Spata13	1.32232e-270	0.762378	0.649	0.401	2.98422e-266	2	Spata13
Hdlbp	1.63701e-270	0.918221	0.744	0.577	3.69439e-266	2	Hdlbp
Trim36	7.16542e-270	1.4254	0.288	0.105	1.61709e-265	2	Trim36
Slc18b1	1.27047e-269	3.31891	0.069	0.005	2.86721e-265	2	Slc18b1
Ehbp1	2.84669e-269	1.39783	0.313	0.121	6.4244e-265	2	Ehbp1
Idh21	4.68266e-269	1.36671	0.466	0.256	1.05678e-264	2	Idh2
Immp2l	6.08139e-269	1.02364	0.522	0.281	1.37245e-264	2	Immp2l
Map111	7.30368e-269	1.28005	0.474	0.26	1.64829e-264	2	Map11
Enc1	9.73559e-269	2.187	0.214	0.063	2.19713e-264	2	Enc1
Catip	1.78691e-268	3.03646	0.104	0.015	4.03271e-264	2	Catip
Apc	3.50456e-268	0.693107	0.767	0.566	7.90909e-264	2	Apc
Tgif2	5.86128e-268	1.98149	0.162	0.037	1.32277e-263	2	Tgif2
Usp8	7.81917e-268	0.837677	0.711	0.516	1.76463e-263	2	Usp8
Zfx	2.42309e-267	0.986782	0.625	0.415	5.46842e-263	2	Zfx
Sqstm1	3.4703e-267	0.856863	0.84	0.7	7.83178e-263	2	Sqstm1
Atf4	1.63068e-266	0.930009	0.723	0.547	3.68012e-262	2	Atf4
Snx51	1.94463e-266	0.564381	0.927	0.736	4.38865e-262	2	Snx5
Rab11fip5	2.53341e-266	1.51154	0.33	0.138	5.71741e-262	2	Rab11fip5
Gm11613	3.00049e-266	1.99411	0.212	0.062	6.7715e-262	2	Gm11613
Kcnj2	4.70429e-266	2.51071	0.107	0.016	1.06166e-261	2	Kcnj2
Ttc9	4.78166e-266	3.32859	0.068	0.005	1.07912e-261	2	Ttc9
Gm16576	1.23676e-265	2.04473	0.187	0.049	2.79111e-261	2	Gm16576
Klhl23	8.87596e-265	3.22477	0.075	0.007	2.00313e-260	2	Klhl23
A630001G21Rik	5.50762e-264	1.03512	0.54	0.322	1.24296e-259	2	A630001G21Rik
Smim1	2.37867e-263	2.37425	0.118	0.02	5.36817e-259	2	Smim1
Il16	2.84875e-263	1.31442	0.413	0.201	6.42907e-259	2	Il16
Gm406451	4.83033e-263	1.4753	0.314	0.124	1.09011e-258	2	Gm40645
Zfp770	5.17036e-263	2.12011	0.185	0.049	1.16685e-258	2	Zfp770
Ppp1r21	1.2222e-262	1.03699	0.543	0.328	2.75826e-258	2	Ppp1r21
Ildr2	1.56751e-262	2.61545	0.085	0.01	3.53755e-258	2	Ildr2
Prpf40b	1.78211e-262	2.09089	0.161	0.038	4.02186e-258	2	Prpf40b
Gm37233	5.78647e-262	2.2887	0.128	0.024	1.30589e-257	2	Gm37233
Ccdc85c	6.28105e-262	2.72479	0.078	0.008	1.41751e-257	2	Ccdc85c
Tnfrsf23	2.27742e-261	2.20665	0.159	0.037	5.13967e-257	2	Tnfrsf23
Accs	3.78108e-261	1.67978	0.276	0.102	8.53314e-257	2	Accs
Disc1	5.11435e-261	0.96878	0.549	0.322	1.15421e-256	2	Disc1
Pik3cd	8.89536e-261	0.696685	0.753	0.556	2.0075e-256	2	Pik3cd
Ppp1r18os	2.4903e-260	2.46157	0.125	0.023	5.62011e-256	2	Ppp1r18os
Cacna1d1	1.1359e-259	0.228865	0.645	0.36	2.5635e-255	2	Cacna1d
Tfpi	4.15881e-259	2.06563	0.207	0.062	9.38559e-255	2	Tfpi
2001-08-01	5.933e-259	1.43316	0.339	0.146	1.33896e-254	2	2001-08-01
Fut10	9.33349e-259	2.73552	0.081	0.009	2.10638e-254	2	Fut10
Setd5	5.15671e-258	0.67648	0.768	0.572	1.16377e-253	2	Setd5
Spg20	5.45573e-258	1.91934	0.261	0.094	1.23125e-253	2	Spg20
Hvcn1	7.85594e-258	1.06108	0.539	0.321	1.77293e-253	2	Hvcn1
Ryk	8.33958e-258	2.40878	0.12	0.021	1.88208e-253	2	Ryk
Tent5c1	2.26711e-257	0.853893	0.633	0.389	5.11641e-253	2	Tent5c
Pitpnc1	4.18457e-257	0.344688	0.886	0.628	9.44373e-253	2	Pitpnc1
Cul9	4.98655e-257	1.62179	0.271	0.099	1.12536e-252	2	Cul9
Nek6	5.20289e-257	1.0271	0.506	0.286	1.17419e-252	2	Nek6
Hsd17b41	6.42551e-256	1.09436	0.533	0.324	1.45011e-251	2	Hsd17b4
Magi3	1.77595e-254	1.20173	0.347	0.147	4.00795e-250	2	Magi3
Evl	7.13087e-254	0.651208	0.789	0.578	1.60929e-249	2	Evl
Sgip1	1.11763e-253	2.0699	0.118	0.021	2.52226e-249	2	Sgip1
Gm3002	1.21988e-253	3.29366	0.055	0.003	2.75302e-249	2	Gm3002
Ccdc106	2.50847e-253	2.64339	0.102	0.015	5.66111e-249	2	Ccdc106
1110019D14Rik	8.77025e-253	2.2536	0.164	0.04	1.97927e-248	2	1110019D14Rik
Bcl9l	1.00804e-252	1.59601	0.276	0.102	2.27494e-248	2	Bcl9l
Rnf135	7.57834e-252	1.78659	0.285	0.112	1.71028e-247	2	Rnf135
Tuba1a	3.0319e-251	0.888048	0.536	0.312	6.84238e-247	2	Tuba1a
Gadl1	3.97584e-251	2.88461	0.065	0.005	8.97268e-247	2	Gadl1
Gem	7.06598e-251	1.16684	0.352	0.146	1.59465e-246	2	Gem
Cradd	9.13424e-251	0.920974	0.564	0.341	2.06141e-246	2	Cradd
Iqsec2	4.91458e-250	1.30819	0.407	0.204	1.10912e-245	2	Iqsec2
Casd1	6.34116e-250	1.25167	0.412	0.206	1.43107e-245	2	Casd1
Fam168a	2.13857e-249	0.852765	0.633	0.427	4.82632e-245	2	Fam168a
Oma1	2.82089e-249	1.27402	0.437	0.233	6.36618e-245	2	Oma1
Dyrk4	1.07554e-248	2.8925	0.09	0.012	2.42727e-244	2	Dyrk4
B4galt6	2.50888e-248	1.22951	0.407	0.201	5.66204e-244	2	B4galt6
Sppl3	2.53369e-248	0.672899	0.721	0.519	5.71803e-244	2	Sppl3
Cnot2	4.19827e-248	0.708603	0.738	0.555	9.47465e-244	2	Cnot2
Rps6kc1	1.76618e-246	1.21154	0.4	0.198	3.98592e-242	2	Rps6kc1
Hebp11	4.67078e-246	1.46075	0.346	0.155	1.0541e-241	2	Hebp1
Per3	8.72606e-246	2.37595	0.112	0.019	1.9693e-241	2	Per3
Nr1d2	1.09497e-245	1.35148	0.303	0.121	2.47114e-241	2	Nr1d2
Fgd3	1.46685e-245	1.05275	0.519	0.305	3.31038e-241	2	Fgd3
Nr3c1	1.6373e-245	0.272071	0.845	0.641	3.69506e-241	2	Nr3c1
Dnajb9	1.89901e-245	1.35529	0.492	0.292	4.28567e-241	2	Dnajb9
Ptov1	3.65621e-245	1.55191	0.327	0.144	8.25134e-241	2	Ptov1
Lgals91	1.77544e-244	0.777465	0.745	0.561	4.00681e-240	2	Lgals9
Gsg11	5.32281e-244	2.5698	0.142	0.032	1.20125e-239	2	Gsg1
Dnajc18	7.39314e-244	1.50189	0.313	0.131	1.66848e-239	2	Dnajc18
Gm3164	2.36256e-243	3.4691	0.053	0.003	5.33183e-239	2	Gm3164
Gm13889	7.71903e-243	4.63201	0.051	0.003	1.74203e-238	2	Gm13889
Dusp18	1.50745e-242	2.62267	0.12	0.023	3.40202e-238	2	Dusp18
Med22	2.18793e-242	1.91686	0.229	0.077	4.93772e-238	2	Med22
Zmat1	2.28449e-242	1.84114	0.2	0.06	5.15565e-238	2	Zmat1
Cited21	3.90035e-242	1.26624	0.648	0.464	8.80231e-238	2	Cited2
Ddx6	5.26351e-242	0.585413	0.866	0.714	1.18787e-237	2	Ddx6
Kbtbd2	8.22105e-242	1.20294	0.441	0.238	1.85533e-237	2	Kbtbd2
Hook3	1.07572e-241	0.796884	0.659	0.464	2.42769e-237	2	Hook3
Jade2	1.21283e-241	1.36649	0.324	0.138	2.73711e-237	2	Jade2
Cass4	1.88152e-241	1.38638	0.315	0.13	4.24621e-237	2	Cass4
Mtmr10	2.30044e-241	1.43917	0.354	0.164	5.19163e-237	2	Mtmr10
Nrp1	2.04398e-240	0.658216	0.685	0.448	4.61285e-236	2	Nrp1
Gls	3.56176e-240	0.833595	0.821	0.704	8.03818e-236	2	Gls
Snhg12	3.6629e-240	1.16242	0.54	0.337	8.26643e-236	2	Snhg12
Mtr	1.003e-239	1.12138	0.438	0.234	2.26357e-235	2	Mtr
Samd4	2.58428e-239	2.45224	0.085	0.011	5.83221e-235	2	Samd4
Olfr111	4.67318e-238	2.77328	0.113	0.021	1.05464e-233	2	Olfr111
Samsn1	1.63526e-237	0.205561	0.808	0.547	3.69046e-233	2	Samsn1
Sh2d4b	2.19984e-237	2.3693	0.098	0.015	4.96461e-233	2	Sh2d4b
Rp21	3.5151e-237	0.991557	0.577	0.38	7.93287e-233	2	Rp2
Arhgap45	3.78888e-237	0.469572	0.838	0.631	8.55075e-233	2	Arhgap45
Kansl1	5.11571e-237	0.442276	0.93	0.795	1.15451e-232	2	Kansl1
Havcr21	6.63828e-237	0.500377	0.755	0.494	1.49813e-232	2	Havcr2
Smurf2	8.02989e-237	0.71163	0.718	0.528	1.81218e-232	2	Smurf2
Fam13a	1.0439e-236	2.95418	0.07	0.007	2.35587e-232	2	Fam13a
Lpin1	1.43337e-236	1.38639	0.265	0.097	3.23483e-232	2	Lpin1
Lbx2	7.10476e-236	3.58088	0.068	0.006	1.6034e-231	2	Lbx2
Fkbp7	1.98898e-235	2.43022	0.139	0.031	4.48874e-231	2	Fkbp7
Adamts1	3.1407e-235	3.12455	0.081	0.01	7.08794e-231	2	Adamts1
Eif5	1.04401e-234	0.636204	0.87	0.736	2.35612e-230	2	Eif5
Tspan33	1.89267e-234	1.33301	0.254	0.091	4.27138e-230	2	Tspan33
Zbtb2	4.24375e-234	1.60024	0.35	0.163	9.57729e-230	2	Zbtb2
Fcgrt1	4.71584e-234	1.13928	0.463	0.26	1.06427e-229	2	Fcgrt
Pkd2	9.54649e-234	1.55268	0.25	0.091	2.15445e-229	2	Pkd2
4933421O10Rik	1.97932e-233	1.88436	0.245	0.089	4.46694e-229	2	4933421O10Rik
Acer31	2.32431e-233	0.573708	0.839	0.626	5.24549e-229	2	Acer3
Ifngr1	5.95174e-233	0.234135	0.966	0.789	1.34319e-228	2	Ifngr1
Uhrf1bp1	2.52705e-232	1.45516	0.316	0.138	5.70304e-228	2	Uhrf1bp1
Wtip	3.11231e-232	2.79801	0.072	0.008	7.02385e-228	2	Wtip
Adcy8	5.45418e-232	2.90231	0.061	0.005	1.2309e-227	2	Adcy8
Dlgap4	7.59207e-232	0.974763	0.564	0.368	1.71338e-227	2	Dlgap4
Khk	1.31547e-231	1.45881	0.365	0.178	2.96875e-227	2	Khk
2210408I21Rik	2.32053e-231	1.75262	0.263	0.101	5.23697e-227	2	2210408I21Rik
Bicd2	3.29952e-231	1.33018	0.406	0.216	7.44635e-227	2	Bicd2
Plekhg5	1.58706e-230	1.97006	0.12	0.024	3.58168e-226	2	Plekhg5
Lrch1	1.8976e-230	0.418774	0.929	0.776	4.2825e-226	2	Lrch1
Rnf103	3.24612e-230	1.46088	0.37	0.181	7.32585e-226	2	Rnf103
Dnajb1	3.95767e-230	1.53003	0.502	0.32	8.93167e-226	2	Dnajb1
Pard3bos1	4.54243e-230	1.93368	0.074	0.008	1.02513e-225	2	Pard3bos1
Nectin4	3.22445e-229	1.62105	0.283	0.116	7.27694e-225	2	Nectin4
2810403D21Rik	3.59959e-229	1.65228	0.236	0.082	8.12356e-225	2	2810403D21Rik
Tra2a	9.847e-229	0.631707	0.871	0.739	2.22227e-224	2	Tra2a
Serinc1	2.25359e-228	0.82763	0.685	0.508	5.0859e-224	2	Serinc1
Trpm4	2.92208e-228	1.76335	0.202	0.063	6.59455e-224	2	Trpm4
Cdk19	3.6251e-228	0.711629	0.678	0.47	8.18113e-224	2	Cdk19
Hspa51	1.05127e-227	0.486518	0.974	0.848	2.37251e-223	2	Hspa5
Gm826	1.71557e-227	2.56016	0.1	0.017	3.8717e-223	2	Gm826
Sec14l2	3.1133e-227	2.57486	0.08	0.01	7.02609e-223	2	Sec14l2
Asah12	7.60139e-226	0.589838	0.874	0.634	1.71548e-221	2	Asah1
Layn	4.92604e-225	2.40152	0.111	0.021	1.11171e-220	2	Layn
Phactr1	6.30359e-225	2.37006	0.1	0.017	1.42259e-220	2	Phactr1
Pura	2.84415e-224	0.778338	0.673	0.489	6.41867e-220	2	Pura
Tmem170b	3.99758e-224	1.0805	0.454	0.255	9.02174e-220	2	Tmem170b
Pacsin2	9.04198e-224	0.696027	0.706	0.517	2.04059e-219	2	Pacsin2
Rassf2	1.47433e-223	0.848551	0.594	0.392	3.32727e-219	2	Rassf2
Fbxl17	2.59724e-223	0.498778	0.859	0.697	5.86145e-219	2	Fbxl17
Gm3252	3.00125e-223	3.69468	0.048	0.003	6.77322e-219	2	Gm3252
Rmdn1	3.26528e-223	1.22017	0.419	0.224	7.36909e-219	2	Rmdn1
Zfp706	3.81475e-223	0.787239	0.676	0.499	8.60912e-219	2	Zfp706
Trmt10a	4.47168e-223	1.76131	0.217	0.074	1.00917e-218	2	Trmt10a
Tob2	1.94654e-222	1.05138	0.643	0.472	4.39295e-218	2	Tob2
Prkab1	5.94036e-222	1.58034	0.298	0.128	1.34062e-217	2	Prkab1
Fkbp15	2.69894e-220	0.818702	0.616	0.426	6.09096e-216	2	Fkbp15
Lrrc39	3.54155e-220	2.37679	0.094	0.015	7.99256e-216	2	Lrrc39
Srsf91	5.54578e-220	0.713229	0.731	0.56	1.25157e-215	2	Srsf9
Rnaset2a	1.1247e-219	0.835206	0.63	0.445	2.53822e-215	2	Rnaset2a
Ccdc50	2.30275e-219	0.57222	0.763	0.586	5.19685e-215	2	Ccdc50
Otud1	4.5965e-219	2.33182	0.203	0.067	1.03734e-214	2	Otud1
Mfap3	6.27066e-219	1.20645	0.442	0.251	1.41516e-214	2	Mfap3
Gm3636	7.81193e-219	2.89637	0.068	0.007	1.763e-214	2	Gm3636
Jam3	1.45685e-218	2.91482	0.065	0.007	3.28781e-214	2	Jam3
Grap	1.66106e-218	0.874838	0.362	0.159	3.74869e-214	2	Grap
Slc25a45	2.51686e-217	1.41928	0.366	0.186	5.68006e-213	2	Slc25a45
Abl2	3.05545e-217	0.880273	0.576	0.372	6.89555e-213	2	Abl2
Tab2	1.04864e-216	0.632855	0.753	0.582	2.36658e-212	2	Tab2
Gm3173	1.5712e-216	3.90463	0.045	0.002	3.54589e-212	2	Gm3173
Ubn1	2.38859e-216	0.688353	0.727	0.56	5.39057e-212	2	Ubn1
Gm50100	2.72446e-216	3.31168	0.045	0.002	6.14857e-212	2	Gm50100
Lrrk1	3.27535e-216	0.431976	0.797	0.595	7.3918e-212	2	Lrrk1
Eif4g2	3.39586e-216	0.561424	0.877	0.747	7.66378e-212	2	Eif4g2
Chd6	4.19925e-216	0.670823	0.586	0.377	9.47686e-212	2	Chd6
Dock12	5.08962e-216	0.920381	0.511	0.308	1.14862e-211	2	Dock1
Tbc1d14	1.46121e-215	0.790636	0.633	0.444	3.29766e-211	2	Tbc1d14
Pak11	1.66426e-215	0.903516	0.553	0.349	3.7559e-211	2	Pak1
Calhm2	1.89093e-215	1.4313	0.336	0.16	4.26745e-211	2	Calhm2
Rbfox2	1.99595e-215	2.11617	0.104	0.019	4.50446e-211	2	Rbfox2
Eri3	1.99875e-215	0.989708	0.474	0.282	4.51078e-211	2	Eri3
Laptm4a2	2.64751e-215	0.568313	0.857	0.676	5.97489e-211	2	Laptm4a
Ttc3	7.88471e-215	0.918424	0.427	0.221	1.77942e-210	2	Ttc3
Gm15614	2.68744e-214	1.37168	0.14	0.034	6.06502e-210	2	Gm15614
Gxylt1	2.80909e-214	0.968196	0.474	0.276	6.33955e-210	2	Gxylt1
Cyp4f13	3.45651e-214	1.35559	0.36	0.179	7.80065e-210	2	Cyp4f13
Mttp	4.20944e-214	2.4136	0.101	0.018	9.49988e-210	2	Mttp
Acads	1.15286e-213	1.23782	0.443	0.259	2.60176e-209	2	Acads
Tm9sf2	1.25378e-213	0.723942	0.665	0.482	2.82953e-209	2	Tm9sf2
Hnrnpu	1.50374e-213	0.573866	0.892	0.79	3.39364e-209	2	Hnrnpu
Gpatch2l	1.53164e-213	1.04352	0.466	0.272	3.45661e-209	2	Gpatch2l
Tgs11	2.01976e-213	0.839684	0.629	0.438	4.5582e-209	2	Tgs1
Lrp6	3.36767e-213	0.961963	0.455	0.259	7.60017e-209	2	Lrp6
1600022D10Rik	4.24798e-213	2.36828	0.12	0.026	9.58684e-209	2	1600022D10Rik
Slc15a4	2.10738e-212	1.15366	0.418	0.23	4.75594e-208	2	Slc15a4
Zbtb18	5.9422e-212	1.1626	0.36	0.176	1.34104e-207	2	Zbtb18
Med13l	2.21209e-211	0.492653	0.768	0.598	4.99226e-207	2	Med13l
Pias1	3.02055e-211	0.511951	0.818	0.664	6.81677e-207	2	Pias1
Pbx1	4.25675e-211	0.767478	0.408	0.203	9.60662e-207	2	Pbx1
Parvg	1.37991e-210	1.2374	0.399	0.215	3.11419e-206	2	Parvg
Pogz	2.61451e-210	1.1955	0.381	0.196	5.90043e-206	2	Pogz
Ddit3	3.90596e-210	1.32561	0.436	0.25	8.81497e-206	2	Ddit3
1700001C19Rik	5.59999e-210	2.51422	0.065	0.007	1.26381e-205	2	1700001C19Rik
Il181	1.23415e-209	1.06171	0.457	0.26	2.78524e-205	2	Il18
Nrep	1.62981e-209	3.1398	0.052	0.004	3.67815e-205	2	Nrep
Fance	2.12607e-209	1.42312	0.305	0.137	4.79812e-205	2	Fance
P2rx1	4.23331e-209	2.7617	0.071	0.009	9.55374e-205	2	P2rx1
March11	1.24541e-208	0.420675	0.81	0.553	2.81063e-204	2	March1
Fam193a	1.80657e-208	0.630044	0.71	0.533	4.07706e-204	2	Fam193a
Adtrp	4.54392e-208	3.4926	0.052	0.004	1.02547e-203	2	Adtrp
Lrba	4.64112e-208	0.347069	0.63	0.372	1.04741e-203	2	Lrba
Ubtd11	1.09402e-207	0.937916	0.519	0.33	2.46899e-203	2	Ubtd1
Zfp157	2.07692e-207	1.71762	0.21	0.073	4.68718e-203	2	Zfp157
Gm32591	2.29834e-207	2.70259	0.07	0.009	5.1869e-203	2	Gm32591
Arsk	4.67319e-207	1.77658	0.237	0.091	1.05464e-202	2	Arsk
Col6a3	6.2447e-207	3.35201	0.055	0.005	1.4093e-202	2	Col6a3
Rab40c	1.50713e-206	1.13501	0.39	0.204	3.40129e-202	2	Rab40c
Firre	1.5081e-206	1.51685	0.204	0.069	3.40349e-202	2	Firre
Exoc6b	2.23962e-206	0.683748	0.664	0.473	5.05438e-202	2	Exoc6b
Nagpa1	3.52465e-206	1.2493	0.401	0.221	7.95443e-202	2	Nagpa
Wdpcp	9.19877e-206	1.60226	0.246	0.095	2.07598e-201	2	Wdpcp
Sh2b21	1.37396e-205	0.853597	0.499	0.291	3.10076e-201	2	Sh2b2
Atp6v1c11	1.70056e-205	0.844443	0.603	0.422	3.83783e-201	2	Atp6v1c1
Ppm1h	2.90042e-205	0.404106	0.919	0.781	6.54567e-201	2	Ppm1h
Cracr2b	3.73967e-205	2.1943	0.143	0.037	8.43969e-201	2	Cracr2b
Nxt2	4.78052e-205	2.00907	0.183	0.059	1.07887e-200	2	Nxt2
Slc2a8	2.93311e-204	1.7023	0.213	0.076	6.61945e-200	2	Slc2a8
Mkln1	4.80755e-204	0.550766	0.792	0.636	1.08497e-199	2	Mkln1
Gm336991	1.03482e-203	2.62585	0.119	0.027	2.33538e-199	2	Gm33699
Lamp12	1.28334e-203	0.466878	0.975	0.758	2.89623e-199	2	Lamp1
1700003F12Rik	1.39788e-203	2.43489	0.083	0.013	3.15473e-199	2	1700003F12Rik
Spsb1	3.82393e-203	0.941567	0.393	0.201	8.62985e-199	2	Spsb1
Myo1d	1.73269e-202	0.8121	0.124	0.028	3.91034e-198	2	Myo1d
Cyth3	1.79517e-202	1.04615	0.396	0.209	4.05133e-198	2	Cyth3
Jpx	1.94334e-202	1.53049	0.249	0.098	4.38573e-198	2	Jpx
Gm47962	3.76374e-202	3.46054	0.052	0.004	8.49401e-198	2	Gm47962
Csf1	3.85319e-202	1.6101	0.23	0.083	8.69588e-198	2	Csf1
Cdkn1c	3.90648e-202	2.53287	0.096	0.017	8.81615e-198	2	Cdkn1c
Osbpl1a	7.67908e-202	1.25088	0.322	0.151	1.73301e-197	2	Osbpl1a
Clint1	9.6099e-202	0.438469	0.848	0.703	2.16876e-197	2	Clint1
Upp2	9.88175e-202	1.90024	0.192	0.063	2.23011e-197	2	Upp2
Sowahc1	1.00331e-201	1.0793	0.476	0.286	2.26426e-197	2	Sowahc
Agpat3	1.20116e-201	0.922003	0.455	0.257	2.71078e-197	2	Agpat3
Zfyve1	2.16076e-201	1.24273	0.345	0.169	4.8764e-197	2	Zfyve1
Trim44	5.58826e-201	0.841644	0.543	0.35	1.26116e-196	2	Trim44
Mgat4b	6.27153e-201	1.30336	0.357	0.183	1.41536e-196	2	Mgat4b
Zfp7041	6.43229e-201	1.25341	0.254	0.099	1.45164e-196	2	Zfp704
Dyrk2	9.82678e-201	1.23014	0.379	0.199	2.21771e-196	2	Dyrk2
Ep300	1.50126e-200	0.664443	0.714	0.551	3.38803e-196	2	Ep300
Cebpg1	2.156e-200	0.8662	0.6	0.424	4.86566e-196	2	Cebpg
Gclc	2.61401e-200	0.937076	0.453	0.256	5.8993e-196	2	Gclc
Poc1b	3.41895e-200	1.35175	0.282	0.121	7.71588e-196	2	Poc1b
Ncoa3	3.5802e-200	0.641861	0.718	0.55	8.07981e-196	2	Ncoa3
Atp2a2	3.85636e-200	0.7932	0.659	0.485	8.70302e-196	2	Atp2a2
Rnf167	4.81906e-200	1.07091	0.383	0.198	1.08757e-195	2	Rnf167
Arl8b	8.65977e-200	0.815728	0.595	0.422	1.95434e-195	2	Arl8b
Mfsd111	2.37824e-199	1.45129	0.331	0.162	5.36722e-195	2	Mfsd11
Tnfrsf13b	2.62467e-199	1.24234	0.4	0.219	5.92335e-195	2	Tnfrsf13b
Nlrp1b2	3.62818e-199	0.642869	0.687	0.478	8.18808e-195	2	Nlrp1b
Slc7a5	5.77447e-199	0.995244	0.278	0.115	1.30318e-194	2	Slc7a5
Simc1	6.20398e-199	1.28111	0.357	0.176	1.40011e-194	2	Simc1
Pla2g4a1	6.6175e-199	0.628227	0.613	0.391	1.49344e-194	2	Pla2g4a
Armc3	9.02668e-199	2.32232	0.111	0.023	2.03714e-194	2	Armc3
Ppfibp2	9.3293e-199	1.13843	0.335	0.161	2.10544e-194	2	Ppfibp2
Gprasp2	1.16992e-198	3.44194	0.052	0.004	2.64028e-194	2	Gprasp2
Lacc11	1.28688e-198	0.704145	0.633	0.426	2.90423e-194	2	Lacc1
Rab3ip	1.45222e-198	0.999187	0.397	0.208	3.27736e-194	2	Rab3ip
Cep152	1.53713e-198	1.46468	0.257	0.105	3.46899e-194	2	Cep152
Slco4a1	1.68604e-198	2.2193	0.095	0.017	3.80505e-194	2	Slco4a1
Fam217b	2.89476e-198	1.8713	0.222	0.083	6.5329e-194	2	Fam217b
Mrnip	7.1803e-198	1.77233	0.152	0.042	1.62045e-193	2	Mrnip
Pon2	9.11793e-198	0.877605	0.551	0.372	2.05773e-193	2	Pon2
Plod31	9.3383e-198	0.998628	0.485	0.298	2.10747e-193	2	Plod3
Cd682	2.20962e-197	0.482496	0.885	0.601	4.98667e-193	2	Cd68
Sft2d2	2.22246e-197	1.0694	0.411	0.227	5.01564e-193	2	Sft2d2
Kdm2b	2.29024e-197	0.225209	0.639	0.396	5.16861e-193	2	Kdm2b
1700110C19Rik	4.2533e-197	3.29564	0.057	0.005	9.59884e-193	2	1700110C19Rik
Gm41764	5.13132e-197	1.25428	0.149	0.04	1.15804e-192	2	Gm41764
Bsg1	5.32375e-197	0.406698	0.863	0.694	1.20146e-192	2	Bsg
Tbl1x	7.3008e-197	0.68103	0.679	0.505	1.64764e-192	2	Tbl1x
Cbx4	7.7501e-197	1.01449	0.51	0.323	1.74904e-192	2	Cbx4
Akr1b10	9.37561e-197	1.16217	0.406	0.227	2.11589e-192	2	Akr1b10
C9orf72	1.42142e-196	1.02167	0.472	0.286	3.20786e-192	2	C9orf72
B4gat1	2.84613e-196	1.90704	0.216	0.081	6.42314e-192	2	B4gat1
Tmlhe	3.26682e-196	1.34559	0.222	0.081	7.37255e-192	2	Tmlhe
Gtdc1	3.47838e-196	0.562661	0.713	0.511	7.85001e-192	2	Gtdc1
Atxn2	5.53172e-196	0.804879	0.553	0.368	1.2484e-191	2	Atxn2
Gm13479	6.49168e-196	2.2406	0.095	0.017	1.46504e-191	2	Gm13479
Gm11368	6.77395e-196	3.5277	0.04	0.002	1.52874e-191	2	Gm11368
Phtf2	8.77218e-196	1.06301	0.431	0.244	1.97971e-191	2	Phtf2
Srl	3.63137e-195	2.39316	0.086	0.014	8.19526e-191	2	Srl
Luc7l2	3.73401e-195	0.374048	0.936	0.824	8.42692e-191	2	Luc7l2
Ptpre	5.0089e-195	0.556762	0.73	0.533	1.13041e-190	2	Ptpre
Tmem371	8.99848e-195	0.840483	0.489	0.276	2.03078e-190	2	Tmem37
A3galt2	1.73959e-194	2.48672	0.071	0.01	3.9259e-190	2	A3galt2
Exoc4	1.23052e-193	0.37472	0.909	0.772	2.77705e-189	2	Exoc4
Mag1	1.48392e-193	1.94303	0.207	0.075	3.34891e-189	2	Mag
Pkp4	2.02729e-193	0.814392	0.39	0.199	4.5752e-189	2	Pkp4
Rapgef1	2.16078e-193	0.499885	0.695	0.509	4.87644e-189	2	Rapgef1
Pde8b	2.22382e-193	2.10346	0.143	0.039	5.01871e-189	2	Pde8b
Zfp37	8.72689e-193	3.94717	0.041	0.002	1.96949e-188	2	Zfp37
Gpsm1	1.28714e-192	1.54555	0.155	0.044	2.90482e-188	2	Gpsm1
Nfat5	2.21402e-192	0.660483	0.736	0.557	4.9966e-188	2	Nfat5
Gm11146	3.11619e-192	2.26504	0.055	0.005	7.03263e-188	2	Gm11146
Rac3	4.44185e-192	2.57027	0.083	0.014	1.00244e-187	2	Rac3
Cdk6	4.96791e-192	0.413208	0.565	0.334	1.12116e-187	2	Cdk6
Clcn4	5.00738e-192	1.02046	0.491	0.314	1.13006e-187	2	Clcn4
Ncf22	9.49035e-192	0.491342	0.885	0.65	2.14178e-187	2	Ncf2
Gusb1	1.05152e-191	0.671725	0.68	0.491	2.37308e-187	2	Gusb
Zkscan3	5.08751e-191	1.08392	0.446	0.266	1.14815e-186	2	Zkscan3
9930111J21Rik2	5.82601e-191	0.607736	0.719	0.541	1.31481e-186	2	9930111J21Rik2
Bcl7a	6.01276e-191	1.95936	0.125	0.03	1.35696e-186	2	Bcl7a
Mettl7a1	7.49679e-191	1.62844	0.238	0.095	1.69188e-186	2	Mettl7a1
Agps	9.11e-191	0.556786	0.753	0.589	2.05595e-186	2	Agps
Acp22	1.20004e-190	0.860346	0.559	0.361	2.70826e-186	2	Acp2
Rnf1302	1.45011e-190	0.572384	0.836	0.641	3.2726e-186	2	Rnf130
Slc35c2	1.89055e-190	1.14037	0.416	0.239	4.2666e-186	2	Slc35c2
Atp7a1	2.32999e-190	0.672389	0.665	0.472	5.25831e-186	2	Atp7a
Meis3	3.41177e-190	1.9504	0.141	0.038	7.69968e-186	2	Meis3
Cbfa2t3	6.01073e-190	0.627436	0.362	0.171	1.3565e-185	2	Cbfa2t3
Ust	1.08651e-189	0.497109	0.397	0.195	2.45203e-185	2	Ust
Ccnd11	1.28076e-189	0.71083	0.453	0.243	2.89042e-185	2	Ccnd1
Zfp385a2	1.35489e-189	1.25105	0.393	0.219	3.05772e-185	2	Zfp385a
Ywhaz	1.60025e-189	0.541729	0.882	0.779	3.61145e-185	2	Ywhaz
Saysd1	1.65748e-189	1.28278	0.382	0.211	3.74059e-185	2	Saysd1
Rpn2	1.8597e-189	0.71419	0.681	0.516	4.19698e-185	2	Rpn2
Map1lc3a	2.04103e-189	1.22837	0.39	0.218	4.60619e-185	2	Map1lc3a
Gm19689	2.41934e-189	3.36424	0.041	0.002	5.45997e-185	2	Gm19689
Tbl1xr1	4.2805e-189	0.527219	0.746	0.587	9.66023e-185	2	Tbl1xr1
Laptm4b	5.07005e-189	1.48908	0.169	0.052	1.14421e-184	2	Laptm4b
Dhx9	5.28813e-189	0.743539	0.605	0.428	1.19343e-184	2	Dhx9
Kmt2c	1.85918e-188	0.478457	0.799	0.653	4.19579e-184	2	Kmt2c
Tle4	1.89847e-188	0.649178	0.733	0.573	4.28447e-184	2	Tle4
Elf1	2.84326e-188	0.497976	0.842	0.695	6.41667e-184	2	Elf1
Pacs1	3.15532e-188	0.673703	0.607	0.408	7.12093e-184	2	Pacs1
Gm37306	3.55128e-188	2.92488	0.047	0.004	8.01454e-184	2	Gm37306
Gcn1	5.02973e-188	1.11455	0.387	0.213	1.13511e-183	2	Gcn1
Ergic31	5.24545e-188	0.821907	0.611	0.448	1.18379e-183	2	Ergic3
Usp21	5.57357e-188	1.76564	0.206	0.075	1.25784e-183	2	Usp21
Gpr160	7.24219e-188	1.18464	0.336	0.165	1.63442e-183	2	Gpr160
Gm388431	7.31631e-188	1.88965	0.189	0.064	1.65114e-183	2	Gm38843
Lrig2	8.0611e-188	1.17343	0.323	0.156	1.81923e-183	2	Lrig2
Gm5420	1.24197e-187	4.52678	0.038	0.002	2.80287e-183	2	Gm5420
Ldb1	1.73439e-187	1.03688	0.415	0.238	3.91416e-183	2	Ldb1
Gm26981	3.80296e-187	2.44523	0.057	0.006	8.58251e-183	2	Gm26981
Pdk11	4.37077e-187	1.07866	0.417	0.239	9.86395e-183	2	Pdk1
Mybpc3	8.37823e-187	2.66531	0.075	0.011	1.8908e-182	2	Mybpc3
Usp9x	8.38068e-187	0.576484	0.803	0.665	1.89135e-182	2	Usp9x
Pxdc1	1.05734e-186	1.59292	0.166	0.051	2.38621e-182	2	Pxdc1
Snph	1.12237e-186	2.66775	0.058	0.006	2.53297e-182	2	Snph
Prkce	1.63382e-186	0.699193	0.627	0.438	3.68722e-182	2	Prkce
Adnp	1.97655e-186	0.755553	0.55	0.371	4.46068e-182	2	Adnp
Zfp608	2.03662e-186	0.655647	0.594	0.389	4.59625e-182	2	Zfp608
Hsd17b112	2.53941e-186	0.907938	0.541	0.367	5.73093e-182	2	Hsd17b11
Fam219a	3.12105e-186	1.18245	0.352	0.179	7.04359e-182	2	Fam219a
Mpi	1.73463e-185	1.88694	0.189	0.065	3.91472e-181	2	Mpi
Kif13a	2.48887e-185	0.930435	0.453	0.271	5.61689e-181	2	Kif13a
Mepce	5.77451e-185	1.23032	0.347	0.179	1.30319e-180	2	Mepce
Rybp	6.5512e-185	0.823663	0.622	0.45	1.47847e-180	2	Rybp
Zmynd11	1.06535e-184	0.654572	0.627	0.446	2.40427e-180	2	Zmynd11
Prkcd1	1.69304e-184	0.430884	0.839	0.645	3.82084e-180	2	Prkcd
Mindy2	1.07581e-183	0.786573	0.57	0.394	2.42789e-179	2	Mindy2
Gpd1	1.67908e-183	3.30884	0.05	0.004	3.78935e-179	2	Gpd1
Smurf1	3.55479e-183	0.846901	0.434	0.251	8.02246e-179	2	Smurf1
Gm29291	7.12303e-183	3.53073	0.047	0.004	1.60753e-178	2	Gm29291
Cebpzos1	9.16592e-183	1.05759	0.485	0.313	2.06856e-178	2	Cebpzos
Plekho21	1.39342e-182	0.771625	0.69	0.556	3.14467e-178	2	Plekho2
Rragc1	2.55308e-182	0.887367	0.558	0.393	5.76179e-178	2	Rragc
Lypd6	1.22819e-181	2.88514	0.051	0.005	2.77178e-177	2	Lypd6
Pyroxd2	3.69017e-181	2.07438	0.087	0.016	8.32798e-177	2	Pyroxd2
Bcl6	3.71194e-181	0.74018	0.656	0.489	8.37711e-177	2	Bcl6
Plxna4os3	5.72386e-181	1.99701	0.047	0.004	1.29176e-176	2	Plxna4os3
Lman11	8.20874e-181	0.916997	0.523	0.35	1.85255e-176	2	Lman1
Cpeb4	8.31911e-181	0.80126	0.534	0.355	1.87746e-176	2	Cpeb4
Icosl	1.44701e-180	1.27587	0.339	0.174	3.26562e-176	2	Icosl
Arl4c2	1.54097e-180	0.639576	0.773	0.602	3.47766e-176	2	Arl4c
Plk3	8.96815e-180	0.844271	0.483	0.299	2.02393e-175	2	Plk3
Tulp4	9.39844e-180	0.824865	0.499	0.319	2.12104e-175	2	Tulp4
Eml4	1.83738e-179	0.473031	0.808	0.655	4.14661e-175	2	Eml4
Fgd42	2.09318e-179	0.660535	0.561	0.356	4.72389e-175	2	Fgd4
Kat6a	2.23521e-179	0.606506	0.725	0.568	5.04443e-175	2	Kat6a
Arhgap25	2.91859e-179	0.600116	0.721	0.541	6.58667e-175	2	Arhgap25
Shb	4.45181e-179	1.18007	0.309	0.149	1.00469e-174	2	Shb
Ttc8	4.58538e-179	2.02321	0.142	0.04	1.03483e-174	2	Ttc8
Gm28809	5.21527e-179	1.6244	0.124	0.032	1.17698e-174	2	Gm28809
Gramd1a	1.56574e-178	0.818201	0.497	0.314	3.53357e-174	2	Gramd1a
Zfp6912	1.67709e-178	1.44978	0.298	0.143	3.78485e-174	2	Zfp691
Gm43378	2.41348e-178	2.03014	0.106	0.024	5.44674e-174	2	Gm43378
Mbnl1	4.22745e-178	0.222854	0.977	0.877	9.5405e-174	2	Mbnl1
Hnrnpc	5.20168e-178	0.509637	0.831	0.714	1.17392e-173	2	Hnrnpc
Setd2	7.52274e-178	0.518882	0.727	0.569	1.69773e-173	2	Setd2
Myadml2	1.29615e-177	3.80023	0.037	0.002	2.92516e-173	2	Myadml2
Slc25a4	2.98471e-177	0.614519	0.592	0.381	6.73589e-173	2	Slc25a4
Celf1	3.92716e-177	0.547737	0.733	0.579	8.86281e-173	2	Celf1
Iffo2	4.71492e-177	1.28326	0.279	0.127	1.06406e-172	2	Iffo2
Serpinf2	5.00297e-177	3.08902	0.048	0.004	1.12907e-172	2	Serpinf2
Col25a1	8.62214e-177	2.52908	0.054	0.006	1.94584e-172	2	Col25a1
Lmln	1.7004e-176	1.69287	0.185	0.065	3.83747e-172	2	Lmln
Nsd1	2.89867e-176	0.449096	0.824	0.688	6.54172e-172	2	Nsd1
Scaf11	2.92634e-176	0.562928	0.762	0.612	6.60416e-172	2	Scaf11
Zfp869	4.19602e-176	1.13358	0.372	0.204	9.46958e-172	2	Zfp869
Ktn1	4.61175e-176	0.42106	0.608	0.416	1.04078e-171	2	Ktn1
Nfix2	5.80502e-176	0.968105	0.457	0.281	1.31008e-171	2	Nfix
5033421B08Rik1	6.09936e-176	1.81053	0.152	0.046	1.3765e-171	2	5033421B08Rik
Igf2bp2	6.67965e-176	2.09169	0.099	0.021	1.50746e-171	2	Igf2bp2
Nars1	8.05781e-176	0.666044	0.675	0.516	1.81849e-171	2	Nars
Acox1	9.89253e-176	1.1211	0.4	0.231	2.23255e-171	2	Acox1
Fgfr2	1.66423e-175	0.584246	0.516	0.33	3.75584e-171	2	Fgfr2
Sh2b3	1.92913e-175	1.04929	0.43	0.259	4.35365e-171	2	Sh2b3
Washc4	2.10206e-175	0.68672	0.607	0.435	4.74394e-171	2	Washc4
Ankrd44	2.17379e-175	0.250133	0.945	0.826	4.90582e-171	2	Ankrd44
Selenos	4.90359e-175	0.699102	0.656	0.493	1.10664e-170	2	Selenos
Wdr81	8.66995e-175	1.33058	0.29	0.138	1.95663e-170	2	Wdr81
Zfp719	1.82168e-174	1.86118	0.149	0.045	4.11117e-170	2	Zfp719
Maged2	1.8304e-174	2.26237	0.114	0.028	4.13085e-170	2	Maged2
Calcrl	1.60348e-173	1.04621	0.259	0.11	3.61873e-169	2	Calcrl
Synrg	2.05772e-173	0.874045	0.463	0.287	4.64385e-169	2	Synrg
Urgcp	6.29365e-173	1.23629	0.329	0.168	1.42035e-168	2	Urgcp
Hmg20a	1.01912e-172	0.880295	0.469	0.292	2.29994e-168	2	Hmg20a
Sdccag8	1.16467e-172	0.59925	0.655	0.489	2.62844e-168	2	Sdccag8
Zfp62	4.52052e-172	0.981258	0.455	0.282	1.02019e-167	2	Zfp62
Kpna3	4.91673e-172	0.695209	0.582	0.41	1.10961e-167	2	Kpna3
Gm43462	5.42904e-172	1.50383	0.186	0.066	1.22523e-167	2	Gm43462
Taf15	6.17863e-172	0.505123	0.758	0.608	1.39439e-167	2	Taf15
Spi12	1.55453e-171	0.414969	0.948	0.684	3.50827e-167	2	Spi1
9130019P16Rik	1.93478e-171	1.1275	0.094	0.019	4.36641e-167	2	9130019P16Rik
Poglut3	2.07788e-171	2.35071	0.12	0.031	4.68936e-167	2	Poglut3
Vrk2	2.32585e-171	0.593215	0.709	0.551	5.24898e-167	2	Vrk2
Arl15	2.4752e-171	0.425597	0.748	0.562	5.58604e-167	2	Arl15
Tbc1d10a	4.20304e-171	1.05519	0.392	0.225	9.48542e-167	2	Tbc1d10a
Fmo5	4.59501e-171	1.82493	0.146	0.044	1.037e-166	2	Fmo5
Adgre11	4.6553e-171	0.369888	0.822	0.537	1.05061e-166	2	Adgre1
Nfatc2	1.77413e-170	0.857487	0.443	0.268	4.00386e-166	2	Nfatc2
D6Wsu163e	6.56672e-170	1.70173	0.202	0.078	1.48198e-165	2	D6Wsu163e
Kazn	6.65113e-170	2.63488	0.075	0.012	1.50103e-165	2	Kazn
Nhlrc3	1.15505e-169	1.27083	0.319	0.164	2.60672e-165	2	Nhlrc3
Zfp638	1.23813e-169	0.547482	0.715	0.558	2.79421e-165	2	Zfp638
Gm21057	2.44634e-169	1.28485	0.116	0.029	5.5209e-165	2	Gm21057
Mcfd21	3.50766e-169	1.03676	0.448	0.284	7.91609e-165	2	Mcfd2
Kdm3b	6.73182e-169	0.679408	0.603	0.433	1.51924e-164	2	Kdm3b
Gm28417	9.54147e-169	1.70049	0.217	0.088	2.15332e-164	2	Gm28417
Morc31	1.25206e-168	0.554954	0.743	0.594	2.82566e-164	2	Morc3
Zfp354a	1.48715e-168	3.97484	0.034	0.002	3.35619e-164	2	Zfp354a
Cdk12	2.18794e-168	0.532886	0.721	0.573	4.93775e-164	2	Cdk12
Lrp121	2.55829e-168	1.24627	0.277	0.128	5.77354e-164	2	Lrp12
Rcn2	2.78538e-168	1.01602	0.429	0.264	6.28604e-164	2	Rcn2
Wscd1	6.18207e-168	2.70055	0.052	0.005	1.39517e-163	2	Wscd1
Bend5	6.71993e-168	2.87395	0.059	0.008	1.51655e-163	2	Bend5
Tm9sf3	9.08267e-168	0.556509	0.764	0.626	2.04978e-163	2	Tm9sf3
2900089D17Rik	1.81605e-167	1.83472	0.161	0.053	4.09847e-163	2	2900089D17Rik
Ddx43	2.49894e-167	1.78794	0.1	0.022	5.6396e-163	2	Ddx43
Rbm25	2.52266e-167	0.39231	0.901	0.791	5.69313e-163	2	Rbm25
Ndfip1	4.44447e-167	0.143471	0.894	0.73	1.00303e-162	2	Ndfip1
Tlr42	5.93854e-167	1.17307	0.362	0.2	1.34021e-162	2	Tlr4
Gm29927	1.13195e-166	2.99974	0.039	0.003	2.55458e-162	2	Gm29927
Wdfy1	1.83374e-166	0.851356	0.421	0.248	4.13838e-162	2	Wdfy1
Nlrp31	3.26542e-166	0.624574	0.656	0.46	7.36941e-162	2	Nlrp3
Herc1	6.20361e-166	0.48769	0.685	0.519	1.40003e-161	2	Herc1
Zfp839	7.7399e-166	1.8367	0.187	0.069	1.74674e-161	2	Zfp839
Gm12905	1.07978e-165	1.81199	0.142	0.043	2.43684e-161	2	Gm12905
Aars	1.31829e-165	1.11028	0.366	0.205	2.97512e-161	2	Aars
Klhl9	2.51888e-165	1.2303	0.343	0.185	5.6846e-161	2	Klhl9
Zfp976	5.637e-165	2.23501	0.095	0.02	1.27216e-160	2	Zfp976
Tmem1041	8.72744e-165	0.790724	0.475	0.303	1.96961e-160	2	Tmem104
Arhgap27	1.93465e-164	1.07925	0.373	0.212	4.36612e-160	2	Arhgap27
Hs2st1	1.98453e-164	0.814491	0.47	0.295	4.4787e-160	2	Hs2st1
Fosb1	2.73172e-164	0.790262	0.775	0.623	6.16494e-160	2	Fosb
Metap1d	3.28627e-164	1.23149	0.304	0.15	7.41646e-160	2	Metap1d
Zfp326	3.51638e-164	0.773698	0.531	0.362	7.93576e-160	2	Zfp326
Zfp951	4.93885e-164	1.5361	0.197	0.074	1.1146e-159	2	Zfp951
Gm15764	6.62528e-164	1.50171	0.116	0.029	1.49519e-159	2	Gm15764
Gm11523	8.40334e-164	4.57608	0.031	0.001	1.89647e-159	2	Gm11523
Sesn1	9.16333e-164	0.815424	0.458	0.278	2.06798e-159	2	Sesn1
Sgk12	1.74996e-163	0.565644	0.755	0.507	3.94932e-159	2	Sgk1
Xkr6	2.17441e-163	1.5753	0.101	0.023	4.90722e-159	2	Xkr6
Srsf7	2.73702e-163	0.60805	0.81	0.688	6.17691e-159	2	Srsf7
Pkd1	3.51309e-163	1.0937	0.292	0.141	7.92834e-159	2	Pkd1
A930033H14Rik	3.83437e-163	3.33617	0.044	0.004	8.6534e-159	2	A930033H14Rik
Myo18a	4.08587e-163	0.883498	0.44	0.274	9.221e-159	2	Myo18a
Ap1b1	2.85615e-162	0.905267	0.431	0.265	6.44575e-158	2	Ap1b1
Mpeg12	3.18733e-162	0.417213	0.936	0.663	7.19316e-158	2	Mpeg1
Phkb	7.64742e-162	0.752455	0.534	0.361	1.72587e-157	2	Phkb
Armc5	1.0485e-161	1.43329	0.262	0.122	2.36625e-157	2	Armc5
Fzd4	1.1739e-161	2.85239	0.065	0.01	2.64926e-157	2	Fzd4
Ppm1f	1.48434e-161	1.72894	0.151	0.048	3.34987e-157	2	Ppm1f
Slx1b	1.60932e-161	1.78412	0.158	0.052	3.63192e-157	2	Slx1b
Pea15a1	2.10751e-161	0.946901	0.517	0.36	4.75624e-157	2	Pea15a
Slc38a9	3.4945e-161	0.849076	0.486	0.314	7.88639e-157	2	Slc38a9
Asxl1	4.48941e-161	0.610567	0.595	0.422	1.01317e-156	2	Asxl1
Gm26936	4.94887e-161	1.48688	0.092	0.019	1.11686e-156	2	Gm26936
E130307A14Rik	5.11713e-161	1.03089	0.316	0.158	1.15483e-156	2	E130307A14Rik
Il13ra11	1.11177e-160	0.796603	0.485	0.307	2.50905e-156	2	Il13ra1
Fcho2	1.82173e-160	0.374593	0.846	0.709	4.11127e-156	2	Fcho2
Epc2	2.91216e-160	0.68595	0.561	0.395	6.57217e-156	2	Epc2
4933433G15Rik	3.85784e-160	2.22789	0.103	0.024	8.70636e-156	2	4933433G15Rik
Klhl18	5.20794e-160	1.07378	0.358	0.198	1.17533e-155	2	Klhl18
4930481A15Rik	7.17348e-160	1.93372	0.129	0.037	1.61891e-155	2	4930481A15Rik
Ccdc47	1.49419e-159	0.890338	0.496	0.339	3.37209e-155	2	Ccdc47
Fbxl20	3.11603e-159	0.685363	0.546	0.369	7.03226e-155	2	Fbxl20
Cysltr12	3.92883e-159	1.03316	0.431	0.266	8.86657e-155	2	Cysltr1
Znrf2	4.93264e-159	0.672959	0.58	0.421	1.1132e-154	2	Znrf2
Hoga1	5.88958e-159	2.59258	0.057	0.007	1.32916e-154	2	Hoga1
Stat3	7.31182e-159	0.371701	0.924	0.845	1.65013e-154	2	Stat3
Cops4	1.02077e-158	0.777145	0.583	0.428	2.30367e-154	2	Cops4
Ppp1r15a1	1.52896e-158	0.801027	0.717	0.604	3.45055e-154	2	Ppp1r15a
Sord	2.66509e-158	1.55368	0.21	0.085	6.01458e-154	2	Sord
Gm26714	3.26114e-158	2.59786	0.045	0.004	7.35975e-154	2	Gm26714
Zfp740	1.6164e-157	1.06006	0.379	0.219	3.64788e-153	2	Zfp740
Siglece1	1.65839e-157	1.57736	0.214	0.088	3.74266e-153	2	Siglece
Gm43936	2.2145e-157	2.96927	0.053	0.006	4.99768e-153	2	Gm43936
Gatb	2.7181e-157	1.34662	0.241	0.107	6.1342e-153	2	Gatb
Orai2	2.80325e-157	0.837825	0.421	0.251	6.32638e-153	2	Orai2
Foxo3	3.18938e-157	0.55523	0.605	0.43	7.19779e-153	2	Foxo3
Zc3h4	3.43954e-157	1.05134	0.347	0.191	7.76236e-153	2	Zc3h4
1810013L24Rik	4.13557e-157	0.809322	0.518	0.363	9.33317e-153	2	1810013L24Rik
Prex1	4.83627e-157	0.357417	0.832	0.691	1.09145e-152	2	Prex1
4931422A03Rik	4.88402e-157	1.71705	0.091	0.02	1.10223e-152	2	4931422A03Rik
Polg2	6.08825e-157	1.50253	0.277	0.133	1.374e-152	2	Polg2
Tut7	6.25403e-157	0.492205	0.82	0.704	1.41141e-152	2	Tut7
Map7	6.95344e-157	1.99471	0.115	0.03	1.56925e-152	2	Map7
Gm15523	4.65817e-156	2.81388	0.051	0.006	1.05126e-151	2	Gm15523
Rab34	4.73775e-156	2.31954	0.085	0.017	1.06922e-151	2	Rab34
Vxn	5.197e-156	2.37932	0.043	0.004	1.17286e-151	2	Vxn
Plekhm2	9.0187e-156	0.731285	0.546	0.386	2.03534e-151	2	Plekhm2
Pik3ap11	1.15407e-155	0.341662	0.898	0.713	2.6045e-151	2	Pik3ap1
2010013B24Rik	1.53417e-155	1.55917	0.225	0.096	3.46231e-151	2	2010013B24Rik
2310002F09Rik	3.07684e-155	2.21483	0.065	0.01	6.94382e-151	2	2310002F09Rik
Twf22	5.76903e-155	0.636189	0.676	0.52	1.30196e-150	2	Twf2
2003-08-01	1.03326e-154	0.674779	0.587	0.426	2.33186e-150	2	2003-08-01
Mgmt	1.1525e-154	1.47187	0.217	0.091	2.60096e-150	2	Mgmt
Gm42962	1.17357e-154	1.18876	0.195	0.075	2.64851e-150	2	Gm42962
Ufl1	1.28852e-154	1.00003	0.421	0.261	2.90794e-150	2	Ufl1
Gm20429	1.6437e-154	1.76427	0.138	0.042	3.7095e-150	2	Gm20429
Nacc21	1.7518e-154	1.39255	0.236	0.105	3.95346e-150	2	Nacc2
Usp22	2.52438e-154	1.20244	0.319	0.17	5.69701e-150	2	Usp22
Zfp40	3.08121e-154	1.78245	0.145	0.047	6.95367e-150	2	Zfp40
1700012D14Rik	3.34065e-154	2.00489	0.114	0.03	7.53919e-150	2	1700012D14Rik
Casp8	5.2058e-154	0.558638	0.703	0.553	1.17484e-149	2	Casp8
Erp292	5.4078e-154	0.419054	0.917	0.737	1.22043e-149	2	Erp29
Gtf2ird1	6.00637e-154	1.52909	0.17	0.06	1.35552e-149	2	Gtf2ird1
Egr3	6.19879e-154	1.73241	0.132	0.039	1.39894e-149	2	Egr3
Papln	2.11358e-153	2.48724	0.044	0.004	4.76993e-149	2	Papln
Tox4	5.41768e-153	0.654108	0.65	0.508	1.22266e-148	2	Tox4
Sv2a	7.05354e-153	2.54093	0.055	0.007	1.59184e-148	2	Sv2a
Anapc15	7.48911e-153	1.39097	0.34	0.193	1.69014e-148	2	Anapc15
Ephb3	7.88646e-153	2.74056	0.042	0.004	1.77982e-148	2	Ephb3
Zfp4672	9.96181e-153	1.2274	0.355	0.204	2.24818e-148	2	Zfp467
Tmco11	2.02708e-152	0.852311	0.55	0.406	4.57471e-148	2	Tmco1
Hnrnpul1	2.03315e-152	0.619579	0.646	0.503	4.5884e-148	2	Hnrnpul1
A230083G16Rik	2.81006e-152	2.61003	0.056	0.007	6.34175e-148	2	A230083G16Rik
H2-Ob	3.5447e-152	1.21056	0.203	0.08	7.99967e-148	2	H2-Ob
Fam71a	4.29032e-152	2.18097	0.112	0.03	9.6824e-148	2	Fam71a
Slc38a10	1.20766e-151	0.762388	0.503	0.347	2.72544e-147	2	Slc38a10
Irf52	1.99336e-151	0.522674	0.764	0.577	4.49861e-147	2	Irf5
Scube1	2.03441e-151	2.5361	0.041	0.003	4.59126e-147	2	Scube1
Tfeb	2.21961e-151	0.829393	0.436	0.273	5.00921e-147	2	Tfeb
Khdrbs1	2.89166e-151	0.461261	0.787	0.666	6.5259e-147	2	Khdrbs1
Wwox	5.63365e-151	0.69641	0.655	0.489	1.2714e-146	2	Wwox
Hspa1a	7.3659e-151	1.26648	0.178	0.066	1.66234e-146	2	Hspa1a
Fyttd1	8.19331e-151	0.909096	0.454	0.297	1.84907e-146	2	Fyttd1
Shld2	9.36383e-151	1.34786	0.26	0.123	2.11323e-146	2	Shld2
Mthfs	2.54159e-150	0.773368	0.53	0.37	5.73587e-146	2	Mthfs
Itgb3	2.87161e-150	0.659145	0.204	0.078	6.48066e-146	2	Itgb3
Cdc42bpb	7.05522e-150	0.950187	0.353	0.199	1.59222e-145	2	Cdc42bpb
Ppard	7.08567e-150	0.635735	0.544	0.378	1.5991e-145	2	Ppard
Ceacam1	9.33812e-150	1.66174	0.137	0.042	2.10743e-145	2	Ceacam1
Slc36a1	9.65139e-150	1.0938	0.332	0.182	2.17813e-145	2	Slc36a1
Eps8l1	1.11375e-149	1.57665	0.157	0.054	2.51351e-145	2	Eps8l1
Elk3	1.39367e-149	0.615619	0.626	0.468	3.14522e-145	2	Elk3
Mllt10	3.12186e-149	0.404452	0.815	0.68	7.04541e-145	2	Mllt10
Zdhhc20	3.31228e-149	0.420139	0.701	0.534	7.47516e-145	2	Zdhhc20
Vash1	3.75009e-149	2.84896	0.052	0.007	8.4632e-145	2	Vash1
Tha1	4.59483e-149	1.95059	0.128	0.038	1.03696e-144	2	Tha1
Rcbtb21	5.15785e-149	0.563961	0.645	0.466	1.16402e-144	2	Rcbtb2
Gm44710	8.64237e-149	1.66056	0.171	0.063	1.95041e-144	2	Gm44710
Lca5l	8.84189e-149	3.3157	0.041	0.004	1.99544e-144	2	Lca5l
4833411C07Rik	9.67151e-149	2.08763	0.102	0.026	2.18267e-144	2	4833411C07Rik
Gm12940	1.13978e-148	1.18442	0.234	0.103	2.57225e-144	2	Gm12940
Rnf215	1.35301e-148	1.22118	0.307	0.162	3.05347e-144	2	Rnf215
Dnmbp	2.80038e-148	1.15797	0.246	0.112	6.3199e-144	2	Dnmbp
Hck2	2.95599e-148	0.425217	0.86	0.635	6.67109e-144	2	Hck
Setd3	3.77546e-148	0.632442	0.611	0.471	8.52047e-144	2	Setd3
Jak1	4.01495e-148	0.344226	0.892	0.791	9.06094e-144	2	Jak1
Arglu1	5.16665e-148	0.487785	0.721	0.572	1.16601e-143	2	Arglu1
Hfe1	1.02677e-147	0.983441	0.415	0.254	2.31721e-143	2	Hfe
Senp6	1.29432e-147	0.477974	0.678	0.518	2.92102e-143	2	Senp6
Slc38a2	1.45776e-147	0.457396	0.762	0.61	3.28988e-143	2	Slc38a2
Fbrs	1.98413e-147	0.841206	0.501	0.352	4.47778e-143	2	Fbrs
Zfp449	2.08023e-147	3.07831	0.053	0.007	4.69467e-143	2	Zfp449
Stx72	2.80487e-147	0.534439	0.734	0.577	6.33004e-143	2	Stx7
Numa1	2.94579e-147	0.650204	0.582	0.424	6.64806e-143	2	Numa1
Fnip22	3.23236e-147	0.422369	0.559	0.372	7.2948e-143	2	Fnip2
Agbl3	4.01638e-147	2.35848	0.087	0.019	9.06417e-143	2	Agbl3
Ncs1	4.42107e-147	2.34109	0.061	0.009	9.97747e-143	2	Ncs1
Spred1	5.35492e-147	0.54819	0.518	0.344	1.2085e-142	2	Spred1
Med13	1.69258e-146	0.564755	0.696	0.56	3.81982e-142	2	Med13
Casp41	1.74195e-146	0.994063	0.584	0.452	3.93123e-142	2	Casp4
Uggt2	1.98969e-146	2.25411	0.066	0.011	4.49032e-142	2	Uggt2
Itpkc	3.16825e-146	1.79612	0.171	0.063	7.1501e-142	2	Itpkc
Spry1	3.47694e-146	2.12807	0.091	0.021	7.84675e-142	2	Spry1
Thap8	5.45178e-146	2.79988	0.071	0.013	1.23036e-141	2	Thap8
Gm37229	6.86089e-146	1.42404	0.109	0.029	1.54837e-141	2	Gm37229
Galnt1	7.25436e-146	0.585926	0.632	0.486	1.63716e-141	2	Galnt1
Gm27017	7.36504e-146	0.926823	0.261	0.122	1.66214e-141	2	Gm27017
Gsk3b	1.02701e-145	0.452349	0.787	0.656	2.31776e-141	2	Gsk3b
Aagab	1.96626e-145	0.98927	0.399	0.247	4.43745e-141	2	Aagab
Rbm39	2.28741e-145	0.231404	0.992	0.94	5.16223e-141	2	Rbm39
Npc1	3.13561e-145	0.792525	0.469	0.309	7.07646e-141	2	Npc1
Pbx3	4.06282e-145	0.821746	0.429	0.261	9.16896e-141	2	Pbx3
Ppp2r3a	5.10102e-145	1.0841	0.262	0.124	1.1512e-140	2	Ppp2r3a
B930036N10Rik	7.66277e-145	1.54717	0.187	0.073	1.72933e-140	2	B930036N10Rik
Fos2	1.65277e-144	0.605982	0.9	0.791	3.72996e-140	2	Fos
Pttg1ip	1.90098e-144	0.975532	0.444	0.295	4.29014e-140	2	Pttg1ip
C3ar12	2.28419e-144	0.496785	0.699	0.464	5.15497e-140	2	C3ar1
Gapvd1	2.35189e-144	0.575361	0.655	0.514	5.30774e-140	2	Gapvd1
1700011L22Rik	2.5338e-144	2.63191	0.042	0.004	5.71828e-140	2	1700011L22Rik
Gm46515	4.08218e-144	2.9155	0.048	0.006	9.21266e-140	2	Gm46515
Lcp2	4.8053e-144	0.457361	0.752	0.603	1.08446e-139	2	Lcp2
Gm9873	6.45548e-144	3.20066	0.035	0.003	1.45687e-139	2	Gm9873
Trit1	7.46465e-144	1.05834	0.325	0.177	1.68462e-139	2	Trit1
Btbd9	1.04905e-143	0.324189	0.876	0.754	2.3675e-139	2	Btbd9
Rapsn1	1.07116e-143	1.45026	0.223	0.098	2.41739e-139	2	Rapsn
Supt3	3.00448e-143	0.665199	0.521	0.355	6.78052e-139	2	Supt3
Sik2	3.51421e-143	0.551998	0.69	0.542	7.93088e-139	2	Sik2
Slc39a10	4.194e-143	1.17053	0.293	0.152	9.46502e-139	2	Slc39a10
Pum1	4.84213e-143	0.446034	0.747	0.611	1.09277e-138	2	Pum1
Kpnb1	8.93341e-143	0.861554	0.485	0.338	2.01609e-138	2	Kpnb1
Acly	9.57106e-143	0.903577	0.503	0.358	2.16e-138	2	Acly
Atat1	1.42411e-142	1.56832	0.176	0.068	3.21392e-138	2	Atat1
Pum2	3.30066e-142	0.423153	0.747	0.612	7.44893e-138	2	Pum2
Il17ra	3.51206e-142	0.636682	0.512	0.343	7.92602e-138	2	Il17ra
Cap1	3.61292e-142	0.472876	0.813	0.692	8.15364e-138	2	Cap1
AY512915	3.80778e-142	2.58937	0.037	0.003	8.59339e-138	2	AY512915
Mib2	5.26836e-142	1.42199	0.215	0.094	1.18896e-137	2	Mib2
Hykk	6.12453e-142	2.81488	0.046	0.005	1.38218e-137	2	Hykk
Cd79b	1.59129e-141	1.01607	0.231	0.104	3.59123e-137	2	Cd79b
Srsf3	4.20154e-141	0.432318	0.894	0.785	9.48203e-137	2	Srsf3
Ptchd1	7.94047e-141	2.78803	0.049	0.006	1.79201e-136	2	Ptchd1
Mt11	1.1643e-140	0.601955	0.55	0.374	2.6276e-136	2	Mt1
Gm41556	2.02264e-140	2.13974	0.059	0.009	4.5647e-136	2	Gm41556
Ercc5	3.08117e-140	1.26026	0.254	0.122	6.95357e-136	2	Ercc5
Gpr165	3.21175e-140	3.77853	0.028	0.001	7.24828e-136	2	Gpr165
Renbp1	6.26627e-140	0.87617	0.459	0.303	1.41417e-135	2	Renbp
mt-Nd2	9.26463e-140	0.11912	0.959	0.9	2.09084e-135	2	mt-Nd2
Thnsl2	9.39827e-140	2.77475	0.049	0.006	2.121e-135	2	Thnsl2
Arid2	1.11967e-139	0.582493	0.578	0.421	2.52686e-135	2	Arid2
1700028E10Rik	1.16643e-139	1.60044	0.119	0.035	2.6324e-135	2	1700028E10Rik
Gm31410	1.50066e-139	2.71602	0.066	0.012	3.38669e-135	2	Gm31410
Fam114a2	2.87317e-139	0.907392	0.458	0.309	6.48417e-135	2	Fam114a2
Dyrk1a	2.98158e-139	0.450371	0.691	0.545	6.72884e-135	2	Dyrk1a
Zc3h6	3.03979e-139	1.26767	0.229	0.103	6.86019e-135	2	Zc3h6
March8	3.58784e-139	1.23677	0.272	0.137	8.09704e-135	2	March8
Gm26631	5.54793e-139	2.03321	0.085	0.019	1.25206e-134	2	Gm26631
Slc5a10	5.86702e-139	2.93035	0.033	0.002	1.32407e-134	2	Slc5a10
AU015336	6.13197e-139	2.8592	0.035	0.003	1.38386e-134	2	AU015336
Nlk	1.06065e-138	0.53226	0.549	0.377	2.39368e-134	2	Nlk
Lman1l	1.06886e-138	2.44878	0.056	0.008	2.41221e-134	2	Lman1l
Krba1	1.8296e-138	1.9564	0.087	0.02	4.12905e-134	2	Krba1
Ctbp2	2.14698e-138	1.14877	0.307	0.169	4.8453e-134	2	Ctbp2
Tet1	2.71376e-138	2.46537	0.06	0.01	6.1244e-134	2	Tet1
Lactb	3.20501e-138	0.491748	0.471	0.313	7.23307e-134	2	Lactb
Dock9	5.54514e-138	0.643909	0.25	0.112	1.25143e-133	2	Dock9
Dhx32	6.11835e-138	1.46407	0.201	0.086	1.38079e-133	2	Dhx32
Gm50048	7.86349e-138	3.17584	0.034	0.002	1.77463e-133	2	Gm50048
Fnbp1l	1.038e-137	0.769827	0.232	0.102	2.34255e-133	2	Fnbp1l
Zfp641	1.59285e-137	3.09899	0.037	0.003	3.59473e-133	2	Zfp641
Smyd3	1.85434e-137	0.144859	0.732	0.539	4.18486e-133	2	Smyd3
Zbtb34	2.53056e-137	1.39391	0.203	0.086	5.71096e-133	2	Zbtb34
Ctif	2.90123e-137	1.04299	0.284	0.145	6.54749e-133	2	Ctif
Ccnyl1	3.52399e-137	1.40912	0.243	0.116	7.95295e-133	2	Ccnyl1
Lonrf1	4.30431e-137	1.32682	0.208	0.09	9.71398e-133	2	Lonrf1
Senp8	5.67704e-137	2.02622	0.126	0.04	1.28119e-132	2	Senp8
Rsrp1	1.03916e-136	0.40668	0.893	0.789	2.34518e-132	2	Rsrp1
Rnf41	1.39521e-136	1.14419	0.337	0.194	3.1487e-132	2	Rnf41
Gm49708	3.10811e-136	2.93967	0.04	0.004	7.01439e-132	2	Gm49708
Sh3gl1	3.69889e-136	0.791651	0.435	0.283	8.34767e-132	2	Sh3gl1
Baiap2l1	4.22446e-136	1.30448	0.123	0.037	9.53375e-132	2	Baiap2l1
BC005561	7.32784e-136	1.02935	0.323	0.179	1.65375e-131	2	BC005561
Zfp113	8.18274e-136	1.91815	0.111	0.032	1.84668e-131	2	Zfp113
Socs32	8.94107e-136	0.649986	0.698	0.537	2.01782e-131	2	Socs3
Trpm21	1.08646e-135	0.821903	0.423	0.266	2.45193e-131	2	Trpm2
Lrrc75a	1.76301e-135	1.59436	0.125	0.039	3.97877e-131	2	Lrrc75a
Rel	1.92606e-135	0.172215	0.868	0.71	4.34673e-131	2	Rel
Dnajb13	2.66312e-135	1.69502	0.121	0.037	6.01013e-131	2	Dnajb13
Pfkfb3	6.37003e-135	0.534747	0.708	0.571	1.43759e-130	2	Pfkfb3
Ccdc122	7.46744e-135	1.71915	0.174	0.069	1.68525e-130	2	Ccdc122
Selenof1	1.28721e-134	0.458138	0.798	0.665	2.90498e-130	2	Selenof
Dennd6a	2.05274e-134	0.896774	0.44	0.289	4.63263e-130	2	Dennd6a
Setdb1	2.91234e-134	0.96959	0.385	0.239	6.57257e-130	2	Setdb1
Pepd	6.1446e-134	0.769388	0.483	0.338	1.38671e-129	2	Pepd
Mitf2	7.69176e-134	0.226467	0.783	0.548	1.73588e-129	2	Mitf
D630045J12Rik	1.03813e-133	3.11741	0.041	0.004	2.34284e-129	2	D630045J12Rik
Traf5	1.08672e-133	0.747284	0.482	0.328	2.45251e-129	2	Traf5
Rtn3	1.09982e-133	0.353949	0.85	0.712	2.48208e-129	2	Rtn3
Ankrd10	1.95721e-133	0.85187	0.388	0.237	4.41703e-129	2	Ankrd10
Man2a2	2.37045e-133	0.926673	0.285	0.147	5.34964e-129	2	Man2a2
Etf1	3.18501e-133	0.524081	0.786	0.705	7.18794e-129	2	Etf1
Nrros2	3.69394e-133	0.453084	0.806	0.638	8.33648e-129	2	Nrros
Zfp105	3.89612e-133	2.6812	0.063	0.011	8.79276e-129	2	Zfp105
Mgat51	4.74531e-133	0.252654	0.849	0.671	1.07092e-128	2	Mgat5
Slc23a2	5.08269e-133	0.657184	0.524	0.368	1.14706e-128	2	Slc23a2
Man2b2	8.67153e-133	1.33972	0.274	0.144	1.95699e-128	2	Man2b2
Rassf8	1.39951e-132	1.37436	0.186	0.076	3.15842e-128	2	Rassf8
1300017J02Rik	1.48491e-132	2.60152	0.069	0.014	3.35115e-128	2	1300017J02Rik
Atf7	1.74506e-132	0.625628	0.597	0.453	3.93825e-128	2	Atf7
Slc35b21	1.76073e-132	0.86871	0.434	0.287	3.97363e-128	2	Slc35b2
Cgrrf1	2.44897e-132	1.23464	0.28	0.147	5.52683e-128	2	Cgrrf1
Fignl2	2.49049e-132	2.03364	0.07	0.014	5.62054e-128	2	Fignl2
Pcm1	3.48016e-132	0.531607	0.629	0.487	7.85402e-128	2	Pcm1
Galnt4	3.51714e-132	2.30386	0.1	0.027	7.93748e-128	2	Galnt4
Fam72a	4.86192e-132	2.4208	0.087	0.021	1.09724e-127	2	Fam72a
Prdm2	5.49285e-132	0.555242	0.64	0.504	1.23963e-127	2	Prdm2
Pik3c2b	1.68838e-131	2.13879	0.058	0.009	3.81033e-127	2	Pik3c2b
Zscan18	1.78444e-131	2.37334	0.069	0.014	4.02712e-127	2	Zscan18
1110051M20Rik	2.05961e-131	1.22431	0.279	0.146	4.64814e-127	2	1110051M20Rik
Rcan1	2.1094e-131	1.57348	0.219	0.1	4.7605e-127	2	Rcan1
Fam89a	2.3223e-131	1.53522	0.109	0.031	5.24096e-127	2	Fam89a
Gm11638	2.51534e-131	2.86543	0.03	0.002	5.67661e-127	2	Gm11638
Bmf1	2.9257e-131	1.34561	0.228	0.107	6.60271e-127	2	Bmf
Cdkal1	2.95392e-131	0.463143	0.652	0.509	6.6664e-127	2	Cdkal1
Gm3667	3.76565e-131	3.34641	0.033	0.002	8.49833e-127	2	Gm3667
Ulk4	3.83525e-131	1.1988	0.198	0.084	8.6554e-127	2	Ulk4
Skap21	4.12022e-131	0.304349	0.91	0.742	9.29851e-127	2	Skap2
Ston1	5.85456e-131	1.97844	0.063	0.011	1.32126e-126	2	Ston1
Pnrc11	6.42084e-131	0.408895	0.918	0.818	1.44905e-126	2	Pnrc1
Sh3kbp1	6.45549e-131	0.27427	0.871	0.747	1.45687e-126	2	Sh3kbp1
Rxrg	6.51865e-131	3.51612	0.031	0.002	1.47113e-126	2	Rxrg
Nasp	8.14875e-131	0.93177	0.483	0.34	1.83901e-126	2	Nasp
Zfp217	9.85934e-131	0.979119	0.333	0.19	2.22506e-126	2	Zfp217
Matk	1.1647e-130	1.0821	0.264	0.133	2.6285e-126	2	Matk
Fkbp14	1.41063e-130	3.1144	0.036	0.003	3.1835e-126	2	Fkbp14
Fggy1	3.00936e-130	1.10994	0.299	0.162	6.79152e-126	2	Fggy
Casc4	3.89112e-130	1.69228	0.1	0.027	8.78147e-126	2	Casc4
Xiap	4.17217e-130	0.600442	0.626	0.49	9.41576e-126	2	Xiap
Plxna4os11	4.44196e-130	1.52884	0.216	0.098	1.00246e-125	2	Plxna4os1
Nsun6	6.25392e-130	1.11608	0.281	0.146	1.41138e-125	2	Nsun6
Gm14902	7.5534e-130	3.26946	0.036	0.003	1.70465e-125	2	Gm14902
Tent5a1	1.26339e-129	0.682737	0.672	0.524	2.85122e-125	2	Tent5a
Zcwpw2	1.61833e-129	2.09134	0.097	0.026	3.65225e-125	2	Zcwpw2
5330438D12Rik	2.03683e-129	0.315959	0.465	0.304	4.59672e-125	2	5330438D12Rik
Zhx3	2.6343e-129	1.27319	0.173	0.068	5.94508e-125	2	Zhx3
Tmem50a	3.21171e-129	0.420217	0.844	0.716	7.2482e-125	2	Tmem50a
Ubr5	3.84851e-129	0.400413	0.683	0.548	8.68532e-125	2	Ubr5
Meis1	4.56294e-129	1.25866	0.14	0.048	1.02976e-124	2	Meis1
Miga1	5.01801e-129	1.44052	0.155	0.058	1.13246e-124	2	Miga1
Klf7	5.82154e-129	0.653596	0.511	0.355	1.31381e-124	2	Klf7
Taok1	6.86848e-129	0.427589	0.708	0.57	1.55008e-124	2	Taok1
Pign	1.12492e-128	0.773641	0.433	0.284	2.53872e-124	2	Pign
Ash1l	1.71225e-128	0.352774	0.816	0.701	3.86421e-124	2	Ash1l
Zfp24	1.7784e-128	1.20427	0.3	0.165	4.01348e-124	2	Zfp24
Ifngr22	2.97895e-128	0.427213	0.792	0.6	6.7229e-124	2	Ifngr2
Kif1b	4.01201e-128	0.597271	0.549	0.4	9.05432e-124	2	Kif1b
Ptbp3	4.39466e-128	0.35519	0.892	0.798	9.91788e-124	2	Ptbp3
Gm14966	7.3986e-128	1.48285	0.159	0.06	1.66972e-123	2	Gm14966
Iqch	1.2053e-127	2.97814	0.039	0.004	2.72012e-123	2	Iqch
Tnrc18	1.20714e-127	0.526726	0.639	0.514	2.72428e-123	2	Tnrc18
Nup210l	1.37806e-127	1.41152	0.242	0.119	3.11002e-123	2	Nup210l
Megf11	2.0226e-127	1.79009	0.064	0.012	4.5646e-123	2	Megf11
Chil1	2.17586e-127	1.81642	0.067	0.013	4.91047e-123	2	Chil1
Stx2	2.5176e-127	1.0967	0.332	0.197	5.68173e-123	2	Stx2
Gm27201	3.8185e-127	0.84429	0.216	0.096	8.6176e-123	2	Gm27201
Tgfbrap1	7.66478e-127	1.2344	0.265	0.138	1.72979e-122	2	Tgfbrap1
Vgll4	8.40973e-127	0.154486	0.734	0.561	1.89791e-122	2	Vgll4
Pigv	1.05577e-126	1.31913	0.225	0.106	2.38267e-122	2	Pigv
Tbc1d9b	1.2287e-126	0.579579	0.505	0.354	2.77293e-122	2	Tbc1d9b
Bptf	1.35134e-126	0.430654	0.699	0.564	3.0497e-122	2	Bptf
Rfx3	2.11594e-126	0.633523	0.455	0.295	4.77524e-122	2	Rfx3
9930021J03Rik	2.76582e-126	0.682112	0.563	0.42	6.2419e-122	2	9930021J03Rik
Dnajc28	3.37963e-126	2.34501	0.06	0.011	7.62714e-122	2	Dnajc28
Tnf	3.49959e-126	1.22918	0.375	0.231	7.89789e-122	2	Tnf
Tmem1411	9.27585e-126	1.31942	0.272	0.145	2.09337e-121	2	Tmem141
Gaa1	9.85648e-126	1.15477	0.31	0.179	2.22441e-121	2	Gaa
Tbc1d19	1.01471e-125	1.62737	0.151	0.056	2.29e-121	2	Tbc1d19
Zfp644	1.03864e-125	0.498726	0.596	0.449	2.344e-121	2	Zfp644
Nlrp1a	1.48067e-125	1.37615	0.23	0.111	3.34159e-121	2	Nlrp1a
AU040320	2.09865e-125	0.793912	0.398	0.25	4.73623e-121	2	AU040320
Lcor	2.58225e-125	0.47135	0.654	0.521	5.82762e-121	2	Lcor
Cux1	2.89672e-125	0.284631	0.862	0.728	6.53732e-121	2	Cux1
Map3k2	4.04724e-125	0.506377	0.638	0.506	9.13381e-121	2	Map3k2
Sardh	6.15609e-125	2.63347	0.038	0.004	1.38931e-120	2	Sardh
Rnf185	6.9561e-125	0.939859	0.353	0.21	1.56985e-120	2	Rnf185
Sall2	8.88775e-125	2.44983	0.064	0.012	2.00579e-120	2	Sall2
Tpp2	1.18913e-124	0.420033	0.713	0.583	2.68363e-120	2	Tpp2
Mex3b	1.3111e-124	1.7813	0.101	0.029	2.95889e-120	2	Mex3b
D030028A08Rik	1.93136e-124	1.29475	0.178	0.073	4.3587e-120	2	D030028A08Rik
Zfp580	2.00599e-124	2.25523	0.082	0.02	4.52712e-120	2	Zfp580
2700081O15Rik	2.62949e-124	2.88417	0.045	0.006	5.93423e-120	2	2700081O15Rik
Abcd3	2.63373e-124	1.15548	0.282	0.153	5.94379e-120	2	Abcd3
Lrpprc	5.71732e-124	0.945993	0.36	0.219	1.29029e-119	2	Lrpprc
Phlpp2	8.50121e-124	1.07996	0.266	0.138	1.91855e-119	2	Phlpp2
Vapa1	1.33449e-123	0.422627	0.814	0.689	3.01168e-119	2	Vapa
Zswim3	1.65512e-123	1.78573	0.117	0.037	3.73527e-119	2	Zswim3
Thada	1.78041e-123	0.331807	0.597	0.439	4.01803e-119	2	Thada
Dnah10	1.79125e-123	2.90824	0.034	0.003	4.0425e-119	2	Dnah10
Ahdc1	2.07491e-123	0.965839	0.219	0.1	4.68266e-119	2	Ahdc1
Nfkbid	2.31943e-123	0.737472	0.578	0.441	5.23449e-119	2	Nfkbid
Smagp1	2.35893e-123	1.34261	0.256	0.132	5.32364e-119	2	Smagp
Cd164l2	2.70935e-123	2.93171	0.026	0.001	6.11446e-119	2	Cd164l2
Asah2	2.88034e-123	1.35228	0.217	0.102	6.50034e-119	2	Asah2
Arhgef2	3.17362e-123	0.588471	0.577	0.445	7.16223e-119	2	Arhgef2
Slc4a7	3.19856e-123	0.452081	0.628	0.478	7.2185e-119	2	Slc4a7
Bckdhb	4.25557e-123	1.09648	0.266	0.138	9.60397e-119	2	Bckdhb
Rnf111	4.25647e-123	0.491142	0.646	0.517	9.60599e-119	2	Rnf111
Rab3gap1	4.39977e-123	0.596674	0.515	0.365	9.9294e-119	2	Rab3gap1
Pacrg	5.1079e-123	2.19347	0.054	0.009	1.15275e-118	2	Pacrg
Dusp8	5.84041e-123	2.55095	0.041	0.005	1.31806e-118	2	Dusp8
Prkd3	7.67722e-123	0.671201	0.388	0.238	1.7326e-118	2	Prkd3
Ick	1.00031e-122	1.53613	0.162	0.064	2.2575e-118	2	Ick
Slc16a10	1.00084e-122	0.601832	0.509	0.351	2.25869e-118	2	Slc16a10
Gnaq1	1.38445e-122	0.211256	0.922	0.746	3.12442e-118	2	Gnaq
Tead2	2.75585e-122	1.70896	0.053	0.008	6.2194e-118	2	Tead2
Srek1	3.19094e-122	0.577296	0.597	0.459	7.2013e-118	2	Srek1
Hexim1	3.25469e-122	1.21053	0.321	0.189	7.34519e-118	2	Hexim1
Arhgef6	3.91146e-122	0.555178	0.562	0.416	8.82739e-118	2	Arhgef6
Ppt12	5.72154e-122	0.356203	0.716	0.549	1.29124e-117	2	Ppt1
St6galnac6	7.14733e-122	1.43349	0.231	0.113	1.61301e-117	2	St6galnac6
Gm9484	7.24486e-122	2.73954	0.056	0.01	1.63502e-117	2	Gm9484
Rbm5	7.65054e-122	0.456434	0.672	0.542	1.72657e-117	2	Rbm5
Nop2	1.20955e-121	1.50009	0.214	0.101	2.7297e-117	2	Nop2
Ctnnb1	1.54727e-121	0.524635	0.649	0.526	3.49188e-117	2	Ctnnb1
Dmtf1	1.72915e-121	0.652973	0.481	0.335	3.90234e-117	2	Dmtf1
Phkg1	2.21775e-121	2.05455	0.059	0.011	5.00501e-117	2	Phkg1
Gm2511	2.58015e-121	2.36276	0.033	0.003	5.82289e-117	2	Gm2511
Leprot2	2.80062e-121	0.702208	0.544	0.413	6.32044e-117	2	Leprot
Lrmda2	3.33994e-121	0.173004	0.983	0.756	7.53757e-117	2	Lrmda
Stk10	3.91097e-121	0.295053	0.631	0.464	8.82627e-117	2	Stk10
Clcf1	4.57779e-121	1.28884	0.174	0.071	1.03312e-116	2	Clcf1
Pprc1	5.1714e-121	1.11841	0.288	0.159	1.16708e-116	2	Pprc1
Crat1	5.45727e-121	1.32999	0.249	0.129	1.2316e-116	2	Crat
Gpr1461	5.86113e-121	1.00084	0.353	0.214	1.32274e-116	2	Gpr146
Slc29a11	8.68659e-121	1.1827	0.321	0.191	1.96039e-116	2	Slc29a1
Nradd	1.5964e-120	2.27955	0.084	0.021	3.60275e-116	2	Nradd
Strn3	1.65864e-120	0.371592	0.787	0.67	3.74323e-116	2	Strn3
Gm3411	1.75014e-120	3.97552	0.024	0.001	3.94971e-116	2	Gm3411
Rad9b	5.25221e-120	1.6843	0.108	0.033	1.18532e-115	2	Rad9b
Kdm6b	6.37649e-120	0.499462	0.733	0.621	1.43905e-115	2	Kdm6b
Kcnq1ot1	1.04889e-119	0.747542	0.4	0.25	2.36714e-115	2	Kcnq1ot1
Lpar2	1.12419e-119	2.057	0.064	0.013	2.53706e-115	2	Lpar2
Slc38a71	1.15351e-119	1.36646	0.227	0.111	2.60324e-115	2	Slc38a7
Klhl38	1.24013e-119	3.57351	0.026	0.001	2.79872e-115	2	Klhl38
Tug1	1.31738e-119	0.843689	0.403	0.264	2.97307e-115	2	Tug1
Arhgap35	2.70991e-119	0.933549	0.297	0.164	6.11573e-115	2	Arhgap35
Mbd5	4.07536e-119	0.40589	0.708	0.576	9.19727e-115	2	Mbd5
Zfp810	5.37863e-119	1.15736	0.252	0.129	1.21385e-114	2	Zfp810
Sqor2	6.30932e-119	1.0889	0.347	0.215	1.42389e-114	2	Sqor
Gm10382	7.23821e-119	2.54409	0.054	0.009	1.63352e-114	2	Gm10382
Gm50333	7.25367e-119	2.10837	0.065	0.013	1.63701e-114	2	Gm50333
Eif2ak4	7.45869e-119	0.839689	0.358	0.218	1.68328e-114	2	Eif2ak4
Usp12	8.01552e-119	0.482489	0.602	0.458	1.80894e-114	2	Usp12
Cep63	1.36707e-118	1.07378	0.292	0.163	3.0852e-114	2	Cep63
Cdk13	1.50552e-118	0.371513	0.729	0.6	3.39766e-114	2	Cdk13
Narf	1.5596e-118	0.890108	0.406	0.266	3.51971e-114	2	Narf
Unk	1.62699e-118	0.954379	0.328	0.194	3.67178e-114	2	Unk
P3h3	2.46235e-118	1.92131	0.111	0.035	5.55704e-114	2	P3h3
Limk1	2.70839e-118	1.42429	0.205	0.095	6.11229e-114	2	Limk1
Prdm111	2.73622e-118	1.294	0.169	0.069	6.17509e-114	2	Prdm11
Ralb2	3.01078e-118	0.582238	0.576	0.43	6.79472e-114	2	Ralb
Ube2f1	3.95981e-118	0.640684	0.619	0.506	8.93649e-114	2	Ube2f
Tiam1	4.29915e-118	0.652486	0.352	0.206	9.70231e-114	2	Tiam1
Slc44a2	4.37626e-118	0.634698	0.397	0.248	9.87634e-114	2	Slc44a2
Tcf12	6.61985e-118	0.184463	0.782	0.615	1.49397e-113	2	Tcf12
Calr2	7.40858e-118	0.326483	0.942	0.775	1.67197e-113	2	Calr
Slc36a2	8.19996e-118	3.1537	0.042	0.005	1.85057e-113	2	Slc36a2
9530062K07Rik	8.50114e-118	2.2206	0.075	0.017	1.91854e-113	2	9530062K07Rik
Gm11998	1.05673e-117	2.42076	0.049	0.008	2.38482e-113	2	Gm11998
Exoc5	1.41135e-117	0.609962	0.56	0.428	3.18513e-113	2	Exoc5
Ndufaf7	1.46984e-117	1.11039	0.257	0.133	3.31714e-113	2	Ndufaf7
Gm47283	1.57238e-117	0.43943	0.732	0.58	3.54856e-113	2	Gm47283
Zcwpw1	3.97009e-117	1.63172	0.122	0.041	8.95969e-113	2	Zcwpw1
Gbf1	5.35163e-117	0.479196	0.623	0.481	1.20776e-112	2	Gbf1
Dennd5a	6.32354e-117	0.401987	0.661	0.518	1.4271e-112	2	Dennd5a
Cyb5d2	8.80873e-117	1.58635	0.131	0.046	1.98795e-112	2	Cyb5d2
Smim10l2a	1.06766e-116	2.99643	0.04	0.005	2.40949e-112	2	Smim10l2a
Dusp12	1.12912e-116	1.22579	0.265	0.142	2.5482e-112	2	Dusp12
Tmem150a	1.55598e-116	2.18792	0.071	0.016	3.51154e-112	2	Tmem150a
Lix1	1.66619e-116	2.32668	0.039	0.005	3.76026e-112	2	Lix1
Qser1	1.75921e-116	1.16929	0.231	0.114	3.97019e-112	2	Qser1
Eid2	2.82964e-116	2.23788	0.055	0.01	6.38593e-112	2	Eid2
Slc2a12	3.12095e-116	2.03656	0.061	0.012	7.04336e-112	2	Slc2a12
Gpr1571	4.97313e-116	1.43572	0.19	0.085	1.12234e-111	2	Gpr157
Tmigd3	5.00374e-116	1.84652	0.054	0.009	1.12924e-111	2	Tmigd3
Rhot1	5.3757e-116	0.871177	0.406	0.273	1.21319e-111	2	Rhot1
Gm14011	5.73823e-116	2.52232	0.038	0.004	1.295e-111	2	Gm14011
Arid3a1	6.56962e-116	0.980595	0.334	0.2	1.48263e-111	2	Arid3a
Rsbn1	7.00343e-116	0.59544	0.501	0.355	1.58053e-111	2	Rsbn1
Mbtps2	7.07493e-116	0.927515	0.326	0.191	1.59667e-111	2	Mbtps2
Ctnnd2	9.47683e-116	0.876841	0.133	0.047	2.13873e-111	2	Ctnnd2
Pcdhga12	9.96319e-116	2.3081	0.044	0.006	2.24849e-111	2	Pcdhga12
Txndc15	1.74958e-115	0.844093	0.435	0.306	3.94846e-111	2	Txndc15
Ripk2	2.11556e-115	0.599558	0.44	0.289	4.77439e-111	2	Ripk2
Cd1511	2.25766e-115	1.42529	0.224	0.111	5.09509e-111	2	Cd151
Sh3tc1	2.32428e-115	1.34637	0.202	0.094	5.24543e-111	2	Sh3tc1
Zfp975	3.22786e-115	1.75833	0.108	0.034	7.28463e-111	2	Zfp975
Anks3	3.3337e-115	1.00859	0.274	0.149	7.52349e-111	2	Anks3
Hist1h4d	4.36666e-115	1.23546	0.229	0.113	9.85468e-111	2	Hist1h4d
Rxfp1	5.08912e-115	3.75043	0.025	0.001	1.14851e-110	2	Rxfp1
Slc25a36	5.23536e-115	0.62145	0.494	0.356	1.18152e-110	2	Slc25a36
Hic2	6.72533e-115	1.37995	0.159	0.064	1.51777e-110	2	Hic2
Hmgxb3	7.23599e-115	0.995094	0.317	0.186	1.63302e-110	2	Hmgxb3
Comtd11	1.51064e-114	1.35228	0.268	0.148	3.4092e-110	2	Comtd1
Olfm4	1.53746e-114	2.44381	0.026	0.002	3.46975e-110	2	Olfm4
Akirin1	1.71766e-114	0.629512	0.582	0.464	3.87643e-110	2	Akirin1
Snrk	1.74615e-114	0.756567	0.353	0.216	3.9407e-110	2	Snrk
Hdac8	2.10709e-114	0.545902	0.538	0.382	4.75527e-110	2	Hdac8
Gm29811	2.72781e-114	3.0054	0.035	0.004	6.15612e-110	2	Gm29811
Zranb1	4.09595e-114	0.646244	0.524	0.386	9.24374e-110	2	Zranb1
Ctso	5.88068e-114	0.98758	0.362	0.231	1.32715e-109	2	Ctso
As3mt1	6.57064e-114	1.21101	0.267	0.145	1.48286e-109	2	As3mt
Adhfe1	7.5522e-114	1.79976	0.061	0.012	1.70438e-109	2	Adhfe1
Atxn10	1.27225e-113	0.583193	0.574	0.445	2.87122e-109	2	Atxn10
Midn	1.92755e-113	0.867071	0.513	0.393	4.35009e-109	2	Midn
Trp53	2.65023e-113	0.649455	0.538	0.403	5.98104e-109	2	Trp53
Mtch1	5.97007e-113	0.604238	0.57	0.452	1.34732e-108	2	Mtch1
Dhtkd1	6.22452e-113	2.93693	0.032	0.003	1.40475e-108	2	Dhtkd1
Pja2	8.00429e-113	0.88628	0.384	0.251	1.80641e-108	2	Pja2
Hmox22	8.42663e-113	0.521862	0.658	0.536	1.90172e-108	2	Hmox2
Tmem41a	1.23746e-112	2.40621	0.073	0.017	2.79269e-108	2	Tmem41a
Ddx31	1.24072e-112	1.0568	0.247	0.128	2.80006e-108	2	Ddx31
Chst9	1.4544e-112	2.78644	0.027	0.002	3.2823e-108	2	Chst9
Plpp7	1.52095e-112	2.19559	0.067	0.015	3.43247e-108	2	Plpp7
Colgalt11	1.57885e-112	0.716341	0.481	0.347	3.56315e-108	2	Colgalt1
Slc49a4	1.59493e-112	0.584489	0.492	0.342	3.59944e-108	2	Slc49a4
Taz	2.00153e-112	0.883599	0.393	0.262	4.51705e-108	2	Taz
Prox2	2.00658e-112	2.04844	0.074	0.018	4.52844e-108	2	Prox2
Mmp21	2.0649e-112	1.70566	0.119	0.041	4.66008e-108	2	Mmp2
Sap25	3.12181e-112	1.28069	0.179	0.078	7.04531e-108	2	Sap25
Zfp384	3.38164e-112	1.05447	0.315	0.188	7.63169e-108	2	Zfp384
Rmnd1	3.39578e-112	0.998921	0.328	0.199	7.66361e-108	2	Rmnd1
Gm12148	3.48914e-112	4.64786	0.025	0.002	7.8743e-108	2	Gm12148
Rabgap1	3.61774e-112	0.602296	0.505	0.367	8.16453e-108	2	Rabgap1
Trpc4ap	4.33326e-112	0.496176	0.621	0.498	9.77929e-108	2	Trpc4ap
6030468B19Rik	7.28143e-112	2.13623	0.075	0.018	1.64327e-107	2	6030468B19Rik
Tcf7l22	1.5798e-111	0.215609	0.668	0.467	3.56528e-107	2	Tcf7l2
Gm26944	2.17331e-111	1.46726	0.104	0.033	4.90472e-107	2	Gm26944
Tmem243	3.0323e-111	0.473566	0.595	0.468	6.84329e-107	2	Tmem243
Phykpl	4.52791e-111	0.868773	0.267	0.144	1.02186e-106	2	Phykpl
2610035D17Rik	4.58678e-111	0.647946	0.271	0.14	1.03515e-106	2	2610035D17Rik
Gm47731	5.08394e-111	3.68486	0.024	0.001	1.14734e-106	2	Gm47731
Ptbp2	5.1585e-111	0.539304	0.532	0.392	1.16417e-106	2	Ptbp2
Tasor	5.82156e-111	0.515057	0.588	0.453	1.31381e-106	2	Tasor
Rasgef1b1	9.2797e-111	0.442153	0.632	0.47	2.09424e-106	2	Rasgef1b
Arhgap4	1.02488e-110	0.627272	0.449	0.304	2.31294e-106	2	Arhgap4
Tcaf1	1.173e-110	2.62459	0.042	0.006	2.64723e-106	2	Tcaf1
Ubn2	1.19828e-110	0.412658	0.722	0.595	2.70427e-106	2	Ubn2
Xpot	1.87761e-110	1.02396	0.309	0.183	4.23738e-106	2	Xpot
Pccb	2.55688e-110	1.44364	0.156	0.064	5.77037e-106	2	Pccb
Trim65	3.65928e-110	1.33627	0.224	0.113	8.25826e-106	2	Trim65
Klhl13	3.97181e-110	2.83139	0.031	0.003	8.96358e-106	2	Klhl13
Postn	4.16952e-110	3.58845	0.024	0.001	9.40978e-106	2	Postn
Tnip2	4.17229e-110	0.873397	0.372	0.241	9.41601e-106	2	Tnip2
Kif9	4.63284e-110	1.31394	0.155	0.062	1.04554e-105	2	Kif9
Plekha8	5.14184e-110	1.77489	0.106	0.034	1.16041e-105	2	Plekha8
Cotl11	5.85198e-110	0.445595	0.905	0.813	1.32067e-105	2	Cotl1
Ankrd17	6.15042e-110	0.318996	0.803	0.695	1.38803e-105	2	Ankrd17
[truncated: 3,764 more rows]

## Sheet: Cluster3_Tcell
gene	p_val	avg_log2FC	pct.1	pct.2	p_val_adj	cluster	gene
Skap1	0	3.38258	0.962	0.16	0	3	Skap1
Itk	0	3.65128	0.93	0.143	0	3	Itk
Themis	0	4.84913	0.84	0.067	0	3	Themis
Cd3g	0	4.01394	0.865	0.113	0	3	Cd3g
Cd3e	0	3.9959	0.833	0.093	0	3	Cd3e
Cd3d	0	3.83753	0.841	0.108	0	3	Cd3d
Trbc2	0	3.89851	0.854	0.13	0	3	Trbc2
Lck	0	3.46449	0.84	0.127	0	3	Lck
Trac	0	3.55697	0.798	0.1	0	3	Trac
Camk4	0	3.46833	0.8	0.103	0	3	Camk4
Ms4a4b	0	3.4508	0.895	0.224	0	3	Ms4a4b
Cd247	0	3.49237	0.786	0.121	0	3	Cd247
Cd2	0	2.82297	0.787	0.131	0	3	Cd2
Ablim1	0	3.08364	0.819	0.166	0	3	Ablim1
Prkcq	0	3.40554	0.784	0.132	0	3	Prkcq
Ptpn22	0	3.18679	0.941	0.293	0	3	Ptpn22
Cd28	0	3.67377	0.746	0.099	0	3	Cd28
Icos	0	3.05279	0.764	0.118	0	3	Icos
Ets1	0	2.81328	0.906	0.263	0	3	Ets1
Ltb	0	3.17341	0.795	0.16	0	3	Ltb
Gimap3	0	2.95064	0.762	0.133	0	3	Gimap3
Ppp1r16b	0	2.78107	0.784	0.158	0	3	Ppp1r16b
Gimap4	0	2.65727	0.767	0.144	0	3	Gimap4
Bcl11b	0	3.8573	0.701	0.08	0	3	Bcl11b
Nkg7	0	3.08155	0.752	0.147	0	3	Nkg7
Stat4	0	2.40047	0.88	0.276	0	3	Stat4
Thy1	0	3.69785	0.701	0.097	0	3	Thy1
Il2rb	0	2.29284	0.73	0.137	0	3	Il2rb
Ctla4	0	2.7232	0.721	0.136	0	3	Ctla4
Gimap6	0	2.53649	0.768	0.184	0	3	Gimap6
Lat	0	3.45453	0.674	0.094	0	3	Lat
Cxcr6	0	4.18554	0.654	0.076	0	3	Cxcr6
Ptprcap	0	2.64635	0.726	0.149	0	3	Ptprcap
Tox	0	3.29989	0.68	0.111	0	3	Tox
Grap2	0	3.60329	0.804	0.238	0	3	Grap2
Tnik	0	2.73079	0.718	0.154	0	3	Tnik
Gm2682	0	3.3489	0.651	0.098	0	3	Gm2682
Gimap1	0	2.75247	0.69	0.144	0	3	Gimap1
Ctsw	0	2.94554	0.662	0.117	0	3	Ctsw
2001-09-01	0	2.64027	0.676	0.145	0	3	2001-09-01
Rabgap1l	0	2.38424	0.894	0.368	0	3	Rabgap1l
Cd226	0	3.80856	0.604	0.081	0	3	Cd226
Ikzf3	0	2.95613	0.639	0.117	0	3	Ikzf3
Cd6	0	3.98728	0.592	0.071	0	3	Cd6
Gm8369	0	3.42741	0.663	0.147	0	3	Gm8369
Prkca1	0	2.22637	0.818	0.311	0	3	Prkca
Arap2	0	2.98736	0.662	0.157	0	3	Arap2
Rnf125	0	3.09629	0.61	0.107	0	3	Rnf125
Sh2d2a	0	2.78588	0.608	0.11	0	3	Sh2d2a
Stk39	0	3.33281	0.623	0.126	0	3	Stk39
Gramd3	0	3.8911	0.722	0.228	0	3	Gramd3
Pde7a	0	3.05044	0.762	0.27	0	3	Pde7a
Zap70	0	3.31971	0.58	0.089	0	3	Zap70
Il18r1	0	2.95991	0.591	0.107	0	3	Il18r1
St6galnac3	0	3.43444	0.58	0.096	0	3	St6galnac3
Ccdc88c	0	2.81653	0.612	0.129	0	3	Ccdc88c
Pdcd1	0	4.00997	0.551	0.069	0	3	Pdcd1
Mllt3	0	2.62796	0.733	0.254	0	3	Mllt3
Satb1	0	2.588	0.633	0.159	0	3	Satb1
Klrd1	0	3.0496	0.599	0.127	0	3	Klrd1
Sntb1	0	3.26904	0.559	0.095	0	3	Sntb1
Fam169b	0	3.34846	0.543	0.08	0	3	Fam169b
Cd5	0	3.47778	0.537	0.077	0	3	Cd5
Ppp3cc	0	2.77831	0.614	0.154	0	3	Ppp3cc
Ctla2a	0	2.18813	0.581	0.123	0	3	Ctla2a
Fasl	0	3.24816	0.534	0.081	0	3	Fasl
Atxn1	0	2.38175	0.882	0.434	0	3	Atxn1
Trbc1	0	3.43633	0.564	0.117	0	3	Trbc1
Gimap8	0	2.7622	0.541	0.1	0	3	Gimap8
Tmem163	0	3.23467	0.518	0.09	0	3	Tmem163
2006-09-01	0	2.46686	0.623	0.197	0	3	2006-09-01
Inpp4b1	0	2.55424	0.896	0.471	0	3	Inpp4b
P2ry10	0	2.33467	0.584	0.163	0	3	P2ry10
Rinl	0	2.41845	0.697	0.285	0	3	Rinl
Rora	0	2.87557	0.565	0.162	0	3	Rora
Cd96	0	3.69984	0.46	0.058	0	3	Cd96
Fyn	0	1.9262	0.853	0.452	0	3	Fyn
Gimap5	0	2.47798	0.503	0.103	0	3	Gimap5
Ubash3a	0	3.91387	0.456	0.056	0	3	Ubash3a
Tbc1d10c	0	2.75066	0.533	0.134	0	3	Tbc1d10c
Gimap7	0	2.48302	0.49	0.093	0	3	Gimap7
Klrc1	0	3.65439	0.45	0.053	0	3	Klrc1
Farp1	0	3.24807	0.491	0.097	0	3	Farp1
Mctp2	0	2.29504	0.48	0.09	0	3	Mctp2
Tbx21	0	2.77179	0.479	0.091	0	3	Tbx21
Sh2d1a	0	3.16372	0.458	0.07	0	3	Sh2d1a
Dgka	0	3.06662	0.51	0.123	0	3	Dgka
Tnfrsf18	0	1.89536	0.515	0.138	0	3	Tnfrsf18
Il7r	0	2.72066	0.584	0.208	0	3	Il7r
Plekha5	0	2.3648	0.525	0.151	0	3	Plekha5
Runx2	0	2.37653	0.687	0.316	0	3	Runx2
Cblb	0	2.42021	0.895	0.526	0	3	Cblb
Tnfrsf9	0	1.95031	0.49	0.122	0	3	Tnfrsf9
Spn	0	2.60632	0.504	0.137	0	3	Spn
Bcl2	0	2.42247	0.647	0.282	0	3	Bcl2
Ripor2	0	1.78723	0.631	0.267	0	3	Ripor2
Fam102a	0	2.94423	0.466	0.105	0	3	Fam102a
Prkch	0	2.36627	0.912	0.552	0	3	Prkch
BE692007	0	2.9739	0.502	0.142	0	3	BE692007
Gimap9	0	2.44556	0.467	0.108	0	3	Gimap9
Gm15472	0	3.28313	0.432	0.073	0	3	Gm15472
Utrn	0	2.22227	0.865	0.506	0	3	Utrn
Lax1	0	3.05889	0.422	0.067	0	3	Lax1
Cd8b1	0	4.37851	0.397	0.043	0	3	Cd8b1
Ccnd2	0	1.85803	0.604	0.25	0	3	Ccnd2
Hcst	0	2.5268	0.742	0.388	0	3	Hcst
Ifng	0	4.1929	0.41	0.057	0	3	Ifng
Il12rb2	0	2.74885	0.473	0.123	0	3	Il12rb2
Cd8a	0	4.4429	0.389	0.041	0	3	Cd8a
Pdcd41	0	1.87157	0.73	0.386	0	3	Pdcd4
Airn	0	3.00463	0.452	0.109	0	3	Airn
Sidt1	0	3.57276	0.407	0.068	0	3	Sidt1
Cdk17	0	1.94857	0.744	0.406	0	3	Cdk17
Abcb1a	0	2.63251	0.474	0.138	0	3	Abcb1a
Gpr174	0	3.26079	0.398	0.063	0	3	Gpr174
Dusp5	0	1.8246	0.669	0.335	0	3	Dusp5
Sesn3	0	2.76414	0.49	0.161	0	3	Sesn3
Zdhhc18	0	2.18497	0.552	0.224	0	3	Zdhhc18
Lef1	0	3.72811	0.388	0.061	0	3	Lef1
Vps37b	0	2.23939	0.88	0.553	0	3	Vps37b
Txk	0	1.99684	0.436	0.11	0	3	Txk
Adam19	0	2.41301	0.507	0.181	0	3	Adam19
Zeb11	0	1.66238	0.717	0.391	0	3	Zeb1
Sytl2	0	2.98002	0.395	0.071	0	3	Sytl2
Gm36975	0	2.65154	0.434	0.113	0	3	Gm36975
Jakmip1	0	2.81759	0.4	0.079	0	3	Jakmip1
Gprin3	0	3.79722	0.372	0.051	0	3	Gprin3
Lrba1	0	1.46527	0.684	0.366	0	3	Lrba
Atp2b4	0	1.91494	0.515	0.198	0	3	Atp2b4
Rgs16	0	4.08881	0.365	0.048	0	3	Rgs16
Cd4	0	3.9747	0.378	0.062	0	3	Cd4
Rundc3b	0	3.12154	0.401	0.086	0	3	Rundc3b
Il18rap	0	2.44011	0.421	0.109	0	3	Il18rap
Hip1r	0	2.64602	0.407	0.097	0	3	Hip1r
Hsd11b1	0	2.36469	0.403	0.094	0	3	Hsd11b1
D16Ertd472e	0	1.96576	0.611	0.302	0	3	D16Ertd472e
Nedd9	0	1.75819	0.793	0.485	0	3	Nedd9
Sla2	0	2.68193	0.385	0.077	0	3	Sla2
Card11	0	1.83615	0.5	0.192	0	3	Card11
Sytl3	0	2.15996	0.387	0.079	0	3	Sytl3
Pced1b	0	2.37358	0.468	0.163	0	3	Pced1b
Cd27	0	2.41252	0.41	0.105	0	3	Cd27
A430093F15Rik	0	2.97378	0.381	0.077	0	3	A430093F15Rik
Atp10a	0	2.41961	0.497	0.194	0	3	Atp10a
Acap1	0	2.47171	0.402	0.101	0	3	Acap1
Itga1	0	3.29299	0.395	0.094	0	3	Itga1
Pkp3	0	2.44576	0.435	0.134	0	3	Pkp3
Klrc2	0	2.99594	0.351	0.056	0	3	Klrc2
Msi2	0	1.7075	0.732	0.437	0	3	Msi2
Gm36723	0	3.35193	0.359	0.064	0	3	Gm36723
Grap1	0	2.04404	0.443	0.15	0	3	Grap
Nt5e	0	2.37496	0.383	0.091	0	3	Nt5e
Adamts6	0	2.5648	0.498	0.206	0	3	Adamts6
Scml4	0	3.25352	0.355	0.064	0	3	Scml4
Tecpr1	0	2.11993	0.48	0.19	0	3	Tecpr1
Gstp3	0	3.43241	0.334	0.048	0	3	Gstp3
Gm20275	0	2.52608	0.484	0.198	0	3	Gm20275
Plcxd2	0	3.32811	0.362	0.076	0	3	Plcxd2
Gm19585	0	2.63016	0.354	0.068	0	3	Gm19585
Cyfip2	0	1.82024	0.597	0.312	0	3	Cyfip2
S100a41	0	1.88528	0.591	0.307	0	3	S100a4
Aak1	0	1.89534	0.717	0.433	0	3	Aak1
Dtnb	0	2.38736	0.411	0.127	0	3	Dtnb
Zfp831	0	2.95534	0.35	0.067	0	3	Zfp831
Igflr1	0	3.02087	0.355	0.072	0	3	Igflr1
Il27ra	0	3.22615	0.336	0.057	0	3	Il27ra
Gpr68	0	3.05411	0.349	0.072	0	3	Gpr68
Cxcr3	0	2.92408	0.377	0.101	0	3	Cxcr3
Dusp2	0	2.01045	0.593	0.319	0	3	Dusp2
Lamb3	0	2.69249	0.354	0.082	0	3	Lamb3
Gm44174	0	4.96546	0.292	0.021	0	3	Gm44174
Tes	0	1.51125	0.545	0.275	0	3	Tes
Nfatc3	0	1.80692	0.645	0.375	0	3	Nfatc3
Igf2r	0	2.80138	0.397	0.127	0	3	Igf2r
Nabp1	0	1.8924	0.624	0.356	0	3	Nabp1
Kdm2b1	0	1.97751	0.662	0.394	0	3	Kdm2b
Bhlhe40	0	1.98807	0.607	0.34	0	3	Bhlhe40
Pde4d	0	0.832859	0.65	0.384	0	3	Pde4d
Arhgap26	0	1.52489	0.628	0.363	0	3	Arhgap26
Smc4	0	1.86639	0.58	0.315	0	3	Smc4
Rhof	0	2.36688	0.357	0.095	0	3	Rhof
Traf1	0	1.05016	0.573	0.312	0	3	Traf1
Cnn2	0	1.49066	0.652	0.393	0	3	Cnn2
Esyt2	0	1.65943	0.72	0.461	0	3	Esyt2
Lsp1	0	1.00475	0.738	0.482	0	3	Lsp1
Gm43065	0	3.26721	0.305	0.051	0	3	Gm43065
4930523C07Rik	0	1.43824	0.597	0.344	0	3	4930523C07Rik
Cers4	0	2.67601	0.331	0.078	0	3	Cers4
Arhgef18	0	2.15982	0.396	0.147	0	3	Arhgef18
Abcb9	0	3.22003	0.306	0.057	0	3	Abcb9
Pglyrp1	0	1.42644	0.348	0.1	0	3	Pglyrp1
Fam189b	0	2.84308	0.326	0.079	0	3	Fam189b
Nup210	0	2.29377	0.379	0.132	0	3	Nup210
Nxpe3	0	3.07532	0.331	0.084	0	3	Nxpe3
Aebp2	0	1.70579	0.617	0.371	0	3	Aebp2
Ipcef1	0	1.59847	0.551	0.306	0	3	Ipcef1
Tnfsf11	0	4.57228	0.273	0.028	0	3	Tnfsf11
Foxo1	0	1.81139	0.513	0.269	0	3	Foxo1
Stk26	0	2.73135	0.325	0.081	0	3	Stk26
Cst7	0	1.40073	0.426	0.183	0	3	Cst7
Pitpnc11	0	1.38799	0.873	0.63	0	3	Pitpnc1
Ly75	0	1.37348	0.341	0.1	0	3	Ly75
Hopx1	0	1.48942	0.451	0.21	0	3	Hopx
Chd3	0	1.93375	0.535	0.297	0	3	Chd3
Rnf138	0	1.99939	0.592	0.354	0	3	Rnf138
Kcnq5	0	1.76142	0.333	0.097	0	3	Kcnq5
Slamf1	0	2.89166	0.305	0.07	0	3	Slamf1
Rapgef6	0	1.68545	0.847	0.612	0	3	Rapgef6
Rasal31	0	1.58542	0.513	0.278	0	3	Rasal3
Hip1	0	2.18097	0.608	0.374	0	3	Hip1
Rab19	0	2.79941	0.305	0.071	0	3	Rab19
Btbd11	0	3.35899	0.274	0.041	0	3	Btbd11
Traf3ip31	0	1.73226	0.509	0.276	0	3	Traf3ip3
Tmem71	0	2.42648	0.351	0.119	0	3	Tmem71
Tcf7	0	3.52033	0.279	0.048	0	3	Tcf7
Aff3	0	2.33753	0.325	0.094	0	3	Aff3
Fam107b	0	1.30196	0.772	0.541	0	3	Fam107b
Ugcg	0	1.53816	0.613	0.382	0	3	Ugcg
Hivep2	0	1.56541	0.785	0.555	0	3	Hivep2
Dpp4	0	2.12008	0.352	0.123	0	3	Dpp4
Dut	0	1.89468	0.351	0.122	0	3	Dut
Smyd31	0	1.65543	0.763	0.536	0	3	Smyd3
S100a101	0	1.58657	0.781	0.554	0	3	S100a10
Prf1	0	1.71328	0.294	0.067	0	3	Prf1
Osbpl3	0	1.71294	0.533	0.307	0	3	Osbpl3
Dusp4	0	3.02873	0.28	0.054	0	3	Dusp4
Tnfrsf4	0	1.63012	0.312	0.086	0	3	Tnfrsf4
Ttc39c	0	2.23382	0.411	0.185	0	3	Ttc39c
Cytip	0	0.81863	0.85	0.625	0	3	Cytip
Klk81	0	1.95901	0.334	0.11	0	3	Klk8
Gzmb	0	2.19363	0.333	0.109	0	3	Gzmb
Rgs31	0	1.89188	0.392	0.168	0	3	Rgs3
Cd40lg	0	5.13917	0.241	0.017	0	3	Cd40lg
Ar	0	3.59021	0.258	0.035	0	3	Ar
Herc3	0	2.15218	0.392	0.17	0	3	Herc3
Nlrc3	0	2.60541	0.286	0.064	0	3	Nlrc3
Dusp10	0	2.7696	0.361	0.14	0	3	Dusp10
Stk17b	0	1.7507	0.893	0.674	0	3	Stk17b
Gata3	0	2.78738	0.268	0.05	0	3	Gata3
Tnfsf10	0	2.23359	0.349	0.131	0	3	Tnfsf10
Crbn	0	2.12769	0.407	0.19	0	3	Crbn
Tespa1	0	2.45311	0.301	0.084	0	3	Tespa1
Plcg11	0	2.29032	0.316	0.101	0	3	Plcg1
Vps13a	0	1.63992	0.599	0.384	0	3	Vps13a
Stat5b	0	1.86235	0.679	0.465	0	3	Stat5b
Klre1	0	1.52177	0.286	0.072	0	3	Klre1
Ctse	0	2.13496	0.354	0.141	0	3	Ctse
Rnf19a	0	1.96183	0.516	0.304	0	3	Rnf19a
Tigit	0	2.69397	0.262	0.051	0	3	Tigit
Itgal	0	1.49546	0.677	0.467	0	3	Itgal
B4galnt1	0	1.76207	0.558	0.349	0	3	B4galnt1
Mfsd6	0	2.39656	0.302	0.093	0	3	Mfsd6
Fryl	0	1.60494	0.8	0.592	0	3	Fryl
Ccnd31	0	1.27142	0.777	0.571	0	3	Ccnd3
Apol7e	0	3.37734	0.237	0.031	0	3	Apol7e
Tut4	0	1.49302	0.801	0.598	0	3	Tut4
Faah	0	3.54925	0.237	0.036	0	3	Faah
Nmrk1	0	3.00049	0.289	0.088	0	3	Nmrk1
Arhgap15	0	1.08092	0.965	0.768	0	3	Arhgap15
Ifi214	0	2.63099	0.284	0.089	0	3	Ifi214
Zc3hav1	0	1.72137	0.882	0.688	0	3	Zc3hav1
Cobll1	0	2.29063	0.261	0.067	0	3	Cobll1
Ptpn13	0	3.34527	0.223	0.029	0	3	Ptpn13
Tnfaip3	0	1.44801	0.83	0.637	0	3	Tnfaip3
Zfp8271	0	2.4967	0.246	0.054	0	3	Zfp827
Aopep	0	1.70977	0.738	0.549	0	3	Aopep
Pglyrp2	0	3.11812	0.229	0.041	0	3	Pglyrp2
Dapk2	0	2.72126	0.23	0.045	0	3	Dapk2
S1pr4	0	2.60118	0.24	0.055	0	3	S1pr4
F2r	0	2.92107	0.224	0.039	0	3	F2r
Sdcbp2	0	2.88104	0.226	0.043	0	3	Sdcbp2
Slain1	0	3.0186	0.228	0.045	0	3	Slain1
Mir155hg	0	2.4981	0.248	0.065	0	3	Mir155hg
Gm30054	0	2.91895	0.234	0.052	0	3	Gm30054
Gm16158	0	3.45555	0.21	0.031	0	3	Gm16158
Itpkb	0	1.44752	0.762	0.584	0	3	Itpkb
Cnot6l	0	1.43524	0.71	0.533	0	3	Cnot6l
Ogt	0	1.43432	0.747	0.571	0	3	Ogt
Gm12840	0	2.51994	0.232	0.056	0	3	Gm12840
Tnfsf8	0	4.17088	0.229	0.057	0	3	Tnfsf8
Gzmk	0	4.47179	0.189	0.018	0	3	Gzmk
Ankrd12	0	1.39609	0.729	0.56	0	3	Ankrd12
Acsbg1	0	2.91466	0.207	0.039	0	3	Acsbg1
Gpm6b	0	3.5023	0.212	0.044	0	3	Gpm6b
Fam20a	0	4.23069	0.187	0.02	0	3	Fam20a
Cmah	0	2.58489	0.217	0.05	0	3	Cmah
Gm39323	0	3.9781	0.187	0.022	0	3	Gm39323
Shisa5	0	1.74463	0.878	0.715	0	3	Shisa5
Gm33104	0	2.43017	0.212	0.049	0	3	Gm33104
Zdhhc15	0	2.93579	0.198	0.038	0	3	Zdhhc15
Gm16093	0	3.1514	0.207	0.047	0	3	Gm16093
Vgll41	0	1.46133	0.718	0.563	0	3	Vgll4
Pitpnm2	0	3.36428	0.181	0.028	0	3	Pitpnm2
Vps54	0	1.47868	0.771	0.621	0	3	Vps54
Gimap1os	0	2.78057	0.184	0.034	0	3	Gimap1os
Rac2	0	1.68626	0.829	0.68	0	3	Rac2
4932438A13Rik	0	1.35675	0.72	0.573	0	3	4932438A13Rik
Ndfip11	0	1.75166	0.879	0.732	0	3	Ndfip1
Podnl1	0	3.40031	0.173	0.027	0	3	Podnl1
Gm47015	0	4.60671	0.16	0.014	0	3	Gm47015
Tgfbr3	0	3.91663	0.163	0.018	0	3	Tgfbr3
Celsr1	0	3.75225	0.166	0.022	0	3	Celsr1
Wdr95	0	3.42822	0.156	0.019	0	3	Wdr95
Ehd3	0	4.30856	0.151	0.014	0	3	Ehd3
Akap13	0	1.8086	0.943	0.806	0	3	Akap13
Gm49180	0	4.66622	0.148	0.013	0	3	Gm49180
Dnajc1	0	1.12157	0.762	0.629	0	3	Dnajc1
Tcrg-C2	0	4.21886	0.146	0.013	0	3	Tcrg-C2
Lrig1	0	3.80431	0.153	0.022	0	3	Lrig1
Sp1001	0	1.13861	0.811	0.681	0	3	Sp100
2010016I18Rik	0	3.41815	0.151	0.022	0	3	2010016I18Rik
Nmnat2	0	3.75835	0.149	0.021	0	3	Nmnat2
Peli11	0	1.35442	0.847	0.723	0	3	Peli1
Tnrc6b	0	1.2052	0.859	0.735	0	3	Tnrc6b
Igfbp7	0	3.28293	0.14	0.018	0	3	Igfbp7
Pde11a	0	4.37915	0.131	0.014	0	3	Pde11a
Dlg2	0	4.26553	0.132	0.019	0	3	Dlg2
Dkkl1	0	3.3372	0.133	0.021	0	3	Dkkl1
Sit1	0	3.38649	0.129	0.02	0	3	Sit1
Trgv2	0	4.35396	0.119	0.01	0	3	Trgv2
Gldc	0	4.502	0.119	0.011	0	3	Gldc
Ntrk3	0	4.21762	0.117	0.013	0	3	Ntrk3
Ccn4	0	3.57782	0.12	0.016	0	3	Ccn4
Lta	0	3.68714	0.117	0.016	0	3	Lta
Vmn2r96	0	4.06634	0.113	0.013	0	3	Vmn2r96
Nsd3	0	1.32936	0.907	0.807	0	3	Nsd3
Tle5	0	1.17809	0.752	0.654	0	3	Tle5
Sh3kbp11	0	1.09534	0.845	0.751	0	3	Sh3kbp1
Gm44175	0	5.02267	0.094	0.008	0	3	Gm44175
Nsg2	0	4.58709	0.092	0.009	0	3	Nsg2
Jak11	0	0.946819	0.875	0.794	0	3	Jak1
Mbnl11	0	1.33039	0.958	0.879	0	3	Mbnl1
Ppp1r12a	0	1.14609	0.877	0.801	0	3	Ppp1r12a
Dock10	0	1.05386	0.937	0.871	0	3	Dock10
Ankrd441	0	0.904762	0.896	0.833	0	3	Ankrd44
Tmsb101	0	1.02355	0.871	0.808	0	3	Tmsb10
Ifngr11	0	0.974375	0.858	0.802	0	3	Ifngr1
Dock2	0	1.11663	0.952	0.897	0	3	Dock2
Prrc2c	0	0.939624	0.863	0.811	0	3	Prrc2c
Celf21	0	0.891065	0.904	0.86	0	3	Celf2
Ptprc	0	0.920403	0.965	0.931	0	3	Ptprc
Rps12	0	0.601957	0.9	0.921	0	3	Rps12
Rps14	0	0.814601	0.892	0.912	0	3	Rps14
Rps23	0	0.707109	0.891	0.91	0	3	Rps23
Rps4x	0	0.67599	0.89	0.908	0	3	Rps4x
Rpl21	0	0.812553	0.887	0.904	0	3	Rpl21
Rpl18a	0	0.810668	0.907	0.924	0	3	Rpl18a
Tpt11	0	0.649985	0.932	0.949	0	3	Tpt1
Rpl7	0	0.639072	0.871	0.886	0	3	Rpl7
Rps11	0	0.676192	0.901	0.915	0	3	Rps11
Rpl37	0	0.62442	0.894	0.908	0	3	Rpl37
Rplp11	0	0.624891	0.922	0.935	0	3	Rplp1
Rps10	0	0.835232	0.902	0.915	0	3	Rps10
Rpl34	0	0.870956	0.893	0.905	0	3	Rpl34
Rplp0	0	0.809012	0.894	0.906	0	3	Rplp0
Rps5	0	0.908612	0.882	0.894	0	3	Rps5
Rps3	0	0.758306	0.892	0.904	0	3	Rps3
Rack11	0	0.732116	0.873	0.885	0	3	Rack1
Rpl27	0	0.872755	0.88	0.892	0	3	Rpl27
Rps6	0	0.696043	0.862	0.872	0	3	Rps6
Rpl9	0	0.784378	0.897	0.907	0	3	Rpl9
Rpl61	0	0.606919	0.897	0.907	0	3	Rpl6
Rpl181	0	0.815956	0.899	0.909	0	3	Rpl18
Rps13	0	1.04303	0.896	0.906	0	3	Rps13
Eef1a11	0	0.575805	0.943	0.953	0	3	Eef1a1
Rpl23a	0	0.778905	0.857	0.867	0	3	Rpl23a
Rpl19	0	0.688832	0.914	0.924	0	3	Rpl19
Rpl8	0	0.754613	0.896	0.906	0	3	Rpl8
Rpl33	0	0.783677	0.878	0.888	0	3	Rpl3
Rpl37a	0	0.837741	0.902	0.911	0	3	Rpl37a
Rpl291	0	0.644406	0.861	0.87	0	3	Rpl29
Rps24	0	0.9686	0.924	0.933	0	3	Rps24
Rps16	0	0.872923	0.909	0.917	0	3	Rps16
Rpl13	0	0.81687	0.927	0.935	0	3	Rpl13
Rpl231	0	0.659905	0.927	0.935	0	3	Rpl23
Rpl242	0	0.653593	0.89	0.898	0	3	Rpl24
Rpl10a	0	0.740222	0.868	0.876	0	3	Rpl10a
Rpl39	0	0.832646	0.892	0.9	0	3	Rpl39
Rpl11	0	0.720198	0.906	0.913	0	3	Rpl11
Rpl22	0	0.705238	0.861	0.868	0	3	Rpl22
Rplp2	0	0.793185	0.899	0.906	0	3	Rplp2
Rpl42	0	0.782377	0.83	0.823	0	3	Rpl4
Rpl27a	0	0.756962	0.927	0.933	0	3	Rpl27a
Rpl36	0	0.923762	0.877	0.883	0	3	Rpl36
Rps3a1	0	0.847125	0.907	0.912	0	3	Rps3a1
Rpl14	0	0.815572	0.857	0.862	0	3	Rpl14
Rps15	0	0.722116	0.888	0.893	0	3	Rps15
Rpl38	0	0.808246	0.88	0.885	0	3	Rpl38
Rps7	0	1.01093	0.899	0.904	0	3	Rps7
Rpl32	0	0.874173	0.914	0.91	0	3	Rpl32
Rpl30	0	0.852803	0.91	0.914	0	3	Rpl30
Rpl17	0	0.971171	0.904	0.908	0	3	Rpl17
Rps27	0	1.06931	0.89	0.893	0	3	Rps27
Rpl5	0	0.832246	0.878	0.881	0	3	Rpl5
Rps21	0	0.855319	0.922	0.92	0	3	Rps21
Rps18	0	1.0196	0.886	0.888	0	3	Rps18
Rpl12	0	1.27983	0.871	0.872	0	3	Rpl12
Rps81	0	0.625723	0.926	0.927	0	3	Rps8
Rps15a	0	1.50762	0.907	0.906	0	3	Rps15a
Rpsa	0	1.19403	0.918	0.917	0	3	Rpsa
Rpl13a	0	1.26343	0.9	0.9	0	3	Rpl13a
Prkcz	1.40378e-306	2.84819	0.191	0.045	3.16804e-302	3	Prkcz
Stk101	3.13099e-306	1.28863	0.658	0.461	7.06601e-302	3	Stk10
A930024E05Rik	6.30696e-305	2.53891	0.201	0.05	1.42335e-300	3	A930024E05Rik
Serbp1	2.21745e-304	0.88406	0.804	0.76	5.00434e-300	3	Serbp1
Lpxn	1.16626e-303	1.57685	0.646	0.47	2.63202e-299	3	Lpxn
Cd69	1.16971e-302	1.6167	0.467	0.233	2.6398e-298	3	Cd69
Sv2c	2.7975e-301	2.37423	0.171	0.036	6.31339e-297	3	Sv2c
Bicdl1	7.56449e-301	3.76633	0.132	0.022	1.70715e-296	3	Bicdl1
Eya2	1.39931e-299	2.33313	0.185	0.042	3.15797e-295	3	Eya2
Rps26	7.69325e-299	0.722956	0.87	0.88	1.73621e-294	3	Rps26
Kcnk5	4.30551e-298	3.48763	0.114	0.016	9.71667e-294	3	Kcnk5
Arhgap451	1.93512e-297	1.06331	0.774	0.639	4.36718e-293	3	Arhgap45
Dnah8	4.55757e-295	3.06169	0.152	0.03	1.02855e-290	3	Dnah8
mt-Atp6	4.99399e-295	0.62434	0.986	0.973	1.12704e-290	3	mt-Atp6
Malt11	1.14401e-294	1.00645	0.784	0.585	2.5818e-290	3	Malt1
Gramd1b	1.70005e-294	1.369	0.521	0.298	3.83667e-290	3	Gramd1b
Stk4	1.91044e-293	1.25891	0.72	0.58	4.31147e-289	3	Stk4
Ccr8	6.91407e-293	3.41148	0.113	0.016	1.56037e-288	3	Ccr8
Cd821	8.52995e-293	1.63852	0.575	0.388	1.92504e-288	3	Cd82
Kmt2a	3.31454e-292	1.30196	0.689	0.538	7.48026e-288	3	Kmt2a
4930417O13Rik	6.26949e-292	2.78489	0.154	0.031	1.4149e-287	3	4930417O13Rik
Zdhhc2	2.49634e-290	2.67225	0.203	0.053	5.63374e-286	3	Zdhhc2
Gm49417	3.14502e-290	2.92954	0.182	0.043	7.09769e-286	3	Gm49417
Raet1e	1.6946e-289	2.25797	0.467	0.257	3.82438e-285	3	Raet1e
H2-Q7	1.18012e-288	0.717678	0.901	0.812	2.66331e-284	3	H2-Q7
Ly6g5b	3.64975e-288	4.04873	0.091	0.01	8.23675e-284	3	Ly6g5b
Naca1	5.61495e-288	0.660823	0.846	0.861	1.26718e-283	3	Naca
Styk1	7.08469e-286	2.20554	0.179	0.041	1.59887e-281	3	Styk1
Ikzf2	8.48209e-285	1.3584	0.455	0.226	1.91424e-280	3	Ikzf2
Oprm1	2.42778e-283	2.24635	0.326	0.127	5.47902e-279	3	Oprm1
Il2rg1	5.22594e-283	1.11325	0.728	0.582	1.17939e-278	3	Il2rg
Eef2	1.11087e-280	0.661668	0.857	0.86	2.50701e-276	3	Eef2
Tesc	1.89219e-280	2.89198	0.144	0.028	4.2703e-276	3	Tesc
Gm156	6.38112e-280	4.38671	0.076	0.007	1.44009e-275	3	Gm156
Def6	3.28997e-279	1.746	0.48	0.272	7.42479e-275	3	Def6
Eef1b2	1.13396e-277	0.706524	0.837	0.846	2.55912e-273	3	Eef1b2
Leprotl1	1.77745e-277	1.29623	0.636	0.49	4.01135e-273	3	Leprotl1
Cd160	6.83753e-277	2.91699	0.132	0.024	1.54309e-272	3	Cd160
Prrc2b	2.14053e-276	1.60118	0.538	0.334	4.83075e-272	3	Prrc2b
Rpl36a	4.27563e-276	0.813738	0.82	0.808	9.64923e-272	3	Rpl36a
Agfg1	8.27881e-276	1.56408	0.568	0.387	1.86836e-271	3	Agfg1
Unc5cl	2.29492e-275	3.39618	0.126	0.022	5.17916e-271	3	Unc5cl
S1pr1	5.53809e-275	3.0822	0.194	0.052	1.24984e-270	3	S1pr1
Gm29243	5.89668e-275	3.32624	0.105	0.015	1.33076e-270	3	Gm29243
Anxa6	1.86317e-273	1.49939	0.581	0.406	4.20481e-269	3	Anxa6
I730030J21Rik	5.10171e-273	2.45391	0.156	0.033	1.15135e-268	3	I730030J21Rik
Il2ra	3.39471e-272	0.960005	0.268	0.086	7.66118e-268	3	Il2ra
Slc2a3	5.15406e-272	2.07544	0.224	0.066	1.16317e-267	3	Slc2a3
Arhgef1	1.76658e-271	1.41859	0.604	0.421	3.98682e-267	3	Arhgef1
Galnt6	3.22952e-271	1.99223	0.352	0.153	7.28837e-267	3	Galnt6
Nrgn	3.76817e-271	3.48305	0.143	0.029	8.50401e-267	3	Nrgn
Slc37a3	6.4958e-271	2.17838	0.323	0.132	1.46597e-266	3	Slc37a3
Fnbp1	7.14341e-270	0.794691	0.86	0.808	1.61212e-265	3	Fnbp1
Rab11fip4	7.92293e-270	2.94769	0.168	0.04	1.78805e-265	3	Rab11fip4
Ahnak1	1.98039e-268	1.08515	0.696	0.499	4.46935e-264	3	Ahnak
Rps27a	2.05306e-268	0.495799	0.904	0.922	4.63335e-264	3	Rps27a
Ppp1cc	3.56062e-268	1.34159	0.647	0.518	8.0356e-264	3	Ppp1cc
Trib2	1.05423e-264	3.50315	0.113	0.018	2.37919e-260	3	Trib2
Fhl2	1.60309e-264	2.25359	0.155	0.034	3.61785e-260	3	Fhl2
Heg1	2.39431e-263	2.10403	0.252	0.084	5.40349e-259	3	Heg1
Agap2	1.17977e-262	2.21161	0.26	0.09	2.6625e-258	3	Agap2
Gm17173	1.84546e-262	3.1927	0.136	0.027	4.16483e-258	3	Gm17173
Serpinb6a	5.86343e-261	1.89646	0.345	0.149	1.32326e-256	3	Serpinb6a
Chst11	9.73562e-261	1.38557	0.484	0.256	2.19714e-256	3	Chst11
Cracr2a	3.51115e-259	2.0563	0.265	0.093	7.92396e-255	3	Cracr2a
Ncor1	1.19229e-257	0.832745	0.827	0.784	2.69076e-253	3	Ncor1
Atp2a3	1.05636e-256	2.2762	0.22	0.067	2.38399e-252	3	Atp2a3
Prkd2	6.88236e-256	2.18267	0.291	0.112	1.55321e-251	3	Prkd2
Gtf2i1	7.57176e-256	1.66909	0.49	0.289	1.70879e-251	3	Gtf2i
Elf11	8.60011e-253	1.01109	0.786	0.702	1.94087e-248	3	Elf1
Dnajc9	2.6629e-251	1.77281	0.354	0.16	6.00963e-247	3	Dnajc9
Rps191	4.16668e-251	0.614532	0.888	0.898	9.40336e-247	3	Rps19
Nlrc5	1.17607e-250	1.08711	0.726	0.6	2.65415e-246	3	Nlrc5
Ptpn41	1.12699e-249	1.81515	0.42	0.214	2.5434e-245	3	Ptpn4
Tbrg1	6.34571e-249	1.57798	0.478	0.284	1.4321e-244	3	Tbrg1
Kmt2e1	4.69571e-248	0.902557	0.802	0.745	1.05973e-243	3	Kmt2e
Rpl22l1	1.3562e-247	1.00717	0.753	0.715	3.06068e-243	3	Rpl22l1
Fam71b	1.79365e-246	4.24885	0.068	0.006	4.04792e-242	3	Fam71b
Gm20139	3.52996e-244	3.50284	0.101	0.016	7.96641e-240	3	Gm20139
Slc1a5	2.8419e-243	1.88766	0.383	0.189	6.41359e-239	3	Slc1a5
Xlr4b	4.666e-242	2.46578	0.198	0.059	1.05302e-237	3	Xlr4b
Smyd1	7.46457e-241	3.17192	0.138	0.03	1.6846e-236	3	Smyd1
Abhd8	3.14245e-240	2.22189	0.252	0.092	7.09189e-236	3	Abhd8
Kbtbd11	2.75068e-239	2.65226	0.186	0.053	6.20775e-235	3	Kbtbd11
Bend4	3.19683e-239	2.65442	0.2	0.06	7.21461e-235	3	Bend4
Gm30373	4.64326e-239	4.14928	0.078	0.009	1.04789e-234	3	Gm30373
Lgals7	3.81954e-234	4.1407	0.086	0.012	8.61995e-230	3	Lgals7
Fkbp3	1.4716e-233	1.43465	0.548	0.387	3.32111e-229	3	Fkbp3
Rfx7	8.86673e-233	1.40076	0.554	0.365	2.00104e-228	3	Rfx7
Chst2	1.81275e-232	2.94553	0.118	0.023	4.09101e-228	3	Chst2
Gpr1831	9.46064e-232	1.48781	0.533	0.331	2.13508e-227	3	Gpr183
Lockd	1.12733e-231	2.22414	0.197	0.058	2.54415e-227	3	Lockd
Srpk2	2.49438e-230	1.43493	0.563	0.391	5.62932e-226	3	Srpk2
Slc28a2	1.48144e-229	1.97243	0.31	0.135	3.34331e-225	3	Slc28a2
Ifngas1	1.8283e-228	4.62583	0.063	0.006	4.12611e-224	3	Ifngas1
Clint11	1.26053e-224	0.949668	0.778	0.712	2.84477e-220	3	Clint1
Nedd4	3.22145e-224	1.70037	0.216	0.07	7.27018e-220	3	Nedd4
Inpp1	1.27724e-223	2.10295	0.292	0.124	2.88248e-219	3	Inpp1
Hid1	1.81037e-223	3.72435	0.081	0.011	4.08565e-219	3	Hid1
Rps201	2.45104e-223	0.564232	0.91	0.918	5.53152e-219	3	Rps20
Tcf121	3.10809e-223	1.10846	0.739	0.621	7.01433e-219	3	Tcf12
Nmb	1.60136e-222	2.39721	0.175	0.05	3.61395e-218	3	Nmb
Hdgfl3	1.62035e-222	2.98489	0.152	0.039	3.65681e-218	3	Hdgfl3
Ms4a6b2	3.65444e-222	0.793676	0.838	0.7	8.24733e-218	3	Ms4a6b
Sipa1l1	7.57996e-222	1.19067	0.681	0.548	1.71064e-217	3	Sipa1l1
Sms	7.59446e-221	1.59888	0.418	0.232	1.71392e-216	3	Sms
Srpk1	5.28813e-220	1.42956	0.538	0.375	1.19343e-215	3	Srpk1
Rpl411	1.35033e-219	0.465087	0.895	0.91	3.04743e-215	3	Rpl41
Gm12167	4.7714e-219	3.6067	0.077	0.01	1.07681e-214	3	Gm12167
Rps281	5.39946e-219	0.543605	0.873	0.887	1.21855e-214	3	Rps28
Dennd4a1	1.03223e-218	0.810946	0.903	0.903	2.32954e-214	3	Dennd4a
Slc25a40	1.00042e-217	2.3509	0.242	0.091	2.25776e-213	3	Slc25a40
Setbp1	4.08957e-217	1.69337	0.283	0.112	9.22934e-213	3	Setbp1
Mndal1	8.50018e-217	0.87571	0.776	0.625	1.91832e-212	3	Mndal
Jazf1	5.55116e-216	2.23453	0.195	0.061	1.25279e-211	3	Jazf1
Id2	1.49255e-215	1.21302	0.661	0.529	3.3684e-211	3	Id2
Cep97	3.96809e-214	2.54553	0.185	0.057	8.95518e-210	3	Cep97
Spint2	2.64729e-213	1.40784	0.264	0.099	5.9744e-209	3	Spint2
Ap1s3	3.30467e-212	1.90821	0.245	0.091	7.45798e-208	3	Ap1s3
Ccdc92	3.84137e-211	3.03465	0.098	0.017	8.66919e-207	3	Ccdc92
Dnajc15	1.07367e-210	1.47826	0.593	0.483	2.42305e-206	3	Dnajc15
Ier5l	1.67314e-210	2.63873	0.151	0.039	3.77593e-206	3	Ier5l
Fam78a	2.11856e-210	2.35427	0.233	0.087	4.78117e-206	3	Fam78a
Lamc1	3.20822e-210	1.7998	0.244	0.091	7.24032e-206	3	Lamc1
Actn2	2.48532e-209	3.09531	0.083	0.012	5.60886e-205	3	Actn2
Btla	1.71016e-207	1.79299	0.206	0.067	3.8595e-203	3	Btla
2011-09-01	1.95589e-207	1.47789	0.419	0.232	4.41405e-203	3	2011-09-01
Uqcrh1	2.05719e-207	0.664672	0.806	0.809	4.64267e-203	3	Uqcrh
A630023P12Rik	3.87858e-207	3.3772	0.089	0.014	8.75317e-203	3	A630023P12Rik
Cpm	1.34171e-206	2.58001	0.127	0.029	3.02796e-202	3	Cpm
Acot7	9.4311e-206	1.76571	0.351	0.178	2.12841e-201	3	Acot7
Hdac7	1.58583e-205	1.97056	0.302	0.138	3.57891e-201	3	Hdac7
F730043M19Rik	4.95843e-205	2.0364	0.248	0.096	1.11902e-200	3	F730043M19Rik
Ostf1	2.94105e-204	0.929086	0.773	0.771	6.63736e-200	3	Ostf1
Grk6	9.63581e-204	1.58137	0.442	0.266	2.17461e-199	3	Grk6
Emb1	7.55297e-203	1.8959	0.637	0.551	1.70455e-198	3	Emb
Traj12	9.19697e-203	3.69949	0.074	0.01	2.07557e-198	3	Traj12
Cysltr2	4.84318e-202	1.83244	0.281	0.119	1.09301e-197	3	Cysltr2
E330009J07Rik	8.00945e-202	2.61663	0.16	0.046	1.80757e-197	3	E330009J07Rik
Xlr4a	4.14948e-201	2.75426	0.125	0.029	9.36454e-197	3	Xlr4a
B4galnt4	4.48956e-200	3.72343	0.076	0.011	1.0132e-195	3	B4galnt4
Irf4	6.57619e-200	2.536	0.171	0.051	1.48411e-195	3	Irf4
Serpinb6b	1.78203e-198	0.45039	0.276	0.106	4.02169e-194	3	Serpinb6b
Cdk61	9.86106e-198	1.50289	0.519	0.341	2.22544e-193	3	Cdk6
Gm14029	4.44517e-197	2.88448	0.097	0.018	1.00319e-192	3	Gm14029
Cntrl	2.4466e-196	1.20853	0.598	0.46	5.52148e-192	3	Cntrl
Atad2	3.3157e-196	1.55898	0.433	0.254	7.48288e-192	3	Atad2
Uhrf2	3.51273e-196	1.66894	0.632	0.539	7.92753e-192	3	Uhrf2
Rasgrp1	3.71836e-196	1.65235	0.413	0.235	8.39159e-192	3	Rasgrp1
Myl6	3.95482e-196	0.623659	0.841	0.839	8.92523e-192	3	Myl6
Rps22	2.98826e-195	0.567166	0.878	0.892	6.7439e-191	3	Rps2
Xcl1	3.34223e-195	1.29824	0.172	0.051	7.54274e-191	3	Xcl1
Tnfrsf25	5.83837e-195	3.81942	0.069	0.009	1.3176e-190	3	Tnfrsf25
Ikzf11	1.17112e-193	0.767845	0.809	0.723	2.64299e-189	3	Ikzf1
Trat1	2.87577e-193	3.45906	0.088	0.015	6.49003e-189	3	Trat1
Ptpn7	3.6451e-193	1.65928	0.372	0.2	8.22626e-189	3	Ptpn7
Maml21	3.77486e-192	0.789602	0.844	0.746	8.5191e-188	3	Maml2
Nebl	4.33122e-191	2.79471	0.096	0.018	9.77471e-187	3	Nebl
Smco4	8.14192e-191	2.01454	0.214	0.078	1.83747e-186	3	Smco4
Ppm1j	5.43772e-190	2.67276	0.112	0.025	1.22719e-185	3	Ppm1j
Itga4	4.27808e-189	0.986956	0.749	0.626	9.65477e-185	3	Itga4
Arl6ip5	4.8424e-189	1.16359	0.63	0.518	1.09283e-184	3	Arl6ip5
Itm2a	5.21212e-189	1.5351	0.101	0.02	1.17627e-184	3	Itm2a
Slc9b2	9.215e-189	3.95474	0.057	0.006	2.07964e-184	3	Slc9b2
Ss18	2.15977e-188	1.32878	0.589	0.459	4.87416e-184	3	Ss18
Eif3h1	3.39878e-188	0.733467	0.775	0.768	7.67037e-184	3	Eif3h
S100a61	4.42422e-188	1.29198	0.679	0.583	9.98459e-184	3	S100a6
Prrt1	1.04023e-187	3.17159	0.092	0.017	2.3476e-183	3	Prrt1
Samd3	2.7854e-187	1.77152	0.157	0.044	6.2861e-183	3	Samd3
Saraf1	2.29309e-186	0.990968	0.719	0.651	5.17505e-182	3	Saraf
Rbm391	3.40332e-186	0.453963	0.948	0.945	7.68061e-182	3	Rbm39
Arhgef3	8.68114e-186	1.53268	0.524	0.365	1.95916e-181	3	Arhgef3
Kdm4d	4.31951e-185	3.14044	0.101	0.02	9.74826e-181	3	Kdm4d
Coro1a1	3.59005e-184	0.57117	0.856	0.853	8.10203e-180	3	Coro1a
Top2b	7.87765e-184	1.27871	0.566	0.432	1.77783e-179	3	Top2b
Zbtb25	2.3189e-183	1.90517	0.274	0.123	5.2333e-179	3	Zbtb25
A430088P11Rik	1.2688e-182	3.87831	0.059	0.007	2.86343e-178	3	A430088P11Rik
mt-Co1	1.38576e-182	0.436025	0.987	0.978	3.12739e-178	3	mt-Co1
Myo3b	2.52924e-182	2.16926	0.197	0.07	5.70799e-178	3	Myo3b
Ezr	5.32177e-182	1.11414	0.593	0.451	1.20102e-177	3	Ezr
4930549P19Rik	5.30414e-181	5.15282	0.043	0.003	1.19704e-176	3	4930549P19Rik
Tgfbr21	7.41232e-181	0.749205	0.747	0.626	1.67281e-176	3	Tgfbr2
Gm42722	1.6255e-180	2.84727	0.123	0.031	3.66844e-176	3	Gm42722
Mgst2	1.04794e-179	2.31662	0.16	0.049	2.36499e-175	3	Mgst2
Cish	1.07491e-179	1.55192	0.417	0.253	2.42587e-175	3	Cish
Ttc39b	2.6904e-179	1.05201	0.674	0.565	6.07171e-175	3	Ttc39b
Ppp2r2c	3.87008e-179	3.98664	0.058	0.006	8.734e-175	3	Ppp2r2c
Eef1d	6.3467e-179	0.792021	0.73	0.708	1.43232e-174	3	Eef1d
Dennd2d	1.34843e-178	2.6196	0.163	0.052	3.04314e-174	3	Dennd2d
Gdf11	7.1994e-178	3.32428	0.07	0.01	1.62476e-173	3	Gdf11
Rpl262	1.69502e-177	0.396505	0.882	0.906	3.82532e-173	3	Rpl26
Ifi2031	1.81013e-177	0.893211	0.689	0.539	4.08511e-173	3	Ifi203
Btg3	2.53627e-177	1.46015	0.385	0.218	5.72386e-173	3	Btg3
Cd200	2.75697e-177	1.21518	0.168	0.052	6.22193e-173	3	Cd200
mt-Co3	2.1815e-176	0.493041	0.987	0.976	4.92321e-172	3	mt-Co3
Vipr2	1.44294e-175	3.64463	0.072	0.011	3.25644e-171	3	Vipr2
Arl151	3.72277e-175	1.03592	0.692	0.569	8.40154e-171	3	Arl15
Dusp14	4.832e-175	3.16592	0.083	0.015	1.09049e-170	3	Dusp14
Gm34086	6.49645e-175	2.68639	0.105	0.023	1.46612e-170	3	Gm34086
2009-09-01	1.02218e-174	1.39108	0.479	0.331	2.30685e-170	3	2009-09-01
Runx2os1	1.38342e-174	2.55336	0.136	0.037	3.12209e-170	3	Runx2os1
Tnk2	1.84498e-174	2.46288	0.132	0.036	4.16375e-170	3	Tnk2
B930095G15Rik	3.76579e-174	2.77382	0.081	0.014	8.49864e-170	3	B930095G15Rik
Rpl35a2	4.7634e-174	0.397602	0.895	0.913	1.075e-169	3	Rpl35a
Tshz1	4.95686e-174	1.8918	0.284	0.133	1.11866e-169	3	Tshz1
Gem1	4.69128e-173	1.11336	0.323	0.15	1.05873e-168	3	Gem
Dennd4c	5.68297e-172	1.65118	0.472	0.32	1.28253e-167	3	Dennd4c
Psip1	6.66216e-172	1.37408	0.447	0.284	1.50352e-167	3	Psip1
Batf	1.03374e-171	1.81454	0.367	0.21	2.33294e-167	3	Batf
Rock1	2.00319e-171	0.708093	0.812	0.792	4.5208e-167	3	Rock1
Sema6d	2.92681e-171	2.66893	0.135	0.037	6.60524e-167	3	Sema6d
Lancl3	2.96308e-171	4.36011	0.047	0.004	6.68708e-167	3	Lancl3
Sub1	7.39763e-171	0.662708	0.796	0.8	1.6695e-166	3	Sub1
Lzts1	1.46109e-170	2.68742	0.106	0.024	3.2974e-166	3	Lzts1
Rbpj	2.67413e-170	1.31633	0.648	0.623	6.03497e-166	3	Rbpj
Gm37529	4.26186e-169	2.40324	0.124	0.032	9.61816e-165	3	Gm37529
Traj18	4.49771e-169	3.37932	0.072	0.011	1.01504e-164	3	Traj18
Stk24	6.55433e-169	1.16045	0.594	0.491	1.47918e-164	3	Stk24
Zfp53	7.73043e-169	1.84218	0.331	0.177	1.7446e-164	3	Zfp53
Izumo4	3.9094e-168	2.17426	0.187	0.068	8.82274e-164	3	Izumo4
Gm26740	1.63416e-167	1.64087	0.634	0.58	3.68797e-163	3	Gm26740
Nsmaf	2.89976e-167	1.47685	0.454	0.301	6.54417e-163	3	Nsmaf
Arl6ip1	5.60619e-167	0.893169	0.755	0.757	1.2652e-162	3	Arl6ip1
Ramp3	2.49228e-166	1.41151	0.167	0.054	5.62458e-162	3	Ramp3
Npm1	9.24996e-166	0.633694	0.819	0.825	2.08753e-161	3	Npm1
Atp8b41	1.49847e-165	1.35392	0.591	0.466	3.38174e-161	3	Atp8b4
Ccl1	2.22261e-165	4.58811	0.062	0.008	5.01599e-161	3	Ccl1
Prkar1a	2.54895e-165	0.894479	0.677	0.632	5.75248e-161	3	Prkar1a
Ifi2081	9.83861e-165	1.93677	0.288	0.141	2.22038e-160	3	Ifi208
Traf3ip2	1.60553e-164	2.07902	0.207	0.081	3.62335e-160	3	Traf3ip2
Slc17a6	3.0262e-164	5.48251	0.035	0.002	6.82953e-160	3	Slc17a6
Gm17745	3.79432e-164	2.55116	0.099	0.022	8.56302e-160	3	Gm17745
Dgkh	7.12998e-164	1.63547	0.407	0.25	1.60909e-159	3	Dgkh
Unc119b	8.56415e-164	1.92812	0.238	0.103	1.93276e-159	3	Unc119b
Fam92a	8.68559e-164	2.04781	0.178	0.062	1.96016e-159	3	Fam92a
Lclat1	1.27033e-163	1.84983	0.324	0.175	2.86689e-159	3	Lclat1
Sp41	1.9887e-163	1.51848	0.43	0.272	4.48809e-159	3	Sp4
Gfi1	8.17839e-163	2.68956	0.094	0.02	1.8457e-158	3	Gfi1
Eif11	1.51682e-162	0.37111	0.894	0.911	3.42316e-158	3	Eif1
Mcm6	1.78966e-162	1.57456	0.298	0.146	4.0389e-158	3	Mcm6
Epsti1	3.30635e-162	0.794494	0.827	0.809	7.46178e-158	3	Epsti1
Sigirr	6.0717e-162	2.0834	0.158	0.051	1.37026e-157	3	Sigirr
Arid4b	2.09422e-161	0.839308	0.756	0.694	4.72623e-157	3	Arid4b
Zfp507	2.29865e-161	2.68869	0.102	0.024	5.1876e-157	3	Zfp507
Mettl23	3.36693e-161	1.21673	0.53	0.409	7.59849e-157	3	Mettl23
Lnx2	8.67173e-161	1.99414	0.233	0.099	1.95704e-156	3	Lnx2
Isg201	1.20034e-160	1.35467	0.423	0.26	2.70894e-156	3	Isg20
Nr3c11	1.27073e-160	1.33353	0.694	0.659	2.86777e-156	3	Nr3c1
2610035D17Rik1	6.24419e-160	1.60205	0.288	0.138	1.40919e-155	3	2610035D17Rik
Abhd2	1.13632e-159	1.48712	0.393	0.239	2.56444e-155	3	Abhd2
Mxd41	1.90971e-159	1.49874	0.422	0.271	4.30983e-155	3	Mxd4
Gng2	2.02384e-159	0.937012	0.719	0.691	4.5674e-155	3	Gng2
Rpl152	2.44632e-159	0.464144	0.874	0.889	5.52084e-155	3	Rpl15
Eif3e	5.04554e-159	0.849589	0.685	0.648	1.13868e-154	3	Eif3e
Cd371	5.30112e-159	0.681011	0.626	0.45	1.19636e-154	3	Cd37
Rcn1	6.31087e-159	2.00127	0.183	0.067	1.42424e-154	3	Rcn1
Jaml1	7.53499e-159	1.57317	0.401	0.244	1.7005e-154	3	Jaml
Gm14718	1.37312e-158	4.53082	0.039	0.003	3.09886e-154	3	Gm14718
Osgin1	2.70493e-158	2.32124	0.183	0.068	6.10449e-154	3	Osgin1
Rbl2	4.05977e-158	1.49911	0.413	0.261	9.16209e-154	3	Rbl2
Sult2b1	2.35514e-157	2.04981	0.144	0.044	5.31508e-153	3	Sult2b1
Trp53i11	2.92907e-157	1.85726	0.173	0.06	6.61033e-153	3	Trp53i11
Arl2bp	4.89457e-157	1.68208	0.309	0.163	1.10461e-152	3	Arl2bp
Crmp1	1.04817e-156	3.21187	0.078	0.014	2.3655e-152	3	Crmp1
Arhgdib1	1.75303e-156	0.563356	0.828	0.815	3.95624e-152	3	Arhgdib
Trim59	2.32592e-156	2.01274	0.179	0.065	5.24914e-152	3	Trim59
Pfdn5	3.45274e-156	0.561765	0.813	0.828	7.79215e-152	3	Pfdn5
Ttc31	3.15831e-155	1.41733	0.386	0.227	7.12768e-151	3	Ttc3
Nrn1	3.38971e-155	3.99322	0.055	0.007	7.6499e-151	3	Nrn1
Rhoh1	3.66273e-155	0.745923	0.656	0.511	8.26606e-151	3	Rhoh
Peak1	4.63718e-155	0.921189	0.663	0.552	1.04652e-150	3	Peak1
Slc22a15	1.0454e-154	2.21202	0.207	0.084	2.35927e-150	3	Slc22a15
Senp61	1.39405e-154	0.98162	0.631	0.524	3.14609e-150	3	Senp6
Tox2	4.45649e-154	3.20531	0.073	0.013	1.00574e-149	3	Tox2
Rassf51	7.67132e-154	1.33393	0.438	0.293	1.73126e-149	3	Rassf5
Cdon	1.16891e-153	2.51779	0.123	0.034	2.638e-149	3	Cdon
Rsbn1l	1.53092e-153	0.931352	0.679	0.609	3.45498e-149	3	Rsbn1l
Srgap3	1.15119e-152	1.58129	0.249	0.112	2.598e-148	3	Srgap3
S100a13	1.8534e-152	1.10404	0.587	0.511	4.18276e-148	3	S100a13
Crybg1	8.05379e-152	1.48064	0.43	0.283	1.81758e-147	3	Crybg1
Lcn4	4.20168e-151	3.79302	0.048	0.005	9.48236e-147	3	Lcn4
Crot1	7.75082e-151	1.62543	0.331	0.183	1.74921e-146	3	Crot
Tbc1d4	7.81262e-151	1.26738	0.314	0.162	1.76315e-146	3	Tbc1d4
Adss	1.27579e-150	1.27716	0.487	0.351	2.8792e-146	3	Adss
Ncoa2	3.09931e-150	0.842118	0.73	0.679	6.99452e-146	3	Ncoa2
Zdhhc201	4.88757e-150	1.0239	0.643	0.541	1.10303e-145	3	Zdhhc20
C230024C17Rik	1.98785e-149	4.0043	0.045	0.004	4.48617e-145	3	C230024C17Rik
Zbtb32	2.66143e-149	3.13851	0.068	0.012	6.00631e-145	3	Zbtb32
Snrpg	5.81348e-149	0.708455	0.74	0.722	1.31199e-144	3	Snrpg
Dock111	8.45962e-149	0.894296	0.692	0.619	1.90917e-144	3	Dock11
Izumo1r	1.29557e-148	1.47864	0.14	0.043	2.92383e-144	3	Izumo1r
Rgs8	7.08796e-148	4.21058	0.044	0.004	1.59961e-143	3	Rgs8
Fau1	9.08543e-148	0.305287	0.938	0.951	2.0504e-143	3	Fau
Gm36756	1.03781e-147	2.88181	0.079	0.016	2.34213e-143	3	Gm36756
Tdrp	2.42702e-147	4.01518	0.038	0.003	5.4773e-143	3	Tdrp
Dgat1	4.30784e-147	1.16654	0.564	0.437	9.72194e-143	3	Dgat1
Traj27	6.33779e-147	3.82908	0.056	0.008	1.43031e-142	3	Traj27
Slc25a41	7.04936e-147	0.958109	0.53	0.389	1.5909e-142	3	Slc25a4
Crim11	7.22308e-147	1.64817	0.27	0.13	1.63011e-142	3	Crim1
Tg	1.71884e-146	2.06966	0.201	0.082	3.87908e-142	3	Tg
Hectd1	5.09748e-146	0.90621	0.696	0.649	1.1504e-141	3	Hectd1
Mbnl3	5.47582e-146	2.23614	0.146	0.048	1.23578e-141	3	Mbnl3
Gm11802	3.16025e-145	3.69652	0.053	0.007	7.13206e-141	3	Gm11802
Zfp683	3.43501e-145	4.7215	0.039	0.003	7.75214e-141	3	Zfp683
Odc1	3.64733e-145	1.35512	0.509	0.382	8.23129e-141	3	Odc1
Rexo5	5.36433e-145	2.24149	0.18	0.069	1.21062e-140	3	Rexo5
Sytl1	7.79263e-145	2.73515	0.086	0.019	1.75864e-140	3	Sytl1
Nlk1	9.931e-145	1.27591	0.516	0.382	2.24123e-140	3	Nlk
AU0202061	1.18683e-144	0.856862	0.784	0.754	2.67845e-140	3	AU020206
Sdf4	1.32978e-144	1.23362	0.67	0.648	3.00106e-140	3	Sdf4
Carmil2	1.92135e-144	2.66974	0.088	0.02	4.33611e-140	3	Carmil2
Helz1	3.63233e-144	1.12861	0.491	0.345	8.19745e-140	3	Helz
Rapgef4	1.49227e-143	2.94697	0.084	0.018	3.36775e-139	3	Rapgef4
Bdh1	3.5736e-143	3.12974	0.071	0.013	8.0649e-139	3	Bdh1
Kif15	1.0688e-142	2.04376	0.152	0.051	2.41206e-138	3	Kif15
Gm27162	2.42712e-142	3.12839	0.064	0.011	5.47752e-138	3	Gm27162
Stim1	3.0603e-142	1.23421	0.557	0.439	6.9065e-138	3	Stim1
Nfatc11	8.81456e-142	1.27329	0.52	0.404	1.98927e-137	3	Nfatc1
Tmem191c	2.75808e-141	2.46999	0.115	0.033	6.22444e-137	3	Tmem191c
Sumo2	3.11422e-141	0.584397	0.766	0.761	7.02818e-137	3	Sumo2
Exph5	2.33623e-140	4.60664	0.034	0.002	5.27241e-136	3	Exph5
Mta3	2.69959e-140	1.09148	0.618	0.536	6.09242e-136	3	Mta3
Itpr11	4.72899e-140	1.13405	0.622	0.527	1.06724e-135	3	Itpr1
Il21	5.83588e-140	4.55999	0.032	0.002	1.31704e-135	3	Il21
Tbxa2r	7.24262e-140	3.23349	0.066	0.011	1.63451e-135	3	Tbxa2r
Acoxl	8.10088e-140	3.1445	0.09	0.021	1.82821e-135	3	Acoxl
Scai1	1.69688e-139	1.5882	0.316	0.172	3.82953e-135	3	Scai
Ptpn3	2.03785e-139	1.60584	0.136	0.043	4.59902e-135	3	Ptpn3
Btf31	2.60085e-139	0.490449	0.81	0.826	5.86961e-135	3	Btf3
Btg11	5.74323e-139	0.464243	0.913	0.91	1.29613e-134	3	Btg1
Pvt11	3.60564e-138	0.929393	0.486	0.312	8.13721e-134	3	Pvt1
Baiap3	9.29281e-138	3.00132	0.071	0.014	2.0972e-133	3	Baiap3
Plekha2	2.55551e-137	1.18462	0.551	0.454	5.76727e-133	3	Plekha2
Dzip1	3.11355e-137	3.8565	0.05	0.007	7.02667e-133	3	Dzip1
A330023F24Rik	5.31254e-137	1.46698	0.301	0.161	1.19894e-132	3	A330023F24Rik
Xrcc51	6.57138e-137	1.74122	0.183	0.072	1.48303e-132	3	Xrcc5
8030451A03Rik	1.74182e-136	4.91626	0.03	0.002	3.93094e-132	3	8030451A03Rik
Lmtk2	1.88465e-136	1.6695	0.293	0.155	4.25327e-132	3	Lmtk2
Pear1	1.36054e-135	1.67338	0.143	0.047	3.07047e-131	3	Pear1
Hs6st3	1.37296e-135	4.44477	0.049	0.006	3.0985e-131	3	Hs6st3
Atp11b	1.61432e-135	1.02946	0.68	0.607	3.64319e-131	3	Atp11b
Kansl11	2.51506e-135	0.655978	0.816	0.809	5.67598e-131	3	Kansl1
Phf6	2.54031e-135	1.46708	0.388	0.246	5.73297e-131	3	Phf6
Pim21	1.05501e-134	1.79036	0.188	0.076	2.38094e-130	3	Pim2
Trp53inp1	2.83701e-134	1.70621	0.303	0.167	6.40256e-130	3	Trp53inp1
Myl12b1	4.62156e-134	0.610072	0.779	0.776	1.04299e-129	3	Myl12b
Il21r	1.05852e-133	1.21	0.626	0.572	2.38887e-129	3	Il21r
Gm42372	1.51439e-133	3.53656	0.055	0.008	3.41767e-129	3	Gm42372
Bdh2	8.49648e-133	3.59241	0.062	0.011	1.91748e-128	3	Bdh2
Chd21	1.60007e-132	0.804831	0.786	0.746	3.61103e-128	3	Chd2
Gm48719	2.18623e-132	4.16727	0.041	0.004	4.93389e-128	3	Gm48719
Padi21	2.23972e-132	1.38969	0.318	0.177	5.0546e-128	3	Padi2
Rras2	8.72311e-132	1.74911	0.246	0.117	1.96863e-127	3	Rras2
Lypd6b	8.43763e-131	3.58977	0.043	0.005	1.9042e-126	3	Lypd6b
Nt5dc11	2.60903e-130	1.29903	0.455	0.318	5.88805e-126	3	Nt5dc1
Cnbp	2.88095e-130	0.646922	0.767	0.762	6.50172e-126	3	Cnbp
Eif3f1	4.58532e-130	0.594263	0.776	0.784	1.03482e-125	3	Eif3f
Syne1	2.37165e-129	1.26986	0.27	0.139	5.35234e-125	3	Syne1
Birc6	3.37619e-129	0.66645	0.77	0.749	7.61939e-125	3	Birc6
Rasa11	4.05119e-129	1.16307	0.542	0.434	9.14272e-125	3	Rasa1
Myh9	5.85156e-129	0.54746	0.831	0.828	1.32058e-124	3	Myh9
Pacsin1	2.80903e-128	1.71838	0.172	0.067	6.33943e-124	3	Pacsin1
Camk2n11	5.60665e-128	1.23868	0.265	0.13	1.26531e-123	3	Camk2n1
Phf11c	6.15881e-128	2.36639	0.162	0.063	1.38992e-123	3	Phf11c
Tnc	8.20197e-128	5.77484	0.029	0.002	1.85102e-123	3	Tnc
Tafa3	1.25191e-127	3.44041	0.045	0.006	2.82532e-123	3	Tafa3
Hacd3	2.19464e-127	1.74959	0.307	0.175	4.95286e-123	3	Hacd3
Cast	2.82305e-127	0.972809	0.603	0.522	6.37105e-123	3	Cast
Stat5a	5.21349e-127	1.83488	0.292	0.163	1.17658e-122	3	Stat5a
Car5b	5.62289e-127	2.33972	0.086	0.021	1.26897e-122	3	Car5b
Ddx53	9.97142e-127	0.302992	0.932	0.944	2.25035e-122	3	Ddx5
Mirt1	2.24147e-126	1.74769	0.179	0.072	5.05855e-122	3	Mirt1
Arhgap27os3	2.49152e-126	2.31916	0.121	0.038	5.62286e-122	3	Arhgap27os3
Lysmd2	4.03047e-126	2.40523	0.096	0.026	9.09597e-122	3	Lysmd2
Trbj2-7	4.445e-126	4.45283	0.033	0.003	1.00315e-121	3	Trbj2-7
Traf4	1.10947e-125	1.9779	0.126	0.041	2.50384e-121	3	Traf4
Cd7	5.80265e-125	1.56448	0.149	0.053	1.30954e-120	3	Cd7
Lag31	6.90259e-125	1.08582	0.392	0.238	1.55778e-120	3	Lag3
A630014C17Rik	7.41443e-125	4.23813	0.037	0.004	1.67329e-120	3	A630014C17Rik
Eif2ak3	1.16691e-124	1.69356	0.351	0.219	2.63347e-120	3	Eif2ak3
Gm28935	1.82525e-124	3.30097	0.05	0.007	4.11923e-120	3	Gm28935
Serpinb9	3.33603e-124	0.814095	0.367	0.221	7.52874e-120	3	Serpinb9
Fkbp1a	5.50808e-124	1.07369	0.562	0.495	1.24306e-119	3	Fkbp1a
Gm4876	1.66625e-123	2.04674	0.148	0.054	3.76039e-119	3	Gm4876
Trbv2	2.79583e-123	4.28383	0.032	0.003	6.30963e-119	3	Trbv2
Phf20l11	8.96414e-123	0.848627	0.685	0.64	2.02303e-118	3	Phf20l1
Rpa2	4.05201e-122	1.84736	0.231	0.113	9.14457e-118	3	Rpa2
Arhgap9	5.25535e-122	1.28138	0.453	0.34	1.18603e-117	3	Arhgap9
Mbp	6.1275e-122	1.24941	0.481	0.365	1.38285e-117	3	Mbp
Cbx3	2.85001e-121	0.990606	0.532	0.429	6.4319e-117	3	Cbx3
Axin2	6.5566e-121	3.20473	0.053	0.009	1.47969e-116	3	Axin2
Penk	6.74248e-121	3.70977	0.053	0.008	1.52164e-116	3	Penk
Crybg2	1.13457e-120	3.39082	0.048	0.007	2.5605e-116	3	Crybg2
Plod2	1.38567e-120	2.41631	0.077	0.018	3.12718e-116	3	Plod2
Dok2	1.75805e-120	1.32003	0.326	0.19	3.96757e-116	3	Dok2
Pdlim1	2.88544e-120	2.02931	0.137	0.048	6.51186e-116	3	Pdlim1
Uba52	4.12566e-120	0.882777	0.606	0.552	9.31078e-116	3	Uba52
Tpr	1.78547e-119	0.654906	0.78	0.76	4.02945e-115	3	Tpr
Arid5a	3.54145e-119	1.25168	0.471	0.356	7.99234e-115	3	Arid5a
Qrfp	2.12111e-118	1.92758	0.082	0.02	4.78692e-114	3	Qrfp
Ahi1	2.11325e-117	1.91802	0.218	0.104	4.76918e-113	3	Ahi1
Hilpda1	3.77392e-117	1.54438	0.333	0.205	8.51699e-113	3	Hilpda
2007-09-01	5.87399e-117	0.72825	0.698	0.695	1.32564e-112	3	2007-09-01
Lgals11	6.03149e-117	0.915531	0.703	0.661	1.36119e-112	3	Lgals1
Twist2	1.92361e-116	4.94898	0.024	0.001	4.3412e-112	3	Twist2
Pifo	2.74797e-116	3.18097	0.059	0.011	6.20163e-112	3	Pifo
Klra6	4.77731e-116	3.86039	0.041	0.005	1.07814e-111	3	Klra6
Rps6ka31	5.54953e-116	1.00983	0.597	0.518	1.25242e-111	3	Rps6ka3
H2afv	1.22539e-115	0.931501	0.503	0.396	2.76546e-111	3	H2afv
Ciapin1	7.72037e-115	1.56392	0.354	0.235	1.74233e-110	3	Ciapin1
Parp4	2.43509e-114	1.13168	0.48	0.371	5.4955e-110	3	Parp4
St8sia1	3.14427e-114	2.35281	0.182	0.08	7.09598e-110	3	St8sia1
Tacc21	3.16274e-114	2.40826	0.087	0.023	7.13768e-110	3	Tacc2
Gm27166	7.31713e-114	6.10491	0.025	0.001	1.65133e-109	3	Gm27166
Sacs	1.35528e-113	2.10907	0.156	0.062	3.05859e-109	3	Sacs
Dapl1	2.22319e-113	5.23511	0.029	0.002	5.01728e-109	3	Dapl1
Xlr4c	4.58817e-113	2.70077	0.064	0.013	1.03546e-108	3	Xlr4c
Ncald	8.63667e-113	1.54017	0.114	0.036	1.94912e-108	3	Ncald
Cog5	9.12437e-113	0.849799	0.644	0.58	2.05919e-108	3	Cog5
Esm1	2.02335e-112	5.01578	0.029	0.002	4.5663e-108	3	Esm1
Cyld	1.61752e-111	0.962289	0.586	0.511	3.65043e-107	3	Cyld
Mier1	2.77503e-111	0.835629	0.668	0.634	6.26269e-107	3	Mier1
Ube2h1	3.7522e-111	0.666441	0.682	0.597	8.46796e-107	3	Ube2h
Crem	1.70843e-110	1.00887	0.621	0.535	3.85559e-106	3	Crem
2510002D24Rik	3.00543e-110	1.68301	0.239	0.126	6.78266e-106	3	2510002D24Rik
Zbtb13	5.30757e-110	1.24142	0.423	0.303	1.19781e-105	3	Zbtb1
E230034D01Rik	3.50153e-109	4.48473	0.031	0.003	7.90224e-105	3	E230034D01Rik
Carnmt1	4.70699e-109	1.63693	0.351	0.233	1.06227e-104	3	Carnmt1
Suco	8.29794e-109	0.948636	0.594	0.51	1.87268e-104	3	Suco
Ppic	1.5376e-108	3.74294	0.042	0.006	3.47006e-104	3	Ppic
Sumo1	2.70827e-108	0.703155	0.719	0.705	6.11202e-104	3	Sumo1
Mcu	7.74198e-108	1.28922	0.381	0.252	1.74721e-103	3	Mcu
Arntl	9.12529e-108	1.67248	0.278	0.159	2.0594e-103	3	Arntl
Perp	9.25537e-108	2.81142	0.054	0.01	2.08875e-103	3	Perp
Tanc1	3.65169e-107	2.13654	0.151	0.061	8.24114e-103	3	Tanc1
Setx	1.11446e-106	1.23112	0.442	0.327	2.51511e-102	3	Setx
Fli11	1.84539e-106	0.493837	0.817	0.784	4.16468e-102	3	Fli1
D630039A03Rik	2.22734e-106	3.72716	0.038	0.005	5.02667e-102	3	D630039A03Rik
Fgf131	2.28429e-106	1.0331	0.295	0.16	5.15519e-102	3	Fgf13
Nt5c3b	2.67635e-106	1.75534	0.2	0.096	6.03998e-102	3	Nt5c3b
Nck2	1.04424e-105	1.53325	0.211	0.102	2.35664e-101	3	Nck2
Samsn11	7.76174e-105	0.610639	0.657	0.566	1.75167e-100	3	Samsn1
Csgalnact1	1.01603e-104	3.10781	0.047	0.008	2.29297e-100	3	Csgalnact1
Luc7l21	1.10162e-104	0.501635	0.828	0.836	2.48614e-100	3	Luc7l2
Snai3	1.45194e-104	3.58567	0.041	0.006	3.27675e-100	3	Snai3
Stk32c	9.0764e-104	2.18782	0.092	0.027	2.04836e-99	3	Stk32c
Oga	1.32404e-103	0.955735	0.59	0.518	2.9881e-99	3	Oga
Sla	1.44675e-103	0.959756	0.59	0.53	3.26501e-99	3	Sla
Fndc9	1.6262e-103	2.40179	0.109	0.037	3.67002e-99	3	Fndc9
Ptpn5	1.70805e-103	3.08752	0.048	0.008	3.85474e-99	3	Ptpn5
Cdc14a	6.39127e-103	1.32586	0.371	0.248	1.44238e-98	3	Cdc14a
Cab39	1.17688e-102	0.8714	0.601	0.55	2.65597e-98	3	Cab39
Ssbp31	1.30168e-102	1.20821	0.352	0.228	2.93764e-98	3	Ssbp3
Flt3l	2.71597e-102	1.78254	0.165	0.072	6.1294e-98	3	Flt3l
Prr7	5.85374e-102	2.15796	0.102	0.033	1.32107e-97	3	Prr7
Mir142hg1	1.17565e-101	0.516549	0.872	0.866	2.65321e-97	3	Mir142hg
Rbm3	2.13996e-101	0.557015	0.769	0.785	4.82947e-97	3	Rbm3
Mns1	3.30227e-101	2.39784	0.091	0.028	7.45257e-97	3	Mns1
Eef1g1	4.91478e-101	0.6321	0.72	0.71	1.10917e-96	3	Eef1g
Nol7	8.45676e-101	0.879175	0.594	0.556	1.90852e-96	3	Nol7
Zyg11b1	1.03848e-100	1.38403	0.453	0.353	2.34364e-96	3	Zyg11b
Nipal31	1.092e-100	1.7999	0.191	0.091	2.46443e-96	3	Nipal3
Hook1	1.49125e-100	2.59482	0.079	0.022	3.36544e-96	3	Hook1
Otud7b1	1.92645e-100	1.21504	0.245	0.129	4.34761e-96	3	Otud7b
Adgrl1	1.98463e-100	2.67602	0.064	0.015	4.4789e-96	3	Adgrl1
Dgki	1.4786e-99	3.80964	0.071	0.018	3.33689e-95	3	Dgki
Akna1	1.6498e-99	1.1387	0.448	0.344	3.72327e-95	3	Akna
Gmds	1.77829e-99	1.17826	0.458	0.344	4.01325e-95	3	Gmds
2810001G20Rik	1.91353e-99	2.35945	0.109	0.038	4.31847e-95	3	2810001G20Rik
Tcrg-C4	2.25373e-99	2.77809	0.056	0.012	5.08623e-95	3	Tcrg-C4
Impdh1	8.09083e-99	1.86497	0.16	0.07	1.82594e-94	3	Impdh1
Gm20069	8.24333e-99	2.39718	0.066	0.016	1.86036e-94	3	Gm20069
Hdhd5	8.72968e-99	1.93367	0.153	0.065	1.97011e-94	3	Hdhd5
Smad71	9.84361e-99	0.717375	0.598	0.487	2.22151e-94	3	Smad7
Thada1	1.37691e-98	1.4782	0.524	0.448	3.10741e-94	3	Thada
Cd522	2.81719e-98	0.462809	0.911	0.884	6.35783e-94	3	Cd52
Clk11	4.01965e-98	0.556225	0.795	0.78	9.07156e-94	3	Clk1
Cdc42ep3	9.96631e-98	1.1407	0.285	0.166	2.2492e-93	3	Cdc42ep3
Sorbs1	1.07295e-97	1.69784	0.159	0.068	2.42142e-93	3	Sorbs1
Klhl12	2.32258e-97	1.70537	0.179	0.083	5.24161e-93	3	Klhl12
Med14	3.62187e-97	1.16547	0.486	0.389	8.17384e-93	3	Med14
Cdh1	7.73215e-97	1.77423	0.096	0.031	1.74499e-92	3	Cdh1
Crip11	1.29647e-96	0.189882	0.741	0.639	2.92588e-92	3	Crip1
4833403J16Rik	1.64586e-96	2.43613	0.071	0.018	3.71438e-92	3	4833403J16Rik
Glp1r	4.85723e-96	4.46071	0.026	0.002	1.09618e-91	3	Glp1r
Tmem263	1.3181e-95	1.93986	0.127	0.049	2.97468e-91	3	Tmem263
Ikzf4	2.24154e-95	1.44605	0.111	0.039	5.05871e-91	3	Ikzf4
Bspry	4.51677e-95	2.14088	0.079	0.022	1.01934e-90	3	Bspry
Zhx2	5.46106e-95	1.59311	0.28	0.167	1.23245e-90	3	Zhx2
Srrm21	9.89817e-95	0.384795	0.913	0.921	2.23382e-90	3	Srrm2
Ptpn182	2.49103e-94	0.501839	0.794	0.803	5.62176e-90	3	Ptpn18
Gch11	2.56199e-94	0.971616	0.51	0.414	5.7819e-90	3	Gch1
B4galt11	3.72373e-94	0.799053	0.654	0.604	8.4037e-90	3	B4galt1
Klrc3	4.50685e-94	2.46151	0.055	0.012	1.01711e-89	3	Klrc3
2900041M22Rik	5.86192e-94	2.8268	0.043	0.007	1.32292e-89	3	2900041M22Rik
B630019A10Rik	6.11802e-94	3.65668	0.038	0.006	1.38071e-89	3	B630019A10Rik
Tspan5	1.09046e-93	1.49119	0.351	0.235	2.46095e-89	3	Tspan5
B230217O12Rik	1.15905e-93	2.90019	0.063	0.015	2.61575e-89	3	B230217O12Rik
Gm34794	1.85737e-93	3.59309	0.03	0.003	4.1917e-89	3	Gm34794
Map4k2	3.43765e-93	1.55945	0.224	0.12	7.75809e-89	3	Map4k2
Gatad2a	3.9111e-93	0.974484	0.56	0.503	8.82658e-89	3	Gatad2a
Rph3al	5.39415e-93	2.72566	0.053	0.011	1.21735e-88	3	Rph3al
Phc31	6.18152e-93	1.22338	0.42	0.317	1.39505e-88	3	Phc3
AW1120102	1.81571e-92	0.360411	0.878	0.783	4.09769e-88	3	AW112010
Rps91	1.87247e-92	0.256437	0.901	0.925	4.2258e-88	3	Rps9
Zcchc71	3.07225e-92	0.647167	0.756	0.735	6.93345e-88	3	Zcchc7
Dnaja1	3.66965e-92	0.573465	0.737	0.731	8.28167e-88	3	Dnaja1
Tcrg-C1	5.63201e-92	2.504	0.04	0.007	1.27103e-87	3	Tcrg-C1
Gm15511	6.7064e-92	2.87009	0.052	0.011	1.5135e-87	3	Gm15511
Limd21	1.02744e-91	0.719825	0.666	0.629	2.31873e-87	3	Limd2
Dad1	1.41306e-91	0.580368	0.716	0.711	3.189e-87	3	Dad1
Itgav	1.86577e-91	1.05699	0.603	0.569	4.21068e-87	3	Itgav
Slc20a1	2.1178e-91	1.44142	0.29	0.178	4.77945e-87	3	Slc20a1
Crtam1	2.18132e-91	2.04554	0.097	0.033	4.92281e-87	3	Crtam
mt-Cytb	2.753e-91	0.425641	0.965	0.948	6.21298e-87	3	mt-Cytb
Riok1	2.84178e-91	1.2457	0.396	0.29	6.41333e-87	3	Riok1
Pak2	6.91003e-91	0.539442	0.777	0.792	1.55946e-86	3	Pak2
Glmn	6.9164e-91	1.70897	0.224	0.123	1.56089e-86	3	Glmn
Add3	8.02682e-91	1.00321	0.425	0.311	1.81149e-86	3	Add3
1700097N02Rik	1.3257e-90	2.64919	0.061	0.015	2.99184e-86	3	1700097N02Rik
4930431P03Rik	1.6064e-90	3.46169	0.035	0.005	3.62532e-86	3	4930431P03Rik
Fmnl1	2.02978e-90	0.915869	0.501	0.412	4.58081e-86	3	Fmnl1
Dclk1	2.75317e-90	1.72076	0.05	0.01	6.21335e-86	3	Dclk1
Pop5	3.7311e-90	1.20491	0.351	0.245	8.42034e-86	3	Pop5
L3mbtl3	7.84166e-90	1.54885	0.28	0.17	1.76971e-85	3	L3mbtl3
Isy1	9.33195e-90	0.780735	0.634	0.554	2.10603e-85	3	Isy1
4930444A19Rik	1.75552e-89	1.33443	0.351	0.234	3.96185e-85	3	4930444A19Rik
Abcb1b1	3.99522e-89	1.66134	0.397	0.293	9.01641e-85	3	Abcb1b
Ifi271	4.52567e-89	0.934382	0.509	0.429	1.02135e-84	3	Ifi27
Ankrd11	4.68373e-89	0.467635	0.896	0.901	1.05703e-84	3	Ankrd11
Mpzl3	8.37759e-89	2.46852	0.103	0.037	1.89066e-84	3	Mpzl3
Rpa1	1.37327e-88	1.41429	0.299	0.191	3.0992e-84	3	Rpa1
Oaz11	1.47894e-88	0.361541	0.847	0.873	3.33766e-84	3	Oaz1
Kcnmb4	2.72165e-88	3.16949	0.039	0.006	6.14223e-84	3	Kcnmb4
Gm26614	2.90137e-88	5.12531	0.02	0.001	6.54782e-84	3	Gm26614
Mrps61	2.91721e-88	1.37467	0.266	0.159	6.58356e-84	3	Mrps6
Slc9a91	3.33172e-88	0.333341	0.777	0.651	7.51902e-84	3	Slc9a9
Stat31	6.48226e-88	0.670366	0.821	0.857	1.46292e-83	3	Stat3
Asrgl1	2.26564e-87	1.55628	0.195	0.1	5.11311e-83	3	Asrgl1
Fam124b	2.84051e-87	3.4371	0.035	0.005	6.41046e-83	3	Fam124b
Unkl	3.89938e-87	1.66238	0.2	0.104	8.80012e-83	3	Unkl
Mturn	5.60526e-87	2.55174	0.065	0.017	1.265e-82	3	Mturn
Dock91	8.11906e-87	1.14866	0.222	0.116	1.83231e-82	3	Dock9
Hnrnpa2b11	8.12406e-87	0.302961	0.877	0.895	1.83344e-82	3	Hnrnpa2b1
Gm50218	1.20635e-86	3.26638	0.039	0.007	2.7225e-82	3	Gm50218
Insyn2b	2.32096e-86	1.38516	0.328	0.216	5.23795e-82	3	Insyn2b
Klri2	2.46132e-86	1.2216	0.117	0.044	5.5547e-82	3	Klri2
Bzw2	7.24347e-86	1.40612	0.33	0.222	1.63471e-81	3	Bzw2
B3gnt21	1.12733e-85	1.01427	0.491	0.411	2.54417e-81	3	B3gnt2
Rflnb	3.0833e-85	2.7443	0.055	0.013	6.95839e-81	3	Rflnb
Trim12a1	3.43617e-85	1.1532	0.486	0.404	7.75474e-81	3	Trim12a
Ube2b	3.4981e-85	0.589673	0.704	0.711	7.89452e-81	3	Ube2b
Gabarapl2	3.79779e-85	0.831428	0.583	0.552	8.57085e-81	3	Gabarapl2
Spry11	8.62058e-85	2.16099	0.077	0.023	1.94549e-80	3	Spry1
Sh2d3c1	1.13046e-84	1.35699	0.261	0.154	2.55122e-80	3	Sh2d3c
Gm28960	1.55843e-84	3.73334	0.032	0.004	3.51706e-80	3	Gm28960
Trbv12-2	2.2625e-84	4.53131	0.021	0.001	5.106e-80	3	Trbv12-2
Aplp1	2.56574e-84	2.54887	0.053	0.012	5.79036e-80	3	Aplp1
Atcay	2.95836e-84	3.08196	0.044	0.008	6.67643e-80	3	Atcay
Chst10	5.03088e-84	2.86147	0.057	0.014	1.13537e-79	3	Chst10
Emg1	8.0153e-84	0.9753	0.502	0.439	1.80889e-79	3	Emg1
Ralgapa2	1.40709e-83	0.988745	0.513	0.428	3.17553e-79	3	Ralgapa2
Nipsnap1	1.55633e-83	1.97897	0.132	0.056	3.51232e-79	3	Nipsnap1
Ifit1bl11	1.80162e-83	1.76072	0.151	0.068	4.06589e-79	3	Ifit1bl1
Filip1	4.45915e-83	3.18618	0.049	0.01	1.00634e-78	3	Filip1
Wdr33	5.14842e-83	0.761391	0.622	0.586	1.1619e-78	3	Wdr33
Gm42921	5.18137e-83	4.19078	0.022	0.002	1.16933e-78	3	Gm42921
Gpbp1l1	7.85055e-83	1.01374	0.509	0.436	1.77171e-78	3	Gpbp1l1
Rragb	8.3497e-83	2.69968	0.069	0.02	1.88436e-78	3	Rragb
Zadh21	1.63591e-82	1.75964	0.192	0.1	3.69192e-78	3	Zadh2
Top2a	2.67425e-82	0.531018	0.201	0.102	6.03524e-78	3	Top2a
Krt83	3.06061e-82	2.33557	0.055	0.013	6.90717e-78	3	Krt83
Itih5	3.30695e-82	1.21018	0.097	0.034	7.46312e-78	3	Itih5
Slc35d11	4.6992e-82	1.69431	0.226	0.128	1.06051e-77	3	Slc35d1
Osbpl5	6.12535e-82	2.41293	0.061	0.016	1.38237e-77	3	Osbpl5
Limk2	6.50921e-82	1.48005	0.248	0.147	1.469e-77	3	Limk2
Gas2	9.9327e-82	1.8831	0.113	0.044	2.24161e-77	3	Gas2
Usp481	1.07485e-81	1.18676	0.42	0.33	2.42572e-77	3	Usp48
2310016D23Rik	1.10959e-81	3.57988	0.037	0.006	2.50413e-77	3	2310016D23Rik
Adcy71	1.71174e-81	0.974829	0.512	0.434	3.86305e-77	3	Adcy7
Krtcap2	4.85163e-81	0.682748	0.633	0.624	1.09492e-76	3	Krtcap2
Slc35f2	9.45126e-81	2.59654	0.054	0.013	2.13296e-76	3	Slc35f2
Klc3	1.57008e-80	2.66782	0.051	0.012	3.54336e-76	3	Klc3
Csf11	3.2199e-80	0.674128	0.182	0.089	7.26667e-76	3	Csf1
Gramd1a1	4.66243e-80	0.998379	0.421	0.323	1.05222e-75	3	Gramd1a
Sorl11	5.92478e-80	1.01779	0.532	0.467	1.33711e-75	3	Sorl1
Wdyhv1	6.84718e-80	1.51347	0.292	0.193	1.54527e-75	3	Wdyhv1
Lrmp	8.65497e-80	1.1243	0.406	0.312	1.95325e-75	3	Lrmp
Zfp52	1.07106e-79	1.38174	0.241	0.141	2.41716e-75	3	Zfp52
Rab4a1	1.07249e-79	2.17998	0.066	0.018	2.42039e-75	3	Rab4a
Gm205591	1.87607e-79	1.30238	0.368	0.268	4.23391e-75	3	Gm20559
1700021A07Rik	5.51441e-79	3.4013	0.034	0.005	1.24449e-74	3	1700021A07Rik
Paip2	9.11455e-79	0.683876	0.633	0.622	2.05697e-74	3	Paip2
Spin2c	1.21935e-78	2.74869	0.043	0.009	2.75184e-74	3	Spin2c
Ybx3	1.52705e-78	1.4	0.353	0.261	3.44624e-74	3	Ybx3
F2rl1	1.70386e-78	2.96135	0.043	0.009	3.84527e-74	3	F2rl1
Rpl7a2	1.97677e-78	0.328017	0.857	0.879	4.46118e-74	3	Rpl7a
1810006J02Rik	3.31464e-78	2.13681	0.056	0.014	7.48049e-74	3	1810006J02Rik
Smg61	3.38829e-78	0.706738	0.663	0.622	7.64669e-74	3	Smg6
Pabpc1	5.02851e-78	0.357586	0.84	0.865	1.13484e-73	3	Pabpc1
Tasp1	1.17862e-77	1.64974	0.254	0.156	2.65991e-73	3	Tasp1
Znrf3	1.2617e-77	1.28161	0.364	0.261	2.8474e-73	3	Znrf3
Tmem154	2.17565e-77	1.86645	0.129	0.056	4.91001e-73	3	Tmem154
Rgs12	2.2495e-77	0.538853	0.752	0.65	5.07666e-73	3	Rgs1
Trbv19	3.57057e-77	4.56386	0.019	0.001	8.05806e-73	3	Trbv19
mt-Co2	6.52263e-77	0.340812	0.982	0.971	1.47203e-72	3	mt-Co2
Rps27rt	8.61314e-77	0.968938	0.455	0.381	1.94381e-72	3	Rps27rt
Ndfip21	9.05167e-77	0.904288	0.491	0.421	2.04278e-72	3	Ndfip2
Abca2	9.18196e-77	1.73888	0.166	0.083	2.07218e-72	3	Abca2
Ccser2	1.20443e-76	0.995032	0.314	0.207	2.71817e-72	3	Ccser2
Nop531	1.6532e-76	0.728829	0.618	0.596	3.73095e-72	3	Nop53
Rnf166	2.56385e-76	1.06831	0.417	0.332	5.7861e-72	3	Rnf166
Cbx71	3.84677e-76	1.81604	0.139	0.063	8.68139e-72	3	Cbx7
Slc38a1	6.07049e-76	0.820027	0.555	0.48	1.36999e-71	3	Slc38a1
Samd9l1	9.39257e-76	1.02536	0.488	0.403	2.11972e-71	3	Samd9l
Usp341	1.33558e-75	0.642331	0.715	0.718	3.01414e-71	3	Usp34
Selenow2	1.44917e-75	0.515714	0.734	0.721	3.27048e-71	3	Selenow
Tff1	1.73128e-75	3.34796	0.036	0.006	3.90715e-71	3	Tff1
Ankrd28	5.21867e-75	1.62431	0.23	0.136	1.17775e-70	3	Ankrd28
Oip5os1	6.46526e-75	0.96276	0.466	0.397	1.45908e-70	3	Oip5os1
Gm34006	6.74331e-75	3.41298	0.031	0.005	1.52183e-70	3	Gm34006
Kcnj8	7.22214e-75	2.75947	0.032	0.005	1.62989e-70	3	Kcnj8
Ddx46	7.97577e-75	0.964967	0.521	0.465	1.79997e-70	3	Ddx46
Rpl282	1.11804e-74	0.329984	0.885	0.9	2.52319e-70	3	Rpl28
Slc35g1	1.41269e-74	2.88625	0.044	0.009	3.18816e-70	3	Slc35g1
Gm13684	1.62727e-74	1.25624	0.253	0.152	3.67241e-70	3	Gm13684
Pik3cd1	1.74258e-74	0.764413	0.613	0.573	3.93265e-70	3	Pik3cd
Adcy31	1.74401e-74	1.80826	0.103	0.04	3.93589e-70	3	Adcy3
Tex2	3.14251e-74	0.888049	0.531	0.448	7.09202e-70	3	Tex2
Zc3h15	3.9292e-74	0.803017	0.562	0.524	8.86741e-70	3	Zc3h15
Klhdc1	4.02794e-74	2.05131	0.112	0.046	9.09026e-70	3	Klhdc1
Gm11579	5.02281e-74	3.2556	0.032	0.005	1.13355e-69	3	Gm11579
1700019D03Rik	1.22075e-73	3.10368	0.03	0.005	2.75499e-69	3	1700019D03Rik
6330403K07Rik	2.45735e-73	2.46021	0.037	0.007	5.54574e-69	3	6330403K07Rik
Gm13481	2.49483e-73	4.10775	0.027	0.004	5.63032e-69	3	Gm13481
Gm2663	2.82341e-73	6.5664	0.015	0.001	6.37187e-69	3	Gm2663
mt-Nd21	3.90253e-73	0.379279	0.92	0.905	8.80724e-69	3	mt-Nd2
Ift80	4.3585e-73	2.00243	0.159	0.08	9.83626e-69	3	Ift80
Sptbn1	5.71651e-73	1.01095	0.442	0.359	1.2901e-68	3	Sptbn1
Kcnn41	6.89678e-73	1.38564	0.34	0.249	1.55647e-68	3	Kcnn4
Galnt91	7.62269e-73	2.64421	0.074	0.024	1.72029e-68	3	Galnt9
Nckap1	1.14809e-72	2.31439	0.07	0.022	2.59101e-68	3	Nckap1
Psd4	1.24118e-72	1.22568	0.364	0.272	2.8011e-68	3	Psd4
Olfm3	1.54732e-72	5.58373	0.017	0.001	3.492e-68	3	Olfm3
Ccr4	2.01325e-72	2.60167	0.046	0.01	4.54351e-68	3	Ccr4
Kdm5a	2.80046e-72	0.921196	0.545	0.496	6.32008e-68	3	Kdm5a
Psmb12	6.9643e-72	0.486304	0.718	0.736	1.5717e-67	3	Psmb1
Tnfrsf26	8.80867e-72	2.28694	0.074	0.024	1.98794e-67	3	Tnfrsf26
Cox171	1.02172e-71	0.713925	0.638	0.641	2.30583e-67	3	Cox17
Hdac4	1.06152e-71	1.16288	0.371	0.278	2.39564e-67	3	Hdac4
Gm11707	1.14126e-71	3.18692	0.038	0.008	2.5756e-67	3	Gm11707
Dnajb6	1.40189e-71	0.5628	0.736	0.736	3.16378e-67	3	Dnajb6
Atf7ip	2.58306e-71	0.890625	0.609	0.578	5.82945e-67	3	Atf7ip
1110008P14Rik1	2.621e-71	1.23543	0.331	0.24	5.91507e-67	3	1110008P14Rik
Hmgb1	6.61925e-71	0.399415	0.756	0.765	1.49383e-66	3	Hmgb1
Ddb21	8.42239e-71	1.53549	0.195	0.108	1.90077e-66	3	Ddb2
Nck11	8.71897e-71	1.05159	0.421	0.334	1.9677e-66	3	Nck1
Glipr2	8.87076e-71	0.454554	0.344	0.233	2.00195e-66	3	Glipr2
Ust1	9.63975e-71	1.06951	0.312	0.206	2.1755e-66	3	Ust
N4bp2l21	1.07523e-70	0.860885	0.536	0.483	2.42658e-66	3	N4bp2l2
Eml5	1.07905e-70	1.9737	0.123	0.054	2.43521e-66	3	Eml5
Rpl351	1.35983e-70	0.447442	0.79	0.814	3.06887e-66	3	Rpl35
Lbr	1.4622e-70	1.08951	0.378	0.282	3.29988e-66	3	Lbr
Ubac2	1.80766e-70	0.84519	0.629	0.609	4.07953e-66	3	Ubac2
Pacs11	2.53123e-70	0.86102	0.506	0.42	5.71249e-66	3	Pacs1
Patj	3.5811e-70	2.10461	0.103	0.042	8.08182e-66	3	Patj
Paip2b	3.78093e-70	1.73978	0.158	0.08	8.53279e-66	3	Paip2b
Hnrnpf	5.09632e-70	0.390162	0.805	0.825	1.15014e-65	3	Hnrnpf
Cd481	6.01271e-70	0.731385	0.637	0.625	1.35695e-65	3	Cd48
Fam172a1	6.60995e-70	0.578076	0.766	0.765	1.49173e-65	3	Fam172a
St6gal11	7.5191e-70	1.41429	0.25	0.153	1.69691e-65	3	St6gal1
Atrx	7.78508e-70	0.552951	0.751	0.759	1.75694e-65	3	Atrx
Trav3-3	1.29796e-69	5.10488	0.016	0.001	2.92925e-65	3	Trav3-3
Fam204a	1.61201e-69	1.16517	0.367	0.28	3.63797e-65	3	Fam204a
Klra1	1.87499e-69	2.28995	0.044	0.01	4.23147e-65	3	Klra1
Wscd2	1.92139e-69	2.68444	0.037	0.007	4.3362e-65	3	Wscd2
Mterf2	3.28268e-69	2.41538	0.046	0.011	7.40835e-65	3	Mterf2
2900026A02Rik	5.30731e-69	1.74014	0.117	0.051	1.19775e-64	3	2900026A02Rik
Dtx1	9.6038e-69	2.55052	0.034	0.006	2.16739e-64	3	Dtx1
Ppia1	1.10797e-68	0.244951	0.875	0.899	2.50047e-64	3	Ppia
Gm33843	1.27233e-68	2.4212	0.044	0.01	2.87139e-64	3	Gm33843
5830428M24Rik	1.2779e-68	1.97387	0.103	0.042	2.88397e-64	3	5830428M24Rik
Hsh2d	4.33498e-68	1.90773	0.114	0.049	9.78318e-64	3	Hsh2d
Gm1043	6.40899e-68	2.41636	0.044	0.01	1.44638e-63	3	Gm1043
Crlf31	6.93537e-68	0.773569	0.654	0.628	1.56517e-63	3	Crlf3
Art2b	8.91813e-68	2.55643	0.086	0.032	2.01264e-63	3	Art2b
Rbms3	1.57628e-67	2.84485	0.045	0.011	3.55734e-63	3	Rbms3
Ppm1b	2.34867e-67	0.959521	0.442	0.362	5.30049e-63	3	Ppm1b
Gm15473	2.75718e-67	2.66569	0.039	0.008	6.2224e-63	3	Gm15473
Cdkn1b1	2.98345e-67	0.759931	0.596	0.559	6.73306e-63	3	Cdkn1b
Gm19261	4.68736e-67	4.59315	0.017	0.001	1.05784e-62	3	Gm19261
Vmn2r97	4.99942e-67	3.6454	0.023	0.003	1.12827e-62	3	Vmn2r97
Ubxn111	5.88126e-67	1.91584	0.092	0.036	1.32728e-62	3	Ubxn11
Col4a3bp	6.19774e-67	0.82618	0.565	0.53	1.39871e-62	3	Col4a3bp
Prkacb1	6.85148e-67	0.981199	0.398	0.312	1.54624e-62	3	Prkacb
Lmtk3	7.65415e-67	2.50556	0.054	0.015	1.72739e-62	3	Lmtk3
Gm50335	7.77289e-67	2.98533	0.036	0.007	1.75419e-62	3	Gm50335
Snrnp701	1.33291e-66	0.549661	0.725	0.733	3.00811e-62	3	Snrnp70
Hmces	1.97334e-66	1.39485	0.217	0.129	4.45343e-62	3	Hmces
Zfp292	2.01843e-66	0.595453	0.706	0.697	4.55519e-62	3	Zfp292
Csf2	2.20459e-66	3.8165	0.027	0.004	4.97532e-62	3	Csf2
Dbf4	2.27647e-66	1.60276	0.257	0.169	5.13754e-62	3	Dbf4
C1qtnf4	1.25897e-65	2.85169	0.031	0.005	2.84125e-61	3	C1qtnf4
1810026B05Rik	5.07352e-65	0.701342	0.628	0.604	1.14499e-60	3	1810026B05Rik
Diaph3	5.1177e-65	1.00188	0.159	0.08	1.15496e-60	3	Diaph3
Ccsap	6.83852e-65	2.5854	0.056	0.016	1.54332e-60	3	Ccsap
Galnt31	9.02397e-65	1.48743	0.16	0.083	2.03653e-60	3	Galnt3
Madd	1.15461e-64	1.16907	0.372	0.287	2.60573e-60	3	Madd
Frmd81	1.21973e-64	1.20254	0.3	0.212	2.75269e-60	3	Frmd8
Psph	1.96736e-64	1.36396	0.19	0.108	4.43995e-60	3	Psph
Lncpint	2.18432e-64	0.547675	0.798	0.783	4.92957e-60	3	Lncpint
Creb3l21	2.23352e-64	1.97225	0.235	0.151	5.04062e-60	3	Creb3l2
Gm4668	3.41712e-64	4.17424	0.016	0.001	7.71176e-60	3	Gm4668
Asb31	3.65544e-64	1.12892	0.346	0.255	8.24961e-60	3	Asb3
Slc26a10	4.49848e-64	3.01051	0.044	0.011	1.01522e-59	3	Slc26a10
Pdcd1lg2	5.79551e-64	0.811793	0.295	0.194	1.30793e-59	3	Pdcd1lg2
Huwe11	6.07853e-64	0.662266	0.657	0.641	1.3718e-59	3	Huwe1
Itgae	7.23035e-64	1.64931	0.125	0.057	1.63175e-59	3	Itgae
Dnaja41	8.32581e-64	1.69675	0.079	0.029	1.87897e-59	3	Dnaja4
Tshz2	8.4573e-64	2.85265	0.048	0.013	1.90864e-59	3	Tshz2
Mmd	1.26664e-63	1.05432	0.285	0.188	2.85856e-59	3	Mmd
Cmss1	1.37557e-63	0.472559	0.782	0.812	3.10439e-59	3	Cmss1
Cbx41	1.59964e-63	0.931515	0.417	0.335	3.61008e-59	3	Cbx4
Kcnip1	1.90037e-63	2.37921	0.046	0.012	4.28875e-59	3	Kcnip1
Tnks21	5.07138e-63	0.771246	0.592	0.564	1.14451e-58	3	Tnks2
Rnf157	5.91707e-63	0.993535	0.349	0.255	1.33536e-58	3	Rnf157
Gab3	6.55036e-63	1.34179	0.279	0.188	1.47829e-58	3	Gab3
Adamts10	7.0779e-63	1.6468	0.19	0.109	1.59734e-58	3	Adamts10
Mitd1	1.02171e-62	1.30752	0.298	0.211	2.30581e-58	3	Mitd1
Itpr21	1.22406e-62	0.557734	0.62	0.55	2.76245e-58	3	Itpr2
Sdr39u1	1.37595e-62	2.06341	0.074	0.026	3.10525e-58	3	Sdr39u1
Dtnbos	2.38901e-62	2.71186	0.039	0.009	5.39152e-58	3	Dtnbos
Csnk1a1	4.09934e-62	0.490748	0.75	0.78	9.25138e-58	3	Csnk1a1
Hipk1	4.22919e-62	0.993366	0.479	0.424	9.54443e-58	3	Hipk1
Gnptg1	4.9291e-62	1.35472	0.26	0.175	1.1124e-57	3	Gnptg
Bcat1	4.97674e-62	2.57561	0.04	0.009	1.12315e-57	3	Bcat1
Lfng	6.09834e-62	1.17534	0.341	0.257	1.37627e-57	3	Lfng
Kcnk7	8.98887e-62	2.55727	0.04	0.009	2.02861e-57	3	Kcnk7
Mri1	6.3274e-61	1.34611	0.272	0.187	1.42797e-56	3	Mri1
Ankib1	8.42241e-61	0.951417	0.482	0.425	1.90077e-56	3	Ankib1
Esco1	1.2421e-60	0.860237	0.475	0.409	2.80317e-56	3	Esco1
Slc7a1	1.29598e-60	1.17579	0.299	0.209	2.92477e-56	3	Slc7a1
Nemp2	2.53323e-60	1.86012	0.127	0.061	5.717e-56	3	Nemp2
Fcho1	2.77788e-60	1.63845	0.17	0.094	6.26912e-56	3	Fcho1
Myo10	5.54541e-60	1.79002	0.112	0.051	1.25149e-55	3	Myo10
Pcbp4	6.76287e-60	1.94794	0.071	0.025	1.52624e-55	3	Pcbp4
Itgb1	7.43927e-60	0.884938	0.709	0.754	1.67889e-55	3	Itgb1
Itpr3	9.13368e-60	1.66221	0.163	0.088	2.06129e-55	3	Itpr3
Ech1	1.10487e-59	0.924608	0.482	0.451	2.49348e-55	3	Ech1
Rasa2	1.40779e-59	0.790326	0.431	0.35	3.17709e-55	3	Rasa2
1700111E14Rik	1.4487e-59	4.39515	0.019	0.002	3.26944e-55	3	1700111E14Rik
Itpk1	3.45144e-59	0.991901	0.431	0.367	7.7892e-55	3	Itpk1
Phgdh1	4.25275e-59	0.912546	0.226	0.135	9.59761e-55	3	Phgdh
Ubr11	1.14444e-58	1.0259	0.386	0.305	2.58278e-54	3	Ubr1
Gm11655	1.26811e-58	2.42547	0.042	0.011	2.86187e-54	3	Gm11655
Myl12a2	1.39675e-58	0.54958	0.684	0.706	3.15219e-54	3	Myl12a
Gpr1321	1.85355e-58	0.555092	0.687	0.605	4.18309e-54	3	Gpr132
Cd200r1	1.96308e-58	1.79542	0.212	0.132	4.43027e-54	3	Cd200r1
Edaradd	1.9964e-58	2.92337	0.044	0.012	4.50549e-54	3	Edaradd
C430002N11Rik	2.13487e-58	3.03184	0.022	0.003	4.81796e-54	3	C430002N11Rik
Plp2	2.59009e-58	1.0792	0.197	0.115	5.84531e-54	3	Plp2
Spin4	3.41887e-58	4.72014	0.016	0.001	7.71571e-54	3	Spin4
Lgalsl	3.75483e-58	1.97395	0.06	0.019	8.47391e-54	3	Lgalsl
Ifi2061	3.92412e-58	1.03138	0.442	0.373	8.85595e-54	3	Ifi206
Gas5	7.90277e-58	0.386187	0.735	0.754	1.7835e-53	3	Gas5
Diaph11	1.75775e-57	0.473075	0.721	0.698	3.9669e-53	3	Diaph1
Gnas1	3.56876e-57	0.134787	0.84	0.869	8.05397e-53	3	Gnas
Trbv13-2	3.79822e-57	3.85764	0.019	0.002	8.57182e-53	3	Trbv13-2
Selplg1	6.16558e-57	0.147374	0.775	0.75	1.39145e-52	3	Selplg
Haus3	7.31597e-57	1.41965	0.2	0.121	1.65107e-52	3	Haus3
Fubp1	7.46686e-57	0.739841	0.574	0.558	1.68512e-52	3	Fubp1
Plec1	9.57338e-57	0.958212	0.372	0.289	2.16052e-52	3	Plec
Ddx24	1.05736e-56	0.664154	0.643	0.644	2.38625e-52	3	Ddx24
Smc3	1.82513e-56	0.962921	0.447	0.39	4.11896e-52	3	Smc3
Myef2	2.49608e-56	1.31504	0.259	0.176	5.63315e-52	3	Myef2
Mob21	3.16361e-56	1.05349	0.339	0.262	7.13964e-52	3	Mob2
Trbv20	4.65316e-56	4.70455	0.016	0.001	1.05013e-51	3	Trbv20
Gm47460	6.43186e-56	2.91509	0.034	0.008	1.45154e-51	3	Gm47460
Sri	7.47762e-56	0.577755	0.635	0.633	1.68755e-51	3	Sri
Spink13	9.57425e-56	4.0535	0.019	0.002	2.16072e-51	3	Spink13
Eif3m	9.70087e-56	0.577006	0.636	0.643	2.18929e-51	3	Eif3m
Spef2	9.86801e-56	2.10223	0.067	0.024	2.22701e-51	3	Spef2
Rif11	1.16388e-55	0.998832	0.357	0.277	2.62665e-51	3	Rif1
Cdc25b	1.45308e-55	1.76615	0.103	0.046	3.2793e-51	3	Cdc25b
Lpcat4	2.07911e-55	1.98991	0.085	0.035	4.69214e-51	3	Lpcat4
F2rl2	2.5447e-55	2.01419	0.056	0.018	5.74289e-51	3	F2rl2
5830408C22Rik	3.3777e-55	1.49525	0.126	0.062	7.62278e-51	3	5830408C22Rik
Rpl36al2	4.69448e-55	0.30273	0.817	0.833	1.05945e-50	3	Rpl36al
Hmgb3	5.44192e-55	1.60402	0.081	0.032	1.22813e-50	3	Hmgb3
Pld31	6.65992e-55	0.798925	0.41	0.335	1.50301e-50	3	Pld3
Prr13	6.67782e-55	0.673262	0.585	0.586	1.50705e-50	3	Prr13
Wnk11	7.44573e-55	0.224224	0.851	0.848	1.68035e-50	3	Wnk1
1810009J06Rik	8.02032e-55	5.76559	0.011	0.001	1.81003e-50	3	1810009J06Rik
Gm47392	9.68374e-55	2.83797	0.044	0.012	2.18543e-50	3	Gm47392
Gm16565	1.32916e-54	2.58716	0.033	0.007	2.99964e-50	3	Gm16565
Gm49959	1.42088e-54	3.04347	0.028	0.005	3.20665e-50	3	Gm49959
Cd471	1.44951e-54	0.332752	0.814	0.817	3.27126e-50	3	Cd47
Trbv13-1	1.51233e-54	5.14805	0.012	0.001	3.41302e-50	3	Trbv13-1
Dthd1	1.53371e-54	4.47607	0.023	0.004	3.46128e-50	3	Dthd1
Fut8	1.79209e-54	1.07101	0.452	0.395	4.04439e-50	3	Fut8
Stag21	2.90134e-54	0.653104	0.638	0.632	6.54775e-50	3	Stag2
Rngtt	3.98603e-54	0.717678	0.556	0.526	8.99568e-50	3	Rngtt
Arhgap101	7.22828e-54	0.996703	0.389	0.306	1.63128e-49	3	Arhgap10
Adora2a	1.17163e-53	1.1567	0.177	0.102	2.64414e-49	3	Adora2a
Nsa22	1.57895e-53	0.492812	0.697	0.714	3.56337e-49	3	Nsa2
mt-Nd1	1.80729e-53	0.320251	0.936	0.92	4.0787e-49	3	mt-Nd1
Terf1	1.94492e-53	1.10156	0.324	0.245	4.38929e-49	3	Terf1
4930486L24Rik	2.51429e-53	1.86352	0.075	0.029	5.67424e-49	3	4930486L24Rik
Sec11a	2.74046e-53	0.708788	0.58	0.571	6.18467e-49	3	Sec11a
Phtf11	2.88432e-53	1.23394	0.237	0.157	6.50932e-49	3	Phtf1
Trbv3	3.62665e-53	4.29387	0.015	0.001	8.18461e-49	3	Trbv3
Tpp21	4.21324e-53	0.630832	0.613	0.595	9.50845e-49	3	Tpp2
Cds21	4.61069e-53	1.17347	0.286	0.204	1.04054e-48	3	Cds2
Slco3a11	5.4789e-53	0.674434	0.571	0.502	1.23648e-48	3	Slco3a1
Prrg1	5.61894e-53	2.60117	0.057	0.019	1.26808e-48	3	Prrg1
Pawr	5.98127e-53	3.63875	0.025	0.004	1.34985e-48	3	Pawr
Snrpf1	8.19736e-53	0.652429	0.571	0.563	1.84998e-48	3	Snrpf
Snrpe1	1.20712e-52	0.480347	0.664	0.673	2.72423e-48	3	Snrpe
Gm5547	1.2091e-52	1.37347	0.169	0.098	2.72869e-48	3	Gm5547
Fxyd52	2.37735e-52	0.296939	0.868	0.771	5.36521e-48	3	Fxyd5
Reck	2.53348e-52	1.98941	0.058	0.02	5.71757e-48	3	Reck
Wac	2.58462e-52	0.652447	0.717	0.725	5.83297e-48	3	Wac
5830468F06Rik	3.01447e-52	3.38742	0.024	0.004	6.80307e-48	3	5830468F06Rik
Itgb31	3.46262e-52	1.38621	0.155	0.084	7.81445e-48	3	Itgb3
Aqp3	3.57534e-52	3.00879	0.024	0.004	8.06883e-48	3	Aqp3
Smchd11	3.77086e-52	0.49474	0.793	0.781	8.51007e-48	3	Smchd1
Gm117131	4.26532e-52	1.47302	0.163	0.092	9.62597e-48	3	Gm11713
Rab8b	4.27395e-52	0.340735	0.824	0.833	9.64544e-48	3	Rab8b
Serp2	4.83483e-52	2.57597	0.046	0.014	1.09112e-47	3	Serp2
Pcgf2	6.39464e-52	2.17135	0.051	0.016	1.44314e-47	3	Pcgf2
Plagl1	6.69306e-52	3.2315	0.025	0.005	1.51049e-47	3	Plagl1
Slc2a13	8.58958e-52	4.22608	0.018	0.002	1.9385e-47	3	Slc2a13
Sae1	9.05837e-52	1.03914	0.359	0.286	2.04429e-47	3	Sae1
Lonp21	9.85663e-52	0.868716	0.461	0.406	2.22444e-47	3	Lonp2
Crebzf	1.00544e-51	1.24696	0.284	0.207	2.26907e-47	3	Crebzf
Fyco11	1.21583e-51	1.10776	0.368	0.3	2.74389e-47	3	Fyco1
Uri11	1.3444e-51	1.03007	0.392	0.326	3.03404e-47	3	Uri1
Klra5	1.50419e-51	3.30759	0.023	0.004	3.39465e-47	3	Klra5
Rev3l	1.68948e-51	1.02238	0.4	0.329	3.81281e-47	3	Rev3l
Npm3	2.08152e-51	1.03313	0.344	0.277	4.69758e-47	3	Npm3
Rad18	2.32417e-51	1.70086	0.151	0.084	5.24519e-47	3	Rad18
Igsf9b	2.91655e-51	3.42763	0.025	0.004	6.58207e-47	3	Igsf9b
Traj4	3.26048e-51	3.79298	0.02	0.003	7.35825e-47	3	Traj4
Ctcf	4.84134e-51	0.774251	0.516	0.485	1.09259e-46	3	Ctcf
Gm32772	5.38825e-51	4.64317	0.013	0.001	1.21602e-46	3	Gm32772
Pcgf61	5.40737e-51	1.90982	0.109	0.053	1.22034e-46	3	Pcgf6
Sash3	6.15166e-51	1.09595	0.354	0.284	1.38831e-46	3	Sash3
Cd101	8.51984e-51	1.43104	0.194	0.121	1.92276e-46	3	Cd101
Gabbr11	9.60341e-51	0.986121	0.173	0.099	2.1673e-46	3	Gabbr1
Sh3rf1	1.00592e-50	1.08191	0.215	0.135	2.27016e-46	3	Sh3rf1
Tma72	1.04586e-50	0.435528	0.696	0.714	2.36031e-46	3	Tma7
Slfn21	1.19948e-50	0.418384	0.724	0.695	2.70699e-46	3	Slfn2
Supt4a1	1.2171e-50	0.595329	0.628	0.64	2.74675e-46	3	Supt4a
Ndufa132	1.4708e-50	0.410923	0.722	0.755	3.31931e-46	3	Ndufa13
Gm16152	1.5176e-50	2.69472	0.035	0.009	3.42493e-46	3	Gm16152
Tpk1	1.53425e-50	1.15776	0.295	0.214	3.46249e-46	3	Tpk1
Gm30564	2.48641e-50	4.43751	0.01	0.001	5.61132e-46	3	Gm30564
Camk2g1	2.70513e-50	1.08744	0.317	0.239	6.10494e-46	3	Camk2g
Mcoln2	2.99898e-50	2.2315	0.066	0.025	6.76809e-46	3	Mcoln2
Tmc8	3.26952e-50	1.771	0.091	0.041	7.37866e-46	3	Tmc8
Unc13b1	3.62238e-50	2.70877	0.05	0.016	8.17499e-46	3	Unc13b
Traj33	4.86525e-50	3.72839	0.02	0.003	1.09799e-45	3	Traj33
Tbc1d1	4.93121e-50	0.774507	0.55	0.518	1.11288e-45	3	Tbc1d1
Ptch1	5.44443e-50	1.69268	0.122	0.062	1.2287e-45	3	Ptch1
Mapk1	6.08119e-50	0.648372	0.61	0.609	1.3724e-45	3	Mapk1
Zfpm11	8.36612e-50	1.35208	0.125	0.064	1.88807e-45	3	Zfpm1
Birc2	1.08136e-49	0.69151	0.423	0.353	2.44041e-45	3	Birc2
Rnf43	2.46209e-49	1.48904	0.097	0.044	5.55645e-45	3	Rnf43
Tiprl1	2.52737e-49	0.989397	0.39	0.332	5.70378e-45	3	Tiprl
Krit1	3.37314e-49	0.889572	0.45	0.396	7.61249e-45	3	Krit1
Tnrc6c1	4.86187e-49	0.750986	0.586	0.572	1.09723e-44	3	Tnrc6c
Gm202341	1.07831e-48	1.63239	0.079	0.033	2.43353e-44	3	Gm20234
4921524J17Rik	1.14267e-48	1.12875	0.284	0.209	2.57877e-44	3	4921524J17Rik
Mrps16	1.99394e-48	0.851448	0.476	0.452	4.49992e-44	3	Mrps16
Zfp654	2.40004e-48	0.825577	0.478	0.427	5.4164e-44	3	Zfp654
Prss12	2.59321e-48	3.00102	0.028	0.006	5.85235e-44	3	Prss12
Trav16	3.07316e-48	4.2531	0.012	0.001	6.9355e-44	3	Trav16
Nefh	4.39277e-48	2.91622	0.027	0.006	9.9136e-44	3	Nefh
Chpf	4.39986e-48	2.06246	0.054	0.019	9.9296e-44	3	Chpf
Avl9	6.10472e-48	0.934989	0.44	0.389	1.37771e-43	3	Avl9
Zbtb381	7.91461e-48	1.081	0.335	0.264	1.78617e-43	3	Zbtb38
Snx251	8.12737e-48	1.05672	0.254	0.174	1.83419e-43	3	Snx25
Ubxn2a	1.03108e-47	0.996302	0.343	0.272	2.32695e-43	3	Ubxn2a
Pdzrn3	1.21237e-47	3.43158	0.022	0.004	2.73607e-43	3	Pdzrn3
Slc37a1	1.28816e-47	1.77275	0.137	0.075	2.90712e-43	3	Slc37a1
Dennd1c1	2.08297e-47	0.931466	0.404	0.343	4.70084e-43	3	Dennd1c
Twsg1	2.19055e-47	1.45081	0.174	0.106	4.94364e-43	3	Twsg1
Polk	2.33562e-47	1.33197	0.214	0.141	5.27103e-43	3	Polk
Cldnd2	2.48223e-47	2.24138	0.033	0.008	5.6019e-43	3	Cldnd2
Krtcap3	2.97639e-47	1.93658	0.061	0.023	6.71711e-43	3	Krtcap3
Gm14085	3.44078e-47	5.80857	0.01	0.001	7.76514e-43	3	Gm14085
Cox20	3.66357e-47	0.978751	0.359	0.297	8.26794e-43	3	Cox20
Tbc1d22b	4.93664e-47	1.46813	0.206	0.135	1.1141e-42	3	Tbc1d22b
Tnfrsf10b	8.61443e-47	2.8044	0.037	0.01	1.9441e-42	3	Tnfrsf10b
Arhgef61	9.37128e-47	0.777457	0.474	0.427	2.11491e-42	3	Arhgef6
Gm43057	1.1198e-46	3.93915	0.016	0.002	2.52717e-42	3	Gm43057
Pstpip12	1.17051e-46	0.772668	0.487	0.444	2.64162e-42	3	Pstpip1
Suox	1.17705e-46	1.74378	0.068	0.027	2.65636e-42	3	Suox
Dennd1b	1.28211e-46	0.556977	0.653	0.637	2.89347e-42	3	Dennd1b
Gm11808	1.35841e-46	0.947796	0.393	0.341	3.06567e-42	3	Gm11808
Bace2	1.42108e-46	4.06154	0.013	0.001	3.2071e-42	3	Bace2
Gdpd5	1.56816e-46	1.73601	0.096	0.046	3.53902e-42	3	Gdpd5
Sh2b1	1.90292e-46	1.21005	0.229	0.156	4.29452e-42	3	Sh2b1
Fbxl121	1.91507e-46	1.27344	0.201	0.13	4.32192e-42	3	Fbxl12
Gm15283	4.50879e-46	1.2755	0.495	0.466	1.01754e-41	3	Gm15283
Pdlim2	5.21546e-46	1.1292	0.272	0.2	1.17702e-41	3	Pdlim2
Bmp7	5.95691e-46	2.67765	0.035	0.009	1.34436e-41	3	Bmp7
Ptger21	7.12843e-46	1.87138	0.145	0.083	1.60874e-41	3	Ptger2
Senp71	7.22255e-46	0.921003	0.404	0.341	1.62999e-41	3	Senp7
Sfn	9.00087e-46	2.45482	0.043	0.013	2.03132e-41	3	Sfn
Mettl26	9.72211e-46	1.24408	0.209	0.139	2.19409e-41	3	Mettl26
Tasor21	9.94559e-46	0.933212	0.414	0.354	2.24452e-41	3	Tasor2
Tspyl4	1.16319e-45	2.15273	0.057	0.021	2.62509e-41	3	Tspyl4
Gypc	1.2186e-45	1.1561	0.144	0.08	2.75013e-41	3	Gypc
Polr1d1	1.26901e-45	0.504589	0.658	0.68	2.8639e-41	3	Polr1d
Armc71	1.54951e-45	1.35688	0.24	0.17	3.49694e-41	3	Armc7
Ccdc125	2.28223e-45	1.58989	0.138	0.077	5.15053e-41	3	Ccdc125
Fam185a1	3.19103e-45	1.45321	0.135	0.075	7.20152e-41	3	Fam185a
Cdca7l	3.51292e-45	1.60107	0.112	0.058	7.92795e-41	3	Cdca7l
mt-Nd4	3.52924e-45	0.306809	0.941	0.933	7.9648e-41	3	mt-Nd4
Trim241	3.53084e-45	1.0417	0.295	0.219	7.96841e-41	3	Trim24
Gm11714	3.73813e-45	1.45827	0.117	0.061	8.43622e-41	3	Gm11714
Stard10	3.78177e-45	1.53567	0.087	0.039	8.5347e-41	3	Stard10
Dtd1	4.35863e-45	1.23148	0.278	0.206	9.83655e-41	3	Dtd1
Cnih2	1.32193e-44	2.87644	0.022	0.004	2.98334e-40	3	Cnih2
Fbn2	1.94303e-44	5.43627	0.012	0.001	4.38503e-40	3	Fbn2
Rab3gap11	1.98839e-44	0.824149	0.428	0.375	4.48739e-40	3	Rab3gap1
Acpp	2.1903e-44	1.79293	0.053	0.019	4.94308e-40	3	Acpp
Nudcd31	2.37153e-44	0.771836	0.5	0.475	5.35207e-40	3	Nudcd3
Ifi27l2a1	2.47917e-44	0.59897	0.77	0.748	5.595e-40	3	Ifi27l2a
Tmsb15b2	2.48481e-44	1.64234	0.077	0.033	5.60771e-40	3	Tmsb15b2
Siah3	2.90898e-44	3.48264	0.019	0.003	6.56498e-40	3	Siah3
Socs11	2.92283e-44	0.508653	0.395	0.31	6.59624e-40	3	Socs1
Cdr2	3.3573e-44	2.18318	0.05	0.017	7.57676e-40	3	Cdr2
Angptl2	4.11854e-44	1.68867	0.081	0.036	9.29471e-40	3	Angptl2
Slc44a21	4.38739e-44	0.900217	0.331	0.256	9.90145e-40	3	Slc44a2
Chic2	4.56369e-44	0.675734	0.557	0.557	1.02993e-39	3	Chic2
Rbm331	4.96162e-44	0.896302	0.438	0.392	1.11974e-39	3	Rbm33
Selenoi	5.11132e-44	1.45193	0.156	0.092	1.15352e-39	3	Selenoi
Cenpa	7.67954e-44	0.87321	0.302	0.225	1.73312e-39	3	Cenpa
Smc6	7.91328e-44	0.697034	0.487	0.442	1.78587e-39	3	Smc6
Gm13561	9.36844e-44	2.64459	0.047	0.016	2.11427e-39	3	Gm13561
Dcaf51	9.4799e-44	0.870098	0.427	0.372	2.13942e-39	3	Dcaf5
Casc41	1.01581e-43	1.8049	0.072	0.03	2.29248e-39	3	Casc4
Hmgb2	1.16814e-43	0.415062	0.656	0.661	2.63626e-39	3	Hmgb2
Spata131	1.23692e-43	0.784432	0.477	0.422	2.79148e-39	3	Spata13
Hp1bp31	1.50823e-43	0.755182	0.508	0.482	3.40378e-39	3	Hp1bp3
Tpm4	1.74412e-43	0.563905	0.588	0.566	3.93612e-39	3	Tpm4
Agpat31	1.75439e-43	0.833493	0.344	0.27	3.9593e-39	3	Agpat3
Lbh	2.09726e-43	0.965654	0.406	0.357	4.73309e-39	3	Lbh
Gm47957	2.15883e-43	2.87039	0.036	0.01	4.87204e-39	3	Gm47957
Rictor	2.41355e-43	0.866063	0.466	0.429	5.4469e-39	3	Rictor
Gm17767	2.58702e-43	1.81475	0.062	0.024	5.8384e-39	3	Gm17767
Hopxos	3.13746e-43	2.66746	0.024	0.005	7.08062e-39	3	Hopxos
Npas2	4.13951e-43	3.22571	0.021	0.004	9.34205e-39	3	Npas2
Popdc2	4.48565e-43	3.38932	0.022	0.004	1.01232e-38	3	Popdc2
Gm49890	5.51244e-43	2.5504	0.027	0.006	1.24405e-38	3	Gm49890
Ezh2	6.15422e-43	0.911283	0.307	0.232	1.38889e-38	3	Ezh2
mt-Nd5	7.05773e-43	0.52469	0.731	0.744	1.59279e-38	3	mt-Nd5
Cox7a2l2	7.37397e-43	0.386832	0.733	0.753	1.66416e-38	3	Cox7a2l
Stc2	7.95371e-43	3.15716	0.015	0.002	1.79499e-38	3	Stc2
Vax2	8.05569e-43	4.09912	0.013	0.001	1.81801e-38	3	Vax2
Serpini1	8.72922e-43	1.56449	0.082	0.037	1.97001e-38	3	Serpini1
Iqgap21	1.31482e-42	0.752768	0.556	0.51	2.96729e-38	3	Iqgap2
Gmfg1	1.71108e-42	0.507345	0.7	0.709	3.86157e-38	3	Gmfg
Nr2c21	1.78274e-42	0.795651	0.467	0.419	4.02329e-38	3	Nr2c2
Znrf11	2.05048e-42	0.860114	0.518	0.494	4.62752e-38	3	Znrf1
Mat2b	2.48046e-42	0.822964	0.434	0.396	5.59791e-38	3	Mat2b
Ide	2.85456e-42	1.08378	0.321	0.258	6.44217e-38	3	Ide
Ermn	3.67403e-42	2.75948	0.026	0.006	8.29156e-38	3	Ermn
Rb1cc11	3.79637e-42	0.730743	0.521	0.495	8.56764e-38	3	Rb1cc1
Gm16157	4.06276e-42	3.61717	0.016	0.002	9.16885e-38	3	Gm16157
2010300C02Rik	5.64404e-42	2.39763	0.032	0.009	1.27375e-37	3	2010300C02Rik
Gm27241	6.11335e-42	1.91228	0.066	0.027	1.37966e-37	3	Gm27241
Ank1	6.67748e-42	1.00433	0.202	0.131	1.50697e-37	3	Ank
Tcrg-V1	7.71191e-42	3.90971	0.014	0.002	1.74042e-37	3	Tcrg-V1
Tprgl	8.09739e-42	0.800496	0.441	0.411	1.82742e-37	3	Tprgl
Myo16	9.18008e-42	2.12519	0.032	0.009	2.07176e-37	3	Myo16
Tusc31	9.40096e-42	1.12606	0.278	0.211	2.12161e-37	3	Tusc3
Gm42418	1.02137e-41	0.35846	0.987	0.991	2.30502e-37	3	Gm42418
Tor1aip2	1.0948e-41	0.761985	0.523	0.5	2.47075e-37	3	Tor1aip2
Nap1l4	1.43564e-41	0.78208	0.461	0.427	3.23996e-37	3	Nap1l4
Hnrnpl1	2.15218e-41	0.550038	0.629	0.647	4.85704e-37	3	Hnrnpl
Gm16364.1	2.52698e-41	2.36954	0.032	0.009	5.7029e-37	3	Gm16364.1
Ebpl	2.59668e-41	1.229	0.242	0.177	5.86019e-37	3	Ebpl
Mical1	3.3022e-41	1.1883	0.214	0.146	7.4524e-37	3	Mical1
AI480526	3.3515e-41	1.7986	0.085	0.04	7.56366e-37	3	AI480526
AI847159	3.9461e-41	2.78045	0.028	0.007	8.90555e-37	3	AI847159
Bex3	4.2793e-41	1.03051	0.253	0.182	9.65753e-37	3	Bex3
Ugt1a10	4.91679e-41	3.29194	0.012	0.001	1.10962e-36	3	Ugt1a10
Ephb6	5.5427e-41	3.14882	0.019	0.003	1.25088e-36	3	Ephb6
Cbx61	7.91886e-41	1.57116	0.092	0.045	1.78713e-36	3	Cbx6
Ggnbp2	8.50626e-41	0.558554	0.61	0.613	1.91969e-36	3	Ggnbp2
Gm28112	8.81879e-41	1.50175	0.074	0.032	1.99023e-36	3	Gm28112
Rasd2	1.17769e-40	3.60723	0.015	0.002	2.65782e-36	3	Rasd2
Pakap.1	1.66183e-40	1.23233	0.096	0.047	3.75042e-36	3	Pakap.1
Ncl1	1.99586e-40	0.392599	0.758	0.787	4.50425e-36	3	Ncl
Cipc	2.15907e-40	1.38929	0.175	0.112	4.87259e-36	3	Cipc
Micu31	2.25968e-40	1.08887	0.213	0.144	5.09966e-36	3	Micu3
Runx32	2.28404e-40	0.537075	0.666	0.631	5.15462e-36	3	Runx3
Lrrc1	2.30819e-40	1.76922	0.092	0.045	5.20913e-36	3	Lrrc1
Ociad2	2.60591e-40	2.1423	0.029	0.007	5.88102e-36	3	Ociad2
Supt201	3.0004e-40	0.898464	0.383	0.33	6.7713e-36	3	Supt20
Zfp9451	3.86767e-40	1.39804	0.177	0.114	8.72856e-36	3	Zfp945
Ncbp1	3.92825e-40	1.2024	0.242	0.176	8.86528e-36	3	Ncbp1
Gm15336	4.09497e-40	1.9801	0.065	0.027	9.24154e-36	3	Gm15336
Pgm2l1	4.72375e-40	1.57545	0.16	0.099	1.06606e-35	3	Pgm2l1
1700012B07Rik	5.80143e-40	3.68079	0.013	0.001	1.30927e-35	3	1700012B07Rik
Tra2b1	6.30404e-40	0.393885	0.737	0.757	1.4227e-35	3	Tra2b
Asxl21	6.40462e-40	0.675834	0.569	0.556	1.44539e-35	3	Asxl2
Trim12c	6.92923e-40	1.0351	0.391	0.344	1.56379e-35	3	Trim12c
Entpd5	8.19432e-40	1.78256	0.092	0.046	1.84929e-35	3	Entpd5
Nol10	8.20032e-40	1.13081	0.309	0.245	1.85065e-35	3	Nol10
Srp141	9.64587e-40	0.523525	0.615	0.634	2.17688e-35	3	Srp14
Gfod1	1.45979e-39	0.813152	0.287	0.21	3.29445e-35	3	Gfod1
Pbx4	1.61215e-39	2.28362	0.04	0.013	3.63829e-35	3	Pbx4
Qprt1	1.78148e-39	2.08711	0.036	0.011	4.02045e-35	3	Qprt
Sostdc1	1.80748e-39	4.03591	0.017	0.003	4.07912e-35	3	Sostdc1
Dock81	2.01794e-39	0.324513	0.808	0.814	4.55409e-35	3	Dock8
Nup1531	2.01945e-39	0.820465	0.454	0.415	4.55749e-35	3	Nup153
Pak6	2.53367e-39	3.22831	0.019	0.003	5.71799e-35	3	Pak6
Smpd51	2.55557e-39	1.50732	0.085	0.04	5.7674e-35	3	Smpd5
Dlg1	3.12657e-39	0.702844	0.558	0.547	7.05605e-35	3	Dlg1
Rcn3	3.37538e-39	2.26969	0.058	0.023	7.61757e-35	3	Rcn3
Rmnd5b	4.22385e-39	1.27004	0.201	0.137	9.53238e-35	3	Rmnd5b
Gm26692	4.88946e-39	2.91149	0.031	0.009	1.10345e-34	3	Gm26692
Csnk1g1	5.20401e-39	0.686358	0.558	0.54	1.17444e-34	3	Csnk1g1
Herc11	5.84031e-39	0.627592	0.551	0.535	1.31804e-34	3	Herc1
Rufy2	6.03057e-39	1.48839	0.193	0.13	1.36098e-34	3	Rufy2
Zfp2511	7.76753e-39	1.7107	0.093	0.047	1.75298e-34	3	Zfp251
[truncated: 1,780 more rows]

## Sheet: Cluster4_TAM
gene	p_val	avg_log2FC	pct.1	pct.2	p_val_adj	cluster	gene
[truncated: 3,483 more rows]

[truncated: 16 more sheets: Cluster5_MG, Cluster6_NK, Cluster7_MG, Cluster8_DC, Cluster9_Tcell, Cluster10_DC, Cluster11_Tcell, Cluster12_MG, Cluster13_Tcell, Cluster14_MG, Cluster15_Bcells, Cluster16_Bcells, Cluster17_Neutrophils, Cluster18_Basophils, Cluster19_Basophils, Cluster20_Tcells]
