# Supplementary material for: Targeting HIF-2α in glioblastoma reshapes the immune infiltrate and enhances response to immune checkpoint blockade
Source: Cell Mol Life Sci. 2025 Mar 17;82(1):119. doi: 10.1007/s00018-025-05642-8 (PMC11914682; doi:10.1007/s00018-025-05642-8)
Supplement: Supplementary file 4 — Supplementary Material 4 [file 18_2025_5642_MOESM4_ESM.xlsx]

## Sheet: General_manual_annotation
Cluster Number	Cluster name
0	CD8_exh
1	Treg
2	CD4_Th1
3	CD4_Th1
4	Prolif_Tcell
5	CD8_naive
6	CD4_naive
7	CD8_EffMem
8	CD4_Th17/thf
9	Treg
10	gdTcell
11	ILC2
12	Prolif_Tcell

## Sheet: (0)CD8_exh
Gene	p_val	avg_log2FC	pct.1	pct.2	p_val_adj	cluster	gene
Cd8a	0	2.6991	0.99	0.247	0	0	Cd8a
Cd8b1	0	2.63378	0.983	0.271	0	0	Cd8b1
Gm44174	1.83072e-261	2.04922	0.774	0.188	4.13158e-257	0	Gm44174
Nkg7	1.0259e-257	1.58372	1	0.698	2.31524e-253	0	Nkg7
Prf1	7.88085e-235	2.3196	0.765	0.22	1.77855e-230	0	Prf1
Gm36723	2.86084e-231	2.03029	0.798	0.251	6.45634e-227	0	Gm36723
Klrd1	4.17588e-230	1.76125	0.956	0.459	9.42412e-226	0	Klrd1
Itga1	1.98606e-228	1.83181	0.853	0.282	4.48215e-224	0	Itga1
S100a6	2.0557e-224	1.69929	0.988	0.674	4.63931e-220	0	S100a6
Gzmb	3.4475e-209	2.3925	0.838	0.33	7.78033e-205	0	Gzmb
Ccl4	9.9058e-193	1.58273	0.857	0.33	2.23554e-188	0	Ccl4
Klrc1	3.7296e-190	1.54732	0.868	0.327	8.41697e-186	0	Klrc1
Cd3g	5.27054e-190	1.03608	0.997	0.846	1.18946e-185	0	Cd3g
Ccl5	3.21929e-181	2.22456	0.954	0.646	7.2653e-177	0	Ccl5
Dapk2	4.94511e-168	2.19171	0.589	0.163	1.11601e-163	0	Dapk2
Cd244a	5.01224e-166	2.23361	0.477	0.1	1.13116e-161	0	Cd244a
Wdr95	1.38079e-164	2.40011	0.458	0.092	3.11616e-160	0	Wdr95
Klre1	3.78748e-154	1.97985	0.643	0.204	8.54759e-150	0	Klre1
Cd52	4.24868e-153	0.920072	0.999	0.899	9.58843e-149	0	Cd52
Ctsd	7.88407e-149	1.20969	0.967	0.703	1.77928e-144	0	Ctsd
Fgl2	1.08598e-142	1.43901	0.817	0.368	2.45084e-138	0	Fgl2
Jaml	6.89041e-141	1.52777	0.761	0.319	1.55503e-136	0	Jaml
Sema6d	9.16528e-138	2.15049	0.409	0.085	2.06842e-133	0	Sema6d
Klrk1	4.21105e-133	1.18865	0.78	0.308	9.50351e-129	0	Klrk1
Lgals3	2.58073e-128	1.81903	0.751	0.361	5.82418e-124	0	Lgals3
Styk1	4.08349e-126	2.24787	0.442	0.111	9.21562e-122	0	Styk1
Smyd1	1.68759e-123	2.00301	0.404	0.093	3.80855e-119	0	Smyd1
Osgin1	4.02295e-123	2.22644	0.475	0.134	9.07899e-119	0	Osgin1
Ifitm1	4.6921e-120	2.55138	0.494	0.154	1.05891e-115	0	Ifitm1
Pdcd1	1.65386e-119	1.10076	0.913	0.522	3.73243e-115	0	Pdcd1
Adgrg1	3.86685e-118	2.62745	0.282	0.044	8.72671e-114	0	Adgrg1
Tmem163	1.17989e-116	0.976922	0.902	0.467	2.66278e-112	0	Tmem163
Abr	2.85016e-116	1.38606	0.747	0.366	6.43224e-112	0	Abr
Ctsw	5.44004e-114	1.13531	0.935	0.614	1.22771e-109	0	Ctsw
AA467197	6.03076e-113	1.64287	0.611	0.232	1.36102e-108	0	AA467197
Havcr2	1.91716e-112	1.26465	0.717	0.307	4.32664e-108	0	Havcr2
S100a4	1.04131e-111	1.03437	0.954	0.588	2.35002e-107	0	S100a4
Cxcr6	1.58541e-109	0.932604	0.965	0.595	3.57796e-105	0	Cxcr6
Atp8b4	1.97892e-108	0.802859	0.92	0.474	4.46603e-104	0	Atp8b4
Sema4a	1.89537e-107	1.35049	0.621	0.252	4.27747e-103	0	Sema4a
Slamf7	2.52149e-106	1.46102	0.587	0.224	5.69051e-102	0	Slamf7
Rpl13a	9.39406e-106	0.585365	0.999	0.889	2.12005e-101	0	Rpl13a
AW112010	2.4368e-105	0.764271	1	0.875	5.49937e-101	0	AW112010
Ctla2a	3.24528e-105	1.24356	0.902	0.552	7.32395e-101	0	Ctla2a
Ly6g5b	1.78397e-104	2.76945	0.291	0.055	4.02606e-100	0	Ly6g5b
Rpl27	1.46593e-103	0.561703	1	0.873	3.30831e-99	0	Rpl27
Thy1	5.75302e-103	0.930356	0.953	0.675	1.29834e-98	0	Thy1
Setbp1	1.85538e-101	1.53718	0.604	0.239	4.18723e-97	0	Setbp1
Ugcg	5.19828e-101	1.01351	0.887	0.551	1.17315e-96	0	Ugcg
Ly6c2	8.43495e-100	1.45084	0.737	0.349	1.9036e-95	0	Ly6c2
Rps15a	2.79741e-99	0.565954	0.999	0.902	6.31319e-95	0	Rps15a
Hcst	8.03796e-98	0.874826	0.974	0.722	1.81401e-93	0	Hcst
Id2	3.69302e-97	0.975139	0.958	0.642	8.33441e-93	0	Id2
Padi2	4.78547e-96	1.32237	0.631	0.272	1.07998e-91	0	Padi2
Ccr5	1.48729e-95	0.964502	0.812	0.416	3.35651e-91	0	Ccr5
Gng2	1.06608e-94	0.855322	0.954	0.697	2.40593e-90	0	Gng2
Spats2	8.85841e-94	2.83917	0.224	0.035	1.99917e-89	0	Spats2
Lrrk1	5.88614e-93	1.32406	0.592	0.244	1.32838e-88	0	Lrrk1
Litaf	1.41452e-91	0.846708	0.897	0.559	3.19228e-87	0	Litaf
Ppp2r2c	9.84277e-90	2.65567	0.215	0.033	2.22132e-85	0	Ppp2r2c
Gzmk	8.161e-87	1.47145	0.432	0.136	1.84178e-82	0	Gzmk
Cd3e	3.89932e-86	0.675878	0.986	0.817	8.79999e-82	0	Cd3e
Tmsb4x	8.66691e-85	0.538996	0.999	0.983	1.95595e-80	0	Tmsb4x
Cdh1	2.71712e-84	2.16583	0.269	0.057	6.13199e-80	0	Cdh1
2900026A02Rik	7.07726e-83	1.91238	0.332	0.09	1.59719e-78	0	2900026A02Rik
Lag3	1.3495e-82	0.956405	0.747	0.385	3.04555e-78	0	Lag3
Zyx	2.23017e-82	1.11513	0.738	0.413	5.03305e-78	0	Zyx
Tcrg-C2	5.60553e-82	1.84957	0.37	0.11	1.26505e-77	0	Tcrg-C2
Lat2	8.4308e-81	1.55078	0.477	0.186	1.90266e-76	0	Lat2
Lzts1	1.9173e-79	2.05287	0.293	0.074	4.32696e-75	0	Lzts1
Dennd4a	1.82749e-77	0.54935	0.995	0.903	4.12429e-73	0	Dennd4a
Klrc2	4.26777e-77	0.869528	0.622	0.27	9.63151e-73	0	Klrc2
Tmem273	2.27949e-76	1.76934	0.338	0.098	5.14435e-72	0	Tmem273
Mctp2	7.68022e-76	0.735862	0.735	0.38	1.73327e-71	0	Mctp2
Sult2b1	9.98055e-75	2.1734	0.356	0.114	2.25241e-70	0	Sult2b1
Gm44175	1.32879e-74	1.44454	0.263	0.061	2.99882e-70	0	Gm44175
Hip1	1.18323e-72	0.793566	0.907	0.608	2.67032e-68	0	Hip1
Fasl	2.00698e-72	0.77945	0.804	0.462	4.52936e-68	0	Fasl
Cd3d	4.59195e-72	0.582646	0.997	0.825	1.03631e-67	0	Cd3d
Tm6sf1	3.67745e-71	1.1572	0.545	0.242	8.29927e-67	0	Tm6sf1
Fau	7.39765e-71	0.434268	0.999	0.932	1.6695e-66	0	Fau
Runx3	2.43779e-70	0.834082	0.884	0.626	5.5016e-66	0	Runx3
Rpl32	2.89124e-70	0.486493	0.999	0.905	6.52496e-66	0	Rpl32
Glmn	3.76695e-70	1.399	0.486	0.212	8.50125e-66	0	Glmn
Ms4a4b	7.03232e-70	0.58374	0.993	0.817	1.58705e-65	0	Ms4a4b
Rpl18a	7.7818e-70	0.444232	0.999	0.903	1.7562e-65	0	Rpl18a
Cst7	1.76793e-68	0.99949	0.743	0.428	3.98987e-64	0	Cst7
B2m	5.12364e-68	0.417018	1	0.948	1.1563e-63	0	B2m
Fxyd5	7.71341e-68	0.549511	0.996	0.868	1.74076e-63	0	Fxyd5
Abcb9	8.87572e-68	1.10454	0.595	0.298	2.00307e-63	0	Abcb9
Rpl37	7.61089e-67	0.459715	0.999	0.887	1.71762e-62	0	Rpl37
Mef2a	1.38212e-65	0.776283	0.837	0.574	3.11918e-61	0	Mef2a
Cd86	5.67732e-65	0.957644	0.52	0.229	1.28126e-60	0	Cd86
Bend4	1.05391e-64	1.19103	0.415	0.155	2.37846e-60	0	Bend4
Sh3bgrl3	1.60106e-64	0.604013	0.995	0.829	3.61328e-60	0	Sh3bgrl3
Rbms3	3.4251e-64	2.79681	0.15	0.022	7.72976e-60	0	Rbms3
Ier5l	1.48052e-63	1.6166	0.353	0.122	3.34123e-59	0	Ier5l
Igflr1	3.39888e-62	1.08682	0.668	0.377	7.6706e-58	0	Igflr1
Rpl7a	1.45224e-61	0.520082	0.999	0.851	3.27742e-57	0	Rpl7a
Rpl37a	2.39745e-60	0.424342	0.999	0.896	5.41057e-56	0	Rpl37a
Cd38	2.79647e-60	1.18851	0.469	0.208	6.31108e-56	0	Cd38
Dgkh	8.353e-60	0.73913	0.704	0.39	1.8851e-55	0	Dgkh
Eif2ak3	2.72881e-59	0.930679	0.605	0.319	6.15838e-55	0	Eif2ak3
Rpl11	3.42249e-59	0.417701	0.999	0.901	7.72388e-55	0	Rpl11
Rpl39	5.21603e-59	0.444626	0.999	0.88	1.17715e-54	0	Rpl39
Magohb	7.32153e-59	1.3529	0.439	0.196	1.65232e-54	0	Magohb
Eef1a1	8.44761e-59	0.437558	0.999	0.943	1.90646e-54	0	Eef1a1
Rpl27a	2.77177e-58	0.400828	0.999	0.922	6.25532e-54	0	Rpl27a
Chsy1	6.10411e-58	0.773826	0.67	0.382	1.37758e-53	0	Chsy1
Cox8a	1.82338e-57	0.541266	0.984	0.811	4.11501e-53	0	Cox8a
1700017B05Rik	2.06445e-57	1.16004	0.486	0.227	4.65906e-53	0	1700017B05Rik
Sub1	3.4501e-57	0.628761	0.97	0.788	7.78619e-53	0	Sub1
Rpl24	1.26032e-56	0.447539	0.999	0.883	2.84429e-52	0	Rpl24
Srgap3	2.63729e-56	0.823091	0.531	0.247	5.95185e-52	0	Srgap3
Rps13	1.21394e-55	0.39939	0.999	0.889	2.73962e-51	0	Rps13
Fam71b	5.51908e-55	2.07251	0.197	0.046	1.24555e-50	0	Fam71b
Dnajc15	6.25226e-55	0.748486	0.824	0.542	1.41101e-50	0	Dnajc15
Cox17	8.50617e-55	0.683526	0.894	0.63	1.91967e-50	0	Cox17
Rps12	1.96615e-54	0.422373	1	0.893	4.43721e-50	0	Rps12
Rps11	2.67873e-54	0.410914	0.999	0.894	6.04536e-50	0	Rps11
Rpl36	3.85745e-54	0.447846	0.996	0.872	8.70549e-50	0	Rpl36
Pde3b	5.15377e-53	0.377363	0.857	0.517	1.1631e-48	0	Pde3b
Lsp1	1.16271e-52	0.583782	0.96	0.732	2.62401e-48	0	Lsp1
Selplg	1.49809e-52	0.535155	0.979	0.775	3.38088e-48	0	Selplg
Plac8	2.33055e-52	0.659593	0.787	0.5	5.25959e-48	0	Plac8
Cd48	2.63903e-52	0.666242	0.883	0.635	5.95576e-48	0	Cd48
Lgals1	3.06793e-52	0.540389	0.965	0.719	6.92372e-48	0	Lgals1
Ptk2b	4.92914e-52	0.606836	0.892	0.655	1.11241e-47	0	Ptk2b
Ikzf3	5.85674e-51	0.437148	0.91	0.639	1.32175e-46	0	Ikzf3
Nedd4	7.71114e-51	1.01512	0.437	0.193	1.74025e-46	0	Nedd4
Fndc3a	9.33236e-51	0.754642	0.841	0.606	2.10613e-46	0	Fndc3a
Uqcrh	9.35005e-51	0.492931	0.984	0.802	2.11012e-46	0	Uqcrh
Pfdn5	1.89251e-50	0.508541	0.982	0.808	4.27102e-46	0	Pfdn5
Rpl23	4.185e-50	0.373427	0.999	0.923	9.44472e-46	0	Rpl23
Pik3ap1	7.73955e-50	0.855967	0.525	0.261	1.74666e-45	0	Pik3ap1
F2r	1.37721e-49	1.03818	0.45	0.209	3.10809e-45	0	F2r
Isg20	2.98014e-49	0.70344	0.721	0.443	6.72558e-45	0	Isg20
Adgrg5	7.88707e-49	1.4294	0.275	0.093	1.77996e-44	0	Adgrg5
Rpl23a	9.3542e-49	0.438473	0.997	0.854	2.11106e-44	0	Rpl23a
Trgv2	1.06844e-48	1.61575	0.279	0.094	2.41125e-44	0	Trgv2
Ifitm10	4.03163e-48	1.42916	0.316	0.119	9.09857e-44	0	Ifitm10
Pld3	8.01553e-48	0.781865	0.674	0.412	1.80894e-43	0	Pld3
Rpl17	4.5246e-47	0.386362	1	0.895	1.02111e-42	0	Rpl17
Cd96	4.20497e-46	0.688055	0.682	0.414	9.48978e-42	0	Cd96
Ech1	6.13459e-46	0.746466	0.744	0.493	1.38445e-41	0	Ech1
Rps23	6.78199e-46	0.383407	0.999	0.887	1.53056e-41	0	Rps23
Efhd2	7.26884e-46	0.705187	0.728	0.461	1.64043e-41	0	Efhd2
Rps24	1.93939e-45	0.337125	1	0.915	4.37681e-41	0	Rps24
Rpl34	2.03475e-45	0.359412	0.997	0.884	4.59201e-41	0	Rpl34
Sla2	2.18692e-45	0.822422	0.627	0.385	4.93545e-41	0	Sla2
Tjp1	6.11856e-45	2.29571	0.132	0.025	1.38084e-40	0	Tjp1
Rps18	8.2947e-45	0.394073	1	0.879	1.87195e-40	0	Rps18
Nek6	8.94697e-45	1.45593	0.297	0.116	2.01915e-40	0	Nek6
Cables1	1.18853e-44	0.969046	0.434	0.204	2.68228e-40	0	Cables1
Chst12	1.42024e-44	0.998644	0.432	0.21	3.2052e-40	0	Chst12
Il2rb	2.15977e-44	0.599983	0.934	0.743	4.87416e-40	0	Il2rb
Gpr34	3.57568e-44	1.34431	0.272	0.098	8.06959e-40	0	Gpr34
Rgs3	4.17665e-44	0.748204	0.632	0.376	9.42587e-40	0	Rgs3
Clta	1.44737e-43	0.485643	0.947	0.759	3.26643e-39	0	Clta
Glp1r	1.58108e-43	3.42126	0.1	0.014	3.56819e-39	0	Glp1r
Entpd1	2.44885e-43	0.583653	0.67	0.389	5.52656e-39	0	Entpd1
Cox4i1	6.87623e-43	0.436601	0.99	0.811	1.55183e-38	0	Cox4i1
Ppp1r3b	1.34642e-42	1.16859	0.326	0.134	3.03861e-38	0	Ppp1r3b
Adora3	2.31033e-42	2.45849	0.128	0.025	5.21395e-38	0	Adora3
Glrx	5.51046e-42	0.440957	0.716	0.434	1.2436e-37	0	Glrx
Ndfip2	8.33749e-42	0.640076	0.731	0.492	1.88161e-37	0	Ndfip2
H2-D1	8.7934e-42	0.304898	1	0.971	1.98449e-37	0	H2-D1
Adam19	9.08813e-42	0.559218	0.755	0.488	2.05101e-37	0	Adam19
Tnfsf10	9.93484e-42	0.794447	0.576	0.331	2.24209e-37	0	Tnfsf10
Rpl9	1.11237e-41	0.351892	0.999	0.892	2.51039e-37	0	Rpl9
Dock8	1.24336e-41	0.432891	0.939	0.808	2.80602e-37	0	Dock8
Rmnd5b	2.90914e-41	1.12143	0.385	0.186	6.56535e-37	0	Rmnd5b
Cers6	2.94291e-41	0.76182	0.498	0.254	6.64156e-37	0	Cers6
Reep5	3.41098e-41	0.575792	0.863	0.613	7.69789e-37	0	Reep5
Eef2	1.05291e-40	0.42334	0.993	0.855	2.3762e-36	0	Eef2
Rgs16	1.70803e-40	0.661896	0.61	0.355	3.85468e-36	0	Rgs16
S100a11	2.78702e-40	0.462742	0.958	0.734	6.28975e-36	0	S100a11
Rack1	3.7123e-40	0.392001	0.997	0.867	8.37791e-36	0	Rack1
Rpl26	5.20328e-40	0.367247	0.996	0.877	1.17428e-35	0	Rpl26
Rpl38	9.33439e-40	0.363903	0.999	0.874	2.10658e-35	0	Rpl38
Sytl2	1.11637e-39	0.519456	0.653	0.4	2.51941e-35	0	Sytl2
Rps7	1.52211e-39	0.348915	0.999	0.894	3.43511e-35	0	Rps7
Tafa3	1.7829e-39	2.06384	0.129	0.027	4.02366e-35	0	Tafa3
Ccl3	1.91405e-39	0.747568	0.378	0.171	4.31962e-35	0	Ccl3
4933406I18Rik	2.64926e-39	0.979228	0.416	0.202	5.97885e-35	0	4933406I18Rik
Nedd9	4.74428e-39	0.47434	0.956	0.795	1.07069e-34	0	Nedd9
Gzma	7.24668e-39	3.17779	0.258	0.102	1.63543e-34	0	Gzma
Plek	7.62965e-39	0.643019	0.608	0.362	1.72186e-34	0	Plek
Rpl19	1.12277e-38	0.328057	1	0.907	2.53386e-34	0	Rpl19
Gm156	2.66496e-38	2.32076	0.184	0.055	6.01429e-34	0	Gm156
Rac2	2.97624e-38	0.418362	0.986	0.829	6.71678e-34	0	Rac2
Specc1	5.61022e-38	1.54247	0.253	0.097	1.26611e-33	0	Specc1
Ntan1	6.21774e-38	0.827025	0.628	0.407	1.40322e-33	0	Ntan1
Eif3f	1.91241e-37	0.453506	0.961	0.769	4.31593e-33	0	Eif3f
Rps14	2.67204e-37	0.3348	0.999	0.886	6.03026e-33	0	Rps14
Qpct	3.18628e-37	1.51712	0.194	0.061	7.1908e-33	0	Qpct
Lax1	4.85338e-37	0.580686	0.611	0.369	1.09531e-32	0	Lax1
Rps9	2.36718e-36	0.332428	0.999	0.895	5.34224e-32	0	Rps9
Bcl2	3.90215e-36	0.338875	0.837	0.567	8.80638e-32	0	Bcl2
Slc16a10	4.84803e-36	1.22161	0.304	0.13	1.0941e-31	0	Slc16a10
Mrps16	5.61886e-36	0.696257	0.713	0.492	1.26806e-31	0	Mrps16
Rps26	7.85768e-36	0.404389	0.997	0.861	1.77332e-31	0	Rps26
Naca	1.88881e-35	0.385941	0.995	0.842	4.26266e-31	0	Naca
Chn2	1.96181e-35	0.732157	0.518	0.294	4.42741e-31	0	Chn2
Eif3e	2.0287e-35	0.492923	0.894	0.681	4.57837e-31	0	Eif3e
Zyg11b	2.12349e-35	0.562992	0.67	0.434	4.7923e-31	0	Zyg11b
Rpl30	2.60403e-35	0.328586	1	0.903	5.87678e-31	0	Rpl30
Pag1	2.84546e-35	0.737205	0.722	0.525	6.42163e-31	0	Pag1
Ndufa13	3.22322e-35	0.46174	0.935	0.73	7.27417e-31	0	Ndufa13
Abcb1b	3.30727e-35	0.612553	0.596	0.366	7.46384e-31	0	Abcb1b
Eef1d	3.75384e-35	0.469573	0.926	0.723	8.47166e-31	0	Eef1d
Ctnnd2	5.50289e-35	2.10444	0.124	0.028	1.24189e-30	0	Ctnnd2
Filip1	6.82599e-35	2.21414	0.162	0.047	1.54049e-30	0	Filip1
Rps5	8.92876e-35	0.332664	0.999	0.877	2.01504e-30	0	Rps5
Nr4a2	1.03475e-34	0.647765	0.692	0.465	2.33523e-30	0	Nr4a2
Gm32772	1.94033e-34	3.45228	0.055	0.004	4.37895e-30	0	Gm32772
Gpr171	2.96147e-34	0.702082	0.615	0.402	6.68344e-30	0	Gpr171
Arsb	3.7555e-34	0.5902	0.578	0.345	8.47541e-30	0	Arsb
Vim	3.8936e-34	0.377716	0.947	0.703	8.78708e-30	0	Vim
Camk2n1	4.60355e-34	0.837478	0.48	0.268	1.03893e-29	0	Camk2n1
Sh2d2a	6.2853e-34	0.637725	0.807	0.62	1.41847e-29	0	Sh2d2a
Rpl36al	6.73826e-34	0.396154	0.993	0.814	1.52069e-29	0	Rpl36al
Cmtm7	8.5895e-34	0.440484	0.782	0.513	1.93848e-29	0	Cmtm7
Dock5	1.08497e-33	0.77509	0.39	0.195	2.44855e-29	0	Dock5
Themis	1.26348e-33	0.236643	0.978	0.728	2.85141e-29	0	Themis
Dennd4c	1.8142e-33	0.519331	0.662	0.431	4.09429e-29	0	Dennd4c
Ppm1h	2.08227e-33	0.34785	0.904	0.733	4.69926e-29	0	Ppm1h
Rpl13	2.12731e-33	0.313375	1	0.919	4.80092e-29	0	Rpl13
Laptm5	2.28421e-33	0.352951	0.988	0.865	5.155e-29	0	Laptm5
Cox5a	3.01551e-33	0.448104	0.905	0.691	6.8054e-29	0	Cox5a
B4galnt1	6.48691e-33	0.542487	0.738	0.51	1.46397e-28	0	B4galnt1
Rpl3	1.016e-32	0.351736	0.995	0.874	2.29291e-28	0	Rpl3
Ptpre	1.2566e-32	0.857443	0.476	0.28	2.83589e-28	0	Ptpre
Bcl2l11	1.64736e-32	0.565753	0.634	0.4	3.71777e-28	0	Bcl2l11
Cd226	2.26856e-32	0.482984	0.773	0.539	5.11969e-28	0	Cd226
Smyd3	2.72837e-32	0.426162	0.926	0.766	6.15738e-28	0	Smyd3
AU020206	5.01224e-32	0.35542	0.954	0.796	1.13116e-27	0	AU020206
Slc25a4	5.13656e-32	0.52402	0.771	0.52	1.15922e-27	0	Slc25a4
Rnasek	1.48517e-31	0.514256	0.82	0.612	3.35173e-27	0	Rnasek
Aopep	2.32824e-31	0.366898	0.94	0.756	5.25437e-27	0	Aopep
Cox6c	2.81863e-31	0.422024	0.949	0.754	6.36108e-27	0	Cox6c
Rps2	4.27867e-31	0.32562	0.999	0.878	9.6561e-27	0	Rps2
Abracl	5.06934e-31	0.494588	0.871	0.656	1.14405e-26	0	Abracl
Casp3	6.03909e-31	0.655614	0.572	0.357	1.3629e-26	0	Casp3
Gm26614	6.59359e-31	3.37341	0.066	0.009	1.48804e-26	0	Gm26614
Rps10	7.95923e-31	0.295942	1	0.894	1.79624e-26	0	Rps10
Rps3	8.20076e-31	0.315147	0.999	0.889	1.85075e-26	0	Rps3
Itgb2	1.13713e-30	0.398295	0.851	0.607	2.56628e-26	0	Itgb2
Napsa	1.25207e-30	1.48667	0.215	0.083	2.82568e-26	0	Napsa
Gpd2	2.62721e-30	0.824549	0.452	0.262	5.92909e-26	0	Gpd2
Tle5	2.70082e-30	0.435606	0.947	0.761	6.0952e-26	0	Tle5
Rpl4	4.80793e-30	0.38289	0.987	0.823	1.08505e-25	0	Rpl4
Zfp652	7.24306e-30	0.599244	0.574	0.364	1.63461e-25	0	Zfp652
Cox7a2l	7.46158e-30	0.41612	0.915	0.724	1.68393e-25	0	Cox7a2l
Gpr160	1.19958e-29	1.05138	0.31	0.151	2.70721e-25	0	Gpr160
Prdx5	1.30233e-29	0.457423	0.776	0.574	2.93909e-25	0	Prdx5
S100a13	2.21241e-29	0.472293	0.831	0.601	4.99296e-25	0	S100a13
Hilpda	2.31263e-29	0.625944	0.561	0.354	5.21915e-25	0	Hilpda
Gnptab	2.39289e-29	0.628176	0.563	0.361	5.40028e-25	0	Gnptab
Galnt3	2.47694e-29	0.836489	0.313	0.15	5.58997e-25	0	Galnt3
Atp10a	2.64413e-29	0.545637	0.696	0.491	5.96728e-25	0	Atp10a
Cmip	3.27254e-29	0.366104	0.937	0.797	7.38547e-25	0	Cmip
Lilrb4a	3.70799e-29	0.653863	0.445	0.253	8.36819e-25	0	Lilrb4a
Rpl6	3.74061e-29	0.319237	1	0.892	8.4418e-25	0	Rpl6
Ptprcap	4.87549e-29	0.371925	0.961	0.743	1.1003e-24	0	Ptprcap
Rgs2	7.45684e-29	0.543575	0.718	0.506	1.68286e-24	0	Rgs2
Abi3	8.75645e-29	0.841771	0.348	0.181	1.97615e-24	0	Abi3
Ppp3cc	1.01269e-28	0.39517	0.78	0.575	2.28543e-24	0	Ppp3cc
Ildr1	1.30813e-28	0.925122	0.237	0.098	2.95219e-24	0	Ildr1
Chd7	1.35661e-28	0.40836	0.823	0.626	3.06159e-24	0	Chd7
Ptpn6	1.40763e-28	0.778514	0.622	0.432	3.17673e-24	0	Ptpn6
Rgs8	1.52561e-28	1.82664	0.125	0.035	3.443e-24	0	Rgs8
Gzmc	1.73123e-28	2.16117	0.134	0.039	3.90703e-24	0	Gzmc
Tbx21	1.79454e-28	0.482087	0.682	0.465	4.04991e-24	0	Tbx21
Lasp1	1.80436e-28	0.621321	0.559	0.361	4.07209e-24	0	Lasp1
Atp5l	2.00971e-28	0.401323	0.95	0.754	4.53552e-24	0	Atp5l
Adrb1	2.14151e-28	1.98414	0.111	0.028	4.83295e-24	0	Adrb1
Cox5b	2.94078e-28	0.435873	0.883	0.653	6.63676e-24	0	Cox5b
B4galt5	3.94785e-28	0.454988	0.559	0.347	8.9095e-24	0	B4galt5
Lmtk3	4.15274e-28	1.98266	0.141	0.043	9.3719e-24	0	Lmtk3
Adgrg3	4.55193e-28	1.98294	0.113	0.029	1.02728e-23	0	Adgrg3
Atxn1	4.59658e-28	0.283843	0.988	0.895	1.03736e-23	0	Atxn1
Rpl41	5.23522e-28	0.310237	0.997	0.887	1.18149e-23	0	Rpl41
Ifi214	5.34085e-28	0.528671	0.471	0.271	1.20532e-23	0	Ifi214
Frmd4a	6.92192e-28	0.906321	0.226	0.093	1.56214e-23	0	Frmd4a
S100a10	7.41842e-28	0.316578	0.982	0.786	1.67419e-23	0	S100a10
Rbpj	8.38157e-28	0.226128	0.924	0.653	1.89155e-23	0	Rbpj
Gzmf	8.5801e-28	4.4414	0.099	0.023	1.93636e-23	0	Gzmf
Lilr4b	1.14512e-27	0.498206	0.4	0.215	2.58431e-23	0	Lilr4b
Rpl35a	1.19034e-27	0.283525	1	0.888	2.68636e-23	0	Rpl35a
Lamb3	1.35023e-27	0.500204	0.545	0.341	3.04719e-23	0	Lamb3
Pglyrp1	2.02922e-27	0.551325	0.609	0.399	4.57955e-23	0	Pglyrp1
Pik3cd	2.20003e-27	0.355566	0.797	0.578	4.96503e-23	0	Pik3cd
Klk8	2.34858e-27	0.740513	0.518	0.33	5.30027e-23	0	Klk8
2011-09-01	3.84435e-27	0.46374	0.649	0.446	8.67593e-23	0	2011-09-01
Ebpl	4.30325e-27	0.80307	0.412	0.242	9.71157e-23	0	Ebpl
Npc2	5.01804e-27	0.384993	0.918	0.723	1.13247e-22	0	Npc2
Ppp1r18	6.14728e-27	0.504156	0.73	0.511	1.38732e-22	0	Ppp1r18
Mrpl52	7.64209e-27	0.437146	0.833	0.601	1.72467e-22	0	Mrpl52
Ubl5	7.70761e-27	0.399497	0.934	0.717	1.73945e-22	0	Ubl5
Clic1	7.73566e-27	0.346127	0.982	0.82	1.74578e-22	0	Clic1
Btf3	8.17342e-27	0.362812	0.979	0.808	1.84458e-22	0	Btf3
Rab19	1.00242e-26	0.60082	0.498	0.308	2.26225e-22	0	Rab19
Vipr2	1.05374e-26	1.40385	0.172	0.063	2.37807e-22	0	Vipr2
Tomm7	1.2573e-26	0.433668	0.863	0.653	2.83747e-22	0	Tomm7
Rps6ka1	1.67721e-26	0.551803	0.554	0.364	3.78513e-22	0	Rps6ka1
Myl6	1.73271e-26	0.343735	0.991	0.842	3.91038e-22	0	Myl6
Myo1f	1.73676e-26	0.332049	0.703	0.484	3.91953e-22	0	Myo1f
Nsa2	2.0156e-26	0.43573	0.887	0.696	4.54881e-22	0	Nsa2
Rbm3	3.4085e-26	0.370499	0.961	0.769	7.69229e-22	0	Rbm3
Anxa11	4.14843e-26	0.567635	0.605	0.41	9.36218e-22	0	Anxa11
Sorl1	4.68624e-26	0.229122	0.724	0.488	1.05759e-21	0	Sorl1
Arpc1b	4.91755e-26	0.338681	0.971	0.813	1.10979e-21	0	Arpc1b
Sugt1	6.00437e-26	0.477115	0.747	0.543	1.35507e-21	0	Sugt1
Atp5h	9.4636e-26	0.358088	0.962	0.769	2.13575e-21	0	Atp5h
Itsn1	1.05769e-25	1.45435	0.162	0.057	2.387e-21	0	Itsn1
Itgae	1.06168e-25	0.849694	0.319	0.163	2.396e-21	0	Itgae
Anxa2	1.25152e-25	0.418181	0.78	0.553	2.82443e-21	0	Anxa2
Rgs1	1.4123e-25	0.485328	0.907	0.753	3.18727e-21	0	Rgs1
5430416N02Rik	1.67735e-25	1.0426	0.267	0.128	3.78545e-21	0	5430416N02Rik
Cd200r4	1.78691e-25	0.965696	0.283	0.138	4.03269e-21	0	Cd200r4
2410006H16Rik	2.61424e-25	0.438841	0.847	0.663	5.89981e-21	0	2410006H16Rik
Chst11	3.33691e-25	0.330459	0.684	0.467	7.53074e-21	0	Chst11
Rcn3	3.77089e-25	1.67154	0.134	0.043	8.51015e-21	0	Rcn3
Zfp318	4.225e-25	1.11193	0.258	0.122	9.53497e-21	0	Zfp318
Gstp3	4.77356e-25	0.764585	0.523	0.351	1.0773e-20	0	Gstp3
Mrpl54	5.38966e-25	0.572573	0.6	0.402	1.21634e-20	0	Mrpl54
Crot	5.40479e-25	0.524551	0.501	0.312	1.21975e-20	0	Crot
Emid1	6.17195e-25	1.06717	0.158	0.055	1.39289e-20	0	Emid1
Ncf1	6.49505e-25	1.25764	0.222	0.098	1.4658e-20	0	Ncf1
Rps21	8.72215e-25	0.249942	0.997	0.919	1.96841e-20	0	Rps21
Irf8	9.03353e-25	0.867965	0.478	0.305	2.03869e-20	0	Irf8
P2ry14	1.06497e-24	1.39158	0.175	0.067	2.40342e-20	0	P2ry14
St3gal3	1.19384e-24	0.528495	0.326	0.168	2.69425e-20	0	St3gal3
Gm19585	1.20657e-24	0.518815	0.565	0.37	2.72298e-20	0	Gm19585
Uba52	1.86631e-24	0.442282	0.804	0.614	4.21189e-20	0	Uba52
Cd164	1.8694e-24	0.488728	0.661	0.466	4.21887e-20	0	Cd164
Atp5e	2.14907e-24	0.363413	0.983	0.779	4.85003e-20	0	Atp5e
Tmem189	2.52789e-24	0.590363	0.499	0.324	5.70494e-20	0	Tmem189
E330009J07Rik	2.63937e-24	0.895902	0.299	0.154	5.95654e-20	0	E330009J07Rik
Ifitm2	2.99368e-24	0.782864	0.512	0.329	6.75614e-20	0	Ifitm2
Pde7a	3.66671e-24	0.202405	0.898	0.694	8.27503e-20	0	Pde7a
Otulin	3.83508e-24	0.497425	0.643	0.45	8.655e-20	0	Otulin
Rnf166	4.08467e-24	0.476129	0.592	0.396	9.21828e-20	0	Rnf166
Ptms	4.42509e-24	0.465824	0.639	0.424	9.98655e-20	0	Ptms
Il10ra	5.23853e-24	0.520466	0.492	0.307	1.18223e-19	0	Il10ra
Ncald	5.45561e-24	1.00369	0.232	0.106	1.23122e-19	0	Ncald
Esyt1	5.64569e-24	0.395886	0.636	0.439	1.27412e-19	0	Esyt1
Cox7c	5.90525e-24	0.354663	0.96	0.779	1.3327e-19	0	Cox7c
Hip1r	6.37184e-24	0.501905	0.595	0.407	1.438e-19	0	Hip1r
Ptprj	6.80389e-24	0.258696	0.677	0.455	1.5355e-19	0	Ptprj
Gm34794	7.42053e-24	2.00807	0.083	0.019	1.67467e-19	0	Gm34794
Rplp2	1.24598e-23	0.257918	0.999	0.892	2.81192e-19	0	Rplp2
Irak2	1.40274e-23	0.230334	0.751	0.535	3.1657e-19	0	Irak2
Ctsc	1.46285e-23	0.465318	0.597	0.415	3.30135e-19	0	Ctsc
Eva1b	1.58439e-23	0.637604	0.486	0.312	3.57565e-19	0	Eva1b
Gm5547	1.5921e-23	0.875841	0.312	0.166	3.59306e-19	0	Gm5547
Ctla2b	1.99949e-23	0.75353	0.395	0.229	4.51245e-19	0	Ctla2b
Rps3a1	2.09e-23	0.277116	0.999	0.903	4.71672e-19	0	Rps3a1
Rcn1	2.09757e-23	0.856611	0.323	0.177	4.73379e-19	0	Rcn1
Txn1	2.37443e-23	0.326987	0.936	0.717	5.35861e-19	0	Txn1
Vasp	3.25433e-23	0.36413	0.86	0.662	7.34438e-19	0	Vasp
Prkcz	3.25698e-23	0.695161	0.323	0.175	7.35035e-19	0	Prkcz
Ccdc12	3.27158e-23	0.372985	0.793	0.582	7.38331e-19	0	Ccdc12
Os9	3.51125e-23	0.393609	0.668	0.485	7.9242e-19	0	Os9
Stk17b	4.32606e-23	0.25164	0.99	0.888	9.76304e-19	0	Stk17b
Igsf5	4.9104e-23	1.19536	0.085	0.02	1.10818e-18	0	Igsf5
Grap2	5.16371e-23	0.186226	0.94	0.771	1.16535e-18	0	Grap2
Sys1	5.76186e-23	0.483457	0.671	0.487	1.30034e-18	0	Sys1
Pgls	5.82677e-23	0.556471	0.679	0.491	1.31499e-18	0	Pgls
Fbxw4	5.93083e-23	0.297023	0.471	0.286	1.33847e-18	0	Fbxw4
Atp5d	6.88606e-23	0.395912	0.909	0.725	1.55405e-18	0	Atp5d
Igbp1	6.89946e-23	0.664657	0.498	0.331	1.55707e-18	0	Igbp1
Iqsec1	7.78525e-23	0.703566	0.374	0.219	1.75698e-18	0	Iqsec1
H2afj	9.50855e-23	0.430674	0.812	0.619	2.14589e-18	0	H2afj
Use1	9.98752e-23	0.477989	0.69	0.494	2.25398e-18	0	Use1
Rhoq	1.02818e-22	0.57218	0.495	0.319	2.32039e-18	0	Rhoq
Rftn1	1.03151e-22	0.357134	0.679	0.501	2.32792e-18	0	Rftn1
Ndufa6	1.09313e-22	0.421135	0.776	0.603	2.46698e-18	0	Ndufa6
Dnajb6	1.28193e-22	0.275721	0.906	0.731	2.89307e-18	0	Dnajb6
Borcs8	1.28563e-22	0.726029	0.438	0.277	2.9014e-18	0	Borcs8
Hpgds	1.33566e-22	0.779818	0.176	0.069	3.01433e-18	0	Hpgds
Atp5c1	1.42081e-22	0.396736	0.885	0.679	3.20648e-18	0	Atp5c1
Edf1	1.49969e-22	0.385035	0.872	0.643	3.3845e-18	0	Edf1
Ptp4a3	1.64678e-22	0.840668	0.364	0.213	3.71646e-18	0	Ptp4a3
Tgfbr2	1.80672e-22	0.294212	0.884	0.707	4.07741e-18	0	Tgfbr2
Gas5	2.0963e-22	0.363438	0.91	0.734	4.73093e-18	0	Gas5
Car2	2.12175e-22	1.09155	0.19	0.08	4.78837e-18	0	Car2
Adamts14	2.1564e-22	1.6511	0.119	0.038	4.86656e-18	0	Adamts14
Gatad2a	2.42094e-22	0.380815	0.737	0.569	5.46358e-18	0	Gatad2a
Ptpn18	4.05185e-22	0.320954	0.97	0.799	9.14422e-18	0	Ptpn18
Rpl10a	4.28131e-22	0.287749	0.999	0.863	9.66206e-18	0	Rpl10a
Trbc2	5.99748e-22	0.316549	0.992	0.845	1.35351e-17	0	Trbc2
Rps28	6.61193e-22	0.262972	0.997	0.863	1.49218e-17	0	Rps28
Ybx3	6.83732e-22	0.603705	0.508	0.338	1.54305e-17	0	Ybx3
Sec61b	7.72386e-22	0.381045	0.904	0.692	1.74312e-17	0	Sec61b
Cox6b1	7.77492e-22	0.355127	0.932	0.722	1.75464e-17	0	Cox6b1
Lfng	8.18093e-22	0.611076	0.511	0.346	1.84627e-17	0	Lfng
Lyst	9.38519e-22	0.200729	0.701	0.507	2.11805e-17	0	Lyst
Bin1	1.13915e-21	0.431724	0.611	0.432	2.57082e-17	0	Bin1
Eif3h	1.18226e-21	0.34434	0.948	0.777	2.66813e-17	0	Eif3h
Sec61g	1.38387e-21	0.349681	0.896	0.681	3.12311e-17	0	Sec61g
Armc7	1.52976e-21	0.700669	0.374	0.219	3.45236e-17	0	Armc7
Rps15	1.71253e-21	0.264003	0.999	0.887	3.86484e-17	0	Rps15
Atp5f1	1.75112e-21	0.364266	0.867	0.673	3.95192e-17	0	Atp5f1
Pstpip1	1.94264e-21	0.412299	0.665	0.485	4.38415e-17	0	Pstpip1
Ssbp1	2.03605e-21	0.588999	0.507	0.348	4.59496e-17	0	Ssbp1
Rps4x	2.17111e-21	0.261611	0.997	0.889	4.89975e-17	0	Rps4x
Rps27	2.75285e-21	0.243188	0.999	0.883	6.21263e-17	0	Rps27
Mtmr1	2.87851e-21	0.646053	0.395	0.246	6.49622e-17	0	Mtmr1
Actr10	3.15207e-21	0.470289	0.617	0.438	7.1136e-17	0	Actr10
Snx9	3.29079e-21	0.348413	0.485	0.305	7.42666e-17	0	Snx9
Surf1	3.63451e-21	0.817186	0.381	0.233	8.20236e-17	0	Surf1
Eif3k	4.54009e-21	0.362237	0.89	0.685	1.02461e-16	0	Eif3k
Rpl18	5.25998e-21	0.25535	0.999	0.894	1.18707e-16	0	Rpl18
Slc28a2	6.08663e-21	0.459723	0.488	0.32	1.37363e-16	0	Slc28a2
Plscr1	7.57427e-21	0.383397	0.484	0.306	1.70936e-16	0	Plscr1
Serf2	8.27958e-21	0.303404	0.987	0.824	1.86854e-16	0	Serf2
Apol7e	8.46726e-21	0.622548	0.357	0.205	1.91089e-16	0	Apol7e
Eya2	8.67555e-21	0.549317	0.323	0.177	1.9579e-16	0	Eya2
Ppib	9.87213e-21	0.330303	0.937	0.747	2.22794e-16	0	Ppib
Aprt	9.92587e-21	0.46878	0.708	0.522	2.24007e-16	0	Aprt
Trac	1.21683e-20	0.314093	0.974	0.787	2.74614e-16	0	Trac
Zfp683	1.76628e-20	1.43432	0.091	0.025	3.98614e-16	0	Zfp683
Atp6v0e	1.81827e-20	0.3352	0.833	0.637	4.10347e-16	0	Atp6v0e
Lcn4	2.56005e-20	1.48157	0.113	0.037	5.77752e-16	0	Lcn4
Neurl3	2.60684e-20	0.211187	0.825	0.624	5.88311e-16	0	Neurl3
Osbpl3	2.73695e-20	0.216525	0.81	0.576	6.17674e-16	0	Osbpl3
Slc2a3	2.9693e-20	0.526529	0.375	0.226	6.70112e-16	0	Slc2a3
Csnk2b	3.92485e-20	0.426509	0.717	0.535	8.85761e-16	0	Csnk2b
Tbcb	5.25294e-20	0.488885	0.584	0.415	1.18548e-15	0	Tbcb
Rpl22l1	7.47755e-20	0.299177	0.931	0.747	1.68753e-15	0	Rpl22l1
Eif3m	7.98077e-20	0.379218	0.833	0.644	1.8011e-15	0	Eif3m
Rpl14	9.41616e-20	0.2617	0.995	0.851	2.12504e-15	0	Rpl14
Ccni	9.50753e-20	0.442898	0.608	0.436	2.14566e-15	0	Ccni
Cdc14a	1.10034e-19	0.400304	0.568	0.393	2.48324e-15	0	Cdc14a
Gcnt1	1.157e-19	1.13603	0.232	0.117	2.61112e-15	0	Gcnt1
Sipa1l1	1.19405e-19	0.264552	0.859	0.698	2.69474e-15	0	Sipa1l1
Atp5g2	1.39962e-19	0.318533	0.943	0.746	3.15866e-15	0	Atp5g2
Snrpd2	1.51688e-19	0.353965	0.797	0.577	3.42329e-15	0	Snrpd2
Txnip	1.62932e-19	0.418491	0.649	0.467	3.67705e-15	0	Txnip
Zmiz1os1	1.76235e-19	1.28121	0.107	0.035	3.97726e-15	0	Zmiz1os1
Sema4d	1.76707e-19	0.225592	0.821	0.622	3.98792e-15	0	Sema4d
Grina	2.11691e-19	0.451734	0.511	0.344	4.77745e-15	0	Grina
Zeb2	2.32688e-19	0.354986	0.562	0.374	5.25131e-15	0	Zeb2
Acoxl	2.66185e-19	0.993472	0.173	0.074	6.00727e-15	0	Acoxl
Bscl2	2.80563e-19	0.769539	0.389	0.247	6.33174e-15	0	Bscl2
Rps6	3.03024e-19	0.261861	0.997	0.857	6.83866e-15	0	Rps6
Prkch	3.15473e-19	0.193839	0.983	0.912	7.11959e-15	0	Prkch
Pabpc1	3.2183e-19	0.273558	0.983	0.834	7.26306e-15	0	Pabpc1
Mrpl58	3.40416e-19	0.632124	0.497	0.343	7.68251e-15	0	Mrpl58
Arpc4	3.64579e-19	0.331634	0.767	0.572	8.22781e-15	0	Arpc4
Oip5os1	3.94779e-19	0.383952	0.664	0.489	8.90937e-15	0	Oip5os1
Lgals3bp	4.62581e-19	0.443901	0.567	0.402	1.04395e-14	0	Lgals3bp
Rps8	4.80314e-19	0.244654	0.999	0.922	1.08397e-14	0	Rps8
Inpp4b	6.02237e-19	0.115754	0.991	0.901	1.35913e-14	0	Inpp4b
Bspry	6.11694e-19	1.06745	0.213	0.104	1.38047e-14	0	Bspry
Dock10	6.14555e-19	0.189941	0.991	0.947	1.38693e-14	0	Dock10
Capg	7.87629e-19	0.243024	0.791	0.559	1.77752e-14	0	Capg
Krtcap2	8.80993e-19	0.340264	0.859	0.65	1.98823e-14	0	Krtcap2
Mta3	1.14462e-18	0.285302	0.803	0.636	2.58317e-14	0	Mta3
Abhd17a	1.17691e-18	0.575183	0.541	0.395	2.65606e-14	0	Abhd17a
Micos13	1.19546e-18	0.445722	0.707	0.534	2.69792e-14	0	Micos13
Uqcrq	1.21619e-18	0.333618	0.801	0.594	2.74469e-14	0	Uqcrq
Gipc2	1.27646e-18	1.88904	0.06	0.013	2.88072e-14	0	Gipc2
Saraf	1.57668e-18	0.203866	0.894	0.713	3.55825e-14	0	Saraf
Slc3a2	1.64494e-18	0.343659	0.789	0.628	3.71231e-14	0	Slc3a2
Crlf2	1.81608e-18	0.399801	0.638	0.468	4.09852e-14	0	Crlf2
Ndufa1	1.86311e-18	0.400605	0.707	0.522	4.20466e-14	0	Ndufa1
Alpk2	2.18787e-18	1.72746	0.128	0.049	4.93759e-14	0	Alpk2
Csf1	2.18912e-18	0.421133	0.288	0.156	4.9404e-14	0	Csf1
Fut8	2.36898e-18	0.262887	0.636	0.462	5.34632e-14	0	Fut8
Pglyrp2	2.52947e-18	0.625493	0.379	0.238	5.70851e-14	0	Pglyrp2
Vmp1	3.31547e-18	0.343118	0.816	0.646	7.48234e-14	0	Vmp1
Cyba	3.88709e-18	0.307967	0.969	0.799	8.77239e-14	0	Cyba
Psmb3	4.52752e-18	0.318366	0.855	0.658	1.02177e-13	0	Psmb3
Gm12253	5.7735e-18	1.79649	0.064	0.015	1.30296e-13	0	Gm12253
Gimap7	6.32655e-18	0.182098	0.768	0.535	1.42778e-13	0	Gimap7
Slc30a9	6.7124e-18	0.468398	0.438	0.296	1.51486e-13	0	Slc30a9
Serpinb6a	8.04049e-18	0.368813	0.544	0.374	1.81458e-13	0	Serpinb6a
Tma7	8.23493e-18	0.309753	0.889	0.711	1.85846e-13	0	Tma7
Lamtor4	9.8857e-18	0.4342	0.644	0.493	2.231e-13	0	Lamtor4
Iqgap1	1.09173e-17	0.255665	0.931	0.78	2.46383e-13	0	Iqgap1
Eef2k	1.29604e-17	1.5246	0.119	0.044	2.92491e-13	0	Eef2k
Ifi206	1.32649e-17	0.23507	0.628	0.437	2.99363e-13	0	Ifi206
Prr13	1.38751e-17	0.329726	0.786	0.604	3.13134e-13	0	Prr13
Btg3	1.39962e-17	0.382305	0.542	0.381	3.15867e-13	0	Btg3
Sh2d3c	1.45365e-17	0.363083	0.385	0.238	3.2806e-13	0	Sh2d3c
Erp44	1.48388e-17	0.406022	0.609	0.44	3.34883e-13	0	Erp44
Rasal3	1.77705e-17	0.314827	0.674	0.511	4.01045e-13	0	Rasal3
Atp5mpl	1.91268e-17	0.33669	0.772	0.592	4.31653e-13	0	Atp5mpl
Sec11c	1.97042e-17	0.357438	0.761	0.565	4.44683e-13	0	Sec11c
Myl12a	2.24587e-17	0.341606	0.887	0.694	5.06847e-13	0	Myl12a
Adam8	2.414e-17	0.626384	0.236	0.123	5.44792e-13	0	Adam8
Phf11b	2.49886e-17	0.292234	0.574	0.404	5.63942e-13	0	Phf11b
Tmem160	3.13872e-17	0.405497	0.694	0.515	7.08347e-13	0	Tmem160
Ndufb5	3.45961e-17	0.41032	0.705	0.531	7.80765e-13	0	Ndufb5
Psmb1	3.52668e-17	0.322106	0.914	0.724	7.95902e-13	0	Psmb1
Lat	4.02608e-17	0.279542	0.889	0.674	9.08605e-13	0	Lat
2900041M22Rik	4.57366e-17	1.87525	0.104	0.037	1.03218e-12	0	2900041M22Rik
Matk	4.73367e-17	0.550588	0.27	0.149	1.0683e-12	0	Matk
Psmb8	5.85566e-17	0.251418	0.984	0.829	1.32151e-12	0	Psmb8
Atp2b4	5.88494e-17	0.218506	0.746	0.551	1.32811e-12	0	Atp2b4
B4galnt2	5.99117e-17	2.56496	0.043	0.007	1.35209e-12	0	B4galnt2
Nop53	6.14605e-17	0.252272	0.81	0.623	1.38704e-12	0	Nop53
H2-Q7	6.20461e-17	0.224092	0.991	0.91	1.40026e-12	0	H2-Q7
Rpl5	6.67718e-17	0.227869	0.997	0.874	1.50691e-12	0	Rpl5
Runx2	6.93013e-17	0.103748	0.901	0.697	1.56399e-12	0	Runx2
H2-K1	8.43607e-17	0.172476	1	0.983	1.90385e-12	0	H2-K1
Rps27a	8.50064e-17	0.224371	0.999	0.901	1.91843e-12	0	Rps27a
Ndufb7	8.68261e-17	0.336364	0.812	0.627	1.95949e-12	0	Ndufb7
Rpl36a	1.14144e-16	0.242225	0.982	0.814	2.57599e-12	0	Rpl36a
Polk	1.56236e-16	0.526034	0.356	0.227	3.52593e-12	0	Polk
Ifi27	1.59248e-16	0.444643	0.686	0.524	3.59391e-12	0	Ifi27
Smap2	1.65671e-16	0.257895	0.721	0.539	3.73886e-12	0	Smap2
Cuta	1.78142e-16	0.449828	0.574	0.421	4.02031e-12	0	Cuta
Arf5	1.92378e-16	0.274857	0.923	0.736	4.3416e-12	0	Arf5
Col4a3bp	2.01086e-16	0.275435	0.759	0.594	4.53811e-12	0	Col4a3bp
Klra5	2.0391e-16	2.5966	0.059	0.014	4.60184e-12	0	Klra5
Bola2	2.28132e-16	0.467371	0.571	0.42	5.14848e-12	0	Bola2
Kif13b	2.46388e-16	0.251747	0.636	0.461	5.56048e-12	0	Kif13b
Igf2r	3.0088e-16	0.175864	0.553	0.4	6.79026e-12	0	Igf2r
Rpl21	3.18078e-16	0.225367	1	0.882	7.17837e-12	0	Rpl21
Atp5j2	4.11263e-16	0.275728	0.9	0.705	9.28139e-12	0	Atp5j2
Ndufb10	4.1661e-16	0.358739	0.724	0.538	9.40205e-12	0	Ndufb10
Gm34086	4.4781e-16	0.411809	0.201	0.099	1.01062e-11	0	Gm34086
Atp6v1f	4.68294e-16	0.314162	0.827	0.646	1.05685e-11	0	Atp6v1f
Fli1	4.83378e-16	0.174165	0.939	0.825	1.09089e-11	0	Fli1
1810037I17Rik	5.0169e-16	0.258968	0.812	0.589	1.13221e-11	0	1810037I17Rik
Med10	5.10428e-16	0.471867	0.549	0.402	1.15193e-11	0	Med10
Tsga10	6.03263e-16	1.15184	0.093	0.031	1.36144e-11	0	Tsga10
4930486L24Rik	6.15837e-16	1.35087	0.151	0.068	1.38982e-11	0	4930486L24Rik
Prex1	6.58489e-16	0.230159	0.771	0.615	1.48608e-11	0	Prex1
Ddt	7.57341e-16	0.524448	0.494	0.36	1.70917e-11	0	Ddt
Nme2	8.07907e-16	0.21355	0.923	0.73	1.82328e-11	0	Nme2
4930453N24Rik	8.12112e-16	0.512382	0.435	0.302	1.83277e-11	0	4930453N24Rik
Nipal3	8.33878e-16	0.487963	0.31	0.187	1.8819e-11	0	Nipal3
Srp14	8.6499e-16	0.282886	0.827	0.64	1.95211e-11	0	Srp14
Slc16a6	8.88706e-16	0.208852	0.462	0.309	2.00563e-11	0	Slc16a6
St3gal6	9.19949e-16	0.485437	0.339	0.205	2.07614e-11	0	St3gal6
Nbeal2	9.55145e-16	0.51126	0.309	0.188	2.15557e-11	0	Nbeal2
Gstm5	1.031e-15	1.99	0.069	0.019	2.32676e-11	0	Gstm5
Cox7b	1.32567e-15	0.292575	0.853	0.652	2.99176e-11	0	Cox7b
Gm33843	1.34557e-15	1.49831	0.095	0.033	3.03669e-11	0	Gm33843
Arl14ep	1.40441e-15	0.613604	0.306	0.186	3.16948e-11	0	Arl14ep
Gpr68	1.45575e-15	0.427884	0.481	0.338	3.28533e-11	0	Gpr68
Rpl22	1.60239e-15	0.242767	0.997	0.851	3.61628e-11	0	Rpl22
Tmem256	1.74613e-15	0.488422	0.502	0.358	3.94066e-11	0	Tmem256
Filip1l	2.0818e-15	0.371107	0.574	0.426	4.69821e-11	0	Filip1l
1110008P14Rik	2.10736e-15	0.494765	0.486	0.355	4.75589e-11	0	1110008P14Rik
Mxd4	2.31036e-15	0.35762	0.579	0.414	5.21402e-11	0	Mxd4
Ndufa8	2.32101e-15	0.386579	0.609	0.445	5.23806e-11	0	Ndufa8
Gm5111	2.35407e-15	3.35489	0.035	0.005	5.31267e-11	0	Gm5111
Churc1	2.37945e-15	0.405043	0.522	0.375	5.36995e-11	0	Churc1
Sem1	2.83165e-15	0.295741	0.902	0.714	6.39047e-11	0	Sem1
Ggct	2.83361e-15	1.03274	0.24	0.139	6.39489e-11	0	Ggct
Gabarap	2.97569e-15	0.245185	0.849	0.666	6.71554e-11	0	Gabarap
Fbxl12	3.44442e-15	0.552228	0.305	0.186	7.77337e-11	0	Fbxl12
Cuedc2	3.56714e-15	0.706988	0.316	0.2	8.05032e-11	0	Cuedc2
Tmcc3	3.78923e-15	0.810207	0.185	0.092	8.55153e-11	0	Tmcc3
Rpl7	3.84315e-15	0.227843	1	0.869	8.67323e-11	0	Rpl7
Eid1	3.95937e-15	0.524819	0.415	0.286	8.9355e-11	0	Eid1
Fam78a	4.06738e-15	0.478182	0.339	0.212	9.17926e-11	0	Fam78a
Dynll1	4.15816e-15	0.286932	0.838	0.65	9.38413e-11	0	Dynll1
Rps25	4.46503e-15	0.238748	0.991	0.841	1.00767e-10	0	Rps25
Rtraf	4.61221e-15	0.292635	0.776	0.6	1.04088e-10	0	Rtraf
Akr1a1	5.95114e-15	0.318594	0.711	0.519	1.34305e-10	0	Akr1a1
Ufc1	6.30993e-15	0.391866	0.541	0.397	1.42402e-10	0	Ufc1
Fmnl1	8.11203e-15	0.260192	0.69	0.526	1.83072e-10	0	Fmnl1
Selenow	8.23261e-15	0.237519	0.918	0.747	1.85793e-10	0	Selenow
Actn2	9.78493e-15	0.745425	0.173	0.085	2.20826e-10	0	Actn2
Trmt112	1.18029e-14	0.358346	0.656	0.497	2.66367e-10	0	Trmt112
Airn	1.21807e-14	0.143318	0.622	0.453	2.74893e-10	0	Airn
Tmem9b	1.25998e-14	0.582917	0.409	0.279	2.84353e-10	0	Tmem9b
Gm31597	1.44932e-14	0.92928	0.22	0.124	3.27083e-10	0	Gm31597
Mrpl30	1.49884e-14	0.38058	0.638	0.483	3.38259e-10	0	Mrpl30
Tmem171	1.60151e-14	2.24158	0.06	0.016	3.61428e-10	0	Tmem171
Rpl12	1.80879e-14	0.199467	0.995	0.87	4.08207e-10	0	Rpl12
Prkacb	1.85122e-14	0.23443	0.54	0.39	4.17783e-10	0	Prkacb
Gpi1	1.94557e-14	0.286253	0.859	0.682	4.39075e-10	0	Gpi1
Rpl8	1.95266e-14	0.20972	1	0.89	4.40677e-10	0	Rpl8
Golim4	1.96085e-14	0.440664	0.347	0.225	4.42525e-10	0	Golim4
Chpt1	2.00654e-14	0.735678	0.214	0.117	4.52837e-10	0	Chpt1
Gm15472	2.10616e-14	0.287081	0.571	0.415	4.75318e-10	0	Gm15472
Plaat3	2.31636e-14	0.275319	0.764	0.583	5.22757e-10	0	Plaat3
Capns1	2.51693e-14	0.280728	0.755	0.582	5.68021e-10	0	Capns1
Micos10	2.55537e-14	0.315757	0.746	0.561	5.76695e-10	0	Micos10
Paxx	2.56702e-14	0.735634	0.274	0.165	5.79325e-10	0	Paxx
Ppp1ca	2.60242e-14	0.279159	0.9	0.697	5.87314e-10	0	Ppp1ca
Mrps36	2.66662e-14	0.507476	0.446	0.315	6.01804e-10	0	Mrps36
Kxd1	2.90858e-14	0.502374	0.507	0.378	6.56409e-10	0	Kxd1
Ndufa2	3.02319e-14	0.309053	0.836	0.633	6.82274e-10	0	Ndufa2
Arhgap9	3.06597e-14	0.333797	0.61	0.464	6.91928e-10	0	Arhgap9
Rpa2	3.15226e-14	0.521823	0.381	0.256	7.11403e-10	0	Rpa2
Ndufb1-ps	3.48394e-14	0.243638	0.811	0.616	7.86256e-10	0	Ndufb1-ps
Rpl28	3.54221e-14	0.240015	0.999	0.877	7.99407e-10	0	Rpl28
Gm45669	3.55824e-14	1.99036	0.042	0.008	8.03024e-10	0	Gm45669
Taf10	3.67754e-14	0.306635	0.807	0.616	8.29948e-10	0	Taf10
Il21r	3.76466e-14	0.21259	0.782	0.622	8.49609e-10	0	Il21r
Hspe1	3.86206e-14	0.257852	0.815	0.631	8.71589e-10	0	Hspe1
Tmem50a	3.87369e-14	0.226563	0.86	0.696	8.74215e-10	0	Tmem50a
Eef1b2	3.94369e-14	0.220779	0.995	0.827	8.90013e-10	0	Eef1b2
Atp6v0b	4.29554e-14	0.286835	0.61	0.461	9.69418e-10	0	Atp6v0b
Ssbp4	4.49936e-14	0.373951	0.566	0.42	1.01541e-09	0	Ssbp4
Actg1	4.6516e-14	0.195435	1	0.89	1.04977e-09	0	Actg1
Ostf1	4.69512e-14	0.184655	0.927	0.75	1.05959e-09	0	Ostf1
Gbp9	4.93375e-14	0.34633	0.387	0.255	1.11345e-09	0	Gbp9
Pold4	5.2304e-14	0.369973	0.524	0.38	1.1804e-09	0	Pold4
Gnai2	5.51582e-14	0.26221	0.952	0.778	1.24481e-09	0	Gnai2
Ccdc107	5.80051e-14	0.586639	0.365	0.25	1.30906e-09	0	Ccdc107
Fam20a	6.12869e-14	0.354174	0.271	0.157	1.38312e-09	0	Fam20a
Tbc1d10c	6.55385e-14	0.270937	0.696	0.551	1.47907e-09	0	Tbc1d10c
Atp6v0d1	7.37014e-14	0.321059	0.512	0.376	1.66329e-09	0	Atp6v0d1
Psmb6	7.67839e-14	0.316817	0.688	0.506	1.73286e-09	0	Psmb6
Gm11808	7.78813e-14	0.442387	0.54	0.403	1.75762e-09	0	Gm11808
Eef1g	7.91404e-14	0.266429	0.898	0.717	1.78604e-09	0	Eef1g
Cdk6	8.27496e-14	0.231647	0.738	0.568	1.86749e-09	0	Cdk6
2006-09-01	8.96925e-14	0.199514	0.782	0.62	2.02418e-09	0	2006-09-01
Aimp1	9.31522e-14	0.359776	0.608	0.459	2.10226e-09	0	Aimp1
Ostm1	1.07877e-13	0.553164	0.319	0.206	2.43457e-09	0	Ostm1
Spry2	1.14407e-13	0.598856	0.173	0.086	2.58193e-09	0	Spry2
Pttg1	1.27367e-13	0.330119	0.525	0.386	2.87442e-09	0	Pttg1
Dmac1	1.40372e-13	0.67501	0.338	0.227	3.16791e-09	0	Dmac1
Plekha2	1.66836e-13	0.224743	0.708	0.558	3.76516e-09	0	Plekha2
Ostc	1.86018e-13	0.362414	0.638	0.478	4.19806e-09	0	Ostc
H2-M3	1.88938e-13	0.311303	0.507	0.374	4.26396e-09	0	H2-M3
Cd101	2.04652e-13	0.456691	0.346	0.225	4.61859e-09	0	Cd101
Ifnar1	2.0489e-13	0.196609	0.588	0.438	4.62396e-09	0	Ifnar1
Cox6a1	2.33823e-13	0.306368	0.742	0.566	5.27691e-09	0	Cox6a1
Ndufb11	2.46118e-13	0.311224	0.78	0.606	5.55438e-09	0	Ndufb11
Ost4	2.48755e-13	0.331314	0.714	0.547	5.61391e-09	0	Ost4
Denr	2.53831e-13	0.341771	0.57	0.421	5.72846e-09	0	Denr
Gngt2	2.62045e-13	0.532429	0.304	0.192	5.91384e-09	0	Gngt2
Parp4	2.62652e-13	0.21988	0.634	0.487	5.92753e-09	0	Parp4
Tnip3	2.67217e-13	1.26663	0.176	0.092	6.03056e-09	0	Tnip3
Atp5md	2.68106e-13	0.269787	0.798	0.615	6.05061e-09	0	Atp5md
Fkbp3	2.86269e-13	0.288343	0.743	0.574	6.46052e-09	0	Fkbp3
Naa38	2.87723e-13	0.545694	0.399	0.28	6.49333e-09	0	Naa38
Tomm20	2.92189e-13	0.264926	0.798	0.623	6.59413e-09	0	Tomm20
Vdac2	2.93878e-13	0.260064	0.742	0.56	6.63224e-09	0	Vdac2
Rwdd1	3.17471e-13	0.362533	0.686	0.528	7.16469e-09	0	Rwdd1
Uqcrb	3.46908e-13	0.260656	0.789	0.601	7.82902e-09	0	Uqcrb
Snf8	3.50991e-13	0.365262	0.555	0.415	7.92117e-09	0	Snf8
Nsmaf	3.52771e-13	0.168604	0.61	0.463	7.96133e-09	0	Nsmaf
Ctsa	3.5526e-13	0.391086	0.435	0.302	8.01751e-09	0	Ctsa
H2-T22	3.74824e-13	0.21308	0.821	0.645	8.45902e-09	0	H2-T22
Rpsa	3.77137e-13	0.208926	1	0.913	8.51124e-09	0	Rpsa
Mpc2	3.98213e-13	0.364946	0.554	0.416	8.98686e-09	0	Mpc2
Ndufa7	4.10175e-13	0.275424	0.78	0.614	9.25684e-09	0	Ndufa7
Gm26756	4.20563e-13	1.06717	0.068	0.021	9.49128e-09	0	Gm26756
Ndufb9	4.35407e-13	0.290743	0.774	0.592	9.82627e-09	0	Ndufb9
Fam185a	4.54616e-13	0.444182	0.248	0.145	1.02598e-08	0	Fam185a
Fkbp8	5.41297e-13	0.278481	0.606	0.452	1.2216e-08	0	Fkbp8
Ceacam16	5.50222e-13	1.38248	0.104	0.043	1.24174e-08	0	Ceacam16
Soat1	6.04383e-13	0.371095	0.421	0.301	1.36397e-08	0	Soat1
Emp3	6.62436e-13	0.247978	0.819	0.624	1.49498e-08	0	Emp3
Atp5j	7.0666e-13	0.230574	0.868	0.68	1.59479e-08	0	Atp5j
Selenok	7.32322e-13	0.229046	0.834	0.657	1.6527e-08	0	Selenok
Uqcc2	7.76107e-13	0.350003	0.559	0.417	1.75152e-08	0	Uqcc2
Ube2v1	8.26352e-13	0.388503	0.535	0.403	1.86491e-08	0	Ube2v1
Gm10076	9.19404e-13	0.28525	0.734	0.554	2.07491e-08	0	Gm10076
Il10rb	9.33633e-13	0.383102	0.434	0.315	2.10702e-08	0	Il10rb
Cracr2a	1.00339e-12	0.282784	0.383	0.256	2.26445e-08	0	Cracr2a
Fam117b	1.06143e-12	0.2904	0.668	0.532	2.39544e-08	0	Fam117b
Rpl15	1.10347e-12	0.200684	0.996	0.87	2.49032e-08	0	Rpl15
Cope	1.19046e-12	0.321868	0.591	0.452	2.68664e-08	0	Cope
Fis1	1.19445e-12	0.266928	0.768	0.59	2.69563e-08	0	Fis1
Lamp1	1.23636e-12	0.292201	0.492	0.353	2.79022e-08	0	Lamp1
Vps28	1.23949e-12	0.27074	0.717	0.583	2.79729e-08	0	Vps28
Rps17	1.27717e-12	0.209074	0.96	0.781	2.88231e-08	0	Rps17
Eif4b	1.35933e-12	0.252604	0.657	0.51	3.06773e-08	0	Eif4b
Btg1	1.48267e-12	0.172152	0.996	0.912	3.34609e-08	0	Btg1
Snrpg	1.57287e-12	0.254609	0.927	0.743	3.54965e-08	0	Snrpg
Spcs2	1.59297e-12	0.241795	0.857	0.686	3.59502e-08	0	Spcs2
Hscb	1.81342e-12	0.609416	0.317	0.211	4.09252e-08	0	Hscb
Gm43065	1.8502e-12	0.14727	0.426	0.291	4.17554e-08	0	Gm43065
Slc25a5	1.8654e-12	0.258016	0.853	0.661	4.20982e-08	0	Slc25a5
Arrb2	1.90289e-12	0.367544	0.471	0.347	4.29444e-08	0	Arrb2
Epsti1	1.98397e-12	0.126197	0.934	0.806	4.47743e-08	0	Epsti1
Nmb	2.15136e-12	0.714231	0.291	0.188	4.85519e-08	0	Nmb
Sdf2	2.39792e-12	0.283658	0.555	0.424	5.41162e-08	0	Sdf2
Gm36738	2.49608e-12	0.759782	0.202	0.112	5.63316e-08	0	Gm36738
Ncf4	2.53372e-12	0.372269	0.546	0.413	5.7181e-08	0	Ncf4
Rundc3b	2.72919e-12	0.105602	0.516	0.369	6.15924e-08	0	Rundc3b
Gm2629	2.84243e-12	1.18464	0.09	0.035	6.41481e-08	0	Gm2629
Psmb9	2.99313e-12	0.225232	0.894	0.699	6.7549e-08	0	Psmb9
AC149090.1	3.06954e-12	0.164341	0.647	0.503	6.92735e-08	0	AC149090.1
Gm43672	3.51915e-12	1.53352	0.069	0.023	7.94202e-08	0	Gm43672
Sik1	3.76226e-12	0.159897	0.673	0.518	8.49067e-08	0	Sik1
Pkp3	3.81654e-12	0.327258	0.614	0.47	8.61316e-08	0	Pkp3
Sri	4.11345e-12	0.224918	0.838	0.656	9.28323e-08	0	Sri
Stk32c	4.46079e-12	0.752874	0.18	0.099	1.00671e-07	0	Stk32c
Ndnf	4.47205e-12	1.30785	0.08	0.029	1.00925e-07	0	Ndnf
Higd2a	4.48584e-12	0.376038	0.502	0.379	1.01236e-07	0	Higd2a
H2afy	4.77072e-12	0.221751	0.87	0.699	1.07666e-07	0	H2afy
Rpl35	4.82056e-12	0.193232	0.961	0.782	1.0879e-07	0	Rpl35
Rexo5	5.02137e-12	0.361147	0.325	0.214	1.13322e-07	0	Rexo5
Supt4a	5.53977e-12	0.239745	0.797	0.647	1.25021e-07	0	Supt4a
Susd1	5.80924e-12	1.05375	0.085	0.032	1.31103e-07	0	Susd1
Eif3i	5.88302e-12	0.256141	0.733	0.559	1.32768e-07	0	Eif3i
Mien1	6.00825e-12	0.395847	0.567	0.443	1.35594e-07	0	Mien1
Ehd1	6.35828e-12	0.282868	0.507	0.369	1.43494e-07	0	Ehd1
Rplp0	6.59745e-12	0.20821	0.999	0.887	1.48891e-07	0	Rplp0
Stap1	6.87989e-12	0.271997	0.482	0.354	1.55265e-07	0	Stap1
Smpd1	7.18542e-12	0.964253	0.197	0.114	1.62161e-07	0	Smpd1
Rps27rt	7.61065e-12	0.295422	0.592	0.454	1.71757e-07	0	Rps27rt
Dcps	7.66187e-12	0.532665	0.375	0.267	1.72913e-07	0	Dcps
Atpif1	7.78736e-12	0.259979	0.601	0.432	1.75745e-07	0	Atpif1
Esd	7.95367e-12	0.283016	0.675	0.522	1.79498e-07	0	Esd
Rps16	8.03367e-12	0.175746	1	0.902	1.81304e-07	0	Rps16
Slc38a8	8.10761e-12	3.96958	0.017	0.001	1.82973e-07	0	Slc38a8
Gm4022	8.44315e-12	2.90104	0.017	0.001	1.90545e-07	0	Gm4022
Arid5a	8.45487e-12	0.162708	0.588	0.443	1.90809e-07	0	Arid5a
5031425F14Rik	8.519e-12	1.92783	0.066	0.023	1.92257e-07	0	5031425F14Rik
Bcr	8.7885e-12	0.385558	0.343	0.231	1.98339e-07	0	Bcr
Romo1	8.95487e-12	0.416891	0.532	0.41	2.02093e-07	0	Romo1
Dctn3	9.14396e-12	0.322937	0.615	0.467	2.06361e-07	0	Dctn3
Alad	9.48741e-12	0.754985	0.271	0.175	2.14112e-07	0	Alad
Cnn2	1.04652e-11	0.240995	0.84	0.666	2.3618e-07	0	Cnn2
Dusp19	1.04672e-11	0.961914	0.194	0.112	2.36224e-07	0	Dusp19
Cyth4	1.06329e-11	0.203624	0.724	0.566	2.39962e-07	0	Cyth4
Srp19	1.07324e-11	0.37977	0.525	0.397	2.42209e-07	0	Srp19
1810058I24Rik	1.15601e-11	0.378008	0.566	0.444	2.60889e-07	0	1810058I24Rik
Leprotl1	1.18106e-11	0.216414	0.814	0.668	2.66541e-07	0	Leprotl1
Pxn	1.24464e-11	0.245539	0.394	0.277	2.8089e-07	0	Pxn
Taldo1	1.26666e-11	0.268717	0.734	0.568	2.8586e-07	0	Taldo1
Scp2	1.29208e-11	0.300851	0.649	0.503	2.91596e-07	0	Scp2
Herc1	1.3043e-11	0.109052	0.704	0.562	2.94355e-07	0	Herc1
Suox	1.33975e-11	1.31065	0.138	0.07	3.02354e-07	0	Suox
Cfap126	1.41104e-11	2.32327	0.053	0.016	3.18444e-07	0	Cfap126
Cox7a2	1.48481e-11	0.214662	0.866	0.665	3.35091e-07	0	Cox7a2
Arpc5	1.921e-11	0.221408	0.85	0.684	4.33531e-07	0	Arpc5
Gpsm3	1.92126e-11	0.238676	0.705	0.568	4.3359e-07	0	Gpsm3
Tmed5	1.93453e-11	0.312549	0.67	0.541	4.36586e-07	0	Tmed5
Crbn	2.05634e-11	0.208987	0.555	0.421	4.64075e-07	0	Crbn
Tacc2	2.12576e-11	0.763239	0.147	0.075	4.79742e-07	0	Tacc2
Acot7	2.33957e-11	0.361575	0.501	0.384	5.27995e-07	0	Acot7
Tln1	2.39578e-11	0.157828	0.902	0.749	5.40679e-07	0	Tln1
Zadh2	2.49824e-11	0.269495	0.283	0.179	5.63803e-07	0	Zadh2
Zfyve28	2.54981e-11	1.67972	0.065	0.022	5.75442e-07	0	Zfyve28
Itm2b	2.57606e-11	0.173797	0.991	0.883	5.81366e-07	0	Itm2b
Chchd2	2.66434e-11	0.215562	0.963	0.784	6.01288e-07	0	Chchd2
Gmfg	2.68003e-11	0.219644	0.881	0.703	6.04829e-07	0	Gmfg
Rpl10	2.7069e-11	0.207049	0.993	0.85	6.10893e-07	0	Rpl10
Ndufs6	2.83971e-11	0.336655	0.571	0.435	6.40865e-07	0	Ndufs6
Cldnd2	2.94046e-11	1.2271	0.077	0.029	6.63603e-07	0	Cldnd2
Grcc10	3.04934e-11	0.244961	0.836	0.675	6.88174e-07	0	Grcc10
Gm17018	3.07352e-11	0.604727	0.347	0.245	6.93633e-07	0	Gm17018
Zfp945	3.31546e-11	0.368579	0.269	0.17	7.48234e-07	0	Zfp945
Trbc1	3.37791e-11	0.459619	0.654	0.558	7.62327e-07	0	Trbc1
Ms4a6b	3.39947e-11	0.171239	0.961	0.813	7.67192e-07	0	Ms4a6b
Psd4	3.45275e-11	0.204961	0.515	0.392	7.79217e-07	0	Psd4
Tbrg1	3.6418e-11	0.283871	0.638	0.507	8.2188e-07	0	Tbrg1
Mkrn1	3.67868e-11	0.184256	0.608	0.476	8.30204e-07	0	Mkrn1
Gm29243	3.83214e-11	0.875453	0.172	0.095	8.64837e-07	0	Gm29243
Tbca	3.90866e-11	0.223069	0.731	0.584	8.82106e-07	0	Tbca
Cdc20b	3.91397e-11	3.40414	0.027	0.005	8.83304e-07	0	Cdc20b
Ift20	4.15211e-11	0.336962	0.485	0.357	9.37048e-07	0	Ift20
Ciapin1	4.20312e-11	0.25742	0.524	0.389	9.48561e-07	0	Ciapin1
Bag1	4.25543e-11	0.243823	0.708	0.541	9.60365e-07	0	Bag1
Cct2	4.48735e-11	0.238228	0.735	0.571	1.01271e-06	0	Cct2
Gm33782	4.98073e-11	1.31907	0.085	0.034	1.12405e-06	0	Gm33782
Fbxl5	5.0546e-11	0.333552	0.381	0.272	1.14072e-06	0	Fbxl5
Map1lc3b	5.12722e-11	0.197858	0.819	0.656	1.15711e-06	0	Map1lc3b
Zfp672	5.14828e-11	0.596678	0.249	0.159	1.16186e-06	0	Zfp672
Tacc1	5.16137e-11	0.114823	0.741	0.592	1.16482e-06	0	Tacc1
Htra3	5.18027e-11	3.08098	0.017	0.001	1.16908e-06	0	Htra3
Prelid1	5.26127e-11	0.250497	0.738	0.564	1.18736e-06	0	Prelid1
Cript	5.58757e-11	0.272917	0.575	0.448	1.261e-06	0	Cript
Atp5g1	5.72813e-11	0.198514	0.755	0.586	1.29272e-06	0	Atp5g1
Cops9	5.78106e-11	0.32032	0.602	0.478	1.30467e-06	0	Cops9
Lrmp	6.15177e-11	0.178762	0.537	0.408	1.38833e-06	0	Lrmp
Gnptg	6.4556e-11	0.492544	0.374	0.27	1.4569e-06	0	Gnptg
Coro1a	6.86995e-11	0.207588	0.995	0.855	1.55041e-06	0	Coro1a
Gng10	7.33535e-11	0.370066	0.525	0.399	1.65544e-06	0	Gng10
Errfi1	7.51965e-11	0.314278	0.329	0.22	1.69703e-06	0	Errfi1
Ubash3a	7.8892e-11	0.119081	0.587	0.447	1.78044e-06	0	Ubash3a
Dpm2	7.94983e-11	0.510046	0.322	0.222	1.79412e-06	0	Dpm2
Nudt9	8.3349e-11	0.540547	0.297	0.203	1.88102e-06	0	Nudt9
March2	8.5848e-11	0.312124	0.459	0.34	1.93742e-06	0	March2
Selenon	8.66181e-11	0.953521	0.108	0.05	1.9548e-06	0	Selenon
Commd3	9.16645e-11	0.36057	0.499	0.381	2.06869e-06	0	Commd3
Arih2	1.01682e-10	0.144672	0.658	0.525	2.29476e-06	0	Arih2
Akirin1	1.01839e-10	0.217039	0.549	0.421	2.29829e-06	0	Akirin1
Emc10	1.02834e-10	0.345108	0.488	0.379	2.32075e-06	0	Emc10
Tgoln1	1.03879e-10	0.215851	0.588	0.462	2.34433e-06	0	Tgoln1
Gprin3	1.06811e-10	0.267693	0.482	0.367	2.41051e-06	0	Gprin3
Mrpl57	1.07733e-10	0.332235	0.538	0.417	2.43131e-06	0	Mrpl57
Emc2	1.09492e-10	0.397594	0.4	0.293	2.47101e-06	0	Emc2
Mtfr1l	1.12381e-10	0.475749	0.361	0.259	2.53622e-06	0	Mtfr1l
Mrps23	1.12611e-10	0.518392	0.408	0.301	2.5414e-06	0	Mrps23
Atp5o	1.14593e-10	0.219677	0.76	0.563	2.58613e-06	0	Atp5o
Tomm22	1.15481e-10	0.315705	0.657	0.523	2.60617e-06	0	Tomm22
Rnf130	1.16251e-10	0.382429	0.274	0.175	2.62356e-06	0	Rnf130
Cetn2	1.16918e-10	0.417762	0.435	0.325	2.63862e-06	0	Cetn2
Myo10	1.17028e-10	0.497493	0.228	0.137	2.64108e-06	0	Myo10
Nlrc3	1.27605e-10	0.179307	0.422	0.306	2.87978e-06	0	Nlrc3
H13	1.34169e-10	0.182282	0.641	0.508	3.02792e-06	0	H13
Hsdl2	1.3469e-10	0.5354	0.265	0.173	3.03969e-06	0	Hsdl2
Nol7	1.34794e-10	0.184393	0.777	0.6	3.04203e-06	0	Nol7
Gm20658	1.35741e-10	0.692819	0.053	0.017	3.0634e-06	0	Gm20658
Nap1l1	1.44064e-10	0.179381	0.728	0.551	3.25123e-06	0	Nap1l1
Sra1	1.4434e-10	0.292951	0.55	0.417	3.25747e-06	0	Sra1
Sdf2l1	1.4566e-10	0.547733	0.356	0.253	3.28724e-06	0	Sdf2l1
Tmem30a	1.48338e-10	0.25509	0.605	0.474	3.34769e-06	0	Tmem30a
Gdf11	1.64139e-10	0.930224	0.121	0.059	3.70429e-06	0	Gdf11
Polr1d	1.69411e-10	0.204151	0.841	0.668	3.82326e-06	0	Polr1d
Degs1	1.79921e-10	0.409879	0.378	0.273	4.06046e-06	0	Degs1
Abcg3	2.02252e-10	0.496053	0.177	0.1	4.56442e-06	0	Abcg3
Ndufb4	2.17183e-10	0.309212	0.555	0.427	4.9014e-06	0	Ndufb4
Neat1	2.20859e-10	0.14901	0.58	0.452	4.98434e-06	0	Neat1
Acadl	2.20993e-10	0.235084	0.591	0.444	4.98738e-06	0	Acadl
Ubxn1	2.21495e-10	0.298054	0.711	0.575	4.99871e-06	0	Ubxn1
Uqcr11	2.34608e-10	0.264774	0.638	0.483	5.29463e-06	0	Uqcr11
Etfb	2.39369e-10	0.315863	0.549	0.412	5.40208e-06	0	Etfb
Ddx41	2.53465e-10	0.461089	0.326	0.228	5.72019e-06	0	Ddx41
Zfas1	2.85471e-10	0.274747	0.553	0.429	6.4425e-06	0	Zfas1
Unkl	2.9816e-10	0.296118	0.309	0.21	6.72887e-06	0	Unkl
Ctnnbip1	3.17612e-10	0.852254	0.164	0.094	7.16787e-06	0	Ctnnbip1
Mrps14	3.45386e-10	0.288388	0.584	0.448	7.79467e-06	0	Mrps14
Smpdl3b	3.53818e-10	0.947759	0.149	0.08	7.98497e-06	0	Smpdl3b
Calm1	3.90199e-10	0.195057	0.983	0.83	8.80601e-06	0	Calm1
Rpl31	4.08976e-10	0.190137	0.957	0.766	9.22978e-06	0	Rpl31
Tmprss6	4.17918e-10	1.50721	0.056	0.019	9.43157e-06	0	Tmprss6
Serpinb9	4.30857e-10	0.15738	0.478	0.357	9.72359e-06	0	Serpinb9
Lman2	4.46724e-10	0.263417	0.576	0.45	1.00817e-05	0	Lman2
Rnaset2b	4.52891e-10	0.381811	0.419	0.315	1.02208e-05	0	Rnaset2b
Izumo4	4.56987e-10	0.436886	0.272	0.178	1.03133e-05	0	Izumo4
1700020L24Rik	5.18381e-10	1.4679	0.066	0.025	1.16988e-05	0	1700020L24Rik
Gja5	5.2826e-10	2.46227	0.027	0.005	1.19218e-05	0	Gja5
Gm14029	5.29692e-10	0.818448	0.156	0.086	1.19541e-05	0	Gm14029
Dpm3	5.93395e-10	0.442211	0.495	0.392	1.33917e-05	0	Dpm3
Rpl29	5.99967e-10	0.187348	0.997	0.855	1.35401e-05	0	Rpl29
Hspa8	6.01168e-10	0.157983	0.997	0.872	1.35672e-05	0	Hspa8
Idh3b	6.05215e-10	0.335675	0.454	0.343	1.36585e-05	0	Idh3b
Rps27l	6.23476e-10	0.218582	0.661	0.495	1.40706e-05	0	Rps27l
Pet100	6.38469e-10	0.384827	0.416	0.308	1.4409e-05	0	Pet100
Mgat2	6.61271e-10	0.342856	0.421	0.318	1.49236e-05	0	Mgat2
Zbtb7a	6.65766e-10	0.292619	0.537	0.422	1.5025e-05	0	Zbtb7a
Pycard	6.67776e-10	0.21548	0.662	0.512	1.50704e-05	0	Pycard
Pdcd6ip	7.03169e-10	0.119683	0.675	0.53	1.58691e-05	0	Pdcd6ip
Ccdc50	7.20174e-10	0.123428	0.592	0.454	1.62529e-05	0	Ccdc50
Ccnc	7.22475e-10	0.430289	0.375	0.276	1.63048e-05	0	Ccnc
Atf7ip	7.31778e-10	0.145926	0.743	0.618	1.65148e-05	0	Atf7ip
Gm30054	7.48457e-10	0.254138	0.338	0.234	1.68912e-05	0	Gm30054
Zdhhc18	7.48762e-10	0.118846	0.721	0.585	1.68981e-05	0	Zdhhc18
Dok2	7.51652e-10	0.319011	0.469	0.352	1.69633e-05	0	Dok2
Nck1	7.70024e-10	0.153042	0.549	0.432	1.73779e-05	0	Nck1
Hsp90b1	8.2602e-10	0.135361	0.863	0.67	1.86416e-05	0	Hsp90b1
Txndc17	8.38261e-10	0.245501	0.595	0.459	1.89179e-05	0	Txndc17
Gga1	9.68521e-10	0.511384	0.272	0.185	2.18576e-05	0	Gga1
Gm13212	9.74318e-10	0.545001	0.198	0.12	2.19884e-05	0	Gm13212
Actr1a	9.78595e-10	0.22786	0.449	0.342	2.20849e-05	0	Actr1a
Itgal	1.06355e-09	0.105077	0.824	0.663	2.40022e-05	0	Itgal
Gapdh	1.13017e-09	0.130119	0.982	0.806	2.55058e-05	0	Gapdh
BC031181	1.15514e-09	0.204552	0.6	0.472	2.60692e-05	0	BC031181
Tmed9	1.20095e-09	0.160865	0.785	0.621	2.71031e-05	0	Tmed9
Znrf2	1.29507e-09	0.148128	0.557	0.44	2.9227e-05	0	Znrf2
Tor1aip1	1.31834e-09	0.123985	0.759	0.609	2.97524e-05	0	Tor1aip1
Gm6277	1.3862e-09	1.22546	0.064	0.024	3.12837e-05	0	Gm6277
Map2k2	1.39286e-09	0.217807	0.635	0.502	3.14341e-05	0	Map2k2
Trgj2	1.40114e-09	3.21326	0.018	0.002	3.16209e-05	0	Trgj2
Itgb1bp1	1.45148e-09	0.471889	0.372	0.273	3.27571e-05	0	Itgb1bp1
Mrps24	1.53402e-09	0.280699	0.623	0.488	3.46197e-05	0	Mrps24
Cbx4	1.67498e-09	0.228545	0.549	0.437	3.7801e-05	0	Cbx4
Mrpl36	1.7781e-09	0.45256	0.386	0.289	4.01282e-05	0	Mrpl36
Sec31a	1.78166e-09	0.231282	0.472	0.359	4.02084e-05	0	Sec31a
Stard3nl	1.78467e-09	0.426443	0.37	0.275	4.02765e-05	0	Stard3nl
Emg1	1.92622e-09	0.26998	0.649	0.517	4.34708e-05	0	Emg1
Tomm6	1.95162e-09	0.23227	0.728	0.575	4.40442e-05	0	Tomm6
Mt1	2.15749e-09	0.353399	0.22	0.138	4.86902e-05	0	Mt1
Mrpl9	2.22689e-09	0.338887	0.396	0.292	5.02564e-05	0	Mrpl9
Mtpn	2.23829e-09	0.246899	0.518	0.4	5.05137e-05	0	Mtpn
Snrpe	2.24157e-09	0.1497	0.866	0.671	5.05878e-05	0	Snrpe
Nhp2	2.30344e-09	0.252291	0.429	0.314	5.1984e-05	0	Nhp2
Atox1	2.33497e-09	0.160811	0.725	0.568	5.26955e-05	0	Atox1
Dpy30	2.39595e-09	0.316967	0.454	0.337	5.40718e-05	0	Dpy30
Fam189b	2.40842e-09	0.241082	0.426	0.308	5.43533e-05	0	Fam189b
Atp5k	2.41538e-09	0.208033	0.639	0.501	5.45104e-05	0	Atp5k
Arf6	2.45441e-09	0.258213	0.565	0.44	5.53911e-05	0	Arf6
Atp6v1b2	2.45556e-09	0.31301	0.334	0.239	5.54171e-05	0	Atp6v1b2
Aldoa	2.48866e-09	0.163575	0.917	0.735	5.6164e-05	0	Aldoa
Anxa4	2.56734e-09	0.695525	0.18	0.109	5.79397e-05	0	Anxa4
Mgat4a	2.57845e-09	0.116423	0.389	0.277	5.81905e-05	0	Mgat4a
Ide	2.7565e-09	0.265203	0.462	0.36	6.22088e-05	0	Ide
Rap1a	2.95501e-09	0.139412	0.939	0.79	6.66888e-05	0	Rap1a
Arpc2	2.95812e-09	0.162112	0.986	0.884	6.67588e-05	0	Arpc2
Calr	2.97951e-09	0.156787	0.797	0.639	6.72416e-05	0	Calr
Nedd8	2.98215e-09	0.213501	0.802	0.628	6.73012e-05	0	Nedd8
Ddit3	3.03897e-09	0.507322	0.235	0.151	6.85835e-05	0	Ddit3
Ier3ip1	3.1791e-09	0.229706	0.596	0.47	7.1746e-05	0	Ier3ip1
Tmem167	3.50962e-09	0.217189	0.695	0.552	7.92051e-05	0	Tmem167
Fermt3	3.54237e-09	0.142838	0.704	0.566	7.99442e-05	0	Fermt3
Atp5b	3.64906e-09	0.192958	0.894	0.71	8.2352e-05	0	Atp5b
Rad54l2	3.86652e-09	0.310785	0.366	0.266	8.72595e-05	0	Rad54l2
Rps20	3.92654e-09	0.125519	1	0.903	8.86141e-05	0	Rps20
Gm47769	4.08311e-09	3.32185	0.017	0.002	9.21475e-05	0	Gm47769
B3gat3	4.22318e-09	0.35833	0.379	0.284	9.53087e-05	0	B3gat3
Cd37	4.27625e-09	0.136629	0.799	0.646	9.65063e-05	0	Cd37
Flt3l	4.34774e-09	0.464161	0.262	0.174	9.81197e-05	0	Flt3l
Mrps15	4.36627e-09	0.439104	0.426	0.328	9.85379e-05	0	Mrps15
Ddhd2	4.48214e-09	0.23605	0.364	0.264	0.000101153	0	Ddhd2
B3gnt9	4.57319e-09	1.61346	0.03	0.007	0.000103208	0	B3gnt9
Map7d3	4.61629e-09	1.9222	0.03	0.007	0.00010418	0	Map7d3
Fgfr1op2	4.83575e-09	0.218351	0.653	0.536	0.000109133	0	Fgfr1op2
Arhgdib	4.96683e-09	0.182191	0.983	0.821	0.000112091	0	Arhgdib
Wnt10b	5.08279e-09	2.38088	0.027	0.006	0.000114708	0	Wnt10b
Ttc7	5.33122e-09	0.210563	0.408	0.309	0.000120315	0	Ttc7
Prmt2	5.47134e-09	0.708955	0.149	0.084	0.000123477	0	Prmt2
Usp11	5.88688e-09	0.824147	0.11	0.055	0.000132855	0	Usp11
Capza1	5.95339e-09	0.17059	0.833	0.708	0.000134356	0	Capza1
Cish	6.03027e-09	0.112174	0.621	0.47	0.000136091	0	Cish
Mrpl40	6.05899e-09	0.427214	0.343	0.254	0.000136739	0	Mrpl40
Rnf187	6.09454e-09	0.240815	0.572	0.457	0.000137542	0	Rnf187
Dennd3	6.56102e-09	0.919754	0.095	0.045	0.000148069	0	Dennd3
Rassf1	6.93597e-09	0.159979	0.522	0.41	0.000156531	0	Rassf1
Eif1	7.3008e-09	0.165081	0.999	0.895	0.000164764	0	Eif1
Tmed3	7.64576e-09	0.393883	0.342	0.246	0.00017255	0	Tmed3
Spin2c	8.00514e-09	1.26836	0.093	0.045	0.00018066	0	Spin2c
Dync1li2	8.19974e-09	0.378308	0.265	0.181	0.000185052	0	Dync1li2
Lsm5	8.29439e-09	0.218353	0.568	0.43	0.000187188	0	Lsm5
Uqcc3	8.36259e-09	0.405812	0.411	0.319	0.000188727	0	Uqcc3
Tmem258	8.65232e-09	0.233091	0.652	0.519	0.000195266	0	Tmem258
Ndufb8	8.72013e-09	0.200184	0.683	0.526	0.000196796	0	Ndufb8
Cyb5r4	8.8576e-09	0.2099	0.39	0.289	0.000199898	0	Cyb5r4
Ndufb3	8.95931e-09	0.259427	0.611	0.483	0.000202194	0	Ndufb3
Fundc2	8.98641e-09	0.367382	0.532	0.422	0.000202805	0	Fundc2
Vash1	9.0408e-09	2.66448	0.031	0.008	0.000204033	0	Vash1
Psmb4	9.15868e-09	0.221405	0.699	0.545	0.000206693	0	Psmb4
Bola3	9.26122e-09	0.371364	0.45	0.345	0.000209007	0	Bola3
Lsm6	9.45073e-09	0.22807	0.574	0.428	0.000213284	0	Lsm6
Pacs2	9.64526e-09	0.644724	0.188	0.117	0.000217674	0	Pacs2
Rab8a	1.04043e-08	0.263629	0.666	0.533	0.000234803	0	Rab8a
Dph3	1.05003e-08	0.376943	0.462	0.364	0.00023697	0	Dph3
Uqcrfs1	1.06184e-08	0.2245	0.579	0.457	0.000239636	0	Uqcrfs1
Slc25a11	1.08049e-08	0.353798	0.433	0.329	0.000243844	0	Slc25a11
Yipf1	1.09296e-08	0.152044	0.459	0.347	0.00024666	0	Yipf1
4933434E20Rik	1.11969e-08	0.263819	0.408	0.306	0.000252691	0	4933434E20Rik
Galnt18	1.15728e-08	2.55387	0.025	0.005	0.000261174	0	Galnt18
Arfrp1	1.22439e-08	0.359958	0.368	0.277	0.00027632	0	Arfrp1
Pdlim2	1.23968e-08	0.302612	0.396	0.3	0.00027977	0	Pdlim2
Ltb	1.24159e-08	0.225855	0.939	0.804	0.000280203	0	Ltb
Agfg1	1.24909e-08	0.123549	0.737	0.611	0.000281895	0	Agfg1
Dusp6	1.25703e-08	0.486597	0.179	0.11	0.000283686	0	Dusp6
Slc48a1	1.29994e-08	0.537771	0.244	0.165	0.00029337	0	Slc48a1
Smim24	1.30644e-08	1.26147	0.096	0.048	0.000294837	0	Smim24
Sdhd	1.38678e-08	0.382106	0.368	0.27	0.000312969	0	Sdhd
Slc39a6	1.41322e-08	0.507899	0.227	0.148	0.000318936	0	Slc39a6
Gabarapl1	1.47261e-08	0.60976	0.214	0.139	0.000332338	0	Gabarapl1
Sec24a	1.51582e-08	0.120344	0.421	0.315	0.000342091	0	Sec24a
Nucb1	1.59655e-08	0.211345	0.538	0.428	0.000360311	0	Nucb1
Ube2w	1.64147e-08	0.210265	0.405	0.305	0.000370446	0	Ube2w
Zfp706	1.71052e-08	0.235159	0.615	0.487	0.000386031	0	Zfp706
Adcy3	1.73925e-08	0.538546	0.18	0.111	0.000392513	0	Adcy3
Ube2m	1.75965e-08	0.356649	0.498	0.393	0.000397117	0	Ube2m
Nudt18	1.79854e-08	0.828459	0.181	0.113	0.000405894	0	Nudt18
Mettl23	1.83115e-08	0.196945	0.673	0.542	0.000413253	0	Mettl23
Sipa1	1.84917e-08	0.197234	0.518	0.405	0.00041732	0	Sipa1
Hnrnpa1	1.85026e-08	0.183507	0.808	0.636	0.000417568	0	Hnrnpa1
A430088P11Rik	2.04636e-08	0.880177	0.098	0.048	0.000461823	0	A430088P11Rik
Rnf4	2.11602e-08	0.112396	0.452	0.344	0.000477544	0	Rnf4
Tmem234	2.14003e-08	0.152449	0.712	0.59	0.000482963	0	Tmem234
Trappc4	2.35119e-08	0.292931	0.482	0.38	0.000530618	0	Trappc4
Lpin2	2.39096e-08	0.125889	0.416	0.317	0.000539592	0	Lpin2
Tmem219	2.42873e-08	0.442254	0.287	0.202	0.000548117	0	Tmem219
Tiprl	2.43984e-08	0.342688	0.51	0.413	0.000550623	0	Tiprl
Ndufa5	2.4556e-08	0.261785	0.506	0.396	0.00055418	0	Ndufa5
Snapc5	2.50235e-08	0.409964	0.394	0.302	0.00056473	0	Snapc5
Slc20a1	2.5204e-08	0.214416	0.398	0.3	0.000568803	0	Slc20a1
Acot9	2.54329e-08	0.287822	0.412	0.317	0.00057397	0	Acot9
Mob2	2.60656e-08	0.258231	0.455	0.356	0.000588248	0	Mob2
Smpd5	2.62741e-08	0.649139	0.146	0.084	0.000592954	0	Smpd5
Plscr4	2.66611e-08	1.26548	0.07	0.03	0.000601687	0	Plscr4
Mri1	2.94123e-08	0.31191	0.375	0.283	0.000663777	0	Mri1
Rchy1	3.0995e-08	0.152069	0.452	0.352	0.000699495	0	Rchy1
Chl1	3.11617e-08	1.90669	0.031	0.008	0.000703257	0	Chl1
Coa5	3.13842e-08	0.403487	0.256	0.175	0.00070828	0	Coa5
Rbl2	3.26577e-08	0.153544	0.558	0.444	0.000737019	0	Rbl2
Vps29	3.28261e-08	0.248277	0.535	0.423	0.00074082	0	Vps29
Vmn2r96	3.29333e-08	0.452003	0.169	0.103	0.000743238	0	Vmn2r96
Med12l	3.32168e-08	0.306402	0.154	0.091	0.000749638	0	Med12l
Prr7	3.60386e-08	0.575992	0.164	0.099	0.000813319	0	Prr7
Klhl30	3.75214e-08	3.45427	0.018	0.003	0.000846783	0	Klhl30
Ppil3	3.93685e-08	0.423246	0.317	0.233	0.000888468	0	Ppil3
Togaram1	4.01711e-08	0.148272	0.352	0.258	0.000906582	0	Togaram1
Mrpl32	4.14603e-08	0.340141	0.408	0.316	0.000935675	0	Mrpl32
Arhgap39	4.14674e-08	0.253327	0.284	0.198	0.000935837	0	Arhgap39
Ggh	4.17467e-08	0.494577	0.314	0.236	0.000942141	0	Ggh
Map11	4.20621e-08	0.38564	0.197	0.125	0.000949258	0	Map11
Ebp	4.35161e-08	0.281838	0.475	0.371	0.000982071	0	Ebp
Plekhj1	4.72024e-08	0.249141	0.548	0.443	0.00106526	0	Plekhj1
Dnajb11	4.89965e-08	0.226951	0.52	0.408	0.00110575	0	Dnajb11
Rsl1d1	4.98124e-08	0.179875	0.536	0.415	0.00112417	0	Rsl1d1
Rbx1	5.32883e-08	0.167818	0.838	0.664	0.00120261	0	Rbx1
Ank	5.42269e-08	0.200916	0.287	0.203	0.00122379	0	Ank
Gosr1	5.47942e-08	0.195797	0.331	0.244	0.0012366	0	Gosr1
Pigp	5.57284e-08	0.381163	0.331	0.248	0.00125768	0	Pigp
Aurkaip1	5.68508e-08	0.20182	0.61	0.486	0.00128301	0	Aurkaip1
Ciao2a	5.82814e-08	0.300321	0.465	0.366	0.0013153	0	Ciao2a
Coa3	5.85996e-08	0.324478	0.452	0.359	0.00132248	0	Coa3
Rex1bd	5.99175e-08	0.179171	0.507	0.389	0.00135222	0	Rex1bd
Cct7	6.11072e-08	0.201984	0.66	0.525	0.00137907	0	Cct7
Cops4	6.12618e-08	0.240894	0.498	0.393	0.00138256	0	Cops4
Rps29	6.22206e-08	0.114694	1	0.889	0.00140419	0	Rps29
Arhgdia	6.28236e-08	0.157648	0.765	0.601	0.0014178	0	Arhgdia
Hsph1	6.28371e-08	0.353931	0.361	0.27	0.00141811	0	Hsph1
Atp6ap2	6.46736e-08	0.157965	0.449	0.341	0.00145955	0	Atp6ap2
Myo16	6.57424e-08	1.07403	0.069	0.03	0.00148367	0	Myo16
Atp6v1d	6.72809e-08	0.180686	0.512	0.404	0.0015184	0	Atp6v1d
Abca2	6.88964e-08	0.33775	0.254	0.176	0.00155485	0	Abca2
Ppm1n	7.06228e-08	1.2366	0.047	0.017	0.00159382	0	Ppm1n
Rnaset2a	7.17727e-08	0.217068	0.471	0.366	0.00161977	0	Rnaset2a
Ssr4	7.53055e-08	0.158714	0.797	0.616	0.0016995	0	Ssr4
Timm10b	7.69848e-08	0.192844	0.558	0.442	0.00173739	0	Timm10b
Zbtb8os	7.72181e-08	0.345171	0.43	0.336	0.00174266	0	Zbtb8os
Cstb	8.01124e-08	0.201428	0.52	0.415	0.00180798	0	Cstb
Lamtor1	8.08004e-08	0.266929	0.507	0.4	0.0018235	0	Lamtor1
Fcer1g	8.26309e-08	0.934842	0.408	0.319	0.00186481	0	Fcer1g
Txndc15	8.71627e-08	0.384198	0.292	0.209	0.00196709	0	Txndc15
Dbnl	8.74368e-08	0.144144	0.589	0.476	0.00197327	0	Dbnl
Rasal2	8.7754e-08	1.17671	0.061	0.026	0.00198043	0	Rasal2
Med28	8.82019e-08	0.225868	0.536	0.427	0.00199054	0	Med28
Arpc5l	9.0556e-08	0.216572	0.537	0.425	0.00204367	0	Arpc5l
Plekhb2	9.11011e-08	0.212006	0.365	0.277	0.00205597	0	Plekhb2
Immp1l	9.26511e-08	0.312807	0.411	0.321	0.00209095	0	Immp1l
Ssr2	9.41483e-08	0.266681	0.472	0.367	0.00212474	0	Ssr2
Elob	9.60456e-08	0.175415	0.944	0.754	0.00216756	0	Elob
Mrpl12	9.84993e-08	0.291384	0.421	0.322	0.00222293	0	Mrpl12
Serpina3g	1.00645e-07	0.375009	0.372	0.278	0.00227135	0	Serpina3g
Tmem126a	1.05315e-07	0.100897	0.541	0.432	0.00237676	0	Tmem126a
Rragc	1.05527e-07	0.342471	0.309	0.229	0.00238154	0	Rragc
Capzb	1.05786e-07	0.144013	0.894	0.728	0.00238737	0	Capzb
Lamtor5	1.09786e-07	0.2968	0.497	0.401	0.00247765	0	Lamtor5
Psma1	1.11209e-07	0.156168	0.647	0.514	0.00250977	0	Psma1
Mrpl21	1.13326e-07	0.294662	0.46	0.366	0.00255754	0	Mrpl21
Rbms2	1.16032e-07	0.246399	0.312	0.23	0.00261861	0	Rbms2
Ndufs2	1.19083e-07	0.363803	0.465	0.37	0.00268747	0	Ndufs2
Mgst2	1.27038e-07	0.39209	0.269	0.187	0.002867	0	Mgst2
Ndufb2	1.29293e-07	0.257639	0.471	0.369	0.00291788	0	Ndufb2
Erp29	1.33607e-07	0.132916	0.598	0.478	0.00301525	0	Erp29
Lrp10	1.35398e-07	0.139868	0.64	0.511	0.00305565	0	Lrp10
Vrk2	1.38345e-07	0.131578	0.486	0.382	0.00312217	0	Vrk2
Slc37a3	1.40877e-07	0.183489	0.433	0.336	0.00317932	0	Slc37a3
Arhgap30	1.4301e-07	0.113062	0.763	0.625	0.00322744	0	Arhgap30
Exosc4	1.48979e-07	0.514615	0.312	0.233	0.00336215	0	Exosc4
Tprgl	1.52021e-07	0.207479	0.554	0.453	0.00343081	0	Tprgl
Rbis	1.53522e-07	0.219883	0.488	0.387	0.00346468	0	Rbis
Rpl9-ps6	1.57183e-07	0.389246	0.369	0.282	0.0035473	0	Rpl9-ps6
Gm4668	1.63e-07	1.22389	0.039	0.013	0.00367859	0	Gm4668
Zcchc17	1.63769e-07	0.296522	0.425	0.329	0.00369595	0	Zcchc17
Tmem167b	1.68234e-07	0.633192	0.147	0.089	0.0037967	0	Tmem167b
Heatr6	1.81102e-07	0.23916	0.313	0.231	0.0040871	0	Heatr6
Heatr9	1.854e-07	0.91933	0.063	0.027	0.00418411	0	Heatr9
Rps19	1.8723e-07	0.135671	0.997	0.886	0.0042254	0	Rps19
Eipr1	1.88315e-07	0.183955	0.4	0.309	0.0042499	0	Eipr1
Nme1	1.90671e-07	0.150439	0.658	0.519	0.00430306	0	Nme1
Scand1	1.93877e-07	0.167646	0.768	0.623	0.00437541	0	Scand1
Dnajc3	1.96446e-07	0.105948	0.681	0.552	0.0044334	0	Dnajc3
Tstd3	2.02853e-07	0.708893	0.209	0.142	0.00457799	0	Tstd3
Fuca2	2.08739e-07	0.401452	0.249	0.175	0.00471083	0	Fuca2
2310011J03Rik	2.29248e-07	0.315941	0.309	0.227	0.00517367	0	2310011J03Rik
Atp6v1e1	2.57515e-07	0.112461	0.567	0.459	0.00581159	0	Atp6v1e1
Tmem134	2.6126e-07	0.157153	0.641	0.506	0.00589613	0	Tmem134
Tmem106b	2.74717e-07	0.367444	0.271	0.194	0.00619981	0	Tmem106b
Slc25a40	2.82079e-07	0.335532	0.334	0.249	0.00636596	0	Slc25a40
Zranb2	2.84749e-07	0.102803	0.505	0.394	0.00642621	0	Zranb2
Ppp6r1	2.96106e-07	0.192266	0.452	0.357	0.00668252	0	Ppp6r1
Gm12596	2.96825e-07	1.39964	0.05	0.019	0.00669875	0	Gm12596
3830406C13Rik	2.97292e-07	0.275913	0.36	0.277	0.00670928	0	3830406C13Rik
Tspan31	3.03306e-07	0.449352	0.265	0.19	0.006845	0	Tspan31
Cep250	3.08341e-07	0.108244	0.429	0.331	0.00695864	0	Cep250
Chtop	3.10562e-07	0.210031	0.413	0.324	0.00700876	0	Chtop
Actb	3.14047e-07	0.136519	1	0.955	0.0070874	0	Actb
Mrps26	3.22956e-07	0.33434	0.391	0.304	0.00728847	0	Mrps26
Llph	3.44439e-07	0.160169	0.575	0.449	0.0077733	0	Llph
Hypk	3.45394e-07	0.318113	0.353	0.27	0.00779484	0	Hypk
Ndufv3	3.52002e-07	0.176178	0.682	0.553	0.00794398	0	Ndufv3
Riox2	3.61329e-07	0.415415	0.278	0.202	0.00815447	0	Riox2
Adamts10	3.65539e-07	0.1898	0.283	0.204	0.00824947	0	Adamts10
Anxa7	3.72296e-07	0.361227	0.33	0.251	0.00840199	0	Anxa7
Trbv20	3.76109e-07	1.40089	0.038	0.013	0.00848803	0	Trbv20
Sh3glb1	3.79401e-07	0.144822	0.79	0.645	0.00856231	0	Sh3glb1
Nod1	3.85177e-07	0.346283	0.147	0.089	0.00869266	0	Nod1
Mrps21	3.9204e-07	0.166235	0.606	0.483	0.00884756	0	Mrps21
Lrpap1	3.94279e-07	0.156479	0.352	0.267	0.00889809	0	Lrpap1
Prpf18	3.96719e-07	0.17931	0.355	0.273	0.00895315	0	Prpf18
Rassf5	3.97001e-07	0.184713	0.536	0.436	0.00895951	0	Rassf5
Gm36551	4.00106e-07	3.19967	0.014	0.002	0.00902959	0	Gm36551
Als2cl	4.00447e-07	0.676588	0.102	0.055	0.00903729	0	Als2cl
Mrs2	4.12718e-07	0.426901	0.214	0.146	0.00931423	0	Mrs2
Tm7sf3	4.15977e-07	0.654162	0.15	0.093	0.00938777	0	Tm7sf3
Narf	4.19414e-07	0.205447	0.323	0.238	0.00946533	0	Narf
Emc7	4.23413e-07	0.209181	0.446	0.354	0.00955558	0	Emc7
Zfp64	4.25174e-07	0.248562	0.284	0.205	0.00959533	0	Zfp64
Prkar2a	4.26983e-07	0.49247	0.22	0.153	0.00963615	0	Prkar2a
Flot1	4.28601e-07	0.442442	0.241	0.169	0.00967267	0	Flot1
Ddrgk1	4.36268e-07	0.21024	0.48	0.389	0.0098457	0	Ddrgk1
Hprt	4.38123e-07	0.152032	0.609	0.483	0.00988756	0	Hprt
Trip4	4.41666e-07	0.124749	0.351	0.266	0.00996751	0	Trip4
0610012G03Rik	4.43815e-07	0.406581	0.368	0.288	0.010016	0	0610012G03Rik
Ndufs7	4.50695e-07	0.230635	0.554	0.445	0.0101713	0	Ndufs7
Insig2	4.52708e-07	0.331814	0.25	0.178	0.0102167	0	Insig2
Ndufs5	4.73584e-07	0.247909	0.589	0.477	0.0106878	0	Ndufs5
Vapb	4.91925e-07	0.347629	0.323	0.247	0.0111018	0	Vapb
Was	4.97465e-07	0.289592	0.468	0.387	0.0112268	0	Was
Acaa2	5.05319e-07	0.381626	0.304	0.225	0.011404	0	Acaa2
Mical2	5.09104e-07	0.597257	0.096	0.051	0.0114895	0	Mical2
Dnajc8	5.19965e-07	0.13249	0.699	0.567	0.0117346	0	Dnajc8
Tmem242	5.20341e-07	0.899552	0.147	0.093	0.0117431	0	Tmem242
Mcoln2	5.21278e-07	0.500858	0.1	0.054	0.0117642	0	Mcoln2
Insrr	5.66097e-07	1.2255	0.033	0.01	0.0127757	0	Insrr
Hadha	5.76113e-07	0.100234	0.52	0.421	0.0130017	0	Hadha
Chmp5	5.76922e-07	0.242351	0.455	0.361	0.01302	0	Chmp5
Gm47015	5.81747e-07	0.350298	0.215	0.146	0.0131289	0	Gm47015
Metrnl	5.85824e-07	0.28525	0.287	0.207	0.0132209	0	Metrnl
Aen	5.92734e-07	0.452718	0.236	0.167	0.0133768	0	Aen
Ube2d1	6.08112e-07	0.113527	0.299	0.217	0.0137239	0	Ube2d1
Chmp2b	6.08737e-07	0.464352	0.231	0.162	0.013738	0	Chmp2b
Vdac3	6.10448e-07	0.248443	0.482	0.385	0.0137766	0	Vdac3
Man2b2	6.25549e-07	0.56011	0.143	0.088	0.0141174	0	Man2b2
Glmp	6.27561e-07	0.277428	0.435	0.349	0.0141628	0	Glmp
Rtcb	6.32998e-07	0.247581	0.408	0.319	0.0142855	0	Rtcb
Zmat2	6.38818e-07	0.304992	0.482	0.398	0.0144168	0	Zmat2
Tmem59	6.53302e-07	0.108182	0.777	0.642	0.0147437	0	Tmem59
Cmc1	6.59864e-07	0.182668	0.524	0.423	0.0148918	0	Cmc1
Rbm42	6.79631e-07	0.140712	0.499	0.399	0.0153379	0	Rbm42
Txn2	6.84966e-07	0.218756	0.506	0.402	0.0154583	0	Txn2
Gm26532	6.94116e-07	0.175942	0.348	0.264	0.0156648	0	Gm26532
Fam204a	7.08077e-07	0.187276	0.446	0.362	0.0159799	0	Fam204a
Vps4b	7.14596e-07	0.161227	0.538	0.435	0.016127	0	Vps4b
Nosip	7.15334e-07	0.246605	0.357	0.273	0.0161436	0	Nosip
Ell	7.37497e-07	0.166045	0.261	0.185	0.0166438	0	Ell
Gnpda2	7.38469e-07	0.444638	0.249	0.18	0.0166658	0	Gnpda2
Pdlim7	7.46024e-07	0.783837	0.123	0.072	0.0168363	0	Pdlim7
Selenoi	7.70483e-07	0.437616	0.232	0.166	0.0173883	0	Selenoi
Ndufa3	7.84623e-07	0.218179	0.66	0.538	0.0177074	0	Ndufa3
Zmat5	7.96038e-07	0.227364	0.4	0.315	0.017965	0	Zmat5
Calm3	7.99181e-07	0.131084	0.688	0.531	0.0180359	0	Calm3
Mrpl4	8.08041e-07	0.277333	0.405	0.323	0.0182359	0	Mrpl4
Tcrg-V3	8.19554e-07	1.62569	0.01	0.001	0.0184957	0	Tcrg-V3
Cpped1	8.3463e-07	0.241373	0.219	0.15	0.0188359	0	Cpped1
Cmss1	8.67071e-07	0.135085	0.907	0.789	0.019568	0	Cmss1
Manf	8.67831e-07	0.126799	0.639	0.516	0.0195852	0	Manf
Gns	8.93955e-07	0.208335	0.197	0.13	0.0201748	0	Gns
Nudt19	8.97387e-07	0.486789	0.236	0.167	0.0202522	0	Nudt19
Tbc1d2b	9.25212e-07	0.155187	0.327	0.246	0.0208802	0	Tbc1d2b
Ncor2	9.47082e-07	0.203735	0.33	0.25	0.0213737	0	Ncor2
Atg3	9.6694e-07	0.177498	0.512	0.422	0.0218219	0	Atg3
Limk1	9.69406e-07	0.796494	0.108	0.061	0.0218776	0	Limk1
Upf1	1.01999e-06	0.273222	0.31	0.234	0.023019	0	Upf1
Usp20	1.02321e-06	0.378349	0.155	0.098	0.0230917	0	Usp20
Hira	1.04031e-06	0.225632	0.375	0.297	0.0234778	0	Hira
Dpy19l1	1.04826e-06	0.329684	0.228	0.159	0.0236571	0	Dpy19l1
Cct5	1.05048e-06	0.124967	0.668	0.532	0.0237073	0	Cct5
Abcb4	1.06341e-06	0.979848	0.043	0.016	0.023999	0	Abcb4
Fyco1	1.09941e-06	0.102291	0.476	0.38	0.0248116	0	Fyco1
Zgpat	1.1238e-06	0.301347	0.271	0.199	0.0253619	0	Zgpat
Agpat4	1.13213e-06	0.288478	0.3	0.223	0.0255498	0	Agpat4
Pdk3	1.16372e-06	0.31983	0.265	0.196	0.0262629	0	Pdk3
Chp1	1.17455e-06	0.148109	0.48	0.385	0.0265073	0	Chp1
Hrh2	1.18279e-06	0.617869	0.12	0.071	0.0266931	0	Hrh2
Haao	1.19498e-06	0.94041	0.06	0.027	0.0269683	0	Haao
Ppil4	1.21659e-06	0.104477	0.446	0.351	0.0274559	0	Ppil4
Zfp606	1.23142e-06	0.752147	0.063	0.029	0.0277906	0	Zfp606
Slc35b1	1.23993e-06	0.372725	0.276	0.206	0.0279828	0	Slc35b1
Pak6	1.24146e-06	0.914937	0.04	0.015	0.0280172	0	Pak6
Slc4a1ap	1.24971e-06	0.223494	0.283	0.211	0.0282034	0	Slc4a1ap
Nhlrc3	1.25952e-06	0.625952	0.123	0.072	0.0284249	0	Nhlrc3
Myl12b	1.26103e-06	0.110982	0.958	0.787	0.028459	0	Myl12b
Nceh1	1.39198e-06	0.29305	0.228	0.16	0.0314141	0	Nceh1
Mdp1	1.43757e-06	0.244836	0.43	0.348	0.0324431	0	Mdp1
Cdadc1	1.44001e-06	0.424762	0.199	0.137	0.0324983	0	Cdadc1
Apeh	1.46559e-06	0.376459	0.227	0.162	0.0330755	0	Apeh
Zfp52	1.47355e-06	0.200178	0.362	0.28	0.0332552	0	Zfp52
Pelo	1.50325e-06	0.507216	0.177	0.118	0.0339255	0	Pelo
Timm17b	1.51025e-06	0.369428	0.368	0.288	0.0340833	0	Timm17b
Tmem14c	1.519e-06	0.174189	0.601	0.476	0.0342808	0	Tmem14c
Ndufa12	1.53748e-06	0.157139	0.528	0.426	0.0346979	0	Ndufa12
Uqcrc2	1.55309e-06	0.185821	0.585	0.486	0.0350502	0	Uqcrc2
Mrpl13	1.55701e-06	0.239437	0.396	0.312	0.0351385	0	Mrpl13
Tmem179b	1.55776e-06	0.307409	0.417	0.341	0.0351554	0	Tmem179b
Eif4enif1	1.56927e-06	0.23438	0.351	0.269	0.0354153	0	Eif4enif1
Cwc15	1.58165e-06	0.13661	0.643	0.521	0.0356946	0	Cwc15
Cln3	1.58634e-06	0.314596	0.25	0.178	0.0358005	0	Cln3
Rpap2	1.60838e-06	0.100662	0.292	0.216	0.036298	0	Rpap2
Pdcd5	1.61953e-06	0.128935	0.606	0.489	0.0365495	0	Pdcd5
Tmem128	1.64739e-06	0.147845	0.495	0.392	0.0371784	0	Tmem128
Gm43042	1.67608e-06	2.16419	0.02	0.004	0.0378258	0	Gm43042
Itgax	1.6776e-06	0.823272	0.081	0.042	0.0378602	0	Itgax
Gm48505	1.68076e-06	1.17937	0.035	0.012	0.0379314	0	Gm48505
Tktl1	1.68328e-06	1.73939	0.037	0.013	0.0379882	0	Tktl1
Trappc2l	1.68791e-06	0.314109	0.398	0.312	0.0380928	0	Trappc2l
Mat2b	1.7036e-06	0.180807	0.544	0.453	0.0384469	0	Mat2b
Tec	1.72277e-06	0.112263	0.336	0.253	0.0388795	0	Tec
4930581F22Rik	1.73411e-06	0.217893	0.254	0.183	0.0391353	0	4930581F22Rik
Mosmo	1.75072e-06	0.114146	0.356	0.273	0.0395103	0	Mosmo
Nudt16l1	1.82868e-06	0.635729	0.196	0.135	0.0412696	0	Nudt16l1
Ap2s1	1.8371e-06	0.152878	0.596	0.47	0.0414597	0	Ap2s1
Rnasel	1.84945e-06	0.334136	0.254	0.182	0.0417385	0	Rnasel
Fgd3	1.86999e-06	0.113192	0.373	0.288	0.0422019	0	Fgd3
Impdh1	1.93358e-06	0.387246	0.248	0.181	0.0436371	0	Impdh1
Eif3d	1.97789e-06	0.229023	0.537	0.442	0.044637	0	Eif3d
Cox20	1.98338e-06	0.181662	0.492	0.398	0.0447609	0	Cox20
Uqcr10	2.02334e-06	0.134211	0.711	0.564	0.0456627	0	Uqcr10
Atg5	2.03666e-06	0.180622	0.398	0.318	0.0459633	0	Atg5
Vti1b	2.17633e-06	0.159185	0.464	0.381	0.0491155	0	Vti1b

## Sheet: (1)Treg
Gene	p_val	avg_log2FC	pct.1	pct.2	p_val_adj	cluster	gene
Foxp3	0	3.40895	0.725	0.069	0	1	Foxp3
Izumo1r	0	2.97482	0.777	0.174	0	1	Izumo1r
Tnfrsf4	1.5432e-300	2.65627	0.95	0.35	3.48269e-296	1	Tnfrsf4
Ikzf2	4.96852e-279	2.08753	0.983	0.528	1.1213e-274	1	Ikzf2
Neb	8.76722e-271	2.42112	0.701	0.146	1.97859e-266	1	Neb
Lrrc32	7.0258e-264	3.23934	0.45	0.044	1.58558e-259	1	Lrrc32
Itgb8	1.17688e-260	2.85949	0.577	0.09	2.65599e-256	1	Itgb8
Cep112	1.63001e-240	3.30211	0.417	0.041	3.6786e-236	1	Cep112
Arl5a	3.43756e-235	2.56329	0.808	0.292	7.75789e-231	1	Arl5a
Tnfrsf18	9.8421e-232	2.12094	0.946	0.555	2.22117e-227	1	Tnfrsf18
Il2ra	1.36523e-222	2.49051	0.859	0.345	3.08104e-218	1	Il2ra
Maf	4.40922e-216	1.99402	0.879	0.345	9.95072e-212	1	Maf
Frmd5	8.81793e-204	3.79728	0.357	0.035	1.99003e-199	1	Frmd5
Tnfrsf9	3.36456e-187	1.76074	0.932	0.544	7.59314e-183	1	Tnfrsf9
Il10	4.18392e-186	3.59545	0.341	0.036	9.44227e-182	1	Il10
Cd2	7.90978e-178	1.25461	0.988	0.796	1.78508e-173	1	Cd2
Sh3rf1	1.92171e-167	1.90381	0.725	0.258	4.33691e-163	1	Sh3rf1
Pim1	4.53136e-165	1.46735	0.961	0.63	1.02264e-160	1	Pim1
Ctla4	1.04455e-163	1.5242	0.979	0.756	2.35733e-159	1	Ctla4
Itgav	2.27727e-157	1.57344	0.946	0.654	5.13934e-153	1	Itgav
Lamc1	7.47063e-151	1.73978	0.733	0.29	1.68597e-146	1	Lamc1
Ifi27l2a	2.94059e-144	1.40881	0.987	0.767	6.63632e-140	1	Ifi27l2a
Gm28112	2.71064e-139	1.8146	0.478	0.116	6.11737e-135	1	Gm28112
Nckap5	7.80524e-137	3.22764	0.306	0.044	1.76149e-132	1	Nckap5
Ecm1	1.13604e-135	2.83694	0.299	0.041	2.56382e-131	1	Ecm1
Capg1	7.57361e-135	1.28004	0.936	0.537	1.70921e-130	1	Capg
Icos	1.75839e-133	1.15658	0.983	0.79	3.96834e-129	1	Icos
2210408F21Rik	1.80928e-132	2.2613	0.423	0.094	4.08319e-128	1	2210408F21Rik
Odc1	2.79191e-132	1.74189	0.887	0.56	6.30079e-128	1	Odc1
Sdf4	1.5129e-128	1.4251	0.942	0.696	3.41431e-124	1	Sdf4
Cep85l	5.38177e-127	1.9412	0.51	0.147	1.21456e-122	1	Cep85l
Ikzf4	1.29341e-125	2.15483	0.498	0.145	2.91896e-121	1	Ikzf4
Ncmap	3.54647e-124	2.82303	0.272	0.037	8.00368e-120	1	Ncmap
Gimap71	1.47425e-122	1.44565	0.859	0.522	3.32709e-118	1	Gimap7
Msrb3	6.7947e-121	3.54528	0.23	0.025	1.53343e-116	1	Msrb3
Srgn	1.43289e-112	0.893239	0.999	0.916	3.23375e-108	1	Srgn
Samsn1	2.37091e-111	1.00777	0.945	0.704	5.35067e-107	1	Samsn1
Lrba	1.44654e-108	1.13368	0.942	0.718	3.26455e-104	1	Lrba
Rapsn	6.54487e-108	3.09418	0.283	0.05	1.47705e-103	1	Rapsn
Ly6a	1.08252e-107	1.08764	0.972	0.764	2.44304e-103	1	Ly6a
Timp2	2.18112e-107	1.8072	0.566	0.21	4.92234e-103	1	Timp2
Iigp1	7.2726e-104	1.77067	0.557	0.199	1.64128e-99	1	Iigp1
Got1	3.03152e-102	1.50412	0.699	0.349	6.84153e-98	1	Got1
Gm13684	1.17384e-101	1.24996	0.666	0.303	2.64912e-97	1	Gm13684
Snx91	9.89471e-100	1.47567	0.644	0.281	2.23304e-95	1	Snx9
Glrx1	3.36419e-99	1.67378	0.756	0.429	7.5923e-95	1	Glrx
Tank	3.95901e-99	1.16014	0.872	0.588	8.9347e-95	1	Tank
Pglyrp11	1.34432e-97	1.59937	0.725	0.382	3.03385e-93	1	Pglyrp1
Ighm	1.71959e-97	1.79676	0.585	0.238	3.88076e-93	1	Ighm
Ppm1l	9.2435e-97	2.49094	0.307	0.065	2.08607e-92	1	Ppm1l
Dst	2.02222e-96	1.81275	0.389	0.105	4.56375e-92	1	Dst
Hopx	3.9351e-95	1.76847	0.761	0.464	8.88072e-91	1	Hopx
Zfp36l1	8.62727e-94	1.21	0.866	0.587	1.947e-89	1	Zfp36l1
Sv2c	1.06691e-90	1.83566	0.522	0.204	2.40781e-86	1	Sv2c
Swap70	1.1319e-90	1.66508	0.509	0.19	2.55446e-86	1	Swap70
Ass1	5.72522e-89	1.71968	0.544	0.217	1.29207e-84	1	Ass1
Areg	6.53269e-88	2.53022	0.328	0.082	1.4743e-83	1	Areg
Gng12	1.09081e-87	1.79534	0.411	0.127	2.46173e-83	1	Gng12
Arhgap31	3.69676e-86	1.21939	0.711	0.356	8.34285e-82	1	Arhgap31
Ddit4	4.28603e-86	1.84935	0.577	0.256	9.6727e-82	1	Ddit4
N4bp1	3.62599e-84	1.39452	0.654	0.332	8.18313e-80	1	N4bp1
Itgb7	5.03957e-84	0.990888	0.842	0.5	1.13733e-79	1	Itgb7
Ifngr1	1.0175e-82	0.72094	0.991	0.877	2.29629e-78	1	Ifngr1
Ly6e	2.967e-79	0.762952	0.983	0.845	6.69592e-75	1	Ly6e
Chchd10	1.48472e-78	1.84414	0.54	0.24	3.35071e-74	1	Chchd10
Tnfrsf13b	4.25252e-78	2.1042	0.389	0.129	9.59709e-74	1	Tnfrsf13b
Ets2	4.91273e-78	1.65255	0.4	0.131	1.1087e-73	1	Ets2
Mxd1	6.21408e-78	1.39394	0.76	0.476	1.40239e-73	1	Mxd1
Gimap3	8.46557e-78	0.803533	0.953	0.771	1.91051e-73	1	Gimap3
Tspan32	1.20326e-77	1.25758	0.537	0.219	2.71552e-73	1	Tspan32
Gimap4	1.77647e-77	0.795059	0.958	0.783	4.00915e-73	1	Gimap4
H2-K11	5.33897e-77	0.45288	1	0.983	1.2049e-72	1	H2-K1
Sla	1.4798e-76	0.895734	0.889	0.624	3.33962e-72	1	Sla
Arnt2	3.6864e-76	1.9523	0.267	0.061	8.31947e-72	1	Arnt2
Bmyc	5.73685e-76	2.10056	0.396	0.136	1.29469e-71	1	Bmyc
Snx18	1.14047e-74	1.06685	0.672	0.35	2.57382e-70	1	Snx18
Wnk1	3.2661e-74	0.766542	0.969	0.873	7.37093e-70	1	Wnk1
Nfkbia	4.49787e-74	1.29485	0.834	0.59	1.01508e-69	1	Nfkbia
Itgae1	2.55334e-73	1.48097	0.426	0.147	5.76238e-69	1	Itgae
Tbc1d30	6.17899e-73	2.23358	0.258	0.06	1.39447e-68	1	Tbc1d30
Ccr2	1.4973e-71	1.43725	0.585	0.271	3.37911e-67	1	Ccr2
A430093F15Rik	9.98962e-71	0.968917	0.752	0.417	2.25446e-66	1	A430093F15Rik
Phlpp1	1.02694e-69	0.993055	0.728	0.41	2.31759e-65	1	Phlpp1
Vim1	1.61138e-69	1.02287	0.937	0.706	3.63657e-65	1	Vim
Atxn7l1	2.41445e-69	0.878615	0.86	0.596	5.44893e-65	1	Atxn7l1
Gm2a	1.62178e-68	1.23713	0.62	0.319	3.66003e-64	1	Gm2a
Cd27	2.65395e-68	1.04744	0.742	0.439	5.98944e-64	1	Cd27
Sdcbp2	8.16055e-68	1.4132	0.536	0.242	1.84167e-63	1	Sdcbp2
4930417O13Rik	1.0371e-67	1.31705	0.431	0.16	2.34052e-63	1	4930417O13Rik
Asb2	2.45829e-67	2.01697	0.278	0.073	5.54788e-63	1	Asb2
Kif13a	1.31843e-66	1.44695	0.326	0.098	2.97544e-62	1	Kif13a
Klrg1	3.49678e-66	2.94794	0.196	0.038	7.89153e-62	1	Klrg1
Tnfrsf8	5.7729e-66	2.73351	0.174	0.029	1.30283e-61	1	Tnfrsf8
Mxi1	1.14047e-65	1.0249	0.717	0.409	2.57381e-61	1	Mxi1
Epcam	1.59654e-65	3.14729	0.157	0.023	3.60307e-61	1	Epcam
Crem	1.77956e-65	0.659244	0.902	0.666	4.0161e-61	1	Crem
Snx2	2.07382e-65	1.0649	0.707	0.417	4.68019e-61	1	Snx2
Rnf157	2.12563e-65	1.06239	0.697	0.393	4.79712e-61	1	Rnf157
Gadd45b	3.68265e-65	1.19491	0.636	0.336	8.31101e-61	1	Gadd45b
Wls	8.10063e-65	1.22402	0.502	0.22	1.82815e-60	1	Wls
Gbp7	9.53236e-65	1.01515	0.741	0.455	2.15126e-60	1	Gbp7
H2-D11	2.01097e-64	0.436173	1	0.971	4.53836e-60	1	H2-D1
Gm29114	8.32378e-64	1.33775	0.227	0.051	1.87851e-59	1	Gm29114
B2m1	1.09096e-63	0.440479	0.999	0.948	2.46208e-59	1	B2m
Itih5	1.37955e-63	1.87383	0.362	0.129	3.11337e-59	1	Itih5
Sgms1	3.28603e-63	0.852921	0.693	0.382	7.41591e-59	1	Sgms1
Coro2a	4.67921e-63	0.844967	0.773	0.486	1.056e-58	1	Coro2a
Rabgap1l	9.68119e-63	0.567868	0.993	0.915	2.18485e-58	1	Rabgap1l
Tnfrsf1b	1.96268e-62	0.808874	0.881	0.662	4.42938e-58	1	Tnfrsf1b
Cmtm71	3.05455e-62	0.939896	0.789	0.513	6.8935e-58	1	Cmtm7
Igtp	1.03039e-61	1.09962	0.69	0.403	2.32538e-57	1	Igtp
Cyb5a	4.60663e-61	1.114	0.721	0.467	1.03962e-56	1	Cyb5a
Fam129a	1.15918e-60	0.899503	0.749	0.473	2.61603e-56	1	Fam129a
Cd5	1.53012e-60	0.660225	0.855	0.554	3.45317e-56	1	Cd5
Sgip1	2.90658e-60	3.38697	0.137	0.019	6.55957e-56	1	Sgip1
Dusp4	1.09852e-59	1.02015	0.608	0.31	2.47913e-55	1	Dusp4
Ptprcap1	1.39566e-59	0.709535	0.937	0.748	3.14973e-55	1	Ptprcap
C1qtnf12	1.4228e-59	2.1587	0.27	0.079	3.21097e-55	1	C1qtnf12
Metrnl1	1.48417e-59	1.45462	0.439	0.183	3.34947e-55	1	Metrnl
Sdc4	8.55062e-58	2.40361	0.174	0.034	1.9297e-53	1	Sdc4
Cyfip1	8.74778e-58	1.0267	0.57	0.29	1.9742e-53	1	Cyfip1
Picalm	1.80756e-57	0.651787	0.906	0.74	4.0793e-53	1	Picalm
Isg201	3.03809e-57	1.1056	0.715	0.445	6.85637e-53	1	Isg20
Ubl3	4.64305e-57	0.79356	0.832	0.617	1.04784e-52	1	Ubl3
Nt5e	7.28627e-57	1.15246	0.698	0.417	1.64437e-52	1	Nt5e
Il1rl1	1.26863e-56	2.0136	0.25	0.071	2.86305e-52	1	Il1rl1
Bcl3	1.33417e-56	1.22273	0.464	0.21	3.01095e-52	1	Bcl3
Trac1	1.51298e-56	0.676306	0.969	0.789	3.41449e-52	1	Trac
Glcci1	2.56056e-56	1.09696	0.607	0.327	5.77866e-52	1	Glcci1
Traf3	3.95326e-56	0.91409	0.756	0.497	8.92171e-52	1	Traf3
Vps54	7.36872e-56	0.616763	0.949	0.79	1.66297e-51	1	Vps54
Gpr55	7.73473e-56	1.83722	0.235	0.062	1.74557e-51	1	Gpr55
Sema4b	3.3961e-55	1.74648	0.263	0.079	7.66432e-51	1	Sema4b
Socs2	5.46187e-55	1.41209	0.411	0.17	1.23264e-50	1	Socs2
Actg11	6.85803e-55	0.634393	0.993	0.891	1.54772e-50	1	Actg1
Csrnp1	1.04717e-54	1.26513	0.584	0.325	2.36326e-50	1	Csrnp1
Pnrc1	1.28392e-54	0.635517	0.956	0.794	2.89756e-50	1	Pnrc1
Snx20	2.48619e-54	0.977785	0.638	0.373	5.61083e-50	1	Snx20
Samhd1	4.29989e-54	0.642929	0.919	0.701	9.70398e-50	1	Samhd1
Tctex1d1	4.5319e-54	2.85151	0.132	0.02	1.02276e-49	1	Tctex1d1
Nrip1	1.23992e-53	0.864034	0.804	0.585	2.79825e-49	1	Nrip1
Shisa5	7.09041e-53	0.536289	0.996	0.887	1.60016e-48	1	Shisa5
Cd81	1.55207e-52	1.13489	0.366	0.139	3.50271e-48	1	Cd81
Pkm	7.3749e-52	0.691488	0.91	0.715	1.66437e-47	1	Pkm
Nol10	8.04601e-52	0.888137	0.615	0.349	1.81582e-47	1	Nol10
Rnase4	8.48634e-52	1.85749	0.172	0.036	1.9152e-47	1	Rnase4
Prdm1	1.02935e-51	1.1837	0.464	0.216	2.32304e-47	1	Prdm1
F730043M19Rik	4.14889e-51	1.01708	0.544	0.279	9.36321e-47	1	F730043M19Rik
Gzmb1	4.97349e-51	0.965007	0.644	0.363	1.12242e-46	1	Gzmb
Psen2	5.31944e-51	1.09432	0.493	0.241	1.20049e-46	1	Psen2
Gbp3	9.2965e-51	1.43845	0.389	0.165	2.09803e-46	1	Gbp3
Gm4951	9.51887e-51	2.34615	0.181	0.041	2.14822e-46	1	Gm4951
Fam169b	1.32031e-50	0.599427	0.835	0.565	2.97968e-46	1	Fam169b
Ttn	1.5153e-50	1.72096	0.149	0.028	3.41972e-46	1	Ttn
Myo3b	7.09574e-50	1.29922	0.451	0.211	1.60137e-45	1	Myo3b
Pfn11	7.5231e-50	0.520144	0.997	0.864	1.69781e-45	1	Pfn1
Rap1b	1.20068e-49	0.555766	0.946	0.829	2.70969e-45	1	Rap1b
Stat1	1.30592e-49	0.637857	0.936	0.774	2.94719e-45	1	Stat1
Gimap6	2.20378e-49	0.497715	0.953	0.781	4.97349e-45	1	Gimap6
Dusp1	2.3605e-49	0.930487	0.733	0.487	5.32717e-45	1	Dusp1
Ankrd6	6.35449e-49	1.75549	0.187	0.045	1.43408e-44	1	Ankrd6
Arhgef12	1.15097e-48	0.830604	0.486	0.231	2.5975e-44	1	Arhgef12
Tmem154	1.26792e-48	1.26716	0.383	0.161	2.86144e-44	1	Tmem154
Lbh	1.83804e-48	0.936527	0.682	0.436	4.14809e-44	1	Lbh
Arl5c	1.89076e-48	1.46246	0.35	0.139	4.26706e-44	1	Arl5c
Mmd	2.09469e-48	1.17099	0.588	0.339	4.7273e-44	1	Mmd
Rab11a	2.19011e-48	1.17693	0.601	0.371	4.94264e-44	1	Rab11a
Ctif	2.90773e-48	1.88914	0.215	0.06	6.56216e-44	1	Ctif
Cish1	9.04831e-48	0.86236	0.715	0.455	2.04202e-43	1	Cish
Entpd11	1.53308e-47	0.87387	0.655	0.393	3.45986e-43	1	Entpd1
Traf1	2.00873e-47	0.810012	0.808	0.601	4.5333e-43	1	Traf1
Npc21	2.64404e-47	0.632107	0.91	0.725	5.96708e-43	1	Npc2
Inpp5a	3.0178e-47	1.32408	0.274	0.092	6.81057e-43	1	Inpp5a
Morrbid	4.37859e-47	1.2863	0.434	0.204	9.8816e-43	1	Morrbid
Bmp2k	4.8923e-47	1.01932	0.546	0.305	1.10409e-42	1	Bmp2k
Pcyt1a	6.35478e-47	1.5872	0.342	0.142	1.43415e-42	1	Pcyt1a
Ctsz	7.07437e-47	1.01313	0.561	0.317	1.59654e-42	1	Ctsz
Tpp2	8.36668e-47	0.689414	0.847	0.65	1.88819e-42	1	Tpp2
Ubald2	9.65057e-47	0.867794	0.773	0.538	2.17794e-42	1	Ubald2
Bclaf3	3.39455e-46	1.25064	0.505	0.275	7.66081e-42	1	Bclaf3
Mapkapk2	1.53224e-45	0.887921	0.702	0.453	3.45795e-41	1	Mapkapk2
Tent5a	2.41007e-45	1.39602	0.526	0.299	5.43903e-41	1	Tent5a
Trp53i11	2.82823e-45	1.18189	0.438	0.21	6.38276e-41	1	Trp53i11
Matn2	3.6372e-45	2.52244	0.106	0.015	8.20844e-41	1	Matn2
Lyn	1.02214e-44	0.964155	0.446	0.208	2.30677e-40	1	Lyn
Gimap8	1.13386e-44	0.63367	0.789	0.566	2.55889e-40	1	Gimap8
Gm13522	1.15448e-44	3.45074	0.094	0.012	2.60542e-40	1	Gm13522
Zfp36	1.77697e-44	1.06143	0.605	0.367	4.01027e-40	1	Zfp36
Gimap9	2.54094e-44	0.763435	0.738	0.497	5.73439e-40	1	Gimap9
Glipr1	3.32042e-44	1.01625	0.601	0.37	7.49352e-40	1	Glipr1
Phlda1	8.8166e-44	1.55574	0.352	0.152	1.98973e-39	1	Phlda1
Gm50237	9.47939e-44	2.59461	0.086	0.01	2.13931e-39	1	Gm50237
Ankrd55	2.14773e-43	2.59302	0.114	0.019	4.847e-39	1	Ankrd55
Cpd	2.67414e-43	1.18622	0.396	0.181	6.035e-39	1	Cpd
Gm867	4.26748e-43	3.36722	0.095	0.013	9.63085e-39	1	Gm867
Fmnl2	7.92761e-43	2.0423	0.15	0.034	1.7891e-38	1	Fmnl2
Igflr11	1.59668e-42	0.838967	0.631	0.384	3.60339e-38	1	Igflr1
Ctsb	1.65043e-42	0.711096	0.769	0.53	3.72469e-38	1	Ctsb
Jund	2.06939e-42	0.577542	0.97	0.839	4.67019e-38	1	Jund
Cflar	8.34447e-42	0.735972	0.69	0.45	1.88318e-37	1	Cflar
Nfkbiz	1.10891e-41	0.785928	0.714	0.477	2.50259e-37	1	Nfkbiz
Ubtd2	3.31254e-41	1.53156	0.215	0.067	7.47574e-37	1	Ubtd2
Myo1d	3.49031e-41	2.09043	0.115	0.021	7.87692e-37	1	Myo1d
Klhl2	4.66626e-41	1.05998	0.442	0.224	1.05308e-36	1	Klhl2
Bcl2l1	4.98737e-41	1.1315	0.566	0.336	1.12555e-36	1	Bcl2l1
Fxyd51	5.74784e-41	0.49092	0.985	0.871	1.29717e-36	1	Fxyd5
Grap	6.80747e-41	0.738587	0.702	0.471	1.53631e-36	1	Grap
Tgfbr1	1.71159e-40	1.09338	0.485	0.261	3.86272e-36	1	Tgfbr1
Gm15655	1.97307e-40	1.59322	0.164	0.041	4.45283e-36	1	Gm15655
Alcam	2.05562e-40	0.703132	0.648	0.398	4.63913e-36	1	Alcam
Zfp281	2.47538e-40	1.27108	0.323	0.136	5.58643e-36	1	Zfp281
Leprotl11	3.08254e-40	0.617753	0.858	0.662	6.95667e-36	1	Leprotl1
Irf1	3.31004e-40	0.849951	0.757	0.547	7.4701e-36	1	Irf1
Serpina3g1	5.18844e-40	1.32286	0.477	0.262	1.17093e-35	1	Serpina3g
H2-Q71	5.6747e-40	0.429227	0.993	0.91	1.28067e-35	1	H2-Q7
Src	7.40479e-40	2.40614	0.115	0.021	1.67111e-35	1	Src
Dgkg	1.1588e-39	2.06667	0.158	0.04	2.61517e-35	1	Dgkg
Cdk61	1.18343e-39	0.611567	0.783	0.562	2.67077e-35	1	Cdk6
Ctss	1.5634e-39	0.552799	0.838	0.638	3.52828e-35	1	Ctss
Ap3b1	1.7491e-39	0.807998	0.827	0.644	3.94738e-35	1	Ap3b1
Dusp16	1.80813e-39	0.976151	0.443	0.224	4.08058e-35	1	Dusp16
Rln3	2.0561e-39	3.51882	0.074	0.008	4.64021e-35	1	Rln3
Fem1c	3.53391e-39	0.830804	0.556	0.33	7.97534e-35	1	Fem1c
Rap1gds1	4.7388e-39	0.574452	0.799	0.604	1.06945e-34	1	Rap1gds1
F830016B08Rik	2.2093e-38	2.72244	0.101	0.017	4.98595e-34	1	F830016B08Rik
Lgals11	2.74987e-38	0.602418	0.945	0.724	6.20591e-34	1	Lgals1
Acsbg1	3.00092e-38	0.999733	0.44	0.224	6.77248e-34	1	Acsbg1
Tiam1	4.21686e-38	1.24407	0.329	0.144	9.51661e-34	1	Tiam1
Reps1	1.11388e-37	0.759074	0.599	0.371	2.51379e-33	1	Reps1
Rab11fip1	1.20018e-37	0.87417	0.478	0.257	2.70857e-33	1	Rab11fip1
Eva1b1	1.45944e-37	0.923733	0.529	0.307	3.29365e-33	1	Eva1b
Agfg11	1.57413e-37	0.577197	0.805	0.601	3.55251e-33	1	Agfg1
Prickle1	2.18151e-37	1.23013	0.243	0.086	4.92323e-33	1	Prickle1
Snx13	2.91317e-37	0.741159	0.506	0.284	6.57443e-33	1	Snx13
Tmem123	3.71145e-37	0.684734	0.71	0.501	8.37601e-33	1	Tmem123
Med15	5.5115e-37	0.745362	0.607	0.387	1.24384e-32	1	Med15
Ptprj1	7.67409e-37	0.626016	0.701	0.452	1.73189e-32	1	Ptprj
Sbf2	9.58263e-37	1.58714	0.2	0.064	2.16261e-32	1	Sbf2
Ttc39c	1.13153e-36	0.782616	0.671	0.445	2.55364e-32	1	Ttc39c
Tigit	1.21308e-36	0.965517	0.502	0.288	2.73769e-32	1	Tigit
Rhod	1.31943e-36	2.86296	0.09	0.014	2.97768e-32	1	Rhod
Gm12709	1.54408e-36	2.61611	0.097	0.016	3.48467e-32	1	Gm12709
Nr4a1	1.87131e-36	0.801321	0.605	0.378	4.22318e-32	1	Nr4a1
Ppp1r3f	2.2743e-36	2.11724	0.121	0.026	5.13265e-32	1	Ppp1r3f
Pigz	2.64818e-36	3.67666	0.055	0.004	5.97641e-32	1	Pigz
Ky	3.24146e-36	3.50675	0.064	0.006	7.31533e-32	1	Ky
Adarb1	3.49192e-36	1.91398	0.173	0.05	7.88056e-32	1	Adarb1
Cysltr2	4.56625e-36	1.14537	0.519	0.316	1.03051e-31	1	Cysltr2
Trerf1	4.61582e-36	0.433648	0.572	0.312	1.0417e-31	1	Trerf1
Tlr1	4.62653e-36	2.08804	0.132	0.031	1.04412e-31	1	Tlr1
Castor2	5.77557e-36	1.53385	0.189	0.059	1.30343e-31	1	Castor2
D130040H23Rik	1.50937e-35	1.26601	0.299	0.126	3.40634e-31	1	D130040H23Rik
Sypl	1.97953e-35	1.45089	0.285	0.12	4.46741e-31	1	Sypl
Retreg1	3.97191e-35	0.721506	0.636	0.423	8.9638e-31	1	Retreg1
Il3ra	4.10581e-35	1.53229	0.303	0.134	9.266e-31	1	Il3ra
Ehd11	4.72578e-35	0.951985	0.568	0.36	1.06651e-30	1	Ehd1
Rragd	5.19438e-35	2.39951	0.105	0.02	1.17227e-30	1	Rragd
Relb	5.50229e-35	0.737383	0.601	0.376	1.24176e-30	1	Relb
Slc16a3	8.35528e-35	1.37052	0.313	0.141	1.88562e-30	1	Slc16a3
Plaat31	1.39345e-34	0.639427	0.779	0.582	3.14473e-30	1	Plaat3
Zc3h12d	1.97518e-34	0.929699	0.451	0.246	4.45759e-30	1	Zc3h12d
Birc3	2.00932e-34	0.770863	0.666	0.453	4.53463e-30	1	Birc3
AW1120101	2.6243e-34	0.46382	0.987	0.878	5.92252e-30	1	AW112010
Cystm1	3.25388e-34	1.71766	0.173	0.052	7.34337e-30	1	Cystm1
Ccnd2	3.46118e-34	0.62579	0.807	0.623	7.8112e-30	1	Ccnd2
Nr3c1	3.56557e-34	0.424089	0.902	0.734	8.04677e-30	1	Nr3c1
Tsc22d4	3.79372e-34	0.545529	0.808	0.62	8.56167e-30	1	Tsc22d4
Cux1	4.7333e-34	0.680653	0.677	0.465	1.06821e-29	1	Cux1
Irgm2	5.45898e-34	0.913887	0.405	0.203	1.23198e-29	1	Irgm2
Trp53inp1	7.13357e-34	0.710338	0.542	0.319	1.6099e-29	1	Trp53inp1
A630091E08Rik	8.12015e-34	2.98016	0.068	0.008	1.83256e-29	1	A630091E08Rik
Ccr4	1.2327e-33	1.58711	0.177	0.055	2.78196e-29	1	Ccr4
Ccr51	1.48366e-33	0.642108	0.675	0.439	3.34832e-29	1	Ccr5
Sntb1	1.89482e-33	0.519035	0.795	0.581	4.27622e-29	1	Sntb1
Gm177671	2.20455e-33	1.84613	0.213	0.078	4.97522e-29	1	Gm17767
Smco4	4.0589e-33	1.02325	0.459	0.26	9.16013e-29	1	Smco4
Pkp31	5.59279e-33	0.746296	0.667	0.462	1.26218e-28	1	Pkp3
Peli1	6.10716e-33	0.410688	0.969	0.86	1.37826e-28	1	Peli1
Pik3c2a	9.37606e-33	0.620692	0.591	0.37	2.11599e-28	1	Pik3c2a
Ube2l6	1.14111e-32	1.25907	0.279	0.119	2.57527e-28	1	Ube2l6
Crlf21	1.32124e-32	0.741741	0.675	0.463	2.98177e-28	1	Crlf2
Itpr2	1.54858e-32	0.42971	0.828	0.642	3.49484e-28	1	Itpr2
Hivep3	1.77193e-32	0.900665	0.408	0.216	3.9989e-28	1	Hivep3
Dock9	2.04064e-32	0.816374	0.454	0.254	4.60531e-28	1	Dock9
Gpr146	2.72176e-32	1.29549	0.196	0.067	6.14247e-28	1	Gpr146
Ston2	2.81395e-32	1.94294	0.129	0.032	6.35052e-28	1	Ston2
Vill	5.0973e-32	2.67502	0.103	0.021	1.15036e-27	1	Vill
Rhof	6.00774e-32	0.764548	0.604	0.392	1.35583e-27	1	Rhof
Stx11	8.0732e-32	0.553598	0.528	0.307	1.82196e-27	1	Stx11
Camta1	8.61435e-32	0.602478	0.583	0.37	1.94409e-27	1	Camta1
Psmb91	1.06206e-31	0.526492	0.893	0.7	2.39685e-27	1	Psmb9
Gm45716	1.86118e-31	1.52421	0.323	0.158	4.20032e-27	1	Gm45716
Gbp6	2.4556e-31	0.72017	0.591	0.373	5.54181e-27	1	Gbp6
Dusp5	3.77099e-31	0.556381	0.863	0.696	8.51036e-27	1	Dusp5
Grb2	5.13028e-31	0.466432	0.85	0.682	1.1578e-26	1	Grb2
Cog5	1.494e-30	0.477729	0.827	0.674	3.37167e-26	1	Cog5
Hcls11	1.82955e-30	0.60519	0.728	0.531	4.12893e-26	1	Hcls1
Foxn3	2.15115e-30	0.460484	0.89	0.741	4.85471e-26	1	Foxn3
Rhog	2.51998e-30	0.715909	0.616	0.413	5.6871e-26	1	Rhog
Laptm4b	2.53666e-30	2.65922	0.075	0.012	5.72472e-26	1	Laptm4b
Mier1	3.13291e-30	0.486936	0.866	0.698	7.07034e-26	1	Mier1
Matk1	3.35247e-30	1.19202	0.305	0.144	7.56586e-26	1	Matk
Vav2	3.71078e-30	1.52508	0.132	0.035	8.37448e-26	1	Vav2
Sell	4.70639e-30	0.789776	0.282	0.118	1.06214e-25	1	Sell
Fgl21	5.18283e-30	0.703544	0.63	0.4	1.16966e-25	1	Fgl2
Sh3pxd2a	5.22986e-30	0.93601	0.184	0.062	1.18028e-25	1	Sh3pxd2a
Ubb1	5.40404e-30	0.362548	0.996	0.891	1.21958e-25	1	Ubb
Slc15a3	5.68787e-30	1.09183	0.26	0.11	1.28364e-25	1	Slc15a3
Rilpl2	6.2613e-30	0.883021	0.561	0.357	1.41305e-25	1	Rilpl2
Isy1	6.58791e-30	0.524759	0.824	0.668	1.48676e-25	1	Isy1
Adap11	6.7351e-30	1.26136	0.275	0.125	1.51998e-25	1	Adap1
Ndrg1	7.93262e-30	1.20874	0.234	0.095	1.79023e-25	1	Ndrg1
Cd80	8.85724e-30	1.17841	0.307	0.146	1.9989e-25	1	Cd80
Itm2c	1.55292e-29	0.631986	0.634	0.424	3.50462e-25	1	Itm2c
Igsf23	1.69515e-29	1.94742	0.111	0.027	3.82562e-25	1	Igsf23
Fam241b	1.94901e-29	2.55877	0.083	0.015	4.39852e-25	1	Fam241b
M6pr	2.03044e-29	0.869917	0.558	0.371	4.5823e-25	1	M6pr
Fam83g	2.06375e-29	3.12866	0.071	0.011	4.65747e-25	1	Fam83g
Foxo1	2.09933e-29	0.426714	0.757	0.548	4.73777e-25	1	Foxo1
Rap2a	2.90171e-29	1.32481	0.259	0.114	6.54857e-25	1	Rap2a
Ncoa3	3.02173e-29	0.603001	0.646	0.452	6.81945e-25	1	Ncoa3
Unc1191	3.11024e-29	0.91933	0.501	0.308	7.01918e-25	1	Unc119
Gpld1	3.11273e-29	2.32947	0.093	0.019	7.02481e-25	1	Gpld1
S100a101	3.36754e-29	0.493153	0.953	0.792	7.59987e-25	1	S100a10
Gimap5	5.44955e-29	0.779761	0.702	0.522	1.22985e-24	1	Gimap5
2310015A10Rik	5.93186e-29	1.42773	0.196	0.072	1.3387e-24	1	2310015A10Rik
Ssbp3	5.93816e-29	0.696818	0.597	0.407	1.34012e-24	1	Ssbp3
Ifi209	7.44061e-29	0.576901	0.702	0.494	1.6792e-24	1	Ifi209
Cpq	8.17974e-29	1.03532	0.254	0.107	1.846e-24	1	Cpq
Rgs9	1.07156e-28	1.80314	0.129	0.036	2.41831e-24	1	Rgs9
H1f0	1.38556e-28	1.13754	0.334	0.17	3.12692e-24	1	H1f0
Fam49b	1.75769e-28	0.367087	0.94	0.825	3.96675e-24	1	Fam49b
Tent5c	1.88611e-28	0.781763	0.385	0.204	4.25658e-24	1	Tent5c
Aldoa1	1.92343e-28	0.505449	0.905	0.738	4.3408e-24	1	Aldoa
Srp141	2.08868e-28	0.523518	0.83	0.64	4.71373e-24	1	Srp14
Clec2d	2.47669e-28	0.613845	0.706	0.516	5.58939e-24	1	Clec2d
Lmbrd1	3.32997e-28	0.535086	0.583	0.377	7.51507e-24	1	Lmbrd1
Mical3	3.92806e-28	1.61553	0.107	0.026	8.86485e-24	1	Mical3
Cytip	5.51986e-28	0.352038	0.954	0.872	1.24572e-23	1	Cytip
Dok1	7.02897e-28	1.21365	0.291	0.139	1.5863e-23	1	Dok1
Vamp5	7.89981e-28	0.936759	0.366	0.195	1.78283e-23	1	Vamp5
Ppp1r15a	8.02392e-28	0.694322	0.651	0.463	1.81084e-23	1	Ppp1r15a
Flicr	8.50429e-28	2.81721	0.054	0.006	1.91925e-23	1	Flicr
Psme2	1.08991e-27	0.568302	0.854	0.694	2.45972e-23	1	Psme2
Rhoh	1.4991e-27	0.411094	0.846	0.681	3.38317e-23	1	Rhoh
Mrps6	1.71291e-27	0.787927	0.483	0.295	3.86569e-23	1	Mrps6
Myo1g	1.72476e-27	0.698579	0.595	0.407	3.89243e-23	1	Myo1g
Gnaq	1.72759e-27	0.595409	0.489	0.29	3.89883e-23	1	Gnaq
Zbtb38	1.96954e-27	0.578792	0.57	0.372	4.44487e-23	1	Zbtb38
Wdr78	1.99161e-27	1.44356	0.187	0.068	4.49467e-23	1	Wdr78
Ccrl2	2.01168e-27	1.18589	0.311	0.155	4.53996e-23	1	Ccrl2
Optn	2.44702e-27	1.44042	0.187	0.07	5.52243e-23	1	Optn
Arhgef10	2.86322e-27	1.35816	0.191	0.072	6.46172e-23	1	Arhgef10
Fam110a	3.46599e-27	1.20316	0.314	0.162	7.82204e-23	1	Fam110a
Myo1e	3.6626e-27	0.413999	0.569	0.348	8.26576e-23	1	Myo1e
Zfp292	3.88107e-27	0.359976	0.882	0.733	8.75881e-23	1	Zfp292
Camk4	4.06738e-27	0.398389	0.93	0.825	9.17927e-23	1	Camk4
Inf2	4.35821e-27	1.17183	0.219	0.09	9.8356e-23	1	Inf2
Ptpn181	4.43036e-27	0.391532	0.969	0.8	9.99845e-23	1	Ptpn18
H2-T23	6.20981e-27	0.429968	0.895	0.75	1.40143e-22	1	H2-T23
Gbp5	6.33647e-27	1.3358	0.307	0.154	1.43001e-22	1	Gbp5
Spint2	6.66142e-27	0.822074	0.479	0.292	1.50335e-22	1	Spint2
Gimap1	8.23556e-27	0.488072	0.851	0.708	1.8586e-22	1	Gimap1
Cyba1	8.75594e-27	0.387629	0.948	0.803	1.97604e-22	1	Cyba
Ebi3	9.26806e-27	1.54986	0.199	0.078	2.09162e-22	1	Ebi3
Dnah7a	1.01667e-26	2.66781	0.064	0.01	2.29443e-22	1	Dnah7a
Clcn5	1.01933e-26	0.919094	0.315	0.158	2.30041e-22	1	Clcn5
Mcub	1.38623e-26	1.28604	0.248	0.111	3.12844e-22	1	Mcub
Runx1	1.43166e-26	0.242229	0.866	0.678	3.23097e-22	1	Runx1
Gpx1	1.7182e-26	0.648369	0.646	0.453	3.87763e-22	1	Gpx1
Kcna4	2.13929e-26	2.7618	0.067	0.011	4.82794e-22	1	Kcna4
Smox	2.18923e-26	0.789554	0.35	0.181	4.94066e-22	1	Smox
Limd2	2.31814e-26	0.425893	0.855	0.685	5.23159e-22	1	Limd2
Nfkbid	3.30756e-26	0.694305	0.499	0.308	7.46451e-22	1	Nfkbid
Sat1	3.32234e-26	0.555927	0.701	0.501	7.49786e-22	1	Sat1
Elovl6	3.45191e-26	0.946468	0.318	0.16	7.79027e-22	1	Elovl6
Ccs	3.87635e-26	0.981328	0.356	0.193	8.74816e-22	1	Ccs
Samd9l	4.12774e-26	0.462388	0.703	0.511	9.31548e-22	1	Samd9l
Cpm	4.18237e-26	1.23097	0.307	0.151	9.43878e-22	1	Cpm
Gm47644	4.48382e-26	2.65875	0.068	0.011	1.01191e-21	1	Gm47644
Jak2	5.03536e-26	0.342974	0.715	0.521	1.13638e-21	1	Jak2
Peak1	6.56879e-26	0.451445	0.834	0.695	1.48244e-21	1	Peak1
Ell2	1.0522e-25	0.519814	0.583	0.382	2.37461e-21	1	Ell2
Il6st	1.05976e-25	0.613732	0.381	0.204	2.39167e-21	1	Il6st
Nfil3	1.11927e-25	0.977161	0.451	0.28	2.52597e-21	1	Nfil3
Ypel3	1.12654e-25	0.56976	0.722	0.542	2.54238e-21	1	Ypel3
Kdm5b	1.23427e-25	0.630118	0.472	0.281	2.7855e-21	1	Kdm5b
Rcsd1	1.46882e-25	0.606892	0.532	0.341	3.31483e-21	1	Rcsd1
Tnik	1.60354e-25	0.358406	0.879	0.747	3.61886e-21	1	Tnik
Aopep1	1.71961e-25	0.29321	0.913	0.761	3.88081e-21	1	Aopep
I730030J21Rik	1.7206e-25	1.11248	0.33	0.176	3.88305e-21	1	I730030J21Rik
Icam1	1.82199e-25	1.13561	0.479	0.309	4.11187e-21	1	Icam1
1700017B05Rik1	2.07472e-25	1.0107	0.412	0.24	4.68223e-21	1	1700017B05Rik
2009-09-01	2.33543e-25	0.482386	0.694	0.514	5.2706e-21	1	2009-09-01
P2rx4	2.49874e-25	0.763542	0.297	0.143	5.63915e-21	1	P2rx4
Casp7	2.73571e-25	1.04655	0.307	0.157	6.17396e-21	1	Casp7
Prkch1	5.49759e-25	0.353758	0.983	0.913	1.2407e-20	1	Prkch
Mif4gd	5.8694e-25	0.811633	0.486	0.308	1.32461e-20	1	Mif4gd
Ntng2	6.3309e-25	1.04877	0.305	0.156	1.42876e-20	1	Ntng2
Map6	6.50251e-25	1.79868	0.109	0.029	1.46749e-20	1	Map6
Gm47214	6.9923e-25	2.37903	0.072	0.014	1.57802e-20	1	Gm47214
Tap1	7.24259e-25	0.415958	0.797	0.623	1.63451e-20	1	Tap1
Procr	9.9067e-25	2.41049	0.063	0.01	2.23574e-20	1	Procr
Galnt6	1.14331e-24	0.586747	0.56	0.376	2.58022e-20	1	Galnt6
Cd200r1	1.20835e-24	0.401338	0.428	0.239	2.72699e-20	1	Cd200r1
Itm2b1	1.32633e-24	0.324988	0.993	0.883	2.99326e-20	1	Itm2b
Atp2b41	1.34736e-24	0.416925	0.736	0.554	3.04073e-20	1	Atp2b4
Lrrc8c	1.38627e-24	0.436896	0.783	0.616	3.12853e-20	1	Lrrc8c
Cpe	1.87088e-24	2.46706	0.054	0.007	4.22221e-20	1	Cpe
Rundc3a	1.94764e-24	3.01221	0.055	0.008	4.39543e-20	1	Rundc3a
Pigx	2.09195e-24	0.749111	0.549	0.378	4.72111e-20	1	Pigx
Spcs1	2.14169e-24	0.730426	0.643	0.474	4.83336e-20	1	Spcs1
Arhgap4	2.40273e-24	0.49452	0.493	0.304	5.42249e-20	1	Arhgap4
Stambpl1	2.57856e-24	0.636368	0.509	0.327	5.8193e-20	1	Stambpl1
Trim30d	3.7071e-24	0.678319	0.481	0.299	8.36618e-20	1	Trim30d
Smpdl3a	4.08169e-24	0.546969	0.624	0.429	9.21155e-20	1	Smpdl3a
Skil	4.21393e-24	0.419629	0.819	0.665	9.51001e-20	1	Skil
Fam3c	4.72813e-24	0.685428	0.517	0.336	1.06704e-19	1	Fam3c
Ccm2	5.25334e-24	0.425653	0.678	0.502	1.18557e-19	1	Ccm2
Rnf125	5.4359e-24	0.39544	0.807	0.638	1.22677e-19	1	Rnf125
Itgb3	5.7478e-24	0.536158	0.34	0.179	1.29716e-19	1	Itgb3
Tmem173	6.39615e-24	0.837574	0.424	0.256	1.44348e-19	1	Tmem173
Ifrd1	7.26731e-24	0.551245	0.741	0.58	1.64009e-19	1	Ifrd1
Tgif1	8.71226e-24	0.578054	0.541	0.357	1.96618e-19	1	Tgif1
Map1lc3b1	8.94263e-24	0.483602	0.811	0.658	2.01817e-19	1	Map1lc3b
P4ha1	1.08584e-23	0.658763	0.537	0.359	2.45053e-19	1	P4ha1
Ubl51	1.14158e-23	0.484782	0.894	0.725	2.57631e-19	1	Ubl5
Osbpl31	1.27697e-23	0.406949	0.776	0.582	2.88186e-19	1	Osbpl3
Slc36a3os	1.39711e-23	1.90904	0.15	0.054	3.153e-19	1	Slc36a3os
Pak2	1.74248e-23	0.344999	0.929	0.799	3.93244e-19	1	Pak2
Bnip3l	1.84254e-23	0.476058	0.701	0.531	4.15824e-19	1	Bnip3l
Vamp8	2.3212e-23	0.467515	0.781	0.579	5.23848e-19	1	Vamp8
Cdk2ap2	3.39094e-23	0.588354	0.718	0.544	7.65267e-19	1	Cdk2ap2
Antxr2	3.92754e-23	0.452378	0.499	0.318	8.86367e-19	1	Antxr2
Oxr1	4.34466e-23	0.657347	0.495	0.32	9.80503e-19	1	Oxr1
Rgs10	6.16442e-23	0.492313	0.711	0.525	1.39119e-18	1	Rgs10
Malt1	6.22775e-23	0.34232	0.906	0.798	1.40548e-18	1	Malt1
Gm20186	6.73832e-23	0.64631	0.264	0.127	1.5207e-18	1	Gm20186
E230029C05Rik	7.31347e-23	1.39626	0.166	0.064	1.6505e-18	1	E230029C05Rik
A630023P12Rik	7.46495e-23	0.810874	0.216	0.093	1.68469e-18	1	A630023P12Rik
Skap2	9.47089e-23	0.635687	0.388	0.227	2.13739e-18	1	Skap2
Dbndd2	9.75638e-23	1.47594	0.157	0.058	2.20182e-18	1	Dbndd2
Mcu	1.09725e-22	0.456135	0.605	0.416	2.47628e-18	1	Mcu
Ldha	1.10779e-22	0.424408	0.906	0.733	2.50006e-18	1	Ldha
Myl61	1.44456e-22	0.362581	0.98	0.845	3.26007e-18	1	Myl6
Plec	1.48531e-22	0.528145	0.591	0.415	3.35204e-18	1	Plec
Zbp1	1.58009e-22	0.527217	0.656	0.467	3.56594e-18	1	Zbp1
Bst2	1.64196e-22	0.392809	0.788	0.604	3.70557e-18	1	Bst2
S100a131	1.64756e-22	0.51504	0.779	0.611	3.7182e-18	1	S100a13
Fbxw11	1.9547e-22	0.515666	0.64	0.464	4.41137e-18	1	Fbxw11
Cd371	2.16198e-22	0.425757	0.792	0.648	4.87917e-18	1	Cd37
Cdkn1b	2.28133e-22	0.419194	0.776	0.616	5.1485e-18	1	Cdkn1b
Flnb	2.28761e-22	0.646229	0.399	0.234	5.16268e-18	1	Flnb
Fth1	2.29145e-22	0.268533	1	0.959	5.17135e-18	1	Fth1
2410006H16Rik1	2.8978e-22	0.49583	0.816	0.669	6.53975e-18	1	2410006H16Rik
Podnl1	3.22429e-22	0.708711	0.341	0.183	7.27658e-18	1	Podnl1
Asxl1	3.78095e-22	0.478829	0.654	0.497	8.53285e-18	1	Asxl1
Gabarap1	3.90261e-22	0.406023	0.831	0.669	8.80742e-18	1	Gabarap
Myl12b1	4.00673e-22	0.375289	0.937	0.791	9.04239e-18	1	Myl12b
Slfn8	4.26828e-22	0.435746	0.561	0.375	9.63264e-18	1	Slfn8
Coro7	4.36465e-22	0.581583	0.439	0.271	9.85014e-18	1	Coro7
Cbl	5.27445e-22	0.396675	0.683	0.502	1.19034e-17	1	Cbl
Gm36975	5.35288e-22	0.124162	0.656	0.463	1.20804e-17	1	Gm36975
Hbs1l	5.58467e-22	0.487295	0.57	0.39	1.26035e-17	1	Hbs1l
Mllt6	5.66439e-22	0.641552	0.442	0.275	1.27834e-17	1	Mllt6
Fabp5	5.75624e-22	0.97185	0.362	0.212	1.29907e-17	1	Fabp5
Fbxo11	6.01573e-22	0.399208	0.799	0.637	1.35763e-17	1	Fbxo11
Mgst21	7.16759e-22	0.826939	0.326	0.178	1.61758e-17	1	Mgst2
Agpat41	8.77946e-22	0.679043	0.372	0.212	1.98135e-17	1	Agpat4
Adk	8.87457e-22	0.237255	0.46	0.282	2.00281e-17	1	Adk
Dennd5a	1.05164e-21	0.57531	0.405	0.24	2.37334e-17	1	Dennd5a
Ednrb	1.14097e-21	3.53142	0.042	0.005	2.57493e-17	1	Ednrb
Rac1	1.59139e-21	0.407772	0.824	0.642	3.59144e-17	1	Rac1
Eea1	1.92915e-21	0.126649	0.689	0.486	4.35372e-17	1	Eea1
Syngr2	2.11025e-21	0.775668	0.483	0.326	4.76242e-17	1	Syngr2
Rnf216	2.59284e-21	0.484233	0.511	0.34	5.85153e-17	1	Rnf216
Lpcat1	2.73572e-21	1.04057	0.23	0.108	6.17397e-17	1	Lpcat1
Spin1	2.85818e-21	0.609872	0.44	0.278	6.45033e-17	1	Spin1
Slc9a3r1	2.89475e-21	0.561707	0.642	0.477	6.53286e-17	1	Slc9a3r1
Mast4	2.93342e-21	0.593398	0.223	0.101	6.62014e-17	1	Mast4
Map2k3	3.09684e-21	0.661921	0.515	0.349	6.98896e-17	1	Map2k3
Cast	3.29729e-21	0.368364	0.796	0.636	7.44132e-17	1	Cast
Raph1	3.38898e-21	0.637086	0.45	0.287	7.64826e-17	1	Raph1
Vsir	3.40481e-21	0.504094	0.612	0.428	7.68397e-17	1	Vsir
Atp6v0a1	3.84217e-21	1.51333	0.106	0.032	8.67101e-17	1	Atp6v0a1
Selenow1	3.9036e-21	0.362514	0.91	0.749	8.80965e-17	1	Selenow
Coq8a	4.69682e-21	1.50829	0.137	0.049	1.05998e-16	1	Coq8a
Gnb2	4.80153e-21	0.409126	0.815	0.649	1.08361e-16	1	Gnb2
Uap1	5.61991e-21	1.18822	0.333	0.192	1.2683e-16	1	Uap1
Socs1	6.38703e-21	0.866785	0.574	0.422	1.44142e-16	1	Socs1
Casp8	7.30863e-21	0.40072	0.675	0.506	1.64941e-16	1	Casp8
Mrpl33	7.72903e-21	0.47785	0.781	0.605	1.74429e-16	1	Mrpl33
Cd53	7.87369e-21	0.312237	0.911	0.8	1.77694e-16	1	Cd53
Ang	7.9869e-21	1.65028	0.086	0.022	1.80248e-16	1	Ang
Cenpa	8.3542e-21	0.39019	0.56	0.364	1.88537e-16	1	Cenpa
Zfp831	8.94501e-21	0.358867	0.552	0.367	2.01871e-16	1	Zfp831
Cst71	9.0639e-21	0.756935	0.604	0.451	2.04554e-16	1	Cst7
Tnip1	9.28359e-21	0.537348	0.537	0.37	2.09512e-16	1	Tnip1
Cep112it	1.19878e-20	6.11441	0.023	0.001	2.70542e-16	1	Cep112it
Arhgap25	1.25332e-20	0.314301	0.656	0.474	2.82848e-16	1	Arhgap25
Casp31	1.27563e-20	0.694042	0.53	0.364	2.87884e-16	1	Casp3
Lclat1	1.41297e-20	0.480593	0.537	0.353	3.1888e-16	1	Lclat1
Gm10874	1.45823e-20	0.976542	0.192	0.083	3.29093e-16	1	Gm10874
Tap2	1.4679e-20	0.434796	0.725	0.571	3.31277e-16	1	Tap2
Tmbim4	1.74618e-20	0.664735	0.533	0.369	3.94079e-16	1	Tmbim4
Ephx1	1.88112e-20	1.49822	0.138	0.05	4.24532e-16	1	Ephx1
Rab8b	1.97997e-20	0.30968	0.954	0.843	4.4684e-16	1	Rab8b
Ltb1	2.26647e-20	0.436752	0.918	0.808	5.11497e-16	1	Ltb
Rrad	2.54275e-20	0.992565	0.27	0.139	5.73849e-16	1	Rrad
Ccr8	2.6973e-20	0.953527	0.246	0.12	6.08728e-16	1	Ccr8
Hacd3	3.36653e-20	0.638092	0.51	0.346	7.59758e-16	1	Hacd3
Gm3468	3.42063e-20	2.12218	0.074	0.017	7.71968e-16	1	Gm3468
Coro1a1	3.5033e-20	0.336452	0.981	0.858	7.90624e-16	1	Coro1a
Cd1011	3.67987e-20	0.672308	0.376	0.221	8.30472e-16	1	Cd101
Gm13012	3.77917e-20	1.82791	0.091	0.025	8.52883e-16	1	Gm13012
Tmem158	3.89987e-20	2.44746	0.078	0.019	8.80122e-16	1	Tmem158
Snx3	4.20897e-20	0.408172	0.789	0.631	9.49879e-16	1	Snx3
Dgat1	4.36225e-20	0.305196	0.776	0.613	9.84471e-16	1	Dgat1
Vmp11	4.45398e-20	0.378749	0.815	0.647	1.00517e-15	1	Vmp1
Sema4d1	4.70293e-20	0.358443	0.774	0.63	1.06136e-15	1	Sema4d
Mctp1	5.98684e-20	1.09481	0.115	0.038	1.35111e-15	1	Mctp1
Inpp5d	6.07618e-20	0.259221	0.895	0.79	1.37127e-15	1	Inpp5d
Rel	7.63595e-20	0.522338	0.698	0.546	1.72328e-15	1	Rel
Trib1	7.81814e-20	1.29405	0.18	0.078	1.7644e-15	1	Trib1
Tmc3	8.32614e-20	4.30033	0.026	0.001	1.87904e-15	1	Tmc3
Exoc2	8.91059e-20	0.35563	0.67	0.512	2.01094e-15	1	Exoc2
Tmem65	9.53812e-20	0.449155	0.412	0.246	2.15256e-15	1	Tmem65
Ube2b	1.04915e-19	0.367237	0.864	0.725	2.36772e-15	1	Ube2b
Fuz	1.062e-19	1.19609	0.172	0.072	2.39672e-15	1	Fuz
Plcb4	1.1376e-19	0.825514	0.226	0.107	2.56733e-15	1	Plcb4
Lama5	1.1952e-19	2.06682	0.05	0.008	2.69732e-15	1	Lama5
Nt5c	1.24293e-19	0.534499	0.636	0.472	2.80505e-15	1	Nt5c
Hpn	1.31441e-19	2.06259	0.048	0.008	2.96636e-15	1	Hpn
Dgat2	1.41571e-19	2.10229	0.048	0.008	3.19497e-15	1	Dgat2
Gm20275	1.58976e-19	0.242473	0.698	0.493	3.58776e-15	1	Gm20275
Trat1	2.08986e-19	0.862984	0.207	0.094	4.7164e-15	1	Trat1
Ccr3	2.19078e-19	3.64497	0.031	0.003	4.94416e-15	1	Ccr3
Angptl2	2.7002e-19	0.924676	0.197	0.089	6.09381e-15	1	Angptl2
Col18a1	2.75371e-19	2.90772	0.054	0.01	6.21458e-15	1	Col18a1
Parp14	3.26248e-19	0.455966	0.732	0.562	7.36276e-15	1	Parp14
Il12rb1	3.48021e-19	1.07554	0.235	0.118	7.85414e-15	1	Il12rb1
Gpr83	4.11508e-19	3.70189	0.038	0.004	9.28691e-15	1	Gpr83
Gapdh1	4.70257e-19	0.320821	0.972	0.809	1.06127e-14	1	Gapdh
Cers4	4.87219e-19	0.508161	0.537	0.369	1.09956e-14	1	Cers4
Gm6225	5.40767e-19	1.00059	0.226	0.111	1.2204e-14	1	Gm6225
2007-09-01	5.50555e-19	0.386014	0.879	0.724	1.24249e-14	1	2007-09-01
Galnt2	5.90184e-19	0.353767	0.568	0.395	1.33193e-14	1	Galnt2
Anxa111	5.96594e-19	0.5155	0.577	0.416	1.34639e-14	1	Anxa11
Mreg	6.06652e-19	2.52318	0.043	0.006	1.36909e-14	1	Mreg
Ltb4r1	6.62002e-19	1.16302	0.162	0.068	1.49401e-14	1	Ltb4r1
AI504432	7.41406e-19	0.777674	0.306	0.171	1.6732e-14	1	AI504432
Bnip3	7.96897e-19	1.65483	0.174	0.078	1.79844e-14	1	Bnip3
Sec14l1	8.36857e-19	0.952418	0.234	0.117	1.88862e-14	1	Sec14l1
Spock2	8.66553e-19	1.19109	0.105	0.034	1.95564e-14	1	Spock2
Abi1	9.21275e-19	0.325538	0.815	0.67	2.07913e-14	1	Abi1
Hivep1	9.75837e-19	0.482785	0.513	0.358	2.20227e-14	1	Hivep1
Arl4a	1.01458e-18	0.747768	0.384	0.237	2.28971e-14	1	Arl4a
Gng51	1.13455e-18	0.362482	0.909	0.745	2.56046e-14	1	Gng5
Dnajc1	1.16846e-18	0.280267	0.918	0.788	2.63697e-14	1	Dnajc1
Hsbp1	1.21327e-18	0.673153	0.533	0.393	2.7381e-14	1	Hsbp1
Acot11	1.34773e-18	0.958498	0.197	0.092	3.04155e-14	1	Acot11
Pdcd1lg2	1.3493e-18	0.558053	0.485	0.32	3.0451e-14	1	Pdcd1lg2
Serinc3	1.55341e-18	0.356984	0.832	0.7	3.50574e-14	1	Serinc3
Plxnd1	1.71045e-18	1.39161	0.118	0.042	3.86013e-14	1	Plxnd1
Dab2ip	1.7543e-18	1.7172	0.094	0.029	3.9591e-14	1	Dab2ip
Sgk1	1.8977e-18	1.00711	0.254	0.132	4.28274e-14	1	Sgk1
Rab20	1.99187e-18	1.18368	0.164	0.07	4.49524e-14	1	Rab20
Cmtm6	2.01752e-18	0.626379	0.387	0.238	4.55314e-14	1	Cmtm6
Tdrd3	2.11824e-18	0.855813	0.272	0.149	4.78044e-14	1	Tdrd3
Ubash3b	2.18573e-18	0.317232	0.776	0.606	4.93275e-14	1	Ubash3b
Bicd1	2.32464e-18	2.09128	0.078	0.021	5.24624e-14	1	Bicd1
Rapgef5	2.63996e-18	1.10534	0.105	0.034	5.95786e-14	1	Rapgef5
H3f3b	2.87926e-18	0.271677	0.991	0.925	6.49792e-14	1	H3f3b
Arid3a	3.16814e-18	1.24478	0.166	0.073	7.14986e-14	1	Arid3a
Gm16158	3.60193e-18	0.109111	0.377	0.224	8.12883e-14	1	Gm16158
Slc5a3	3.80617e-18	0.763769	0.226	0.111	8.58976e-14	1	Slc5a3
Ier5	3.83415e-18	0.330818	0.662	0.498	8.65291e-14	1	Ier5
Mdfic	4.2499e-18	0.277472	0.734	0.561	9.59118e-14	1	Mdfic
Gphn	4.54509e-18	0.398092	0.742	0.589	1.02574e-13	1	Gphn
Lmnb1	4.68581e-18	0.379462	0.714	0.525	1.05749e-13	1	Lmnb1
Wdfy2	4.81716e-18	0.860708	0.259	0.138	1.08714e-13	1	Wdfy2
Fis11	4.8587e-18	0.41115	0.757	0.592	1.09651e-13	1	Fis1
Gnai21	5.06373e-18	0.332116	0.932	0.782	1.14278e-13	1	Gnai2
Gm29112	5.25314e-18	1.57955	0.06	0.013	1.18553e-13	1	Gm29112
Elob1	5.38124e-18	0.339174	0.918	0.759	1.21444e-13	1	Elob
Stab1	5.41157e-18	1.35376	0.085	0.024	1.22128e-13	1	Stab1
Yaf2	5.5822e-18	0.619336	0.502	0.35	1.25979e-13	1	Yaf2
Cyth41	5.60186e-18	0.366152	0.723	0.567	1.26423e-13	1	Cyth4
Map4k5	5.96209e-18	1.04814	0.145	0.058	1.34552e-13	1	Map4k5
Cxcr3	6.37318e-18	0.453808	0.564	0.386	1.4383e-13	1	Cxcr3
Sdhaf1	7.63945e-18	0.993935	0.297	0.171	1.72407e-13	1	Sdhaf1
Epb41l2	7.8844e-18	0.525615	0.522	0.362	1.77935e-13	1	Epb41l2
Gtdc1	9.47891e-18	0.323597	0.664	0.501	2.1392e-13	1	Gtdc1
Rarg	9.62337e-18	0.797131	0.193	0.089	2.1718e-13	1	Rarg
March3	9.75329e-18	0.225835	0.434	0.273	2.20112e-13	1	March3
Ldlrad4	1.01949e-17	0.313772	0.76	0.62	2.30078e-13	1	Ldlrad4
Piwil2	1.02352e-17	1.93941	0.068	0.017	2.30987e-13	1	Piwil2
Zfp260	1.15509e-17	0.757997	0.329	0.196	2.6068e-13	1	Zfp260
Ndfip1	1.18391e-17	0.24412	0.987	0.896	2.67185e-13	1	Ndfip1
Tex2	1.30065e-17	0.14877	0.758	0.572	2.9353e-13	1	Tex2
Gm26740	1.30147e-17	0.165938	0.83	0.635	2.93716e-13	1	Gm26740
Pvrig1	1.37621e-17	1.6443	0.118	0.043	3.10584e-13	1	Pvrig
Jcad	1.61134e-17	1.82609	0.077	0.021	3.63647e-13	1	Jcad
Vrk1	1.6125e-17	0.70935	0.395	0.256	3.63908e-13	1	Vrk1
Nfkb1	1.69249e-17	0.221033	0.877	0.756	3.8196e-13	1	Nfkb1
Camk2d	1.86836e-17	0.25571	0.685	0.525	4.21652e-13	1	Camk2d
Slfn5	1.92226e-17	0.467477	0.345	0.199	4.33816e-13	1	Slfn5
Twsg1	2.21244e-17	0.808195	0.337	0.209	4.99303e-13	1	Twsg1
Kat6b	2.40779e-17	0.417176	0.483	0.325	5.4339e-13	1	Kat6b
Zbtb7b	2.56718e-17	0.804725	0.255	0.135	5.79361e-13	1	Zbtb7b
Vps13c	2.71177e-17	0.456527	0.392	0.248	6.11991e-13	1	Vps13c
Hif1a	2.74297e-17	0.122939	0.906	0.727	6.19034e-13	1	Hif1a
Chmp2a	2.87742e-17	0.474409	0.694	0.537	6.49376e-13	1	Chmp2a
Msi2	3.09576e-17	0.221317	0.871	0.757	6.98652e-13	1	Msi2
Cd83	3.19046e-17	1.39504	0.211	0.105	7.20022e-13	1	Cd83
Selenok1	3.96692e-17	0.371063	0.803	0.663	8.95255e-13	1	Selenok
Mbd2	4.31305e-17	0.304027	0.682	0.525	9.73368e-13	1	Mbd2
D16Ertd472e	4.43333e-17	0.28114	0.811	0.642	1.00051e-12	1	D16Ertd472e
Arf61	4.59582e-17	0.522594	0.591	0.436	1.03718e-12	1	Arf6
Ppp1r11	4.87184e-17	0.551726	0.557	0.399	1.09948e-12	1	Ppp1r11
Sfr1	4.88779e-17	0.467011	0.638	0.467	1.10308e-12	1	Sfr1
Sri1	5.08093e-17	0.371019	0.82	0.659	1.14666e-12	1	Sri
Tmbim6	5.30495e-17	0.291716	0.882	0.73	1.19722e-12	1	Tmbim6
Zdhhc181	5.36483e-17	0.313718	0.737	0.583	1.21073e-12	1	Zdhhc18
Oaz2	6.95653e-17	1.09308	0.219	0.113	1.56995e-12	1	Oaz2
Birc2	6.99347e-17	0.42253	0.609	0.459	1.57829e-12	1	Birc2
Rnaset2a1	7.10357e-17	0.551779	0.518	0.359	1.60313e-12	1	Rnaset2a
Gm5149	7.70417e-17	4.18771	0.03	0.003	1.73868e-12	1	Gm5149
Wwp2	8.36401e-17	0.408706	0.53	0.373	1.88759e-12	1	Wwp2
Gm4841	9.19619e-17	2.01138	0.072	0.02	2.0754e-12	1	Gm4841
Cdkn1a	9.84895e-17	0.955255	0.321	0.193	2.22271e-12	1	Cdkn1a
Mdh1	1.01854e-16	0.546892	0.655	0.512	2.29863e-12	1	Mdh1
Gna151	1.11578e-16	0.391431	0.495	0.336	2.5181e-12	1	Gna15
Tpi1	1.24891e-16	0.421015	0.646	0.473	2.81855e-12	1	Tpi1
Lamtor41	1.60679e-16	0.421156	0.654	0.492	3.62619e-12	1	Lamtor4
Ciao2b	1.63248e-16	0.616361	0.495	0.346	3.68418e-12	1	Ciao2b
Aff1	1.80416e-16	0.253833	0.624	0.465	4.07164e-12	1	Aff1
2310001H17Rik	1.86492e-16	0.550733	0.424	0.279	4.20875e-12	1	2310001H17Rik
Actb1	2.24553e-16	0.229371	1	0.955	5.06771e-12	1	Actb
Capza2	2.2925e-16	0.354896	0.78	0.634	5.17371e-12	1	Capza2
Arf1	2.30438e-16	0.344692	0.78	0.627	5.20052e-12	1	Arf1
Mafg	2.30915e-16	0.707017	0.301	0.178	5.2113e-12	1	Mafg
Atox11	2.38692e-16	0.314192	0.742	0.566	5.3868e-12	1	Atox1
Bmt2	2.46636e-16	0.35284	0.534	0.38	5.56608e-12	1	Bmt2
Resf1	2.81507e-16	0.389864	0.658	0.506	6.35305e-12	1	Resf1
Rnaset2b1	2.89936e-16	0.606713	0.452	0.311	6.54329e-12	1	Rnaset2b
Gata1	2.97918e-16	2.52549	0.023	0.001	6.72342e-12	1	Gata1
Xbp1	3.07079e-16	0.616389	0.411	0.272	6.93015e-12	1	Xbp1
Rac21	3.32251e-16	0.294265	0.968	0.832	7.49824e-12	1	Rac2
Mvp	3.36622e-16	0.604371	0.34	0.207	7.59688e-12	1	Mvp
Cradd	3.5869e-16	0.416258	0.427	0.28	8.09492e-12	1	Cradd
Selenop	3.7526e-16	0.490687	0.328	0.193	8.46887e-12	1	Selenop
H2-T221	3.83318e-16	0.400427	0.797	0.65	8.65073e-12	1	H2-T22
Vasp1	3.85791e-16	0.310205	0.811	0.671	8.70652e-12	1	Vasp
Fbxo33	4.09853e-16	0.312578	0.419	0.27	9.24957e-12	1	Fbxo33
Adam9	4.25907e-16	0.706887	0.314	0.189	9.61186e-12	1	Adam9
Acot91	4.70792e-16	0.577886	0.45	0.312	1.06248e-11	1	Acot9
Ctnna1	4.80136e-16	0.494525	0.446	0.304	1.08357e-11	1	Ctnna1
H2-Q6	5.38685e-16	0.293992	0.811	0.652	1.2157e-11	1	H2-Q6
Glmp1	5.85339e-16	0.567246	0.483	0.342	1.32099e-11	1	Glmp
Lrp101	5.98995e-16	0.34374	0.662	0.508	1.35181e-11	1	Lrp10
Gpi11	6.79999e-16	0.319244	0.842	0.686	1.53462e-11	1	Gpi1
Frmd4b	6.80654e-16	0.392244	0.259	0.141	1.5361e-11	1	Frmd4b
Cebpb	6.96424e-16	0.622478	0.393	0.256	1.57169e-11	1	Cebpb
Pomp	7.10825e-16	0.357563	0.769	0.609	1.60419e-11	1	Pomp
Ssh1	7.3688e-16	0.558535	0.329	0.201	1.66299e-11	1	Ssh1
Naa20	7.8498e-16	0.420841	0.54	0.389	1.77154e-11	1	Naa20
Mpp5	9.05888e-16	0.728134	0.235	0.126	2.04441e-11	1	Mpp5
Asah2	9.17721e-16	1.1991	0.128	0.052	2.07111e-11	1	Asah2
Trim30a	9.57793e-16	0.365286	0.766	0.626	2.16155e-11	1	Trim30a
Crip1	9.88257e-16	0.28964	0.91	0.759	2.2303e-11	1	Crip1
Zbtb46	9.90198e-16	1.8305	0.101	0.036	2.23468e-11	1	Zbtb46
Arrdc1	1.00544e-15	0.568485	0.387	0.256	2.26908e-11	1	Arrdc1
Lats2	1.10761e-15	0.37305	0.42	0.273	2.49965e-11	1	Lats2
Tox	1.12788e-15	0.147452	0.859	0.711	2.54541e-11	1	Tox
Gpr65	1.13215e-15	0.654526	0.424	0.29	2.55503e-11	1	Gpr65
Mcl1	1.134e-15	0.296551	0.844	0.711	2.55921e-11	1	Mcl1
Col4a3bp1	1.26206e-15	0.291203	0.752	0.596	2.84822e-11	1	Col4a3bp
Nampt	1.29951e-15	0.659344	0.436	0.3	2.93273e-11	1	Nampt
Prr131	1.31861e-15	0.37246	0.754	0.609	2.97584e-11	1	Prr13
Zfp467	1.32107e-15	1.2129	0.117	0.045	2.9814e-11	1	Zfp467
Park7	1.38565e-15	0.413854	0.742	0.598	3.12712e-11	1	Park7
Serp1	1.38979e-15	0.618494	0.509	0.371	3.13648e-11	1	Serp1
Tob2	1.42382e-15	0.423819	0.491	0.337	3.21327e-11	1	Tob2
Gbp10	1.46816e-15	1.05753	0.144	0.061	3.31335e-11	1	Gbp10
Abcg1	1.48991e-15	0.463323	0.401	0.256	3.36242e-11	1	Abcg1
Slc25a19	1.49131e-15	0.88748	0.271	0.157	3.3656e-11	1	Slc25a19
Zdhhc23	1.51172e-15	1.17115	0.123	0.05	3.41164e-11	1	Zdhhc23
Zc3h12c	1.56822e-15	1.05607	0.196	0.098	3.53915e-11	1	Zc3h12c
Slc12a8	1.58956e-15	1.68127	0.055	0.013	3.58732e-11	1	Slc12a8
Bmpr1a	1.6049e-15	1.00293	0.081	0.025	3.62193e-11	1	Bmpr1a
Serinc1	1.74691e-15	0.507464	0.514	0.373	3.94242e-11	1	Serinc1
Apaf1	1.77918e-15	0.499741	0.501	0.364	4.01526e-11	1	Apaf1
Unc5cl	1.90144e-15	0.359015	0.243	0.128	4.29118e-11	1	Unc5cl
Rtp4	2.19205e-15	0.487788	0.485	0.331	4.94703e-11	1	Rtp4
Ermn	2.45976e-15	1.63343	0.093	0.032	5.55119e-11	1	Ermn
Fam118a	2.51838e-15	0.931337	0.15	0.067	5.68347e-11	1	Fam118a
Cyth1	2.52555e-15	0.329976	0.729	0.578	5.69966e-11	1	Cyth1
Ski	2.77008e-15	0.267896	0.609	0.46	6.25152e-11	1	Ski
Dclk2	2.79046e-15	0.995132	0.187	0.093	6.2975e-11	1	Dclk2
Mtmr3	2.81537e-15	0.222973	0.69	0.536	6.35373e-11	1	Mtmr3
Auh	2.85531e-15	0.513821	0.514	0.37	6.44387e-11	1	Auh
Pde8a	2.99916e-15	0.65666	0.181	0.088	6.7685e-11	1	Pde8a
Oas2	3.10128e-15	1.02357	0.113	0.043	6.99898e-11	1	Oas2
Ncoa7	3.16566e-15	0.564319	0.456	0.325	7.14427e-11	1	Ncoa7
Grn	3.44463e-15	0.522315	0.325	0.2	7.77385e-11	1	Grn
Eif4e31	3.62776e-15	0.732424	0.285	0.169	8.18713e-11	1	Eif4e3
Atp11b	4.24053e-15	0.24517	0.831	0.705	9.57003e-11	1	Atp11b
2001-09-01	4.33466e-15	0.333871	0.831	0.696	9.78246e-11	1	2001-09-01
Zbtb1	4.74552e-15	0.392825	0.612	0.463	1.07097e-10	1	Zbtb1
Ergic1	5.08489e-15	0.656983	0.35	0.228	1.14756e-10	1	Ergic1
Tut7	5.31916e-15	0.321146	0.717	0.585	1.20043e-10	1	Tut7
Sbno1	6.35137e-15	0.293587	0.697	0.551	1.43338e-10	1	Sbno1
Art2b	6.40135e-15	0.793461	0.179	0.087	1.44466e-10	1	Art2b
Grik5	6.46613e-15	1.38055	0.103	0.039	1.45928e-10	1	Grik5
Kcnk6	7.05597e-15	1.80707	0.072	0.022	1.59239e-10	1	Kcnk6
3300005D01Rik	7.17024e-15	2.3134	0.054	0.013	1.61818e-10	1	3300005D01Rik
Gnb4	7.32916e-15	1.10637	0.18	0.09	1.65404e-10	1	Gnb4
Slc14a1	7.79435e-15	0.537188	0.211	0.108	1.75903e-10	1	Slc14a1
Pard6g	8.39771e-15	1.55301	0.066	0.018	1.8952e-10	1	Pard6g
Atp8a2	9.43229e-15	1.04025	0.114	0.045	2.12868e-10	1	Atp8a2
Zeb1	9.8884e-15	0.225599	0.863	0.746	2.23161e-10	1	Zeb1
Atxn7l1os1	1.00448e-14	0.726779	0.119	0.048	2.26691e-10	1	Atxn7l1os1
Wbp1l	1.05587e-14	0.32635	0.415	0.274	2.3829e-10	1	Wbp1l
Arhgef11	1.10176e-14	0.923347	0.111	0.043	2.48646e-10	1	Arhgef11
Sp3	1.16947e-14	0.329377	0.658	0.508	2.63925e-10	1	Sp3
Pikfyve	1.39049e-14	0.705117	0.213	0.113	3.13806e-10	1	Pikfyve
Lrch3	1.41931e-14	0.274902	0.678	0.536	3.20311e-10	1	Lrch3
Fam107b	1.42126e-14	0.192202	0.889	0.792	3.20749e-10	1	Fam107b
Slc26a2	1.59438e-14	0.700119	0.239	0.134	3.5982e-10	1	Slc26a2
Spcs21	1.59914e-14	0.344405	0.838	0.69	3.60894e-10	1	Spcs2
Mrpl521	1.6146e-14	0.344255	0.756	0.614	3.64382e-10	1	Mrpl52
Pycard1	1.63054e-14	0.293977	0.67	0.511	3.6798e-10	1	Pycard
Elovl5	1.64277e-14	0.542033	0.467	0.331	3.70741e-10	1	Elovl5
Bcr1	1.6659e-14	0.53038	0.36	0.229	3.75961e-10	1	Bcr
Alox8	1.72901e-14	2.71582	0.034	0.005	3.90202e-10	1	Alox8
6530402F18Rik	1.77787e-14	1.32102	0.118	0.048	4.01231e-10	1	6530402F18Rik
Ndufs4	1.78347e-14	0.331389	0.729	0.578	4.02493e-10	1	Ndufs4
Bmpr2	1.86082e-14	0.664206	0.279	0.164	4.1995e-10	1	Bmpr2
Vcpkmt1	1.91745e-14	1.02063	0.259	0.153	4.32731e-10	1	Vcpkmt
Ica1	2.03218e-14	0.880706	0.121	0.05	4.58621e-10	1	Ica1
Arhgap301	2.15286e-14	0.287041	0.762	0.626	4.85857e-10	1	Arhgap30
5330439M10Rik	2.23418e-14	4.49082	0.019	0.001	5.04209e-10	1	5330439M10Rik
Aebp2	2.33773e-14	0.208429	0.793	0.653	5.27578e-10	1	Aebp2
AU0202061	2.36421e-14	0.24985	0.91	0.804	5.33554e-10	1	AU020206
Arl5b	2.36962e-14	0.330193	0.463	0.321	5.34776e-10	1	Arl5b
Smad7	2.54493e-14	0.211482	0.76	0.618	5.74339e-10	1	Smad7
Zswim6	2.54556e-14	0.203257	0.777	0.63	5.74481e-10	1	Zswim6
Fnbp1	2.66235e-14	0.182286	0.952	0.88	6.0084e-10	1	Fnbp1
Prkca	2.70126e-14	0.122773	0.921	0.822	6.09621e-10	1	Prkca
Gpx4	2.73442e-14	0.376874	0.832	0.68	6.17104e-10	1	Gpx4
Scand11	2.84342e-14	0.318804	0.762	0.625	6.41702e-10	1	Scand1
Aldoc	2.97215e-14	1.74723	0.095	0.035	6.70754e-10	1	Aldoc
Rab27a	3.5771e-14	0.479016	0.489	0.356	8.0728e-10	1	Rab27a
Ftl1	4.25086e-14	0.318626	0.949	0.843	9.59334e-10	1	Ftl1
Slamf1	4.43822e-14	0.263402	0.463	0.316	1.00162e-09	1	Slamf1
Plk3	4.49034e-14	0.467094	0.376	0.245	1.01338e-09	1	Plk3
Gbp4	4.6777e-14	0.417623	0.528	0.391	1.05566e-09	1	Gbp4
Sh3pxd2b	4.732e-14	1.76787	0.054	0.013	1.06792e-09	1	Sh3pxd2b
Gm16008	4.99922e-14	1.28922	0.07	0.021	1.12822e-09	1	Gm16008
Arrdc4	5.05588e-14	1.80899	0.087	0.031	1.14101e-09	1	Arrdc4
Dlg4	5.14634e-14	1.31261	0.119	0.05	1.16143e-09	1	Dlg4
Tax1bp1	5.51583e-14	0.291393	0.862	0.751	1.24481e-09	1	Tax1bp1
Ift80	5.58457e-14	0.310537	0.305	0.185	1.26033e-09	1	Ift80
Cd79b	5.6141e-14	1.31835	0.086	0.03	1.26699e-09	1	Cd79b
H2-Q4	5.64275e-14	0.280467	0.745	0.611	1.27346e-09	1	H2-Q4
Chmp4b	6.57702e-14	0.254157	0.791	0.661	1.4843e-09	1	Chmp4b
Aup1	7.1264e-14	0.406137	0.519	0.383	1.60829e-09	1	Aup1
Dhrs7	8.56344e-14	0.65865	0.389	0.268	1.9326e-09	1	Dhrs7
Gna13	8.77225e-14	0.183211	0.766	0.635	1.97972e-09	1	Gna13
Pcsk1	8.96751e-14	1.49532	0.043	0.009	2.02379e-09	1	Pcsk1
Naa10	9.36904e-14	0.656363	0.435	0.312	2.1144e-09	1	Naa10
D8Ertd738e	9.46293e-14	0.308795	0.803	0.657	2.13559e-09	1	D8Ertd738e
Phf11b1	9.77818e-14	0.479289	0.55	0.409	2.20674e-09	1	Phf11b
Rbms1	9.97652e-14	0.252135	0.77	0.646	2.2515e-09	1	Rbms1
Dennd1a	1.06375e-13	0.324536	0.746	0.623	2.40068e-09	1	Dennd1a
Nfkbie	1.08269e-13	0.687154	0.332	0.212	2.44341e-09	1	Nfkbie
Hilpda1	1.08508e-13	0.555496	0.509	0.364	2.4488e-09	1	Hilpda
Trpc4ap	1.08967e-13	0.311593	0.534	0.391	2.45917e-09	1	Trpc4ap
Tnfaip8	1.1462e-13	0.19781	0.832	0.701	2.58676e-09	1	Tnfaip8
Chd3	1.14689e-13	0.197841	0.707	0.562	2.5883e-09	1	Chd3
Adamts6	1.22909e-13	0.213749	0.682	0.518	2.77381e-09	1	Adamts6
Ciapin11	1.31938e-13	0.503318	0.522	0.39	2.97758e-09	1	Ciapin1
Tapbpl1	1.40215e-13	0.406289	0.421	0.288	3.16437e-09	1	Tapbpl
Mkln1	1.48299e-13	0.291105	0.693	0.561	3.34682e-09	1	Mkln1
Egln3	1.53632e-13	0.927555	0.153	0.073	3.46718e-09	1	Egln3
Hbegf	1.57765e-13	1.58033	0.086	0.031	3.56045e-09	1	Hbegf
Ppdpf	1.58426e-13	0.509187	0.513	0.382	3.57535e-09	1	Ppdpf
Panx1	1.58687e-13	0.607413	0.344	0.227	3.58125e-09	1	Panx1
Slc41a3	1.60869e-13	1.56789	0.083	0.029	3.63048e-09	1	Slc41a3
Rasa1	1.6849e-13	0.297792	0.682	0.559	3.80249e-09	1	Rasa1
Cd274	1.71526e-13	0.299548	0.6	0.454	3.87101e-09	1	Cd274
2510009E07Rik	1.91819e-13	1.83146	0.063	0.018	4.32898e-09	1	2510009E07Rik
Csta2	1.96486e-13	4.03699	0.028	0.004	4.4343e-09	1	Csta2
Sytl1	1.96642e-13	0.750863	0.199	0.105	4.43781e-09	1	Sytl1
Ptpn7	2.02167e-13	0.435846	0.554	0.422	4.5625e-09	1	Ptpn7
Oaz1	2.12778e-13	0.240258	0.985	0.85	4.80198e-09	1	Oaz1
Capn2	2.25146e-13	0.435043	0.423	0.298	5.08109e-09	1	Capn2
Inpp5f	2.26071e-13	0.638117	0.277	0.167	5.10198e-09	1	Inpp5f
Nid2	2.32566e-13	1.75598	0.042	0.009	5.24854e-09	1	Nid2
Tulp4	2.4642e-13	0.346457	0.4	0.269	5.56121e-09	1	Tulp4
Wdr11	2.54764e-13	0.384349	0.651	0.5	5.7495e-09	1	Wdr1
Pld31	2.58775e-13	0.413024	0.568	0.43	5.84004e-09	1	Pld3
Anp32a	2.58872e-13	0.252706	0.803	0.643	5.84222e-09	1	Anp32a
Rin2	2.65684e-13	1.5395	0.087	0.032	5.99596e-09	1	Rin2
Creb1	2.66335e-13	0.345152	0.568	0.437	6.01065e-09	1	Creb1
Zdhhc20	2.77441e-13	0.147029	0.812	0.662	6.2613e-09	1	Zdhhc20
Itga6	2.78948e-13	0.461261	0.298	0.184	6.2953e-09	1	Itga6
Gbp2	2.92734e-13	0.425572	0.369	0.24	6.60643e-09	1	Gbp2
Tapbp	2.93305e-13	0.323808	0.738	0.591	6.6193e-09	1	Tapbp
Impa2	3.02005e-13	0.342668	0.532	0.387	6.81564e-09	1	Impa2
Dip2a	3.05088e-13	0.673841	0.18	0.092	6.88523e-09	1	Dip2a
Polr1d1	3.17946e-13	0.311551	0.811	0.674	7.17539e-09	1	Polr1d
Ddx5	3.29312e-13	0.186895	0.991	0.941	7.43192e-09	1	Ddx5
Dtx3l	3.29773e-13	0.424807	0.498	0.354	7.44231e-09	1	Dtx3l
Cabcoco1	3.73789e-13	1.32354	0.086	0.031	8.43567e-09	1	Cabcoco1
Irf9	3.90715e-13	0.372218	0.499	0.363	8.81766e-09	1	Irf9
Rec8	4.0846e-13	4.21189	0.017	0.001	9.21813e-09	1	Rec8
Hdac7	4.43142e-13	0.385882	0.467	0.337	1.00008e-08	1	Hdac7
Apol9b	4.54745e-13	1.2147	0.119	0.052	1.02627e-08	1	Apol9b
Syt11	4.60173e-13	0.628759	0.295	0.183	1.03852e-08	1	Syt11
Gm3739	4.70854e-13	1.70233	0.052	0.014	1.06262e-08	1	Gm3739
Sh3bgrl	4.84064e-13	0.28847	0.537	0.393	1.09243e-08	1	Sh3bgrl
Cdc42se2	4.88736e-13	0.16981	0.787	0.627	1.10298e-08	1	Cdc42se2
Ifi203	4.99103e-13	0.29778	0.828	0.706	1.12638e-08	1	Ifi203
Socs5	4.99284e-13	0.570018	0.228	0.128	1.12678e-08	1	Socs5
Ndufa131	5.16548e-13	0.276689	0.907	0.735	1.16574e-08	1	Ndufa13
Trf	5.44039e-13	0.554837	0.157	0.076	1.22779e-08	1	Trf
Cxcl2	5.56811e-13	2.09278	0.059	0.017	1.25661e-08	1	Cxcl2
Atp9a	5.62609e-13	1.13592	0.066	0.02	1.2697e-08	1	Atp9a
Atp2b1	5.88181e-13	0.157057	0.835	0.72	1.32741e-08	1	Atp2b1
Ubtd1	6.51315e-13	0.842259	0.138	0.064	1.46989e-08	1	Ubtd1
Ptpn2	6.74703e-13	0.248421	0.672	0.527	1.52267e-08	1	Ptpn2
Vopp1	7.11631e-13	0.416573	0.317	0.203	1.60601e-08	1	Vopp1
Abracl1	7.69068e-13	0.323343	0.819	0.665	1.73563e-08	1	Abracl
Cacna2d4	8.27468e-13	2.18716	0.038	0.007	1.86743e-08	1	Cacna2d4
Fermt31	8.7225e-13	0.294737	0.695	0.569	1.96849e-08	1	Fermt3
Serinc5	9.06652e-13	0.8687	0.148	0.071	2.04613e-08	1	Serinc5
Tspan13	9.2529e-13	0.279034	0.545	0.411	2.08819e-08	1	Tspan13
6030468B19Rik	9.52055e-13	3.31338	0.021	0.002	2.1486e-08	1	6030468B19Rik
Gdpd5	9.62127e-13	0.624738	0.203	0.111	2.17133e-08	1	Gdpd5
Pla2g12a	9.79898e-13	1.34004	0.169	0.089	2.21143e-08	1	Pla2g12a
Snw1	1.04986e-12	0.343756	0.643	0.507	2.36932e-08	1	Snw1
Fam104a	1.0503e-12	0.424365	0.557	0.421	2.37032e-08	1	Fam104a
AI987944	1.05163e-12	0.798759	0.191	0.103	2.37331e-08	1	AI987944
Nucb2	1.14443e-12	1.46932	0.082	0.029	2.58274e-08	1	Nucb2
Tpm4	1.17366e-12	0.227906	0.789	0.63	2.64872e-08	1	Tpm4
P2rx7	1.20186e-12	0.423214	0.243	0.139	2.71236e-08	1	P2rx7
Ube2i	1.21098e-12	0.279039	0.836	0.703	2.73293e-08	1	Ube2i
Dynlrb1	1.21376e-12	0.431715	0.615	0.486	2.73922e-08	1	Dynlrb1
Arf51	1.26562e-12	0.275114	0.899	0.741	2.85626e-08	1	Arf5
Gm30382	1.27935e-12	4.68362	0.019	0.001	2.88723e-08	1	Gm30382
St3gal2	1.2806e-12	1.0868	0.153	0.076	2.89006e-08	1	St3gal2
Oas1a	1.30952e-12	0.653832	0.231	0.133	2.95532e-08	1	Oas1a
Prkar1a1	1.35429e-12	0.271165	0.848	0.699	3.05635e-08	1	Prkar1a
Ggt7	1.36106e-12	1.4625	0.067	0.021	3.07165e-08	1	Ggt7
Fas	1.39033e-12	0.642973	0.224	0.127	3.1377e-08	1	Fas
Psmd8	1.4023e-12	0.367394	0.655	0.502	3.16472e-08	1	Psmd8
Hmgn3	1.46123e-12	1.29751	0.105	0.043	3.2977e-08	1	Hmgn3
Gjb2	1.46414e-12	3.7623	0.03	0.005	3.30426e-08	1	Gjb2
Gm19705	1.47653e-12	1.09602	0.114	0.049	3.33224e-08	1	Gm19705
Cyld	1.5155e-12	0.242386	0.758	0.614	3.42019e-08	1	Cyld
Stat2	1.5252e-12	0.259869	0.432	0.297	3.44208e-08	1	Stat2
Rara	1.60754e-12	0.502386	0.318	0.201	3.6279e-08	1	Rara
Plin2	1.62897e-12	0.623888	0.238	0.138	3.67626e-08	1	Plin2
Ankrd13c	1.70557e-12	0.216559	0.483	0.343	3.84913e-08	1	Ankrd13c
Scarb2	1.7827e-12	0.413839	0.397	0.274	4.02321e-08	1	Scarb2
Gm29113	1.78493e-12	2.53195	0.028	0.004	4.02822e-08	1	Gm29113
Osbpl9	1.85277e-12	0.237808	0.611	0.468	4.18134e-08	1	Osbpl9
Mir22hg	1.87726e-12	0.739242	0.185	0.099	4.23661e-08	1	Mir22hg
Baz2a	2.03127e-12	0.373076	0.526	0.388	4.58416e-08	1	Baz2a
Psenen	2.0654e-12	0.349024	0.732	0.595	4.6612e-08	1	Psenen
Rgs14	2.1199e-12	0.69594	0.226	0.13	4.78419e-08	1	Rgs14
Gm41386	2.13839e-12	2.62802	0.034	0.006	4.82592e-08	1	Gm41386
Nsun7	2.18348e-12	1.86515	0.058	0.017	4.92768e-08	1	Nsun7
Sbno2	2.38186e-12	0.39573	0.38	0.256	5.37539e-08	1	Sbno2
Dot1l	2.44728e-12	0.309317	0.417	0.286	5.52302e-08	1	Dot1l
Ern1	2.52738e-12	0.173413	0.553	0.401	5.7038e-08	1	Ern1
4930595D18Rik	2.57442e-12	0.18927	0.164	0.083	5.80996e-08	1	4930595D18Rik
Rangrf	2.65922e-12	1.04061	0.095	0.038	6.00134e-08	1	Rangrf
Nmb1	2.80596e-12	0.683755	0.297	0.187	6.33249e-08	1	Nmb
Edf11	2.82072e-12	0.342219	0.791	0.657	6.3658e-08	1	Edf1
AW549877	2.99527e-12	0.530376	0.207	0.115	6.75973e-08	1	AW549877
Arid5b	3.24233e-12	0.150132	0.886	0.777	7.31729e-08	1	Arid5b
Jun	3.34796e-12	0.395199	0.529	0.402	7.55567e-08	1	Jun
Cd6	3.45645e-12	0.128786	0.788	0.597	7.80051e-08	1	Cd6
Calcrl	3.52721e-12	0.503763	0.26	0.158	7.96021e-08	1	Calcrl
Sigirr	3.64393e-12	0.60532	0.286	0.18	8.22361e-08	1	Sigirr
Irf7	4.0104e-12	0.366857	0.519	0.376	9.05068e-08	1	Irf7
Slc2a1	4.38149e-12	0.476405	0.446	0.329	9.88816e-08	1	Slc2a1
Tspan17	4.63336e-12	2.1671	0.046	0.011	1.04566e-07	1	Tspan17
Csrp1	4.63778e-12	0.507573	0.383	0.26	1.04665e-07	1	Csrp1
Ppp1r181	4.66206e-12	0.382238	0.647	0.525	1.05213e-07	1	Ppp1r18
Cacnb4	4.91399e-12	2.23735	0.04	0.009	1.10899e-07	1	Cacnb4
Phtf2	4.97724e-12	0.285785	0.389	0.266	1.12326e-07	1	Phtf2
Myo1h	5.19086e-12	1.75161	0.063	0.02	1.17147e-07	1	Myo1h
Atp5d1	6.66126e-12	0.262445	0.883	0.73	1.50331e-07	1	Atp5d
C2cd4b	6.70473e-12	1.22034	0.052	0.015	1.51312e-07	1	C2cd4b
Lag31	6.8e-12	0.499905	0.553	0.417	1.53463e-07	1	Lag3
Gimap1os	7.22221e-12	0.506049	0.302	0.19	1.62991e-07	1	Gimap1os
1110008P14Rik1	7.30325e-12	0.541789	0.474	0.357	1.6482e-07	1	1110008P14Rik
Faim	7.37172e-12	0.661219	0.389	0.281	1.66365e-07	1	Faim
Gm37529	7.79607e-12	0.599527	0.221	0.129	1.75942e-07	1	Gm37529
Bcap29	8.22385e-12	0.440916	0.439	0.314	1.85596e-07	1	Bcap29
Rapgef6	8.36227e-12	0.106129	0.941	0.868	1.8872e-07	1	Rapgef6
Trpv2	8.39905e-12	0.438482	0.384	0.268	1.8955e-07	1	Trpv2
Ppm1b	8.41625e-12	0.356473	0.591	0.485	1.89938e-07	1	Ppm1b
Lcp2	8.66711e-12	0.214165	0.779	0.645	1.95599e-07	1	Lcp2
Ets1	9.43375e-12	0.160727	0.976	0.925	2.12901e-07	1	Ets1
Exoc6b	9.46038e-12	0.26048	0.533	0.388	2.13502e-07	1	Exoc6b
Plp2	9.55979e-12	0.603255	0.37	0.258	2.15745e-07	1	Plp2
Slc50a1	9.68031e-12	0.429343	0.51	0.383	2.18465e-07	1	Slc50a1
Plekha7	1.01025e-11	0.695964	0.113	0.049	2.27992e-07	1	Plekha7
Slc43a2	1.0188e-11	0.474887	0.272	0.17	2.29924e-07	1	Slc43a2
Zc3h12a	1.03962e-11	0.343232	0.431	0.308	2.34623e-07	1	Zc3h12a
Man1a	1.04985e-11	0.130126	0.717	0.57	2.3693e-07	1	Man1a
Cybb	1.06212e-11	0.666396	0.189	0.103	2.397e-07	1	Cybb
Elf2	1.07104e-11	0.266146	0.584	0.45	2.41713e-07	1	Elf2
Ppib1	1.10344e-11	0.289729	0.902	0.753	2.49025e-07	1	Ppib
Lamp2	1.14338e-11	0.373956	0.483	0.36	2.58038e-07	1	Lamp2
Ncf41	1.18201e-11	0.412386	0.545	0.414	2.66755e-07	1	Ncf4
Gnpnat1	1.18682e-11	0.795166	0.247	0.152	2.67841e-07	1	Gnpnat1
Fam173a	1.19344e-11	0.353654	0.57	0.433	2.69336e-07	1	Fam173a
Emsy	1.19349e-11	0.347125	0.497	0.371	2.69346e-07	1	Emsy
Calr1	1.21451e-11	0.314715	0.783	0.642	2.74091e-07	1	Calr
Lipo3	1.28388e-11	1.04951	0.115	0.052	2.89746e-07	1	Lipo3
Vps26a	1.36694e-11	0.702873	0.314	0.214	3.08491e-07	1	Vps26a
Il1rn	1.38345e-11	1.50978	0.063	0.021	3.12218e-07	1	Il1rn
Arf4	1.42037e-11	0.16563	0.871	0.752	3.2055e-07	1	Arf4
Tnfsf9	1.45311e-11	1.327	0.137	0.067	3.27938e-07	1	Tnfsf9
Gda	1.47651e-11	1.69943	0.054	0.016	3.33219e-07	1	Gda
Itpk1	1.57374e-11	0.337386	0.574	0.461	3.55161e-07	1	Itpk1
Cd3d1	1.58982e-11	0.244743	0.976	0.83	3.5879e-07	1	Cd3d
C9orf72	1.63488e-11	0.883847	0.145	0.073	3.6896e-07	1	C9orf72
Ppt1	1.70078e-11	0.40786	0.365	0.252	3.83832e-07	1	Ppt1
Gm34680	1.75789e-11	3.41329	0.021	0.003	3.9672e-07	1	Gm34680
Tdrd7	1.80455e-11	0.879221	0.128	0.06	4.0725e-07	1	Tdrd7
Kif3b	1.9156e-11	0.558669	0.277	0.176	4.32313e-07	1	Kif3b
Pik3ca	1.9661e-11	0.356745	0.537	0.416	4.43709e-07	1	Pik3ca
Cox201	1.99599e-11	0.411544	0.517	0.395	4.50455e-07	1	Cox20
Il4ra	1.9983e-11	0.238734	0.456	0.326	4.50976e-07	1	Il4ra
Lamtor51	2.00259e-11	0.431399	0.518	0.398	4.51946e-07	1	Lamtor5
Mpzl1	2.02374e-11	2.51517	0.023	0.003	4.56719e-07	1	Mpzl1
Msmo1	2.06913e-11	0.781264	0.193	0.109	4.6696e-07	1	Msmo1
Zswim4	2.10593e-11	0.436901	0.259	0.16	4.75267e-07	1	Zswim4
Zdhhc21	2.14819e-11	0.373646	0.376	0.26	4.84803e-07	1	Zdhhc21
Tgfb1	2.21097e-11	0.168106	0.753	0.594	4.98971e-07	1	Tgfb1
Prdx4	2.24027e-11	0.736357	0.227	0.135	5.05585e-07	1	Prdx4
Ptp4a2	2.30003e-11	0.165657	0.879	0.781	5.19072e-07	1	Ptp4a2
Foxo3	2.34337e-11	0.26724	0.379	0.255	5.28852e-07	1	Foxo3
Cnn21	2.41727e-11	0.285336	0.804	0.673	5.4553e-07	1	Cnn2
A430018G15Rik	2.43677e-11	2.13161	0.046	0.012	5.49929e-07	1	A430018G15Rik
Map3k5	2.50522e-11	0.153471	0.616	0.488	5.65378e-07	1	Map3k5
Isg15	2.5054e-11	0.421104	0.526	0.391	5.65419e-07	1	Isg15
Usp6nl	2.53003e-11	0.414746	0.2	0.112	5.70978e-07	1	Usp6nl
Fam126a	2.70493e-11	0.555292	0.322	0.218	6.1045e-07	1	Fam126a
Galc	2.74092e-11	0.673303	0.195	0.11	6.1857e-07	1	Galc
Anxa21	2.84077e-11	0.342294	0.71	0.565	6.41106e-07	1	Anxa2
Gsk3b	2.90177e-11	0.182603	0.738	0.628	6.54871e-07	1	Gsk3b
Lrrfip1	2.96428e-11	0.201062	0.851	0.716	6.6898e-07	1	Lrrfip1
Rngtt	3.1666e-11	0.193559	0.722	0.591	7.14638e-07	1	Rngtt
Scaper	3.18526e-11	0.219119	0.592	0.455	7.1885e-07	1	Scaper
Cfl11	3.25479e-11	0.244209	0.962	0.82	7.34541e-07	1	Cfl1
Ift81	3.30305e-11	1.85882	0.039	0.009	7.45433e-07	1	Ift81
Ipcef1	3.40371e-11	0.19769	0.698	0.57	7.68149e-07	1	Ipcef1
Ttll10	3.54563e-11	1.07947	0.048	0.013	8.00178e-07	1	Ttll10
Gm28836	3.66937e-11	2.53492	0.028	0.005	8.28104e-07	1	Gm28836
Stk40	3.77365e-11	0.438224	0.373	0.26	8.51636e-07	1	Stk40
B9d2	3.77611e-11	0.816781	0.262	0.167	8.52193e-07	1	B9d2
Serpina3f	3.9238e-11	1.49887	0.103	0.046	8.85524e-07	1	Serpina3f
Eml2	4.01705e-11	0.861832	0.212	0.126	9.06567e-07	1	Eml2
Erc1	4.04819e-11	0.33244	0.307	0.2	9.13596e-07	1	Erc1
Pgk1	4.07514e-11	0.350565	0.695	0.549	9.19677e-07	1	Pgk1
Rab6b	4.6608e-11	0.520063	0.183	0.099	1.05185e-06	1	Rab6b
Srxn1	4.69474e-11	1.71291	0.099	0.043	1.05951e-06	1	Srxn1
Svbp	4.85706e-11	0.522606	0.466	0.355	1.09614e-06	1	Svbp
Csnk1g3	4.91449e-11	0.147829	0.628	0.484	1.1091e-06	1	Csnk1g3
Tln11	4.99006e-11	0.222814	0.856	0.757	1.12616e-06	1	Tln1
Casp6	5.023e-11	1.14055	0.173	0.096	1.13359e-06	1	Casp6
Klf12	5.06592e-11	0.739476	0.203	0.116	1.14328e-06	1	Klf12
Atl3	5.56926e-11	0.266082	0.479	0.352	1.25687e-06	1	Atl3
Virma	5.61811e-11	0.219038	0.573	0.438	1.2679e-06	1	Virma
Morf4l1	5.87595e-11	0.193928	0.898	0.773	1.32609e-06	1	Morf4l1
Arfgef1	5.93279e-11	0.162981	0.675	0.551	1.33891e-06	1	Arfgef1
Stx6	6.13043e-11	0.30693	0.463	0.338	1.38352e-06	1	Stx6
Irf2	6.45266e-11	0.211186	0.76	0.636	1.45624e-06	1	Irf2
Wdr26	6.64616e-11	0.182882	0.709	0.577	1.4999e-06	1	Wdr26
Pqlc1	7.32712e-11	0.823422	0.157	0.083	1.65359e-06	1	Pqlc1
Tbc1d10c1	7.55539e-11	0.245691	0.685	0.553	1.7051e-06	1	Tbc1d10c
Irs2	7.58023e-11	0.49365	0.193	0.109	1.71071e-06	1	Irs2
Atcay	7.68282e-11	0.956932	0.111	0.052	1.73386e-06	1	Atcay
Cmas	7.77838e-11	0.364601	0.427	0.311	1.75543e-06	1	Cmas
Uhrf1bp1l	7.85452e-11	0.20445	0.479	0.35	1.77261e-06	1	Uhrf1bp1l
Klc3	7.98002e-11	1.26426	0.126	0.062	1.80093e-06	1	Klc3
Inpp4a	8.00154e-11	0.199184	0.346	0.23	1.80579e-06	1	Inpp4a
Ccser2	8.23701e-11	0.247652	0.458	0.339	1.85893e-06	1	Ccser2
Zfp148	8.35294e-11	0.189753	0.738	0.627	1.88509e-06	1	Zfp148
Mxd41	8.60952e-11	0.287693	0.546	0.42	1.943e-06	1	Mxd4
Med13	8.85929e-11	0.22517	0.64	0.512	1.99936e-06	1	Med13
Ywhah	9.05964e-11	0.318829	0.69	0.534	2.04458e-06	1	Ywhah
Lypla21	9.17936e-11	0.549564	0.389	0.281	2.0716e-06	1	Lypla2
Htatip21	9.34633e-11	0.624053	0.322	0.218	2.10928e-06	1	Htatip2
Pmepa1	9.6467e-11	0.15614	0.565	0.433	2.17707e-06	1	Pmepa1
Gm11110	9.71609e-11	0.494876	0.244	0.15	2.19273e-06	1	Gm11110
Ly96	9.73541e-11	1.3024	0.087	0.036	2.19709e-06	1	Ly96
Mmp9	1.06679e-10	2.07204	0.031	0.006	2.40754e-06	1	Mmp9
Yipf31	1.11832e-10	0.434724	0.387	0.274	2.52383e-06	1	Yipf3
Arhgef28	1.18777e-10	2.5952	0.027	0.005	2.68056e-06	1	Arhgef28
Zc3h15	1.25273e-10	0.284569	0.713	0.601	2.82717e-06	1	Zc3h15
Atp6v0c	1.27738e-10	0.253207	0.77	0.634	2.88278e-06	1	Atp6v0c
Tcn2	1.33896e-10	0.888709	0.118	0.056	3.02176e-06	1	Tcn2
Serpinb6a1	1.38501e-10	0.399086	0.501	0.381	3.1257e-06	1	Serpinb6a
Srrm2	1.40378e-10	0.104556	0.981	0.927	3.16806e-06	1	Srrm2
Rexo51	1.41215e-10	0.386885	0.321	0.215	3.18694e-06	1	Rexo5
Arel1	1.42582e-10	0.623169	0.286	0.19	3.21779e-06	1	Arel1
Ifi47	1.44156e-10	0.404903	0.624	0.504	3.25332e-06	1	Ifi47
Add3	1.48701e-10	0.246883	0.591	0.464	3.35589e-06	1	Add3
Trpm4	1.52953e-10	0.900089	0.122	0.059	3.45184e-06	1	Trpm4
Tasp1	1.57034e-10	0.244462	0.397	0.283	3.54394e-06	1	Tasp1
Traf6	1.6489e-10	0.219377	0.387	0.274	3.72125e-06	1	Traf6
Sytl21	1.66131e-10	0.230611	0.55	0.417	3.74925e-06	1	Sytl2
Slc28a21	1.699e-10	0.232361	0.45	0.327	3.83431e-06	1	Slc28a2
Agpat3	1.83822e-10	0.364791	0.493	0.375	4.14849e-06	1	Agpat3
Zhx2	1.89279e-10	0.183422	0.419	0.29	4.27166e-06	1	Zhx2
Lamc2	1.8971e-10	3.05724	0.031	0.006	4.28137e-06	1	Lamc2
Phf11a	1.96328e-10	1.08757	0.207	0.125	4.43073e-06	1	Phf11a
Rasa2	2.00974e-10	0.159452	0.6	0.469	4.53558e-06	1	Rasa2
Ldhb	2.09245e-10	0.611497	0.184	0.105	4.72224e-06	1	Ldhb
1810026B05Rik	2.1023e-10	0.158921	0.765	0.653	4.74446e-06	1	1810026B05Rik
Myl12a1	2.11485e-10	0.276423	0.859	0.699	4.77278e-06	1	Myl12a
Rab7	2.1276e-10	0.188732	0.679	0.546	4.80157e-06	1	Rab7
Ube2e3	2.14282e-10	0.527633	0.309	0.209	4.83592e-06	1	Ube2e3
Mvb12a	2.16152e-10	0.472284	0.458	0.342	4.87811e-06	1	Mvb12a
Tmtc2	2.3129e-10	1.13247	0.086	0.036	5.21976e-06	1	Tmtc2
Derl1	2.36789e-10	0.340758	0.507	0.385	5.34386e-06	1	Derl1
Ube4b	2.37233e-10	0.29479	0.397	0.286	5.35387e-06	1	Ube4b
Dad1	2.42547e-10	0.242943	0.87	0.742	5.4738e-06	1	Dad1
Msl3l2	2.45353e-10	1.57405	0.072	0.028	5.53713e-06	1	Msl3l2
Neu3	2.486e-10	1.18181	0.086	0.036	5.6104e-06	1	Neu3
Sfmbt2	2.49156e-10	1.09876	0.078	0.031	5.62294e-06	1	Sfmbt2
Rapgef2	2.5609e-10	0.142034	0.636	0.494	5.77943e-06	1	Rapgef2
Atp9b	2.6877e-10	0.153511	0.621	0.499	6.0656e-06	1	Atp9b
Ormdl3	2.79455e-10	0.653985	0.326	0.227	6.30674e-06	1	Ormdl3
Fez2	2.80617e-10	0.618818	0.196	0.114	6.33296e-06	1	Fez2
Smim151	3.01956e-10	0.538588	0.334	0.231	6.81454e-06	1	Smim15
Ppp1r16b	3.31107e-10	0.154249	0.905	0.817	7.47243e-06	1	Ppp1r16b
Tcp11l2	3.43658e-10	0.264568	0.37	0.252	7.75568e-06	1	Tcp11l2
Il1r2	3.4807e-10	0.450283	0.204	0.118	7.85524e-06	1	Il1r2
Dapp1	3.55665e-10	0.27464	0.511	0.394	8.02664e-06	1	Dapp1
Hspa4l	3.63811e-10	0.385801	0.334	0.231	8.21048e-06	1	Hspa4l
Sqstm1	3.65188e-10	0.174916	0.721	0.594	8.24157e-06	1	Sqstm1
Aftph	3.71396e-10	0.215842	0.612	0.486	8.38166e-06	1	Aftph
Ankrd12	3.74955e-10	0.108167	0.863	0.75	8.46198e-06	1	Ankrd12
Parp11	3.84148e-10	0.371075	0.298	0.194	8.66945e-06	1	Parp11
Amdhd2	4.2243e-10	0.842919	0.188	0.109	9.5334e-06	1	Amdhd2
Golga7	4.24138e-10	0.432626	0.448	0.343	9.57195e-06	1	Golga7
Rassf6	4.3963e-10	2.53996	0.031	0.007	9.92157e-06	1	Rassf6
Crmp1	4.40231e-10	0.792701	0.172	0.096	9.93513e-06	1	Crmp1
Arntl	4.41591e-10	0.185794	0.424	0.303	9.96582e-06	1	Arntl
Tmem64	4.41593e-10	0.173944	0.285	0.182	9.96586e-06	1	Tmem64
Gm19684	4.46683e-10	0.480011	0.195	0.113	1.00807e-05	1	Gm19684
Itsn2	4.52144e-10	0.125457	0.762	0.637	1.0204e-05	1	Itsn2
Bcl2a1b	4.81366e-10	0.2607	0.754	0.612	1.08635e-05	1	Bcl2a1b
Irf5	4.83419e-10	0.883482	0.169	0.096	1.09098e-05	1	Irf5
Usp18	4.87587e-10	0.203237	0.31	0.203	1.10039e-05	1	Usp18
Parp9	5.00438e-10	0.259861	0.545	0.422	1.12939e-05	1	Parp9
Rbm47	5.21322e-10	0.373558	0.223	0.133	1.17652e-05	1	Rbm47
Map2k5	5.36922e-10	0.196493	0.537	0.42	1.21172e-05	1	Map2k5
P2ry10	5.38048e-10	0.165283	0.726	0.606	1.21427e-05	1	P2ry10
Dtnb	5.53491e-10	0.220428	0.577	0.453	1.24912e-05	1	Dtnb
Gabpb1	5.76003e-10	0.210402	0.477	0.361	1.29992e-05	1	Gabpb1
Tbk1	5.89882e-10	0.199375	0.528	0.412	1.33125e-05	1	Tbk1
Pmaip1	5.90366e-10	0.470896	0.272	0.178	1.33234e-05	1	Pmaip1
Wsb1	6.32197e-10	0.302208	0.544	0.433	1.42674e-05	1	Wsb1
Axl	6.335e-10	0.706661	0.144	0.077	1.42968e-05	1	Axl
Hk1	6.45369e-10	0.336704	0.507	0.392	1.45647e-05	1	Hk1
Flywch2	6.48764e-10	1.62109	0.067	0.025	1.46413e-05	1	Flywch2
Lnx2	6.57979e-10	0.223548	0.364	0.254	1.48493e-05	1	Lnx2
Mrpl541	6.68622e-10	0.386903	0.528	0.414	1.50895e-05	1	Mrpl54
Sesn1	6.87028e-10	0.271671	0.379	0.269	1.55049e-05	1	Sesn1
Tle51	7.06897e-10	0.239401	0.919	0.766	1.59533e-05	1	Tle5
Samd11	7.31869e-10	1.20305	0.056	0.019	1.65168e-05	1	Samd11
Tes	7.36195e-10	0.230275	0.695	0.571	1.66145e-05	1	Tes
Hmgcr	7.44334e-10	0.369762	0.4	0.291	1.67981e-05	1	Hmgcr
Gm30541	7.65016e-10	0.793787	0.109	0.052	1.72649e-05	1	Gm30541
Wasf2	7.749e-10	0.152449	0.764	0.651	1.74879e-05	1	Wasf2
Pqlc31	7.87271e-10	0.57477	0.248	0.158	1.77671e-05	1	Pqlc3
Adar	8.08132e-10	0.269084	0.393	0.277	1.82379e-05	1	Adar
Ccdc88c	8.18582e-10	0.144019	0.744	0.637	1.84738e-05	1	Ccdc88c
BC049352	8.33735e-10	1.35363	0.055	0.018	1.88157e-05	1	BC049352
Bsg	8.79147e-10	0.238378	0.703	0.558	1.98406e-05	1	Bsg
Irf81	8.95112e-10	0.375009	0.428	0.314	2.02009e-05	1	Irf8
Alg9	9.22742e-10	0.983228	0.172	0.1	2.08244e-05	1	Alg9
Gm45345	9.414e-10	0.95655	0.047	0.014	2.12455e-05	1	Gm45345
Txndc171	9.45237e-10	0.370527	0.587	0.461	2.13321e-05	1	Txndc17
Usp33	9.47374e-10	0.366087	0.193	0.113	2.13803e-05	1	Usp33
Pts1	9.5738e-10	0.586673	0.302	0.206	2.16062e-05	1	Pts
Iffo2	9.68854e-10	0.637392	0.191	0.112	2.18651e-05	1	Iffo2
Wdr66	1.04845e-09	1.57642	0.044	0.013	2.36615e-05	1	Wdr66
Sash3	1.0651e-09	0.297039	0.499	0.38	2.40371e-05	1	Sash3
Krtcap21	1.08557e-09	0.28142	0.8	0.661	2.44991e-05	1	Krtcap2
L1cam	1.09448e-09	0.676523	0.133	0.069	2.47003e-05	1	L1cam
Paqr8	1.09643e-09	1.0522	0.085	0.036	2.47442e-05	1	Paqr8
Lcp1	1.10685e-09	0.212428	0.954	0.833	2.49793e-05	1	Lcp1
Slc25a24	1.1094e-09	0.668697	0.234	0.148	2.50369e-05	1	Slc25a24
Mndal	1.13364e-09	0.147005	0.891	0.791	2.5584e-05	1	Mndal
Anxa41	1.19991e-09	0.936536	0.183	0.109	2.70795e-05	1	Anxa4
Atp6v1g11	1.23398e-09	0.342874	0.609	0.49	2.78485e-05	1	Atp6v1g1
Reep51	1.27212e-09	0.232277	0.784	0.627	2.87093e-05	1	Reep5
Yipf11	1.28081e-09	0.423939	0.45	0.349	2.89054e-05	1	Yipf1
Lgals8	1.31221e-09	0.281545	0.354	0.246	2.9614e-05	1	Lgals8
Rap2c	1.31835e-09	0.543042	0.298	0.2	2.97525e-05	1	Rap2c
Pon2	1.34997e-09	0.283699	0.452	0.34	3.04661e-05	1	Pon2
Gadd45a	1.41697e-09	1.04351	0.098	0.045	3.19783e-05	1	Gadd45a
Il2rb1	1.42133e-09	0.178111	0.893	0.751	3.20766e-05	1	Il2rb
Dazap21	1.42991e-09	0.289103	0.651	0.536	3.22702e-05	1	Dazap2
Rnh1	1.44635e-09	0.291149	0.572	0.448	3.26411e-05	1	Rnh1
Chmp3	1.52682e-09	0.351342	0.456	0.346	3.44574e-05	1	Chmp3
Ndufb91	1.61089e-09	0.279971	0.74	0.598	3.63547e-05	1	Ndufb9
Il27ra	1.62865e-09	0.167012	0.482	0.359	3.67553e-05	1	Il27ra
Smim111	1.63936e-09	0.427904	0.444	0.331	3.69972e-05	1	Smim11
Capzb1	1.6631e-09	0.214665	0.87	0.732	3.75327e-05	1	Capzb
Gm300541	1.71329e-09	0.166161	0.344	0.233	3.86655e-05	1	Gm30054
Tmed10	1.71849e-09	0.271472	0.667	0.545	3.87828e-05	1	Tmed10
Trim16	1.72375e-09	1.25076	0.063	0.024	3.89017e-05	1	Trim16
Rbm38	1.75364e-09	0.590288	0.282	0.19	3.95762e-05	1	Rbm38
Lemd3	1.77774e-09	0.323985	0.395	0.286	4.012e-05	1	Lemd3
Ash1l	1.79683e-09	0.130248	0.764	0.648	4.05508e-05	1	Ash1l
Eid11	1.82698e-09	0.544622	0.392	0.29	4.12313e-05	1	Eid1
Erbin	1.86398e-09	0.179314	0.737	0.625	4.20664e-05	1	Erbin
Ndufa4	1.87576e-09	0.24358	0.761	0.616	4.23322e-05	1	Ndufa4
F730311O21Rik	1.90802e-09	3.62935	0.017	0.002	4.30601e-05	1	F730311O21Rik
Cdcp1	1.91064e-09	2.08084	0.017	0.002	4.31193e-05	1	Cdcp1
Leprot	1.94536e-09	0.560176	0.307	0.212	4.3903e-05	1	Leprot
Zfc3h1	1.94682e-09	0.256685	0.576	0.46	4.39359e-05	1	Zfc3h1
Camkmt	1.99835e-09	0.318672	0.389	0.283	4.50987e-05	1	Camkmt
Cdc42	2.00159e-09	0.181175	0.958	0.864	4.5172e-05	1	Cdc42
Tmem164	2.0246e-09	0.207907	0.585	0.473	4.56911e-05	1	Tmem164
Ralgds	2.05686e-09	0.703017	0.122	0.062	4.64192e-05	1	Ralgds
Nucb11	2.16895e-09	0.380524	0.538	0.428	4.89488e-05	1	Nucb1
Zfp870	2.174e-09	2.18742	0.028	0.006	4.90627e-05	1	Zfp870
Parp10	2.19362e-09	0.262108	0.29	0.191	4.95056e-05	1	Parp10
Gsdmd	2.32514e-09	0.613723	0.298	0.207	5.24737e-05	1	Gsdmd
Snx30	2.33976e-09	0.579561	0.152	0.083	5.28038e-05	1	Snx30
Micu1	2.46869e-09	0.245557	0.373	0.268	5.57134e-05	1	Micu1
Tbc1d14	2.48562e-09	0.199417	0.37	0.263	5.60955e-05	1	Tbc1d14
Zfp9831	2.50398e-09	0.925531	0.158	0.09	5.65098e-05	1	Zfp983
Nr6a1	2.52638e-09	0.746673	0.16	0.09	5.70154e-05	1	Nr6a1
Map4k2	2.53193e-09	0.332942	0.357	0.254	5.71406e-05	1	Map4k2
Gm49735	2.55233e-09	1.75078	0.051	0.017	5.7601e-05	1	Gm49735
Rabac1	2.57183e-09	0.261065	0.746	0.631	5.80412e-05	1	Rabac1
Rsf1	2.71673e-09	0.117426	0.71	0.601	6.13112e-05	1	Rsf1
Ptger4	2.98681e-09	0.189514	0.326	0.223	6.74064e-05	1	Ptger4
Cd70	3.02902e-09	1.88764	0.055	0.019	6.8359e-05	1	Cd70
Sgpl1	3.22908e-09	0.379855	0.27	0.179	7.28739e-05	1	Sgpl1
Rnf24	3.26278e-09	0.767153	0.169	0.099	7.36343e-05	1	Rnf24
Abhd12	3.30212e-09	0.237399	0.432	0.318	7.45221e-05	1	Abhd12
Atp5mpl1	3.35181e-09	0.242072	0.734	0.599	7.56436e-05	1	Atp5mpl
H131	3.42517e-09	0.228521	0.632	0.51	7.72992e-05	1	H13
Ndufb1-ps1	3.44696e-09	0.252483	0.769	0.624	7.7791e-05	1	Ndufb1-ps
Tbc1d15	3.60954e-09	0.162952	0.466	0.347	8.14601e-05	1	Tbc1d15
Pfkl	3.71417e-09	0.326567	0.408	0.299	8.38214e-05	1	Pfkl
Zmynd11	3.71605e-09	0.147683	0.569	0.45	8.38639e-05	1	Zmynd11
Crbn1	3.76347e-09	0.261922	0.533	0.425	8.4934e-05	1	Crbn
Ikbke	3.78441e-09	0.398123	0.267	0.175	8.54066e-05	1	Ikbke
Yif1b	3.97167e-09	0.663645	0.286	0.197	8.96328e-05	1	Yif1b
Arrb1	3.99923e-09	0.390826	0.169	0.097	9.02546e-05	1	Arrb1
Fkbp1a	4.05731e-09	0.269465	0.722	0.592	9.15653e-05	1	Fkbp1a
Spred2	4.07146e-09	0.297488	0.408	0.3	9.18847e-05	1	Spred2
Orai1	4.10869e-09	0.178813	0.687	0.562	9.27249e-05	1	Orai1
Gm42109	4.23183e-09	2.92691	0.015	0.001	9.55039e-05	1	Gm42109
Vcp	4.40268e-09	0.233709	0.643	0.529	9.93596e-05	1	Vcp
Csk	4.4428e-09	0.281753	0.585	0.476	0.000100265	1	Csk
Sec62	4.47953e-09	0.168705	0.789	0.668	0.000101094	1	Sec62
Git2	4.48277e-09	0.159436	0.612	0.497	0.000101167	1	Git2
Atp6v0e1	4.69926e-09	0.25788	0.773	0.648	0.000106053	1	Atp6v0e
Ninj2	4.93559e-09	1.61283	0.067	0.027	0.000111386	1	Ninj2
Rprd2	4.93983e-09	0.119769	0.53	0.415	0.000111482	1	Rprd2
Sys11	5.01755e-09	0.348855	0.603	0.499	0.000113236	1	Sys1
2210016F16Rik	5.29636e-09	0.557939	0.346	0.255	0.000119528	1	2210016F16Rik
Pold41	5.42872e-09	0.424697	0.487	0.386	0.000122515	1	Pold4
Ube2r2	5.48802e-09	0.230377	0.554	0.44	0.000123854	1	Ube2r2
Gnb1	5.53435e-09	0.177333	0.85	0.716	0.000124899	1	Gnb1
Supt4a1	5.5946e-09	0.26564	0.772	0.651	0.000126259	1	Supt4a
Rhoc1	5.64272e-09	0.909299	0.188	0.114	0.000127345	1	Rhoc
Fyb	5.65743e-09	0.120904	0.966	0.916	0.000127677	1	Fyb
Adgrl2	5.76622e-09	3.59526	0.02	0.003	0.000130132	1	Adgrl2
Tmem135	6.07366e-09	0.184613	0.541	0.43	0.00013707	1	Tmem135
Zfand6	6.50458e-09	0.219796	0.713	0.595	0.000146795	1	Zfand6
Tmem120a	6.69237e-09	0.871631	0.204	0.129	0.000151033	1	Tmem120a
Sptlc2	6.73246e-09	0.203641	0.517	0.398	0.000151938	1	Sptlc2
Rps6ka11	6.78392e-09	0.302238	0.487	0.376	0.0001531	1	Rps6ka1
Ramp1	6.80741e-09	0.232709	0.285	0.19	0.00015363	1	Ramp1
Ccdc61	6.90395e-09	0.341092	0.349	0.249	0.000155808	1	Ccdc6
Oit3	7.52205e-09	2.94892	0.028	0.006	0.000169758	1	Oit3
Slc4a8	7.67383e-09	1.03697	0.115	0.06	0.000173183	1	Slc4a8
Rhoa	7.68563e-09	0.189977	0.906	0.788	0.000173449	1	Rhoa
Ulk1	7.81313e-09	0.464706	0.181	0.108	0.000176327	1	Ulk1
Xaf1	7.89357e-09	0.299583	0.482	0.369	0.000178142	1	Xaf1
Rab2a	7.95943e-09	0.149599	0.891	0.783	0.000179628	1	Rab2a
Cap11	8.23817e-09	0.213292	0.757	0.634	0.000185919	1	Cap1
Mapk6	8.29531e-09	0.459946	0.307	0.217	0.000187209	1	Mapk6
Prelid11	8.30615e-09	0.235454	0.706	0.57	0.000187453	1	Prelid1
C1galt1	8.37135e-09	0.418374	0.271	0.182	0.000188925	1	C1galt1
Helz2	8.37263e-09	0.207004	0.34	0.236	0.000188954	1	Helz2
Ppfia1	8.37397e-09	0.151308	0.43	0.318	0.000188984	1	Ppfia1
Esco1	8.42988e-09	0.130492	0.617	0.493	0.000190246	1	Esco1
Ahnak	8.48026e-09	0.201257	0.836	0.717	0.000191383	1	Ahnak
Sar1a	8.62312e-09	0.377205	0.471	0.364	0.000194607	1	Sar1a
Dkkl11	8.79353e-09	0.616915	0.224	0.142	0.000198452	1	Dkkl1
Ptpn5	8.98518e-09	0.917147	0.103	0.051	0.000202777	1	Ptpn5
Ndufb71	9.55418e-09	0.210941	0.789	0.632	0.000215619	1	Ndufb7
Fam210b	9.65418e-09	0.761016	0.164	0.095	0.000217875	1	Fam210b
Vcpip1	9.77712e-09	0.181407	0.407	0.298	0.00022065	1	Vcpip1
Rnpep	9.95443e-09	0.363155	0.361	0.268	0.000224652	1	Rnpep
Nfkb2	1.01347e-08	0.405056	0.338	0.24	0.000228721	1	Nfkb2
Trabd	1.0151e-08	0.274715	0.426	0.32	0.000229088	1	Trabd
Fam53b	1.03234e-08	0.100142	0.391	0.276	0.000232977	1	Fam53b
Ifih1	1.03494e-08	0.358471	0.362	0.26	0.000233566	1	Ifih1
Xpo6	1.05932e-08	0.103729	0.451	0.339	0.000239067	1	Xpo6
Arid4a	1.08378e-08	0.149296	0.707	0.609	0.000244586	1	Arid4a
Oasl2	1.09136e-08	0.446509	0.187	0.111	0.000246297	1	Oasl2
Tmem192	1.10485e-08	0.42968	0.377	0.275	0.000249342	1	Tmem192
Susd3	1.11079e-08	0.306026	0.366	0.262	0.000250682	1	Susd3
Cass4	1.11609e-08	0.68065	0.086	0.039	0.00025188	1	Cass4
Actr3	1.21428e-08	0.204868	0.942	0.83	0.000274039	1	Actr3
Gpr107	1.21516e-08	0.256751	0.38	0.28	0.000274238	1	Gpr107
Acap1	1.25733e-08	0.257848	0.554	0.442	0.000283753	1	Acap1
Slc35d1	1.27296e-08	0.304242	0.348	0.252	0.000287281	1	Slc35d1
Rcbtb2	1.27383e-08	0.192922	0.318	0.22	0.000287478	1	Rcbtb2
Rbx11	1.30454e-08	0.218307	0.809	0.67	0.000294409	1	Rbx1
Syf2	1.30828e-08	0.242013	0.672	0.558	0.000295253	1	Syf2
Dap3	1.30946e-08	0.449301	0.372	0.275	0.00029552	1	Dap3
A330023F24Rik	1.3296e-08	0.326664	0.427	0.322	0.000300064	1	A330023F24Rik
Gtf2ird1	1.36444e-08	0.690603	0.166	0.099	0.000307927	1	Gtf2ird1
Cox6b11	1.40668e-08	0.207977	0.871	0.733	0.000317458	1	Cox6b1
Secisbp2l	1.40715e-08	0.309298	0.353	0.256	0.000317565	1	Secisbp2l
Ogfr	1.42308e-08	0.329759	0.439	0.331	0.000321161	1	Ogfr
Mdh2	1.44164e-08	0.270927	0.713	0.57	0.00032535	1	Mdh2
Cnst	1.45443e-08	0.257632	0.271	0.183	0.000328235	1	Cnst
Disp1	1.45709e-08	0.337391	0.217	0.138	0.000328836	1	Disp1
Kdm2b	1.46729e-08	0.166126	0.819	0.692	0.000331138	1	Kdm2b
Slc45a41	1.51959e-08	0.848753	0.17	0.102	0.000342941	1	Slc45a4
Atf6	1.6085e-08	0.171935	0.482	0.368	0.000363007	1	Atf6
Pttg11	1.60895e-08	0.441264	0.49	0.392	0.000363108	1	Pttg1
Zbtb10	1.62309e-08	0.47069	0.082	0.036	0.000366298	1	Zbtb10
Eif4e2	1.64948e-08	0.300667	0.544	0.43	0.000372254	1	Eif4e2
Sertad1	1.66633e-08	0.41861	0.427	0.326	0.000376056	1	Sertad1
Pbxip1	1.68851e-08	0.252117	0.533	0.425	0.000381063	1	Pbxip1
Dctn6	1.70203e-08	0.373716	0.407	0.301	0.000384113	1	Dctn6
Mgrn1	1.7363e-08	0.302124	0.191	0.116	0.000391848	1	Mgrn1
Gm15657	1.82872e-08	2.8217	0.015	0.002	0.000412706	1	Gm15657
E130308A19Rik	1.83582e-08	0.256708	0.287	0.194	0.000414309	1	E130308A19Rik
Eif4ebp1	1.88714e-08	0.651598	0.213	0.137	0.000425889	1	Eif4ebp1
Cmpk1	1.88988e-08	0.36002	0.536	0.433	0.000426509	1	Cmpk1
Rnf215	1.9625e-08	0.759747	0.149	0.085	0.000442897	1	Rnf215
Ltf	1.97665e-08	2.47465	0.032	0.008	0.00044609	1	Ltf
Gcnt11	2.00346e-08	0.529062	0.197	0.123	0.00045214	1	Gcnt1
Gm11290	2.0117e-08	0.271691	0.173	0.1	0.000454	1	Gm11290
Lztfl1	2.03815e-08	0.488642	0.251	0.167	0.00045997	1	Lztfl1
Cib1	2.11507e-08	0.436276	0.391	0.296	0.000477328	1	Cib1
Phc3	2.11531e-08	0.115464	0.573	0.454	0.000477383	1	Phc3
Muc4	2.12783e-08	2.35941	0.017	0.003	0.000480208	1	Muc4
Nmi	2.15439e-08	0.237354	0.554	0.441	0.000486202	1	Nmi
Twf2	2.16871e-08	0.348305	0.454	0.348	0.000489434	1	Twf2
Dis3l2	2.36485e-08	0.190566	0.54	0.429	0.000533699	1	Dis3l2
Tmem184b	2.39427e-08	0.428157	0.221	0.144	0.000540339	1	Tmem184b
Tmem2341	2.40213e-08	0.17778	0.701	0.592	0.000542112	1	Tmem234
Sem11	2.41456e-08	0.238534	0.852	0.723	0.000544918	1	Sem1
E130208F15Rik	2.41707e-08	1.81471	0.04	0.013	0.000545484	1	E130208F15Rik
Tesc	2.45808e-08	0.559625	0.247	0.164	0.000554739	1	Tesc
Ssu72	2.52172e-08	0.259602	0.623	0.514	0.000569101	1	Ssu72
Tmed7	2.52382e-08	0.435595	0.35	0.262	0.000569576	1	Tmed7
Pdcd10	2.53732e-08	0.190797	0.713	0.592	0.000572623	1	Pdcd10
Rasgrp4	2.55551e-08	1.30115	0.039	0.012	0.000576728	1	Rasgrp4
Slc52a3	2.56631e-08	1.49344	0.072	0.031	0.000579165	1	Slc52a3
Rassf3	2.59871e-08	0.304037	0.281	0.191	0.000586477	1	Rassf3
Ube2f	2.66521e-08	0.329064	0.376	0.277	0.000601484	1	Ube2f
Sh3glb11	2.78309e-08	0.223472	0.772	0.649	0.000628088	1	Sh3glb1
Traf3ip3	2.90237e-08	0.139459	0.65	0.534	0.000655007	1	Traf3ip3
Dlgap4	2.96892e-08	0.373096	0.325	0.228	0.000670025	1	Dlgap4
Tbcb1	2.98529e-08	0.279979	0.533	0.424	0.000673721	1	Tbcb
Uqcr111	2.98947e-08	0.262393	0.597	0.49	0.000674664	1	Uqcr11
Ccdc125	3.0426e-08	0.464023	0.226	0.147	0.000686654	1	Ccdc125
Gbe1	3.13125e-08	0.274403	0.302	0.21	0.000706661	1	Gbe1
Stam2	3.18156e-08	0.413304	0.344	0.253	0.000718013	1	Stam2
Son	3.25189e-08	0.100908	0.922	0.844	0.000733886	1	Son
Synj1	3.30201e-08	0.227172	0.408	0.303	0.000745198	1	Synj1
Hdac8	3.33779e-08	0.229902	0.581	0.468	0.000753272	1	Hdac8
Flna	3.37825e-08	0.301439	0.434	0.335	0.000762403	1	Flna
Hipk2	3.45562e-08	0.157379	0.354	0.255	0.000779864	1	Hipk2
Chic1	3.57018e-08	0.570392	0.153	0.088	0.000805718	1	Chic1
Atg16l2	3.57639e-08	0.104306	0.408	0.302	0.000807119	1	Atg16l2
6330403K07Rik	3.60668e-08	1.04421	0.078	0.035	0.000813955	1	6330403K07Rik
St3gal5	3.64174e-08	1.44694	0.063	0.026	0.000821869	1	St3gal5
9230111E07Rik	3.74032e-08	1.74153	0.04	0.013	0.000844115	1	9230111E07Rik
Bmp7	3.78814e-08	0.618266	0.086	0.04	0.000854907	1	Bmp7
Psme1	3.8373e-08	0.184162	0.905	0.775	0.000866001	1	Psme1
Dctpp1	3.89283e-08	0.559436	0.317	0.226	0.000878534	1	Dctpp1
Rheb	3.89644e-08	0.130752	0.638	0.516	0.000879348	1	Rheb
Lysmd3	3.91578e-08	0.462445	0.234	0.153	0.000883713	1	Lysmd3
Gm15340	3.91614e-08	2.03638	0.02	0.004	0.000883794	1	Gm15340
Tmc8	3.95037e-08	0.413088	0.177	0.107	0.000891521	1	Tmc8
Pon3	4.01577e-08	0.79946	0.118	0.064	0.000906278	1	Pon3
Sirt2	4.09628e-08	0.25637	0.459	0.356	0.000924448	1	Sirt2
Traj20	4.26831e-08	1.28018	0.026	0.006	0.000963271	1	Traj20
Vgll4	4.34646e-08	0.106311	0.847	0.739	0.00098091	1	Vgll4
Zcchc18	4.46874e-08	1.08838	0.097	0.048	0.00100851	1	Zcchc18
Zfp871	4.50813e-08	0.143453	0.428	0.321	0.0010174	1	Zfp871
Taldo11	4.54896e-08	0.252153	0.701	0.574	0.00102661	1	Taldo1
Pgam1	4.57799e-08	0.287974	0.609	0.474	0.00103316	1	Pgam1
Tmem106a	4.62809e-08	0.985714	0.101	0.051	0.00104447	1	Tmem106a
Vav3	4.75716e-08	0.117745	0.49	0.372	0.0010736	1	Vav3
Eno3	4.76378e-08	1.2783	0.087	0.042	0.00107509	1	Eno3
Kctd14	4.77439e-08	1.69859	0.038	0.011	0.00107748	1	Kctd14
Ahcyl2	4.78553e-08	0.103189	0.58	0.46	0.00108	1	Ahcyl2
St8sia4	4.84386e-08	0.191261	0.584	0.48	0.00109316	1	St8sia4
Rab11b	4.97083e-08	0.24221	0.573	0.46	0.00112182	1	Rab11b
Mdm2	5.00299e-08	0.239834	0.468	0.365	0.00112907	1	Mdm2
Lpgat1	5.08005e-08	0.371072	0.349	0.259	0.00114647	1	Lpgat1
Gm42372	5.09955e-08	0.539485	0.105	0.053	0.00115087	1	Gm42372
Gm26771	5.14956e-08	0.768764	0.051	0.019	0.00116215	1	Gm26771
Lyrm2	5.23202e-08	0.722815	0.201	0.13	0.00118076	1	Lyrm2
Cnot2	5.25531e-08	0.186417	0.616	0.518	0.00118602	1	Cnot2
Heg1	5.3128e-08	0.280922	0.385	0.281	0.00119899	1	Heg1
Slc22a15	5.36319e-08	0.132572	0.338	0.24	0.00121036	1	Slc22a15
Dnajb131	5.44497e-08	1.0283	0.111	0.059	0.00122882	1	Dnajb13
Mthfs	5.47581e-08	0.336944	0.34	0.25	0.00123578	1	Mthfs
Brap	5.5679e-08	0.182114	0.376	0.276	0.00125656	1	Brap
Amdhd1	5.60713e-08	2.39613	0.031	0.008	0.00126542	1	Amdhd1
Tshz2	5.61539e-08	0.406716	0.099	0.049	0.00126728	1	Tshz2
Ddx60	5.76756e-08	0.144683	0.37	0.265	0.00130162	1	Ddx60
Pde6d	5.81884e-08	0.557559	0.203	0.131	0.0013132	1	Pde6d
Mthfd2l	5.85656e-08	1.03839	0.091	0.045	0.00132171	1	Mthfd2l
Afap1	5.87255e-08	0.836606	0.07	0.03	0.00132532	1	Afap1
Emp31	5.98777e-08	0.190123	0.769	0.633	0.00135132	1	Emp3
Eif4ebp2	6.08168e-08	0.128673	0.522	0.41	0.00137251	1	Eif4ebp2
Tbca1	6.10125e-08	0.240773	0.699	0.59	0.00137693	1	Tbca
Tmem1601	6.34786e-08	0.240866	0.65	0.523	0.00143259	1	Tmem160
Tmem30a1	6.37978e-08	0.22305	0.589	0.477	0.00143979	1	Tmem30a
Dhx40	6.39502e-08	0.223891	0.475	0.369	0.00144323	1	Dhx40
Gse1	6.48835e-08	0.389833	0.336	0.25	0.00146429	1	Gse1
Arpc21	6.50822e-08	0.159327	0.976	0.886	0.00146877	1	Arpc2
Eif1a	6.51338e-08	0.390931	0.338	0.25	0.00146994	1	Eif1a
Hcfc1r11	6.56959e-08	0.493265	0.373	0.285	0.00148262	1	Hcfc1r1
Plagl2	6.58075e-08	0.539097	0.24	0.165	0.00148514	1	Plagl2
Oxct1	6.75194e-08	0.347318	0.548	0.443	0.00152378	1	Oxct1
Ap2m1	6.8683e-08	0.341228	0.505	0.409	0.00155004	1	Ap2m1
Setd1b	6.89296e-08	0.337628	0.317	0.225	0.0015556	1	Setd1b
Psd41	6.97945e-08	0.166671	0.501	0.395	0.00157512	1	Psd4
Ceacam15	7.02312e-08	0.708405	0.016	0.002	0.00158498	1	Ceacam15
Ccdc121	7.14572e-08	0.175858	0.698	0.598	0.00161265	1	Ccdc12
Bag11	7.19008e-08	0.265897	0.671	0.548	0.00162266	1	Bag1
Cisd2	7.28575e-08	0.217945	0.538	0.427	0.00164425	1	Cisd2
Cdc14a1	7.38634e-08	0.227088	0.511	0.403	0.00166695	1	Cdc14a
Rab5if	7.46076e-08	0.28271	0.566	0.463	0.00168375	1	Rab5if
Katnal1	7.7805e-08	1.34704	0.082	0.038	0.0017559	1	Katnal1
Rbks	7.80527e-08	0.500269	0.212	0.138	0.00176149	1	Rbks
Gramd1c	7.89754e-08	1.10333	0.091	0.045	0.00178232	1	Gramd1c
Mt3	7.89857e-08	1.19496	0.093	0.046	0.00178255	1	Mt3
Ech11	7.95778e-08	0.277775	0.628	0.513	0.00179591	1	Ech1
Cited2	8.05895e-08	0.365358	0.403	0.308	0.00181874	1	Cited2
Kdm6b	8.24524e-08	0.144862	0.515	0.401	0.00186079	1	Kdm6b
Dbnl1	8.28973e-08	0.242505	0.58	0.478	0.00187083	1	Dbnl
Ggta1	8.47422e-08	0.290262	0.362	0.269	0.00191246	1	Ggta1
Eif2ak2	8.50327e-08	0.374535	0.46	0.36	0.00191902	1	Eif2ak2
Pgs1	8.55031e-08	0.323601	0.319	0.229	0.00192963	1	Pgs1
Ppp4r2	8.57257e-08	0.202048	0.583	0.475	0.00193466	1	Ppp4r2
Rab5b	8.63644e-08	0.430373	0.277	0.192	0.00194907	1	Rab5b
Mea1	8.70656e-08	0.542396	0.349	0.264	0.0019649	1	Mea1
Sin3b1	8.91773e-08	0.231132	0.62	0.512	0.00201255	1	Sin3b
Tmem1281	8.9829e-08	0.284639	0.495	0.392	0.00202726	1	Tmem128
Cdipt	9.09836e-08	0.516565	0.344	0.256	0.00205332	1	Cdipt
Osm	9.20782e-08	1.15287	0.093	0.046	0.00207802	1	Osm
Rfk1	9.28552e-08	0.643311	0.254	0.177	0.00209556	1	Rfk
Ubxn7	9.54128e-08	0.258796	0.479	0.377	0.00215328	1	Ubxn7
9530082P21Rik	9.66501e-08	1.85158	0.032	0.009	0.0021812	1	9530082P21Rik
Bbx	9.96787e-08	0.103745	0.576	0.473	0.00224955	1	Bbx
Rtraf1	9.99882e-08	0.222278	0.736	0.607	0.00225653	1	Rtraf
Rbm18	1.00428e-07	0.481876	0.246	0.168	0.00226645	1	Rbm18
Tgfb3	1.01274e-07	1.51824	0.03	0.008	0.00228556	1	Tgfb3
Rinl	1.03325e-07	0.142358	0.804	0.714	0.00233183	1	Rinl
Mettl21c	1.04693e-07	0.794343	0.035	0.01	0.00236272	1	Mettl21c
Etfbkmt	1.0768e-07	0.895095	0.128	0.072	0.00243013	1	Etfbkmt
Scyl2	1.07722e-07	0.197579	0.396	0.298	0.00243107	1	Scyl2
Tmem140	1.09319e-07	0.444117	0.213	0.137	0.00246712	1	Tmem140
Mrfap1	1.10407e-07	0.252502	0.627	0.497	0.00249166	1	Mrfap1
Zfp521	1.13283e-07	0.412313	0.369	0.279	0.00255657	1	Zfp52
Ctnnd1	1.14586e-07	2.00921	0.036	0.011	0.00258598	1	Ctnnd1
Ilrun	1.16692e-07	0.163428	0.478	0.374	0.0026335	1	Ilrun
Traf4	1.18425e-07	0.832074	0.219	0.149	0.00267261	1	Traf4
Bach1	1.221e-07	0.477792	0.213	0.139	0.00275555	1	Bach1
Reep3	1.23588e-07	0.189423	0.467	0.361	0.00278914	1	Reep3
Zdhhc17	1.24115e-07	0.213265	0.252	0.168	0.00280103	1	Zdhhc17
2610035D17Rik	1.25507e-07	0.208021	0.396	0.288	0.00283245	1	2610035D17Rik
Capn1	1.266e-07	0.373693	0.362	0.273	0.00285712	1	Capn1
Gm28192	1.37576e-07	1.99768	0.026	0.006	0.00310482	1	Gm28192
Traj12	1.38268e-07	0.630543	0.136	0.078	0.00312044	1	Traj12
Slc30a2	1.3958e-07	2.47905	0.021	0.004	0.00315005	1	Slc30a2
Cklf	1.44757e-07	0.340449	0.361	0.27	0.00326687	1	Cklf
Stxbp3	1.49849e-07	0.391225	0.388	0.297	0.00338179	1	Stxbp3
Hdac9	1.50047e-07	0.776525	0.072	0.033	0.00338627	1	Hdac9
Olfr56	1.50136e-07	0.351173	0.146	0.085	0.00338828	1	Olfr56
Kif5c	1.54779e-07	0.491331	0.121	0.067	0.00349304	1	Kif5c
Ints6	1.56261e-07	0.14388	0.477	0.372	0.00352649	1	Ints6
Fam89a	1.56266e-07	0.948242	0.047	0.017	0.00352662	1	Fam89a
Med7	1.57032e-07	0.601162	0.212	0.141	0.00354389	1	Med7
Fsd2	1.58881e-07	1.48872	0.042	0.014	0.00358562	1	Fsd2
Commd4	1.60947e-07	0.359081	0.436	0.347	0.00363226	1	Commd4
Ide1	1.63225e-07	0.194353	0.459	0.36	0.00368365	1	Ide
Edaradd	1.63345e-07	0.305773	0.102	0.052	0.00368636	1	Edaradd
Bcar1	1.63519e-07	2.15865	0.012	0.001	0.0036903	1	Bcar1
Oasl1	1.65114e-07	0.834216	0.111	0.06	0.00372629	1	Oasl1
Lncpint	1.66139e-07	0.11984	0.868	0.817	0.00374943	1	Lncpint
Sptbn1	1.66653e-07	0.101937	0.576	0.478	0.00376104	1	Sptbn1
Rab37	1.67296e-07	0.461972	0.246	0.166	0.00377555	1	Rab37
Junb	1.67972e-07	0.189314	0.942	0.912	0.00379079	1	Junb
4930503L19Rik	1.68313e-07	0.610874	0.27	0.192	0.00379848	1	4930503L19Rik
Ywhab	1.68968e-07	0.278035	0.681	0.559	0.00381326	1	Ywhab
Ano10	1.7123e-07	0.476218	0.166	0.102	0.00386432	1	Ano10
Copb2	1.76869e-07	0.280142	0.491	0.392	0.00399157	1	Copb2
Gm17056	1.77013e-07	0.691348	0.087	0.043	0.00399482	1	Gm17056
Arhgdia1	1.77958e-07	0.225947	0.741	0.605	0.00401615	1	Arhgdia
Ywhae	1.79053e-07	0.13792	0.808	0.681	0.00404086	1	Ywhae
Zmym5	1.80828e-07	0.188001	0.396	0.3	0.00408092	1	Zmym5
Paip2	1.84205e-07	0.173501	0.769	0.659	0.00415715	1	Paip2
Myo101	1.87433e-07	0.619851	0.211	0.14	0.00422999	1	Myo10
Xiap	1.91574e-07	0.173455	0.546	0.446	0.00432344	1	Xiap
Ccdc92	1.93918e-07	0.626592	0.176	0.11	0.00437633	1	Ccdc92
Gm3248	1.96084e-07	2.62321	0.016	0.003	0.00442522	1	Gm3248
Psma6	1.9652e-07	0.261767	0.542	0.428	0.00443507	1	Psma6
1500004A13Rik	1.9828e-07	0.241075	0.221	0.146	0.00447478	1	1500004A13Rik
Gm16754	1.99465e-07	1.18193	0.056	0.023	0.00450153	1	Gm16754
Gpatch2l	2.00592e-07	0.258071	0.271	0.188	0.00452696	1	Gpatch2l
Atg10	2.01157e-07	0.195138	0.407	0.307	0.0045397	1	Atg10
Psma3	2.01506e-07	0.18725	0.812	0.679	0.0045476	1	Psma3
Sacm1l	2.01532e-07	0.363428	0.42	0.333	0.00454817	1	Sacm1l
Trp53cor1	2.03737e-07	1.8365	0.039	0.013	0.00459793	1	Trp53cor1
Shoc2	2.04135e-07	0.115506	0.481	0.374	0.00460693	1	Shoc2
Slc25a36	2.04258e-07	0.120801	0.43	0.327	0.0046097	1	Slc25a36
Upp1	2.07505e-07	2.51921	0.048	0.018	0.00468296	1	Upp1
Tpd52l2	2.15585e-07	0.455198	0.345	0.263	0.00486533	1	Tpd52l2
Gm3636	2.17968e-07	1.3039	0.035	0.011	0.0049191	1	Gm3636
Mrtfb	2.23696e-07	0.294353	0.27	0.188	0.00504837	1	Mrtfb
Sit1	2.26987e-07	0.499072	0.219	0.144	0.00512264	1	Sit1
Gm36862	2.28131e-07	2.3168	0.015	0.002	0.00514845	1	Gm36862
Phyh	2.31338e-07	0.554227	0.271	0.195	0.00522084	1	Phyh
Pglyrp21	2.31461e-07	0.221897	0.338	0.246	0.00522362	1	Pglyrp2
Lat1	2.38142e-07	0.150547	0.801	0.689	0.00537439	1	Lat
Snhg51	2.40593e-07	0.595319	0.181	0.115	0.00542971	1	Snhg5
2310011J03Rik1	2.42871e-07	0.510229	0.307	0.228	0.0054811	1	2310011J03Rik
Bicral	2.45508e-07	0.158842	0.328	0.237	0.00554063	1	Bicral
Gm26885	2.45944e-07	1.37111	0.038	0.012	0.00555045	1	Gm26885
Rab21	2.4717e-07	0.230692	0.419	0.319	0.00557812	1	Rab21
Ptms1	2.47575e-07	0.229993	0.558	0.438	0.00558727	1	Ptms
Mms19	2.50064e-07	0.223852	0.338	0.251	0.00564345	1	Mms19
Gm11131	2.59859e-07	0.696936	0.106	0.056	0.00586451	1	Gm11131
Tsc22d1	2.61189e-07	0.545231	0.086	0.042	0.00589452	1	Tsc22d1
Spty2d1	2.61618e-07	0.25109	0.413	0.317	0.00590419	1	Spty2d1
Ifi44	2.80671e-07	0.961061	0.059	0.025	0.00633419	1	Ifi44
Cep19	2.80719e-07	0.81799	0.16	0.1	0.00633526	1	Cep19
Rab43	2.90056e-07	0.102999	0.647	0.54	0.00654598	1	Rab43
Dynll11	2.93898e-07	0.168362	0.795	0.658	0.00663269	1	Dynll1
Anapc16	2.96028e-07	0.367634	0.399	0.308	0.00668077	1	Anapc16
Ifi35	3.11906e-07	0.228326	0.564	0.456	0.0070391	1	Ifi35
Lamtor21	3.12867e-07	0.270961	0.615	0.509	0.00706078	1	Lamtor2
Cstb1	3.13522e-07	0.228298	0.519	0.416	0.00707557	1	Cstb
Kbtbd11	3.137e-07	0.1477	0.286	0.197	0.00707959	1	Kbtbd11
E230016M11Rik	3.14749e-07	1.08835	0.047	0.018	0.00710326	1	E230016M11Rik
Man2b1	3.30372e-07	0.233541	0.451	0.354	0.00745583	1	Man2b1
Psmb10	3.30674e-07	0.171024	0.683	0.574	0.00746265	1	Psmb10
Pou2f2	3.39896e-07	0.268157	0.338	0.249	0.00767076	1	Pou2f2
Amz2	3.41056e-07	0.202435	0.283	0.198	0.00769696	1	Amz2
Krit1	3.42807e-07	0.151204	0.573	0.477	0.00773646	1	Krit1
Pkn1	3.43744e-07	0.104208	0.6	0.499	0.00775762	1	Pkn1
Mtx2	3.47088e-07	0.560641	0.254	0.179	0.00783308	1	Mtx2
Supt3	3.48131e-07	0.243875	0.463	0.364	0.00785661	1	Supt3
Erich1	3.5201e-07	0.212135	0.27	0.187	0.00794416	1	Erich1
Zap70	3.52373e-07	0.185856	0.718	0.608	0.00795236	1	Zap70
Nrros	3.53263e-07	0.360355	0.286	0.205	0.00797243	1	Nrros
Rwdd11	3.57641e-07	0.209766	0.655	0.534	0.00807124	1	Rwdd1
Chchd21	3.59535e-07	0.175519	0.929	0.791	0.00811398	1	Chchd2
Ugp2	3.659e-07	0.315343	0.432	0.342	0.00825763	1	Ugp2
E030030I06Rik	3.67247e-07	0.797094	0.082	0.04	0.00828803	1	E030030I06Rik
Ip6k2	3.67516e-07	0.45228	0.209	0.14	0.0082941	1	Ip6k2
S100a111	3.68893e-07	0.15162	0.894	0.745	0.00832517	1	S100a11
Kmt5b	3.79508e-07	0.102434	0.519	0.408	0.00856475	1	Kmt5b
Ints4	3.8279e-07	0.585127	0.235	0.163	0.00863881	1	Ints4
Gm15270	3.84229e-07	3.17462	0.017	0.003	0.00867128	1	Gm15270
Dnajc81	3.95109e-07	0.229793	0.687	0.569	0.00891683	1	Dnajc8
Hsd11b1	3.98239e-07	0.127104	0.522	0.421	0.00898745	1	Hsd11b1
Ppp2r5c	3.98984e-07	0.11308	0.754	0.652	0.00900427	1	Ppp2r5c
Rnpepl1	3.9908e-07	0.420785	0.22	0.148	0.00900644	1	Rnpepl1
Nfia	4.12338e-07	0.45628	0.197	0.128	0.00930564	1	Nfia
Gm16267	4.2638e-07	0.811558	0.047	0.018	0.00962255	1	Gm16267
Sav1	4.32262e-07	0.644297	0.157	0.097	0.0097553	1	Sav1
Csrp2	4.32614e-07	1.43487	0.098	0.053	0.00976323	1	Csrp2
Pbx2	4.49402e-07	0.704102	0.172	0.11	0.0101421	1	Pbx2
D230022J07Rik	4.53643e-07	0.937265	0.032	0.01	0.0102378	1	D230022J07Rik
Klhl9	4.62689e-07	0.603422	0.196	0.131	0.010442	1	Klhl9
Degs11	4.63366e-07	0.403987	0.361	0.277	0.0104572	1	Degs1
Ammecr1	4.65754e-07	0.247898	0.211	0.139	0.0105111	1	Ammecr1
Rere	4.74318e-07	0.158339	0.489	0.381	0.0107044	1	Rere
Gtpbp2	4.83854e-07	0.273543	0.463	0.376	0.0109196	1	Gtpbp2
Pnp	4.87934e-07	0.318275	0.432	0.342	0.0110117	1	Pnp
Atp6v1d1	4.99828e-07	0.260923	0.502	0.406	0.0112801	1	Atp6v1d
Ppm1m	5.07067e-07	0.639433	0.22	0.151	0.0114435	1	Ppm1m
Tmem291	5.12233e-07	0.582243	0.2	0.133	0.0115601	1	Tmem29
Gnas	5.17146e-07	0.133474	0.938	0.853	0.011671	1	Gnas
Msl1	5.24455e-07	0.340997	0.35	0.266	0.0118359	1	Msl1
Mob3a1	5.26203e-07	0.34111	0.401	0.318	0.0118754	1	Mob3a
Rab22a	5.26289e-07	0.300232	0.446	0.358	0.0118773	1	Rab22a
Pfdn1	5.29942e-07	0.259843	0.515	0.411	0.0119597	1	Pfdn1
4932438H23Rik	5.34322e-07	0.67829	0.059	0.025	0.0120586	1	4932438H23Rik
Tm2d3	5.56763e-07	0.436825	0.29	0.211	0.012565	1	Tm2d3
Rell1	5.71007e-07	0.325713	0.376	0.292	0.0128865	1	Rell1
Grhl1	5.89224e-07	1.27945	0.059	0.026	0.0132976	1	Grhl1
Ndufa71	5.97961e-07	0.177939	0.752	0.619	0.0134948	1	Ndufa7
Fam168b	6.01937e-07	0.152233	0.494	0.392	0.0135845	1	Fam168b
Gm16894	6.11222e-07	0.96516	0.052	0.021	0.0137941	1	Gm16894
Dnttip1	6.1646e-07	0.374749	0.352	0.269	0.0139123	1	Dnttip1
Kifap3	6.2213e-07	0.824518	0.109	0.061	0.0140402	1	Kifap3
Abcc3	6.31117e-07	1.41419	0.046	0.017	0.0142431	1	Abcc3
Camk2n11	6.33495e-07	0.446918	0.374	0.286	0.0142967	1	Camk2n1
Adprh1	6.33635e-07	0.469242	0.366	0.285	0.0142999	1	Adprh
6430571L13Rik	6.37017e-07	1.78981	0.035	0.011	0.0143762	1	6430571L13Rik
Ergic2	6.39697e-07	0.30567	0.423	0.337	0.0144367	1	Ergic2
Mob1a	6.41174e-07	0.213593	0.499	0.412	0.01447	1	Mob1a
Dnah8	6.44229e-07	0.263736	0.258	0.179	0.014539	1	Dnah8
Ctps2	6.44965e-07	0.197715	0.431	0.335	0.0145556	1	Ctps2
Cacnb1	6.55207e-07	1.31157	0.042	0.015	0.0147867	1	Cacnb1
Gm14532	6.63664e-07	2.49812	0.012	0.001	0.0149776	1	Gm14532
Gbp91	6.73857e-07	0.315737	0.349	0.261	0.0152076	1	Gbp9
Pdia31	6.79736e-07	0.179894	0.847	0.708	0.0153403	1	Pdia3
Psmd14	6.80779e-07	0.158584	0.624	0.521	0.0153638	1	Psmd14
Vti1b1	6.9176e-07	0.183736	0.479	0.379	0.0156116	1	Vti1b
Fam102b	6.9606e-07	0.563496	0.119	0.068	0.0157087	1	Fam102b
Tjp2	7.02064e-07	0.104343	0.238	0.161	0.0158442	1	Tjp2
Prdx2	7.05835e-07	0.224383	0.664	0.556	0.0159293	1	Prdx2
Rnf25	7.50193e-07	0.35025	0.165	0.102	0.0169304	1	Rnf25
Mthfsl	7.51529e-07	0.201407	0.325	0.236	0.0169605	1	Mthfsl
Golph3	7.5236e-07	0.10576	0.518	0.415	0.0169793	1	Golph3
Ep300	7.56648e-07	0.134782	0.523	0.427	0.017076	1	Ep300
Tmf1	7.61637e-07	0.219705	0.477	0.38	0.0171886	1	Tmf1
Acp5	7.80334e-07	0.235792	0.393	0.3	0.0176106	1	Acp5
Polr2g1	7.99073e-07	0.320434	0.471	0.384	0.0180335	1	Polr2g
Fkbp31	8.25077e-07	0.206836	0.707	0.58	0.0186203	1	Fkbp3
Eno1	8.25221e-07	0.167671	0.695	0.563	0.0186236	1	Eno1
Trim26	8.32978e-07	0.260896	0.432	0.344	0.0187987	1	Trim26
Gm26510	8.36356e-07	0.214144	0.352	0.264	0.0188749	1	Gm26510
Fmnl31	8.42418e-07	0.366263	0.307	0.228	0.0190117	1	Fmnl3
Sec61b1	8.43096e-07	0.186867	0.842	0.703	0.019027	1	Sec61b
Arpc3	8.45806e-07	0.145226	0.933	0.817	0.0190881	1	Arpc3
Bzw1	8.53714e-07	0.185878	0.746	0.635	0.0192666	1	Bzw1
Riok3	8.56251e-07	0.161496	0.57	0.475	0.0193239	1	Riok3
Kremen2	8.62114e-07	1.34798	0.077	0.038	0.0194562	1	Kremen2
Srebf2	8.72237e-07	0.233079	0.427	0.343	0.0196846	1	Srebf2
Ifi2141	8.75732e-07	0.252394	0.383	0.286	0.0197635	1	Ifi214
Lck	8.95702e-07	0.128374	0.937	0.839	0.0202142	1	Lck
Psmb41	9.12555e-07	0.20668	0.683	0.548	0.0205945	1	Psmb4
Vta11	9.23216e-07	0.193682	0.486	0.385	0.0208351	1	Vta1
Zcchc9	9.35709e-07	0.308808	0.389	0.303	0.0211171	1	Zcchc9
Adam81	9.55203e-07	0.516165	0.196	0.13	0.021557	1	Adam8
Dnajc10	9.86276e-07	0.332654	0.256	0.183	0.0222583	1	Dnajc10
Khnyn	9.89354e-07	0.328659	0.337	0.255	0.0223277	1	Khnyn
Bspry1	1.00188e-06	0.74653	0.172	0.111	0.0226104	1	Bspry
Fam174b1	1.00582e-06	0.935374	0.072	0.035	0.0226993	1	Fam174b
Ppa1	1.01218e-06	0.404708	0.379	0.291	0.0228429	1	Ppa1
Micall1	1.03138e-06	0.300128	0.181	0.117	0.0232763	1	Micall1
Pten	1.03212e-06	0.132835	0.605	0.506	0.0232929	1	Pten
Wtap	1.03554e-06	0.215669	0.463	0.367	0.02337	1	Wtap
Cox7b1	1.04891e-06	0.215823	0.803	0.661	0.0236718	1	Cox7b
Dip2c	1.05116e-06	0.395529	0.14	0.084	0.0237225	1	Dip2c
Nfatc2	1.05563e-06	0.151772	0.396	0.303	0.0238234	1	Nfatc2
Mrgpre	1.05968e-06	1.36346	0.035	0.012	0.0239148	1	Mrgpre
Vps26b1	1.06133e-06	0.518712	0.231	0.162	0.0239522	1	Vps26b
Traj18	1.07099e-06	0.51959	0.138	0.083	0.02417	1	Traj18
Arpp19	1.09026e-06	0.169123	0.717	0.586	0.024605	1	Arpp19
Fam117b1	1.1003e-06	0.1287	0.627	0.539	0.0248315	1	Fam117b
Cacna1a	1.10588e-06	0.579492	0.078	0.038	0.0249576	1	Cacna1a
4833403J16Rik	1.13649e-06	0.719097	0.132	0.078	0.0256483	1	4833403J16Rik
Vamp3	1.14365e-06	0.621993	0.243	0.174	0.0258099	1	Vamp3
Atxn10	1.15284e-06	0.150642	0.526	0.43	0.0260174	1	Atxn10
Sdc3	1.16921e-06	0.958568	0.074	0.036	0.0263868	1	Sdc3
Gprc5a	1.16952e-06	1.94551	0.023	0.006	0.0263937	1	Gprc5a
Trappc6b	1.17324e-06	0.245522	0.515	0.422	0.0264777	1	Trappc6b
Zmynd8	1.18439e-06	0.121799	0.478	0.386	0.0267292	1	Zmynd8
Rc3h2	1.21081e-06	0.125274	0.444	0.351	0.0273256	1	Rc3h2
Cage1	1.21203e-06	0.478784	0.078	0.038	0.0273531	1	Cage1
Enah	1.22216e-06	2.1868	0.023	0.006	0.0275817	1	Enah
Rasgrp1	1.23877e-06	0.116294	0.54	0.439	0.0279566	1	Rasgrp1
Ly9	1.24462e-06	0.423337	0.291	0.212	0.0280887	1	Ly9
Stx8	1.24644e-06	0.117878	0.631	0.537	0.0281297	1	Stx8
Tet2	1.26076e-06	0.15061	0.523	0.421	0.0284527	1	Tet2
Tmem63a	1.26565e-06	0.468277	0.153	0.095	0.0285631	1	Tmem63a
H2-M31	1.27617e-06	0.193781	0.481	0.379	0.0288005	1	H2-M3
Eapp	1.28428e-06	0.293466	0.452	0.365	0.0289837	1	Eapp
0610030E20Rik	1.29351e-06	0.389394	0.235	0.164	0.0291919	1	0610030E20Rik
Dhx34	1.33954e-06	0.899208	0.093	0.049	0.0302307	1	Dhx34
Gm15503	1.35397e-06	0.628281	0.051	0.021	0.0305564	1	Gm15503
Ap2a1	1.38301e-06	0.408294	0.235	0.166	0.0312118	1	Ap2a1
Brk11	1.40153e-06	0.209343	0.678	0.577	0.0316296	1	Brk1
Btg11	1.40271e-06	0.162814	0.974	0.915	0.0316563	1	Btg1
Cbr1	1.42155e-06	0.452307	0.209	0.141	0.0320816	1	Cbr1
Pgm1	1.45314e-06	0.496678	0.236	0.168	0.0327944	1	Pgm1
Mt11	1.46055e-06	1.1257	0.204	0.141	0.0329617	1	Mt1
Cd28	1.51911e-06	0.112214	0.847	0.747	0.0342833	1	Cd28
Flot2	1.53595e-06	0.445467	0.231	0.161	0.0346633	1	Flot2
Gmip	1.54132e-06	0.174922	0.489	0.394	0.0347846	1	Gmip
Arpc51	1.55553e-06	0.134546	0.823	0.689	0.0351053	1	Arpc5
Ppm1a	1.5626e-06	0.185302	0.419	0.33	0.0352649	1	Ppm1a
Nadk	1.57841e-06	0.397112	0.319	0.242	0.0356215	1	Nadk
Sar1b1	1.58136e-06	0.302103	0.494	0.399	0.0356881	1	Sar1b
Tpk1	1.58798e-06	0.172634	0.416	0.324	0.0358375	1	Tpk1
Anxa6	1.61314e-06	0.144596	0.718	0.608	0.0364054	1	Anxa6
Whrn	1.64533e-06	1.0893	0.042	0.016	0.0371319	1	Whrn
Tbc1d24	1.66865e-06	1.92043	0.02	0.005	0.0376581	1	Tbc1d24
Mpped2	1.72332e-06	1.2042	0.031	0.01	0.038892	1	Mpped2
Calm11	1.72897e-06	0.170107	0.964	0.833	0.0390193	1	Calm1
Il16	1.72954e-06	0.246599	0.38	0.294	0.0390324	1	Il16
Akap6	1.74646e-06	1.95904	0.02	0.005	0.0394141	1	Akap6
Cd320	1.77144e-06	1.1787	0.106	0.061	0.0399778	1	Cd320
Dubr	1.77537e-06	0.514429	0.152	0.095	0.0400666	1	Dubr
Phldb3	1.80929e-06	0.578055	0.081	0.041	0.0408321	1	Phldb3
Slc39a10	1.83024e-06	0.380876	0.172	0.112	0.0413048	1	Slc39a10
Mynn	1.83167e-06	0.376092	0.221	0.151	0.0413371	1	Mynn
Tmem2081	1.85127e-06	0.293325	0.446	0.36	0.0417794	1	Tmem208
Necap2	1.88246e-06	0.301156	0.383	0.3	0.0424834	1	Necap2
Bid	1.9318e-06	0.790938	0.141	0.088	0.043597	1	Bid
Ghitm	2.00359e-06	0.17248	0.583	0.474	0.045217	1	Ghitm
Dync1i2	2.00825e-06	0.17342	0.518	0.427	0.0453221	1	Dync1i2
Stx1a	2.01169e-06	0.54362	0.064	0.03	0.0453999	1	Stx1a
Psma4	2.02856e-06	0.217989	0.662	0.54	0.0457806	1	Psma4
Hoxb3	2.04275e-06	3.44714	0.011	0.001	0.0461009	1	Hoxb3
Ip6k1	2.0686e-06	0.118523	0.549	0.451	0.0466842	1	Ip6k1
Plxna3	2.06887e-06	2.84236	0.011	0.001	0.0466903	1	Plxna3
Zfp219	2.09762e-06	0.731282	0.105	0.059	0.0473391	1	Zfp219
Psmd4	2.09949e-06	0.165792	0.713	0.601	0.0473813	1	Psmd4
Pnrc2	2.11506e-06	0.512683	0.294	0.22	0.0477326	1	Pnrc2
Taf12	2.1602e-06	0.26759	0.407	0.319	0.0487514	1	Taf12
Tiparp	2.16113e-06	0.106151	0.344	0.258	0.0487723	1	Tiparp
Ccdc9	2.17319e-06	0.394565	0.259	0.189	0.0490445	1	Ccdc9
Trim14	2.18047e-06	0.155022	0.474	0.386	0.049209	1	Trim14
Sik2	2.20264e-06	0.10448	0.522	0.432	0.0497091	1	Sik2

## Sheet: (2)CD4_Th1
Gene	p_val	avg_log2FC	pct.1	pct.2	p_val_adj	cluster	gene
Cd4	4.28319e-266	2.08923	0.944	0.345	9.66631e-262	2	Cd4
Ifng	1.52655e-175	2.93637	0.807	0.332	3.44511e-171	2	Ifng
Igfbp7	8.38292e-171	2.63349	0.459	0.082	1.89186e-166	2	Igfbp7
Gldc	9.69145e-161	2.91946	0.409	0.069	2.18717e-156	2	Gldc
Dlg2	3.15431e-153	2.31202	0.409	0.07	7.11864e-149	2	Dlg2
Cd40lg	7.98157e-151	1.56048	0.59	0.149	1.80128e-146	2	Cd40lg
Csf11	1.75447e-144	2.44678	0.516	0.127	3.95948e-140	2	Csf1
Bhlhe40	1.0272e-139	1.43028	0.92	0.572	2.31818e-135	2	Bhlhe40
Nrgn	5.1647e-126	2.92234	0.452	0.112	1.16557e-121	2	Nrgn
Id21	2.39531e-120	1.17812	0.966	0.647	5.40573e-116	2	Id2
Rgs161	2.93363e-115	2.05594	0.736	0.342	6.62061e-111	2	Rgs16
Ccl1	9.86186e-113	4.41427	0.247	0.032	2.22562e-108	2	Ccl1
Ece1	6.83471e-110	1.72478	0.606	0.231	1.54246e-105	2	Ece1
Ifitm21	3.05346e-107	1.97913	0.689	0.308	6.89105e-103	2	Ifitm2
Cxcr61	7.39649e-104	1.06859	0.953	0.604	1.66924e-99	2	Cxcr6
Creb3l2	1.83219e-103	1.69254	0.597	0.225	4.13488e-99	2	Creb3l2
Cd3g1	3.60893e-100	0.75904	0.996	0.849	8.14463e-96	2	Cd3g
Rbpj2	5.04814e-99	0.90265	0.956	0.654	1.13926e-94	2	Rbpj
Hif1a1	1.86443e-98	0.97472	0.961	0.722	4.20765e-94	2	Hif1a
Tnfsf11	2.45295e-97	1.63222	0.59	0.227	5.53582e-93	2	Tnfsf11
Bdh2	9.24165e-97	3.15088	0.218	0.028	2.08565e-92	2	Bdh2
Fam20a1	2.92024e-95	2.13145	0.443	0.135	6.5904e-91	2	Fam20a
Uhrf2	5.02255e-92	1.24628	0.893	0.644	1.13349e-87	2	Uhrf2
Podnl11	5.00284e-89	1.57485	0.49	0.164	1.12904e-84	2	Podnl1
Gpm6b	1.48329e-86	1.4326	0.476	0.158	3.34749e-82	2	Gpm6b
Ifitm3	2.52648e-86	1.51612	0.738	0.397	5.70177e-82	2	Ifitm3
S100a112	4.78007e-85	0.901911	0.973	0.736	1.07877e-80	2	S100a11
Il12rb2	1.08013e-82	1.24296	0.763	0.42	2.43763e-78	2	Il12rb2
S100a41	8.3101e-81	1.09101	0.913	0.601	1.87542e-76	2	S100a4
Tpt12	9.72797e-81	0.515009	0.999	0.929	2.19541e-76	2	Tpt1
Dusp2	1.5028e-80	1.23434	0.856	0.569	3.39152e-76	2	Dusp2
Ndfip11	4.02559e-79	0.680552	0.988	0.897	9.08494e-75	2	Ndfip1
Bcl2a1d	4.03885e-79	1.30173	0.701	0.371	9.11487e-75	2	Bcl2a1d
Klri21	1.45334e-78	2.0393	0.332	0.086	3.27991e-74	2	Klri2
Tbc1d4	1.34098e-76	1.0186	0.6	0.248	3.02632e-72	2	Tbc1d4
Fkbp1a1	3.99201e-76	1.02546	0.855	0.575	9.00917e-72	2	Fkbp1a
Ptms2	1.3985e-75	1.29497	0.732	0.415	3.15614e-71	2	Ptms
Ccn41	2.54444e-74	1.66996	0.361	0.104	5.74228e-70	2	Ccn4
Lgals7	6.64803e-74	2.98971	0.276	0.065	1.50033e-69	2	Lgals7
Il18rap	9.62994e-74	1.27719	0.699	0.385	2.17329e-69	2	Il18rap
Ucp2	5.39308e-73	1.04648	0.876	0.651	1.21711e-68	2	Ucp2
Tmsb4x1	6.82808e-72	0.556706	1	0.983	1.54096e-67	2	Tmsb4x
Tmem1631	3.22469e-71	0.902564	0.844	0.483	7.27748e-67	2	Tmem163
Gm49180	1.98572e-70	1.03874	0.356	0.102	4.48137e-66	2	Gm49180
Nrp1	9.12499e-70	1.04899	0.716	0.388	2.05933e-65	2	Nrp1
Rabgap1l1	1.46526e-69	0.631693	0.988	0.917	3.30681e-65	2	Rabgap1l
Runx21	2.24651e-68	0.801677	0.921	0.698	5.06993e-64	2	Runx2
Slc37a2	3.45543e-68	2.05681	0.304	0.084	7.79822e-64	2	Slc37a2
Ptprs	3.85695e-68	1.50046	0.406	0.143	8.70438e-64	2	Ptprs
Unc13b	1.04936e-67	2.60177	0.173	0.026	2.36819e-63	2	Unc13b
Phactr2	9.55722e-67	1.05988	0.69	0.383	2.15687e-62	2	Phactr2
Bcl2a1b1	4.32602e-66	0.89948	0.886	0.596	9.76297e-62	2	Bcl2a1b
AA4671971	1.16763e-65	1.35595	0.554	0.247	2.63511e-61	2	AA467197
Dusp41	2.14784e-65	1.05314	0.631	0.311	4.84724e-61	2	Dusp4
Eea11	5.16866e-65	1.04322	0.77	0.477	1.16646e-60	2	Eea1
Havcr21	1.9913e-64	1.10746	0.641	0.326	4.49396e-60	2	Havcr2
Gm15283	5.82219e-64	0.479185	0.806	0.49	1.31395e-59	2	Gm15283
Sdf41	6.0441e-64	0.924527	0.91	0.705	1.36403e-59	2	Sdf4
Vamp81	5.95949e-62	0.922295	0.839	0.574	1.34494e-57	2	Vamp8
Mdfic1	7.50466e-61	0.799809	0.849	0.547	1.69365e-56	2	Mdfic
Pdcd11	5.02924e-60	0.826188	0.853	0.538	1.135e-55	2	Pdcd1
Ostf11	1.7114e-59	0.680496	0.942	0.752	3.86228e-55	2	Ostf1
Gm27166	7.25014e-59	2.95955	0.107	0.01	1.63621e-54	2	Gm27166
Farp1	8.68947e-59	0.756721	0.778	0.466	1.96104e-54	2	Farp1
Arl6ip1	2.07943e-58	0.752472	0.96	0.768	4.69286e-54	2	Arl6ip1
Baz1a	2.85087e-58	1.12433	0.881	0.696	6.43385e-54	2	Baz1a
Spry1	1.37028e-57	2.05608	0.221	0.051	3.09245e-53	2	Spry1
Ptpn11	6.64512e-57	1.00271	0.604	0.315	1.49967e-52	2	Ptpn11
Fxyd52	2.22364e-56	0.532274	0.997	0.871	5.0183e-52	2	Fxyd5
Camk2n12	1.14452e-55	1.33331	0.538	0.264	2.58296e-51	2	Camk2n1
Tnfrsf41	3.79905e-55	0.269152	0.782	0.383	8.57369e-51	2	Tnfrsf4
Hilpda2	3.83202e-55	1.28525	0.628	0.349	8.6481e-51	2	Hilpda
Orai11	5.22268e-55	0.830745	0.804	0.548	1.17865e-50	2	Orai1
Lag32	7.30153e-55	1.11206	0.676	0.402	1.64781e-50	2	Lag3
Prelid2	8.38343e-55	1.25117	0.424	0.172	1.89197e-50	2	Prelid2
Zap701	1.12342e-54	0.815914	0.836	0.593	2.53533e-50	2	Zap70
Rgs11	2.31973e-53	0.946686	0.926	0.753	5.23516e-49	2	Rgs1
Smim3	1.04328e-51	1.33502	0.421	0.179	2.35448e-47	2	Smim3
Themis1	2.73528e-51	0.574288	0.961	0.736	6.17298e-47	2	Themis
Plcl11	2.96896e-51	1.2116	0.399	0.161	6.70035e-47	2	Plcl1
Cd82	5.69505e-51	0.819788	0.816	0.582	1.28526e-46	2	Cd82
Adamts61	8.26339e-51	0.746038	0.787	0.506	1.86488e-46	2	Adamts6
Thy11	4.8996e-50	0.726709	0.927	0.684	1.10574e-45	2	Thy1
Cox171	4.97888e-50	0.762304	0.881	0.636	1.12363e-45	2	Cox17
Lgals12	7.09067e-50	0.600939	0.97	0.723	1.60022e-45	2	Lgals1
Gapdh2	2.35771e-49	0.622055	0.978	0.81	5.32089e-45	2	Gapdh
Exph5	3.50411e-49	2.74158	0.124	0.019	7.90808e-45	2	Exph5
Ahnak1	6.90144e-49	0.596349	0.933	0.705	1.55752e-44	2	Ahnak
Serpinb9b	9.16682e-49	3.97231	0.077	0.005	2.06877e-44	2	Serpinb9b
Dgki	2.18864e-48	1.47989	0.19	0.044	4.93932e-44	2	Dgki
Tbx211	3.00345e-48	0.763497	0.751	0.46	6.77819e-44	2	Tbx21
Lta	5.83123e-48	2.08568	0.29	0.1	1.31599e-43	2	Lta
Lsp11	4.47566e-47	0.598632	0.944	0.739	1.01007e-42	2	Lsp1
Slc9b2	1.11429e-46	2.27698	0.178	0.041	2.51474e-42	2	Slc9b2
Capg2	1.41319e-46	0.717542	0.847	0.555	3.18929e-42	2	Capg
Sdcbp21	2.11791e-46	1.12447	0.504	0.251	4.77971e-42	2	Sdcbp2
Trbc21	4.5156e-46	0.597532	0.987	0.849	1.01908e-41	2	Trbc2
Csf2	4.73062e-46	3.47903	0.111	0.016	1.06761e-41	2	Csf2
Pou2f21	8.83437e-46	1.10507	0.48	0.23	1.99374e-41	2	Pou2f2
Rgcc	1.50684e-45	1.37984	0.443	0.207	3.40064e-41	2	Rgcc
Car5b	4.35806e-45	1.65649	0.224	0.064	9.83528e-41	2	Car5b
Tnf	6.36003e-45	1.10017	0.416	0.185	1.43533e-40	2	Tnf
Trps1	1.39306e-44	0.507391	0.889	0.638	3.14385e-40	2	Trps1
Sema7a	4.04894e-44	1.96463	0.191	0.049	9.13764e-40	2	Sema7a
Alcam1	7.37852e-44	0.604004	0.689	0.396	1.66518e-39	2	Alcam
Mir155hg	3.99419e-43	0.964644	0.465	0.226	9.01408e-39	2	Mir155hg
Rps15a1	1.11414e-42	0.43007	0.999	0.904	2.51439e-38	2	Rps15a
Wipf1	1.47581e-42	0.654921	0.886	0.684	3.3306e-38	2	Wipf1
Synpo2	2.59862e-42	2.81313	0.08	0.008	5.86458e-38	2	Synpo2
Il18r1	5.18399e-42	0.658212	0.816	0.58	1.16992e-37	2	Il18r1
Junb1	6.92463e-42	0.616556	0.97	0.909	1.56275e-37	2	Junb
Rap1a1	7.70469e-42	0.524432	0.951	0.791	1.7388e-37	2	Rap1a
Vamp51	2.21151e-41	1.20826	0.412	0.191	4.99094e-37	2	Vamp5
Cd200	4.57583e-41	1.32935	0.354	0.149	1.03267e-36	2	Cd200
Rpl341	1.18218e-40	0.482889	0.996	0.886	2.66795e-36	2	Rpl34
Ubash3b1	1.69192e-40	0.649565	0.813	0.603	3.81833e-36	2	Ubash3b
Gm17745	2.50609e-40	1.84194	0.261	0.093	5.65575e-36	2	Gm17745
Itgb21	3.62851e-40	0.682968	0.839	0.614	8.18882e-36	2	Itgb2
Cish2	3.89119e-40	0.773614	0.708	0.46	8.78164e-36	2	Cish
Prr132	4.64953e-40	0.650805	0.822	0.602	1.04931e-35	2	Prr13
Ifitm11	4.78192e-40	1.24685	0.394	0.174	1.07918e-35	2	Ifitm1
Fhl2	5.77337e-40	1.4911	0.33	0.14	1.30293e-35	2	Fhl2
Lgals31	1.20306e-39	0.718963	0.656	0.382	2.71506e-35	2	Lgals3
Il1r21	1.54856e-39	1.68302	0.286	0.108	3.49479e-35	2	Il1r2
Pfdn51	2.1483e-39	0.467748	0.984	0.811	4.84829e-35	2	Pfdn5
Slc17a6	6.86522e-39	2.52689	0.108	0.018	1.54934e-34	2	Slc17a6
Cd3e1	1.4907e-38	0.459494	0.99	0.82	3.36422e-34	2	Cd3e
Zeb21	1.78123e-38	0.642448	0.636	0.367	4.01988e-34	2	Zeb2
Kif15	4.83201e-38	1.13347	0.39	0.179	1.09049e-33	2	Kif15
Nkg71	5.04762e-38	0.608854	0.947	0.712	1.13915e-33	2	Nkg7
Cox7c2	3.63411e-37	0.484717	0.957	0.783	8.20147e-33	2	Cox7c
Cd61	5.75315e-37	0.659706	0.797	0.598	1.29837e-32	2	Cd6
Slc13a3	8.0828e-37	2.77738	0.059	0.004	1.82413e-32	2	Slc13a3
Anxa51	1.07403e-36	0.920789	0.587	0.355	2.42387e-32	2	Anxa5
Plscr11	1.15739e-36	0.927907	0.533	0.302	2.612e-32	2	Plscr1
Itgal1	1.32169e-36	0.465614	0.876	0.659	2.9828e-32	2	Itgal
Slc39a14	1.92504e-36	1.43761	0.264	0.099	4.34442e-32	2	Slc39a14
Sv2c1	2.83622e-36	0.754156	0.449	0.219	6.40078e-32	2	Sv2c
Nek7	3.45079e-36	0.510281	0.816	0.601	7.78775e-32	2	Nek7
Trac2	4.3746e-36	0.478912	0.97	0.791	9.8726e-32	2	Trac
Gna152	9.99787e-36	0.893165	0.557	0.329	2.25632e-31	2	Gna15
Serpinb91	1.23639e-35	1.17666	0.561	0.348	2.79028e-31	2	Serpinb9
Angptl21	1.43791e-35	1.38826	0.24	0.085	3.24507e-31	2	Angptl2
Nfatc1	1.84836e-35	0.632522	0.729	0.514	4.17137e-31	2	Nfatc1
Spn	2.09568e-35	0.649672	0.732	0.508	4.72954e-31	2	Spn
Tpi11	2.17148e-35	0.70978	0.713	0.466	4.90059e-31	2	Tpi1
Lrch1	2.36083e-35	0.600955	0.839	0.622	5.32793e-31	2	Lrch1
Ech12	5.5637e-35	0.711336	0.736	0.499	1.25561e-30	2	Ech1
A430093F15Rik1	1.23543e-34	0.60715	0.676	0.432	2.78812e-30	2	A430093F15Rik
Crabp2	1.55621e-34	2.96757	0.074	0.009	3.51205e-30	2	Crabp2
Klrd11	1.76661e-34	0.870002	0.733	0.5	3.98688e-30	2	Klrd1
Nabp1	2.11407e-34	0.559478	0.812	0.626	4.77103e-30	2	Nabp1
S100a102	2.21573e-34	0.466891	0.973	0.791	5.00045e-30	2	S100a10
Stk39	2.44541e-34	0.490415	0.84	0.598	5.51879e-30	2	Stk39
Cx3cr1	3.09465e-34	1.15333	0.391	0.194	6.984e-30	2	Cx3cr1
Ccdc501	9.80966e-34	0.544771	0.692	0.443	2.21384e-29	2	Ccdc50
Gm367231	1.10584e-33	0.48793	0.554	0.296	2.49565e-29	2	Gm36723
Klrc11	1.90897e-33	0.729378	0.616	0.372	4.30816e-29	2	Klrc1
Fasl1	2.80023e-33	0.461622	0.739	0.478	6.31957e-29	2	Fasl
Plk31	3.46251e-33	0.952095	0.441	0.238	7.81419e-29	2	Plk3
2700097O09Rik	3.83179e-33	1.57876	0.274	0.113	8.64758e-29	2	2700097O09Rik
Btg2	1.87404e-32	0.493268	0.944	0.786	4.22933e-28	2	Btg2
St6galnac3	1.93241e-32	0.556635	0.815	0.596	4.36107e-28	2	St6galnac3
Galnt31	1.98465e-32	1.05459	0.332	0.151	4.47896e-28	2	Galnt3
Sub11	3.19146e-32	0.494469	0.97	0.791	7.20248e-28	2	Sub1
Vcl	3.87315e-32	1.13425	0.23	0.084	8.74092e-28	2	Vcl
Gabarapl2	4.15033e-32	0.601025	0.799	0.594	9.36646e-28	2	Gabarapl2
Chst2	5.0105e-32	1.28472	0.274	0.114	1.13077e-27	2	Chst2
Srp142	7.12727e-32	0.538264	0.862	0.638	1.60848e-27	2	Srp14
Hs6st3	7.21161e-32	1.1313	0.123	0.028	1.62752e-27	2	Hs6st3
Stk24	8.54892e-32	0.561569	0.81	0.614	1.92932e-27	2	Stk24
Arl15	1.05308e-31	0.497565	0.874	0.692	2.37659e-27	2	Arl15
Pkp32	1.29629e-31	0.668453	0.696	0.461	2.92546e-27	2	Pkp3
Tgfb11	1.39881e-31	0.709079	0.79	0.592	3.15684e-27	2	Tgfb1
Prxl2a	1.94014e-31	1.59025	0.23	0.087	4.37851e-27	2	Prxl2a
Jund1	2.20321e-31	0.501724	0.979	0.84	4.9722e-27	2	Jund
Gpr681	2.93805e-31	0.658065	0.553	0.331	6.63059e-27	2	Gpr68
Serpine2	3.05094e-31	2.62399	0.124	0.03	6.88537e-27	2	Serpine2
Lxn1	5.57546e-31	1.15658	0.364	0.185	1.25827e-26	2	Lxn
Plekho1	8.13129e-31	1.23054	0.27	0.112	1.83507e-26	2	Plekho1
Cd9	1.11788e-30	0.722723	0.388	0.191	2.52284e-26	2	Cd9
Grcc102	1.11873e-30	0.515148	0.887	0.67	2.52474e-26	2	Grcc10
Gm369751	1.30477e-30	0.18705	0.702	0.46	2.94461e-26	2	Gm36975
Ramp3	1.32897e-30	0.807314	0.317	0.14	2.99923e-26	2	Ramp3
Prss2	1.65553e-30	3.47282	0.059	0.006	3.73619e-26	2	Prss2
S100a132	1.71311e-30	0.512688	0.839	0.605	3.86616e-26	2	S100a13
Ttc39c1	2.17609e-30	0.465983	0.692	0.445	4.91101e-26	2	Ttc39c
Ctsb1	2.31792e-30	0.506156	0.75	0.536	5.23109e-26	2	Ctsb
Galnt9	3.03362e-30	1.32409	0.169	0.052	6.84627e-26	2	Galnt9
Plek1	3.21199e-30	0.709926	0.584	0.37	7.24882e-26	2	Plek
Card19	3.78522e-30	0.936319	0.44	0.249	8.54249e-26	2	Card19
Serpinb6b	3.8621e-30	1.33114	0.458	0.266	8.71599e-26	2	Serpinb6b
Nr4a3	4.14446e-30	0.665124	0.698	0.485	9.35321e-26	2	Nr4a3
Cd51	4.59715e-30	0.509914	0.784	0.569	1.03748e-25	2	Cd5
Sytl31	6.11436e-30	0.61971	0.606	0.385	1.37989e-25	2	Sytl3
Chmp2a1	7.85285e-30	0.574216	0.742	0.532	1.77223e-25	2	Chmp2a
Ccr81	8.55535e-30	1.13792	0.276	0.118	1.93077e-25	2	Ccr8
Eif3h1	1.0309e-29	0.448361	0.96	0.778	2.32654e-25	2	Eif3h
AW1120102	1.03477e-29	0.45889	0.987	0.88	2.33527e-25	2	AW112010
Cd3d2	1.3782e-29	0.443694	0.981	0.831	3.11031e-25	2	Cd3d
Aprt1	1.37973e-29	0.643774	0.739	0.521	3.11377e-25	2	Aprt
Perp	1.38911e-29	2.02889	0.164	0.052	3.13495e-25	2	Perp
Mapkapk31	1.77311e-29	0.555393	0.742	0.53	4.00156e-25	2	Mapkapk3
Cd247	1.77392e-29	0.366922	0.944	0.793	4.00337e-25	2	Cd247
Map2k31	1.83637e-29	0.764482	0.553	0.346	4.14431e-25	2	Map2k3
Gdi2	2.11348e-29	0.448955	0.904	0.721	4.76971e-25	2	Gdi2
Prdx21	2.11576e-29	0.620795	0.748	0.546	4.77485e-25	2	Prdx2
Anxa1	2.97552e-29	1.49019	0.218	0.082	6.71516e-25	2	Anxa1
Cd200r11	3.39974e-29	0.853669	0.441	0.24	7.67254e-25	2	Cd200r1
Kdm2b1	3.62872e-29	0.489623	0.85	0.689	8.18929e-25	2	Kdm2b
St6gal1	6.93857e-29	0.867285	0.399	0.207	1.5659e-24	2	St6gal1
Nfkbiz1	7.33482e-29	0.440087	0.707	0.481	1.65532e-24	2	Nfkbiz
Elk3	8.38833e-29	0.517599	0.717	0.494	1.89308e-24	2	Elk3
Rac22	8.63514e-29	0.384978	0.979	0.833	1.94878e-24	2	Rac2
Cd47	2.31601e-28	0.376138	0.97	0.825	5.22677e-24	2	Cd47
Arhgdib1	2.67397e-28	0.382731	0.975	0.826	6.03461e-24	2	Arhgdib
Mpzl3	3.52721e-28	0.974611	0.234	0.092	7.96022e-24	2	Mpzl3
Sh3bgrl31	4.36946e-28	0.386669	0.985	0.834	9.861e-24	2	Sh3bgrl3
Ciapin12	5.28283e-28	0.645632	0.591	0.383	1.19223e-23	2	Ciapin1
Impa21	1.71336e-27	0.59659	0.6	0.38	3.86672e-23	2	Impa2
Tnfrsf91	1.73942e-27	0.182259	0.824	0.565	3.92553e-23	2	Tnfrsf9
Pgk11	3.68421e-27	0.568531	0.757	0.543	8.31452e-23	2	Pgk1
Dclk1	4.87654e-27	1.32542	0.124	0.033	1.10054e-22	2	Dclk1
Tspan2	5.36296e-27	1.89434	0.123	0.033	1.21031e-22	2	Tspan2
Ehd12	5.66588e-27	0.739468	0.56	0.365	1.27868e-22	2	Ehd1
Styk11	5.68452e-27	0.83539	0.302	0.137	1.28288e-22	2	Styk1
Myl12a2	8.01517e-27	0.473529	0.898	0.696	1.80886e-22	2	Myl12a
Eno11	8.51823e-27	0.600836	0.763	0.555	1.92239e-22	2	Eno1
Laptm51	9.40869e-27	0.367494	0.984	0.868	2.12335e-22	2	Laptm5
Nfat5	1.03409e-26	0.357826	0.782	0.586	2.33373e-22	2	Nfat5
Capns12	1.60449e-26	0.575638	0.776	0.582	3.62102e-22	2	Capns1
Anxa22	1.70422e-26	0.630133	0.77	0.558	3.84608e-22	2	Anxa2
Akap13	2.01217e-26	0.286927	0.991	0.954	4.54106e-22	2	Akap13
Ubl52	3.08135e-26	0.431868	0.919	0.724	6.954e-22	2	Ubl5
Hip11	4.12337e-26	0.339652	0.864	0.62	9.30561e-22	2	Hip1
Gm14718	5.08142e-26	2.20866	0.104	0.025	1.14678e-21	2	Gm14718
Cd44	8.32977e-26	0.504815	0.781	0.58	1.87986e-21	2	Cd44
Uqcrb2	8.55856e-26	0.514876	0.807	0.602	1.9315e-21	2	Uqcrb
Fam162a	8.8851e-26	0.768044	0.557	0.369	2.00519e-21	2	Fam162a
Evi2a	8.98703e-26	0.762481	0.416	0.232	2.02819e-21	2	Evi2a
Lclat11	1.00785e-25	0.596407	0.559	0.352	2.27452e-21	2	Lclat1
Ppp1cc	1.04391e-25	0.423878	0.868	0.668	2.35589e-21	2	Ppp1cc
Zbtb7b1	1.4233e-25	0.944055	0.284	0.133	3.2121e-21	2	Zbtb7b
Rnh11	1.84483e-25	0.577285	0.643	0.44	4.16341e-21	2	Rnh1
Ybx31	2.85863e-25	0.763502	0.523	0.339	6.45135e-21	2	Ybx3
Nol71	3.02011e-25	0.523452	0.794	0.601	6.81577e-21	2	Nol7
F730043M19Rik1	3.37533e-25	0.553577	0.484	0.291	7.61745e-21	2	F730043M19Rik
C230024C17Rik	3.57352e-25	1.77018	0.123	0.034	8.06471e-21	2	C230024C17Rik
Dusp51	4.30149e-25	0.536127	0.85	0.7	9.70759e-21	2	Dusp5
Selenos	6.35527e-25	0.752888	0.563	0.382	1.43426e-20	2	Selenos
Batf1	7.44591e-25	0.5214	0.582	0.379	1.68039e-20	2	Batf
Aldoa2	8.48416e-25	0.494268	0.921	0.738	1.91471e-20	2	Aldoa
Siglecf	1.1124e-24	3.81704	0.052	0.006	2.51046e-20	2	Siglecf
Pofut2	1.14586e-24	1.13882	0.273	0.129	2.58597e-20	2	Pofut2
Ccl31	1.14748e-24	2.01298	0.336	0.181	2.58963e-20	2	Ccl3
Arpc22	1.16654e-24	0.31892	0.991	0.885	2.63264e-20	2	Arpc2
Atp6v0e2	1.26313e-24	0.496897	0.818	0.643	2.85063e-20	2	Atp6v0e
Srgn1	1.84349e-24	0.314193	0.996	0.917	4.16039e-20	2	Srgn
Cd521	2.47502e-24	0.334519	0.996	0.902	5.58563e-20	2	Cd52
Ccr11	3.25153e-24	1.97405	0.136	0.043	7.33806e-20	2	Ccr1
Myl62	4.37398e-24	0.386215	0.99	0.846	9.8712e-20	2	Myl6
Fth11	4.66494e-24	0.211654	0.999	0.96	1.05278e-19	2	Fth1
Hnrnpll	4.87792e-24	0.512907	0.612	0.408	1.10085e-19	2	Hnrnpll
Maf2	5.47365e-24	0.275721	0.641	0.386	1.23529e-19	2	Maf
Ccdc28b	6.54699e-24	1.21329	0.191	0.075	1.47753e-19	2	Ccdc28b
Adcy7	1.00872e-23	0.385001	0.69	0.49	2.27647e-19	2	Adcy7
Nucb12	1.69991e-23	0.604295	0.616	0.419	3.83635e-19	2	Nucb1
Casp1	1.88418e-23	0.782385	0.367	0.199	4.25221e-19	2	Casp1
Sema4c	2.06344e-23	1.42967	0.179	0.069	4.65677e-19	2	Sema4c
Nxpe3	2.24508e-23	0.282517	0.532	0.327	5.06669e-19	2	Nxpe3
Rida	2.90351e-23	1.46592	0.185	0.073	6.55265e-19	2	Rida
Zc3h12c1	4.18409e-23	1.20957	0.222	0.096	9.44266e-19	2	Zc3h12c
Ptpn61	4.31219e-23	0.553666	0.63	0.434	9.73176e-19	2	Ptpn6
Ptger2	4.72551e-23	0.960635	0.276	0.134	1.06645e-18	2	Ptger2
Mrps61	6.81446e-23	0.665364	0.481	0.298	1.53789e-18	2	Mrps6
Atf3	9.28389e-23	1.36675	0.264	0.127	2.09519e-18	2	Atf3
Cnih2	1.06519e-22	2.71444	0.079	0.017	2.40392e-18	2	Cnih2
Slc22a151	1.07157e-22	0.604088	0.406	0.232	2.41832e-18	2	Slc22a15
Ppp2r3a	1.13141e-22	0.744411	0.267	0.125	2.55338e-18	2	Ppp2r3a
Rab11fip4	1.16154e-22	0.819783	0.296	0.147	2.62137e-18	2	Rab11fip4
Rasd2	1.27403e-22	3.21917	0.058	0.009	2.87522e-18	2	Rasd2
Rtraf2	1.97174e-22	0.451119	0.809	0.599	4.44983e-18	2	Rtraf
Gm202751	2.42524e-22	0.207332	0.711	0.494	5.47327e-18	2	Gm20275
Gadd45b1	2.55483e-22	0.752238	0.533	0.355	5.76575e-18	2	Gadd45b
Tomm62	2.66066e-22	0.485704	0.779	0.571	6.00457e-18	2	Tomm6
Dap1	3.23793e-22	0.656207	0.578	0.401	7.30736e-18	2	Dap
Hcst1	3.50515e-22	0.37681	0.926	0.733	7.91041e-18	2	Hcst
Il21	3.64295e-22	1.99966	0.083	0.019	8.2214e-18	2	Il21
Selenom1	4.59623e-22	1.1376	0.225	0.099	1.03728e-17	2	Selenom
Dynlt31	4.74269e-22	1.02974	0.311	0.164	1.07033e-17	2	Dynlt3
Rpl27a1	5.49825e-22	0.308958	1	0.923	1.24084e-17	2	Rpl27a
Tes1	5.64697e-22	0.437756	0.756	0.564	1.27441e-17	2	Tes
Ifi271	5.89736e-22	0.4631	0.721	0.522	1.33092e-17	2	Ifi27
Serf21	6.25961e-22	0.34706	0.973	0.829	1.41267e-17	2	Serf2
Rhof1	6.40567e-22	0.566442	0.579	0.399	1.44563e-17	2	Rhof
Cd281	6.46839e-22	0.338307	0.92	0.738	1.45979e-17	2	Cd28
Xdh	6.96699e-22	0.800154	0.342	0.187	1.57231e-17	2	Xdh
Sec61g2	7.22284e-22	0.413015	0.876	0.688	1.63005e-17	2	Sec61g
Itpr1	1.13663e-21	0.345729	0.801	0.631	2.56514e-17	2	Itpr1
Stat3	1.43116e-21	0.51453	0.929	0.835	3.22984e-17	2	Stat3
Rai14	1.51669e-21	1.39982	0.148	0.053	3.42287e-17	2	Rai14
Nfkb11	2.15428e-21	0.264973	0.905	0.754	4.86178e-17	2	Nfkb1
Krtcap22	2.62328e-21	0.437533	0.847	0.656	5.92022e-17	2	Krtcap2
Arap2	3.11825e-21	0.238009	0.815	0.633	7.03727e-17	2	Arap2
Timp21	3.29572e-21	0.648346	0.41	0.237	7.43778e-17	2	Timp2
Tspo1	3.40698e-21	0.354372	0.929	0.762	7.68887e-17	2	Tspo
Ctsd1	3.70554e-21	0.359137	0.899	0.717	8.36267e-17	2	Ctsd
Atxn7l11	4.99879e-21	0.307903	0.79	0.61	1.12813e-16	2	Atxn7l1
D16Ertd472e1	5.47213e-21	0.411804	0.824	0.642	1.23495e-16	2	D16Ertd472e
Nfkbib1	5.89009e-21	0.75521	0.455	0.286	1.32928e-16	2	Nfkbib
Casp4	6.44937e-21	0.407831	0.433	0.252	1.45549e-16	2	Casp4
Furin	8.10899e-21	0.336121	0.443	0.27	1.83004e-16	2	Furin
Runx2os11	8.37972e-21	0.728912	0.271	0.134	1.89114e-16	2	Runx2os1
Ckb	9.29678e-21	0.831686	0.313	0.166	2.0981e-16	2	Ckb
Rpl301	1.07401e-20	0.288864	1	0.904	2.42383e-16	2	Rpl30
Oaz11	1.35567e-20	0.324739	0.999	0.85	3.05947e-16	2	Oaz1
Tnfrsf181	1.44059e-20	0.149851	0.807	0.58	3.25113e-16	2	Tnfrsf18
Ubash3a1	1.94128e-20	0.396892	0.63	0.443	4.38107e-16	2	Ubash3a
Arf52	2.23095e-20	0.378122	0.932	0.739	5.03481e-16	2	Arf5
Atp5e2	2.45189e-20	0.331298	0.967	0.785	5.53343e-16	2	Atp5e
Ebi31	2.45669e-20	1.2571	0.19	0.081	5.54425e-16	2	Ebi3
Ermn1	2.59148e-20	1.91201	0.105	0.031	5.84846e-16	2	Ermn
Tomm71	2.65853e-20	0.414627	0.833	0.661	5.99978e-16	2	Tomm7
Ext1	2.74276e-20	0.277418	0.599	0.4	6.18987e-16	2	Ext1
Acot71	2.75022e-20	0.516729	0.563	0.378	6.20669e-16	2	Acot7
Tspan311	2.94213e-20	1.02447	0.324	0.183	6.63979e-16	2	Tspan31
Gm2663	3.41449e-20	2.70637	0.047	0.007	7.70582e-16	2	Gm2663
Inpp4b1	4.23663e-20	0.202231	0.993	0.902	9.56123e-16	2	Inpp4b
Hk11	4.36908e-20	0.534383	0.561	0.386	9.86014e-16	2	Hk1
Wsb2	5.10949e-20	0.962685	0.293	0.156	1.15311e-15	2	Wsb2
Gm17173	5.37425e-20	0.697309	0.268	0.136	1.21286e-15	2	Gm17173
Twsg11	5.52701e-20	0.708665	0.357	0.208	1.24734e-15	2	Twsg1
Oip5os11	6.25892e-20	0.472882	0.668	0.491	1.41251e-15	2	Oip5os1
Oxsr1	7.11357e-20	1.24951	0.314	0.178	1.60539e-15	2	Oxsr1
Rnasek2	8.121e-20	0.42318	0.787	0.621	1.83275e-15	2	Rnasek
Hk2	1.02163e-19	0.729446	0.301	0.161	2.30562e-15	2	Hk2
Dynll12	1.26186e-19	0.411863	0.853	0.652	2.84776e-15	2	Dynll1
Ppfibp1	1.28971e-19	0.905533	0.224	0.105	2.91062e-15	2	Ppfibp1
Ptpn1	1.41624e-19	0.331566	0.87	0.712	3.19618e-15	2	Ptpn1
Prkca1	1.73018e-19	0.192898	0.935	0.822	3.90466e-15	2	Prkca
Pparg	1.75731e-19	1.40964	0.102	0.03	3.96591e-15	2	Pparg
Pkm1	1.76121e-19	0.372134	0.905	0.718	3.9747e-15	2	Pkm
Sh2d2a1	1.89573e-19	0.477475	0.787	0.626	4.27829e-15	2	Sh2d2a
Atp6v1f2	2.01099e-19	0.391182	0.843	0.647	4.5384e-15	2	Atp6v1f
Dusp161	2.04072e-19	0.584488	0.391	0.235	4.6055e-15	2	Dusp16
2210011C24Rik	2.15135e-19	2.31291	0.101	0.03	4.85516e-15	2	2210011C24Rik
St131	2.26219e-19	0.47202	0.65	0.472	5.10531e-15	2	St13
Litaf1	2.45457e-19	0.263546	0.806	0.578	5.53948e-15	2	Litaf
Mapkapk21	2.5289e-19	0.400528	0.647	0.464	5.70723e-15	2	Mapkapk2
Itm2c1	2.58278e-19	0.500715	0.606	0.431	5.82882e-15	2	Itm2c
Kcnk5	2.81347e-19	0.751832	0.222	0.104	6.34943e-15	2	Kcnk5
Gng52	2.99959e-19	0.35883	0.921	0.746	6.76947e-15	2	Gng5
Pura	3.19925e-19	0.405031	0.668	0.486	7.22007e-15	2	Pura
Tmbim11	3.44944e-19	0.99108	0.185	0.08	7.78469e-15	2	Tmbim1
Hsd17b101	3.61453e-19	0.791128	0.461	0.306	8.15726e-15	2	Hsd17b10
Myl12b2	3.70758e-19	0.330731	0.957	0.79	8.36727e-15	2	Myl12b
Slc15a31	4.11804e-19	0.88634	0.237	0.115	9.2936e-15	2	Slc15a3
Dynlrb11	4.33844e-19	0.474577	0.659	0.482	9.79098e-15	2	Dynlrb1
Akr1b8	4.58564e-19	2.53203	0.044	0.006	1.03489e-14	2	Akr1b8
Cmpk11	4.65237e-19	0.522878	0.601	0.425	1.04995e-14	2	Cmpk1
Ddx51	6.61572e-19	0.240605	0.997	0.941	1.49304e-14	2	Ddx5
Atp5j1	6.8051e-19	0.400635	0.879	0.682	1.53578e-14	2	Atp5j
Cox5a1	6.91626e-19	0.360085	0.887	0.697	1.56086e-14	2	Cox5a
Zbtb381	7.22644e-19	0.453356	0.556	0.377	1.63086e-14	2	Zbtb38
Spred1	7.27204e-19	0.852591	0.246	0.123	1.64115e-14	2	Spred1
Selenok2	8.85639e-19	0.335849	0.84	0.66	1.99871e-14	2	Selenok
Actr101	9.13026e-19	0.421993	0.616	0.441	2.06052e-14	2	Actr10
Gabarap2	1.2241e-18	0.369368	0.855	0.668	2.76255e-14	2	Gabarap
Ostc1	1.4024e-18	0.554464	0.639	0.481	3.16494e-14	2	Ostc
Pgam11	1.60544e-18	0.567965	0.641	0.472	3.62315e-14	2	Pgam1
Rnf19a	1.77194e-18	0.304345	0.665	0.491	3.99892e-14	2	Rnf19a
Gm12840	2.13832e-18	0.74361	0.36	0.209	4.82576e-14	2	Gm12840
1991-09-01	2.4143e-18	0.396226	0.693	0.517	5.44859e-14	2	2009-09-01
Bmpr21	2.50179e-18	0.602958	0.301	0.162	5.64603e-14	2	Bmpr2
Lpar3	3.04104e-18	2.10356	0.061	0.013	6.86301e-14	2	Lpar3
Sec31a1	3.26295e-18	0.49722	0.516	0.355	7.36382e-14	2	Sec31a
Supt31	3.47678e-18	0.433731	0.529	0.356	7.8464e-14	2	Supt3
Ldha1	3.51609e-18	0.34309	0.898	0.736	7.93511e-14	2	Ldha
Adgre5	3.5735e-18	0.35857	0.661	0.472	8.06468e-14	2	Adgre5
Slamf11	3.59448e-18	0.322394	0.493	0.314	8.11201e-14	2	Slamf1
Ndufb1-ps2	3.73572e-18	0.433679	0.799	0.622	8.43076e-14	2	Ndufb1-ps
Ndufa61	4.01312e-18	0.417474	0.779	0.606	9.05681e-14	2	Ndufa6
Prkar1a2	4.26271e-18	0.338033	0.853	0.701	9.62008e-14	2	Prkar1a
Btg31	4.64862e-18	0.56723	0.542	0.384	1.0491e-13	2	Btg3
Glud1	4.97713e-18	0.349082	0.757	0.592	1.12324e-13	2	Glud1
Tmem50a1	5.09818e-18	0.33324	0.862	0.699	1.15056e-13	2	Tmem50a
Nmrk1	5.24246e-18	0.70881	0.409	0.265	1.18312e-13	2	Nmrk1
Cops92	6.17183e-18	0.467394	0.649	0.474	1.39286e-13	2	Cops9
Dkkl12	7.09938e-18	1.10351	0.261	0.138	1.60219e-13	2	Dkkl1
Tnfsf8	7.32721e-18	0.844946	0.319	0.177	1.65361e-13	2	Tnfsf8
Ypel21	7.34315e-18	0.83988	0.204	0.095	1.6572e-13	2	Ypel2
Cox7b2	8.9079e-18	0.359054	0.847	0.656	2.01033e-13	2	Cox7b
Osbpl32	9.41434e-18	0.287272	0.781	0.584	2.12463e-13	2	Osbpl3
Hsbp11	9.83212e-18	0.543349	0.561	0.391	2.21891e-13	2	Hsbp1
Cytip1	9.95348e-18	0.336664	0.941	0.875	2.2463e-13	2	Cytip
Calm32	1.21967e-17	0.433854	0.724	0.529	2.75256e-13	2	Calm3
Ptpn71	1.25518e-17	0.469208	0.585	0.419	2.83269e-13	2	Ptpn7
Spag9	1.32337e-17	0.229226	0.867	0.696	2.98658e-13	2	Spag9
Icos1	1.4525e-17	0.252531	0.961	0.796	3.27799e-13	2	Icos
Gng101	1.69129e-17	0.551878	0.556	0.397	3.81691e-13	2	Gng10
Spef2	1.72939e-17	1.0446	0.145	0.057	3.90289e-13	2	Spef2
Stk38l	1.77094e-17	0.881042	0.261	0.139	3.99667e-13	2	Stk38l
Carnmt1	1.98351e-17	0.513035	0.52	0.358	4.47638e-13	2	Carnmt1
Ndufv32	2.08923e-17	0.423215	0.72	0.55	4.71498e-13	2	Ndufv3
Tmed2	2.24497e-17	0.401589	0.778	0.603	5.06645e-13	2	Tmed2
Rhbdf21	2.54605e-17	1.03946	0.179	0.08	5.74592e-13	2	Rhbdf2
Cacna1d	2.54904e-17	1.11905	0.142	0.056	5.75267e-13	2	Cacna1d
Tmbim41	2.54992e-17	0.502955	0.532	0.371	5.75465e-13	2	Tmbim4
Romo11	2.82906e-17	0.490368	0.578	0.406	6.38462e-13	2	Romo1
Atp5md2	2.87248e-17	0.397364	0.784	0.62	6.4826e-13	2	Atp5md
B230217O12Rik	2.95091e-17	0.993165	0.135	0.051	6.65961e-13	2	B230217O12Rik
Trim81	3.17674e-17	0.711179	0.354	0.215	7.16927e-13	2	Trim8
Cox4i11	3.33462e-17	0.312935	0.979	0.816	7.52558e-13	2	Cox4i1
Acot92	3.79658e-17	0.45794	0.474	0.31	8.56812e-13	2	Acot9
Utp11	3.95442e-17	0.652453	0.48	0.326	8.92434e-13	2	Utp11
Gnptab1	3.98024e-17	0.447179	0.538	0.368	8.98262e-13	2	Gnptab
Prelid12	4.58782e-17	0.410375	0.754	0.565	1.03538e-12	2	Prelid1
Bcl2l12	5.87907e-17	0.358488	0.511	0.347	1.32679e-12	2	Bcl2l1
Csnk2b1	6.75659e-17	0.422676	0.721	0.538	1.52483e-12	2	Csnk2b
Atp5l1	6.75903e-17	0.319539	0.927	0.761	1.52538e-12	2	Atp5l
Rilpl21	6.86782e-17	0.551635	0.521	0.365	1.54993e-12	2	Rilpl2
Thap12	7.6049e-17	0.637858	0.401	0.252	1.71627e-12	2	Thap12
B930095G15Rik	8.44787e-17	1.06656	0.167	0.073	1.90652e-12	2	B930095G15Rik
Uqcrh1	9.41416e-17	0.317053	0.964	0.808	2.12459e-12	2	Uqcrh
Srgap31	9.89571e-17	0.568902	0.425	0.268	2.23326e-12	2	Srgap3
Ccni1	1.02561e-16	0.485948	0.604	0.44	2.31459e-12	2	Ccni
Hvcn1	1.11752e-16	0.738277	0.329	0.196	2.52201e-12	2	Hvcn1
Atp10a1	1.14336e-16	0.374579	0.677	0.497	2.58033e-12	2	Atp10a
S100a61	1.17521e-16	0.1896	0.893	0.693	2.65222e-12	2	S100a6
Rsu1	1.19703e-16	0.426982	0.459	0.304	2.70146e-12	2	Rsu1
Vgll41	1.20365e-16	0.238797	0.873	0.737	2.7164e-12	2	Vgll4
Cd481	1.24623e-16	0.269904	0.852	0.644	2.81248e-12	2	Cd48
Ergic32	1.261e-16	0.607724	0.447	0.304	2.84584e-12	2	Ergic3
Polr2k1	1.26403e-16	0.575526	0.499	0.352	2.85266e-12	2	Polr2k
Slc25a41	1.37379e-16	0.460025	0.692	0.536	3.10037e-12	2	Slc25a4
Cnih11	1.37418e-16	0.743936	0.373	0.235	3.10124e-12	2	Cnih1
1110008P14Rik2	1.3789e-16	0.549492	0.514	0.353	3.1119e-12	2	1110008P14Rik
Gabarapl11	1.45236e-16	1.05704	0.25	0.135	3.27769e-12	2	Gabarapl1
Ankrd46	1.57891e-16	0.99797	0.203	0.098	3.56329e-12	2	Ankrd46
Gm27162	1.94273e-16	1.19127	0.148	0.062	4.38435e-12	2	Gm27162
Dut	1.97281e-16	0.359882	0.556	0.377	4.45223e-12	2	Dut
Gm375291	2.08231e-16	0.770071	0.243	0.127	4.69936e-12	2	Gm37529
Ndufc1	2.12479e-16	0.446527	0.578	0.402	4.79522e-12	2	Ndufc1
Bsg1	2.15265e-16	0.415732	0.727	0.557	4.85811e-12	2	Bsg
Wdr83os	3.40711e-16	0.479621	0.566	0.403	7.68917e-12	2	Wdr83os
Lactb	4.15968e-16	0.887803	0.296	0.174	9.38757e-12	2	Lactb
Lcp11	4.3579e-16	0.264501	0.96	0.834	9.83491e-12	2	Lcp1
Rab11fip11	4.8905e-16	0.330702	0.424	0.268	1.10369e-11	2	Rab11fip1
Pnkd1	4.98735e-16	0.708606	0.404	0.266	1.12555e-11	2	Pnkd
Stx61	5.4403e-16	0.489264	0.489	0.336	1.22777e-11	2	Stx6
Rpl221	5.60236e-16	0.273974	0.993	0.855	1.26434e-11	2	Rpl22
Scp21	5.6398e-16	0.449973	0.659	0.504	1.27279e-11	2	Scp2
Rel1	6.25457e-16	0.513243	0.683	0.55	1.41153e-11	2	Rel
Mlec1	6.44174e-16	0.449463	0.545	0.39	1.45377e-11	2	Mlec
Gimap11	6.47776e-16	0.290358	0.876	0.707	1.4619e-11	2	Gimap1
Gm15473	6.93959e-16	1.57676	0.098	0.033	1.56613e-11	2	Gm15473
Cox6b12	7.35958e-16	0.288387	0.914	0.729	1.66091e-11	2	Cox6b1
Tram11	7.70865e-16	0.348464	0.677	0.511	1.73969e-11	2	Tram1
Rhoc2	8.65436e-16	0.978753	0.218	0.111	1.95312e-11	2	Rhoc
Il21r1	8.93328e-16	0.360569	0.782	0.625	2.01606e-11	2	Il21r
Lat3	9.09961e-16	0.290013	0.868	0.681	2.0536e-11	2	Lat
Ndufb31	9.3589e-16	0.482617	0.646	0.48	2.11212e-11	2	Ndufb3
Nfkbia1	9.73567e-16	0.454715	0.76	0.604	2.19715e-11	2	Nfkbia
Spin4	9.89582e-16	2.03068	0.049	0.01	2.23329e-11	2	Spin4
Entpd12	1.0117e-15	0.23876	0.594	0.406	2.2832e-11	2	Entpd1
Ift202	1.02939e-15	0.537548	0.499	0.357	2.32313e-11	2	Ift20
Mtfr1l2	1.04053e-15	0.595609	0.399	0.255	2.34827e-11	2	Mtfr1l
Cobll1	1.1533e-15	0.342636	0.416	0.267	2.60277e-11	2	Cobll1
Arpc31	1.21889e-15	0.281967	0.948	0.816	2.7508e-11	2	Arpc3
Ost42	1.25715e-15	0.440039	0.714	0.55	2.83713e-11	2	Ost4
Cox202	1.28064e-15	0.480773	0.542	0.393	2.89014e-11	2	Cox20
Tead1	1.30096e-15	2.7448	0.037	0.005	2.936e-11	2	Tead1
Tmem2581	1.41738e-15	0.408696	0.686	0.517	3.19874e-11	2	Tmem258
Fam110a1	1.41864e-15	0.658293	0.293	0.167	3.20158e-11	2	Fam110a
Fam214b	1.66321e-15	1.16685	0.141	0.058	3.75354e-11	2	Fam214b
1810009J06Rik	1.77319e-15	3.19672	0.036	0.005	4.00175e-11	2	1810009J06Rik
Fis12	1.78114e-15	0.400975	0.764	0.594	4.01968e-11	2	Fis1
Lrrc8d	1.8504e-15	0.402027	0.587	0.441	4.17598e-11	2	Lrrc8d
Gem	1.93119e-15	0.483267	0.486	0.338	4.35831e-11	2	Gem
Nedd91	1.9625e-15	0.302156	0.921	0.803	4.42898e-11	2	Nedd9
Mt31	2.41808e-15	1.58458	0.116	0.044	5.45713e-11	2	Mt3
Trav14-3	2.80979e-15	2.67028	0.031	0.004	6.34114e-11	2	Trav14-3
Mrpl331	2.87445e-15	0.353473	0.782	0.607	6.48706e-11	2	Mrpl33
Lcp21	3.04592e-15	0.260693	0.799	0.644	6.87403e-11	2	Lcp2
Ctla41	3.36361e-15	0.197505	0.942	0.764	7.591e-11	2	Ctla4
4930431P03Rik	3.52455e-15	1.28553	0.089	0.029	7.95421e-11	2	4930431P03Rik
Abhd121	3.59731e-15	0.504389	0.456	0.316	8.1184e-11	2	Abhd12
Ppp1r182	3.59971e-15	0.414275	0.681	0.522	8.12382e-11	2	Ppp1r18
Fam124b	3.76706e-15	1.76058	0.093	0.031	8.5015e-11	2	Fam124b
Endod1	3.76811e-15	0.689599	0.333	0.208	8.50387e-11	2	Endod1
Sla1	4.31679e-15	0.270387	0.8	0.64	9.74214e-11	2	Sla
Prdm12	4.33188e-15	0.43816	0.376	0.232	9.77618e-11	2	Prdm1
Bnip2	4.4962e-15	0.424848	0.513	0.359	1.0147e-10	2	Bnip2
Lpcat4	4.55772e-15	1.00316	0.181	0.087	1.02859e-10	2	Lpcat4
Grina1	4.64237e-15	0.416708	0.498	0.349	1.04769e-10	2	Grina
Ern11	5.02028e-15	0.114036	0.563	0.402	1.13298e-10	2	Ern1
Ms4a6d	5.30689e-15	0.577878	0.284	0.162	1.19766e-10	2	Ms4a6d
Chic2	5.45399e-15	0.326829	0.742	0.573	1.23086e-10	2	Chic2
Ppip5k2	5.67117e-15	0.404661	0.356	0.221	1.27987e-10	2	Ppip5k2
Zfp827	5.95807e-15	0.365276	0.366	0.226	1.34462e-10	2	Zfp827
Nenf	6.2674e-15	0.867045	0.264	0.151	1.41443e-10	2	Nenf
Serpinb6a2	6.27348e-15	0.508628	0.526	0.38	1.4158e-10	2	Serpinb6a
Lrfn1	6.81157e-15	2.5803	0.034	0.005	1.53724e-10	2	Lrfn1
Pde11a	7.06629e-15	0.637951	0.225	0.118	1.59472e-10	2	Pde11a
Rnf1661	7.0699e-15	0.410481	0.557	0.405	1.59553e-10	2	Rnf166
BC0311811	8.23247e-15	0.369225	0.621	0.472	1.8579e-10	2	BC031181
Cntln	8.44072e-15	0.611072	0.27	0.15	1.9049e-10	2	Cntln
Tprgl2	8.80662e-15	0.478285	0.596	0.449	1.98748e-10	2	Tprgl
Traf5	9.48381e-15	0.501513	0.471	0.332	2.14031e-10	2	Traf5
Micos131	9.49587e-15	0.331194	0.72	0.535	2.14303e-10	2	Micos13
Mrps331	1.21757e-14	0.481425	0.557	0.412	2.7478e-10	2	Mrps33
Capn21	1.26072e-14	0.427967	0.443	0.297	2.84518e-10	2	Capn2
Unc119b	1.30205e-14	0.658385	0.367	0.238	2.93848e-10	2	Unc119b
Chrna1os	1.39277e-14	2.7338	0.036	0.005	3.14321e-10	2	Chrna1os
Itpripl2	1.43637e-14	1.04339	0.166	0.078	3.2416e-10	2	Itpripl2
Socs21	1.46045e-14	0.592743	0.314	0.187	3.29594e-10	2	Socs2
Gm473921	1.48426e-14	1.41774	0.102	0.037	3.34967e-10	2	Gm47392
Ugp21	1.613e-14	0.365763	0.483	0.336	3.64023e-10	2	Ugp2
Phf20l1	2.02819e-14	0.21064	0.843	0.684	4.57721e-10	2	Phf20l1
Efhd21	2.03383e-14	0.368045	0.639	0.479	4.58996e-10	2	Efhd2
Zmiz1	2.0517e-14	0.214495	0.698	0.536	4.63028e-10	2	Zmiz1
Dad11	2.06919e-14	0.261888	0.889	0.741	4.66976e-10	2	Dad1
Syt111	2.15656e-14	0.633102	0.307	0.184	4.86693e-10	2	Syt11
1971-09-01	2.23743e-14	0.28688	0.892	0.724	5.04943e-10	2	2007-09-01
Bag12	2.3362e-14	0.389857	0.713	0.544	5.27234e-10	2	Bag1
Map1lc3b2	2.3516e-14	0.338835	0.812	0.66	5.30708e-10	2	Map1lc3b
Nedd82	2.67344e-14	0.297259	0.803	0.631	6.03342e-10	2	Nedd8
Eef1a11	2.72853e-14	0.232457	0.999	0.944	6.15775e-10	2	Eef1a1
Arf11	2.8711e-14	0.306828	0.796	0.627	6.4795e-10	2	Arf1
Txndc172	2.90755e-14	0.431998	0.607	0.46	6.56176e-10	2	Txndc17
Arpc1b1	3.07851e-14	0.283339	0.963	0.817	6.94759e-10	2	Arpc1b
Gm42921	3.13418e-14	2.15483	0.058	0.014	7.07323e-10	2	Gm42921
B4galnt11	3.15873e-14	0.463929	0.655	0.526	7.12862e-10	2	B4galnt1
Tubb6	3.25961e-14	1.11978	0.187	0.094	7.35629e-10	2	Tubb6
Pdcd1lg21	3.27726e-14	0.434524	0.467	0.325	7.39613e-10	2	Pdcd1lg2
Sem12	3.64265e-14	0.288572	0.887	0.72	8.22073e-10	2	Sem1
Stk26	3.68438e-14	0.509845	0.459	0.319	8.31492e-10	2	Stk26
Atp5g11	3.7145e-14	0.302389	0.775	0.586	8.38289e-10	2	Atp5g1
Esd2	3.72789e-14	0.410197	0.681	0.524	8.4131e-10	2	Esd
Rabac11	4.10125e-14	0.29128	0.785	0.628	9.2557e-10	2	Rabac1
Ier51	4.38134e-14	0.32113	0.656	0.501	9.8878e-10	2	Ier5
Lax11	4.50457e-14	0.331528	0.541	0.384	1.01659e-09	2	Lax1
Smpdl3a1	5.32934e-14	0.429041	0.596	0.435	1.20273e-09	2	Smpdl3a
Rrbp11	5.45048e-14	0.28962	0.684	0.54	1.23007e-09	2	Rrbp1
Ndufb101	5.56171e-14	0.332684	0.719	0.542	1.25517e-09	2	Ndufb10
Pdcl32	5.91681e-14	0.53686	0.444	0.309	1.33531e-09	2	Pdcl3
Acadl1	6.13809e-14	0.432676	0.601	0.445	1.38524e-09	2	Acadl
Naxe1	6.1892e-14	0.689989	0.348	0.225	1.39678e-09	2	Naxe
Tmem1602	6.43979e-14	0.453071	0.664	0.523	1.45333e-09	2	Tmem160
Dctn21	6.51831e-14	0.49391	0.473	0.333	1.47105e-09	2	Dctn2
Cebpzos1	6.64409e-14	0.644112	0.321	0.201	1.49944e-09	2	Cebpzos
Psmb12	6.99646e-14	0.293945	0.892	0.731	1.57896e-09	2	Psmb1
Lancl3	7.24684e-14	1.06589	0.098	0.035	1.63547e-09	2	Lancl3
Il7r	7.6046e-14	0.264362	0.73	0.591	1.71621e-09	2	Il7r
Atp5f11	7.63137e-14	0.287174	0.865	0.677	1.72225e-09	2	Atp5f1
Tiprl1	8.25492e-14	0.398715	0.556	0.409	1.86297e-09	2	Tiprl
Eef1b21	8.52928e-14	0.251574	0.991	0.831	1.92489e-09	2	Eef1b2
Tmem126a1	9.60022e-14	0.379167	0.567	0.431	2.16658e-09	2	Tmem126a
Atp6v0c1	1.01541e-13	0.308684	0.782	0.634	2.29158e-09	2	Atp6v0c
Chchd22	1.01939e-13	0.279195	0.95	0.79	2.30056e-09	2	Chchd2
Ybx1	1.03044e-13	0.245568	0.945	0.758	2.32549e-09	2	Ybx1
Pdcd61	1.08947e-13	0.401878	0.596	0.45	2.45872e-09	2	Pdcd6
Pebp1	1.1417e-13	0.370309	0.679	0.522	2.57658e-09	2	Pebp1
Acsl4	1.14618e-13	0.257285	0.569	0.423	2.58669e-09	2	Acsl4
Klrc21	1.14863e-13	0.312199	0.453	0.301	2.59224e-09	2	Klrc2
Raph11	1.18309e-13	0.293712	0.439	0.291	2.66999e-09	2	Raph1
Gm20528	1.21736e-13	0.789346	0.08	0.026	2.74735e-09	2	Gm20528
Ltb2	1.27592e-13	0.278762	0.939	0.807	2.87949e-09	2	Ltb
Leprot1	1.28896e-13	0.709828	0.327	0.21	2.90892e-09	2	Leprot
Ppib2	1.37684e-13	0.266481	0.921	0.753	3.10725e-09	2	Ppib
Psmb32	1.42907e-13	0.324034	0.844	0.664	3.22513e-09	2	Psmb3
Ndufb82	1.456e-13	0.411505	0.692	0.528	3.28591e-09	2	Ndufb8
Atox12	1.45738e-13	0.292869	0.733	0.57	3.28901e-09	2	Atox1
Cyth42	1.51252e-13	0.328752	0.717	0.57	3.41345e-09	2	Cyth4
Ndufb41	1.52517e-13	0.481919	0.567	0.428	3.442e-09	2	Ndufb4
Arl11	1.6853e-13	0.553151	0.489	0.358	3.80339e-09	2	Arl1
Cept1	1.77054e-13	0.242834	0.498	0.346	3.99575e-09	2	Cept1
Atp5h1	1.84663e-13	0.266926	0.941	0.776	4.16748e-09	2	Atp5h
Prr5l	1.89377e-13	1.05753	0.139	0.062	4.27386e-09	2	Prr5l
Cd99l21	2.00227e-13	0.740555	0.227	0.126	4.51872e-09	2	Cd99l2
Syn1	2.12177e-13	2.21699	0.033	0.005	4.78841e-09	2	Syn1
Mrps212	2.19558e-13	0.373562	0.636	0.481	4.95498e-09	2	Mrps21
Rhoq1	2.34522e-13	0.33854	0.471	0.326	5.2927e-09	2	Rhoq
Tmem127	2.46668e-13	0.617356	0.37	0.246	5.56681e-09	2	Tmem127
Vsir1	2.5137e-13	0.410045	0.567	0.437	5.67291e-09	2	Vsir
1810037I17Rik2	2.68937e-13	0.296707	0.772	0.599	6.06938e-09	2	1810037I17Rik
Btbd191	2.79336e-13	0.902944	0.185	0.094	6.30405e-09	2	Btbd19
Higd1a1	2.93839e-13	0.358705	0.683	0.528	6.63136e-09	2	Higd1a
Syf21	3.0187e-13	0.320602	0.71	0.554	6.81261e-09	2	Syf2
Gm13708	3.06022e-13	0.540063	0.19	0.098	6.9063e-09	2	Gm13708
Ubb2	3.27705e-13	0.200489	0.996	0.893	7.39564e-09	2	Ubb
Rps141	3.36804e-13	0.244439	0.997	0.889	7.60098e-09	2	Rps14
Hivep11	3.49937e-13	0.222005	0.505	0.361	7.89737e-09	2	Hivep1
Klf121	3.63347e-13	0.496117	0.218	0.116	8.20002e-09	2	Klf12
Arf62	3.7472e-13	0.455586	0.572	0.441	8.45667e-09	2	Arf6
Pcmt1	3.86741e-13	0.374389	0.554	0.411	8.72796e-09	2	Pcmt1
Hcfc1r12	4.0153e-13	0.5211	0.413	0.28	9.06174e-09	2	Hcfc1r1
Btf31	4.10973e-13	0.280308	0.973	0.812	9.27485e-09	2	Btf3
Brk12	4.3573e-13	0.343292	0.724	0.572	9.83355e-09	2	Brk1
Nfil31	4.38043e-13	0.417356	0.425	0.286	9.88575e-09	2	Nfil3
Dpysl2	4.47034e-13	0.420757	0.493	0.35	1.00887e-08	2	Dpysl2
Uqcc21	4.50741e-13	0.458722	0.567	0.419	1.01723e-08	2	Uqcc2
Rab4b2	4.51321e-13	0.385946	0.535	0.388	1.01854e-08	2	Rab4b
Psenen1	4.53081e-13	0.321907	0.754	0.594	1.02251e-08	2	Psenen
Chst121	4.7061e-13	0.580278	0.348	0.226	1.06207e-08	2	Chst12
Ap1s2	5.04942e-13	0.514239	0.348	0.227	1.13955e-08	2	Ap1s2
Gng21	5.06178e-13	0.182456	0.877	0.713	1.14234e-08	2	Gng2
Scg2	6.1149e-13	1.35507	0.025	0.003	1.38001e-08	2	Scg2
Hdac1	6.28795e-13	0.287115	0.658	0.505	1.41907e-08	2	Hdac1
Rassf51	6.69517e-13	0.437651	0.57	0.434	1.51097e-08	2	Rassf5
Btg12	6.71407e-13	0.243057	0.994	0.913	1.51523e-08	2	Btg1
Lhfpl2	6.78559e-13	1.2582	0.068	0.021	1.53137e-08	2	Lhfpl2
Tprg	7.83367e-13	3.15926	0.019	0.001	1.7679e-08	2	Tprg
Ndufs51	8.07223e-13	0.393455	0.625	0.474	1.82174e-08	2	Ndufs5
Tnfaip3	8.82516e-13	0.183185	0.936	0.836	1.99166e-08	2	Tnfaip3
Elob2	9.09962e-13	0.26899	0.936	0.759	2.0536e-08	2	Elob
Rpl291	9.41761e-13	0.243115	0.991	0.859	2.12537e-08	2	Rpl29
Lbh1	1.05063e-12	0.350626	0.597	0.451	2.37106e-08	2	Lbh
Hccs	1.06163e-12	0.845182	0.258	0.156	2.39589e-08	2	Hccs
Cd531	1.08332e-12	0.247033	0.91	0.802	2.44483e-08	2	Cd53
Etfb1	1.12982e-12	0.437104	0.56	0.413	2.54978e-08	2	Etfb
Upp2	1.19585e-12	2.37739	0.049	0.012	2.6988e-08	2	Upp2
Stard10	1.24482e-12	0.955763	0.169	0.084	2.80932e-08	2	Stard10
Inpp5b	1.29332e-12	0.418875	0.4	0.27	2.91876e-08	2	Inpp5b
Def6	1.29373e-12	0.26811	0.653	0.51	2.91969e-08	2	Def6
Cdkn1a1	1.33643e-12	0.651255	0.314	0.196	3.01605e-08	2	Cdkn1a
Cyfip11	1.38437e-12	0.333935	0.447	0.311	3.12425e-08	2	Cyfip1
Phlda11	1.41047e-12	0.687048	0.277	0.166	3.18314e-08	2	Phlda1
Cd21	1.43796e-12	0.152924	0.953	0.804	3.24518e-08	2	Cd2
Prpsap1	1.45893e-12	0.611962	0.335	0.219	3.29251e-08	2	Prpsap1
Spp1	1.47073e-12	2.44788	0.126	0.057	3.31914e-08	2	Spp1
Frmd8	1.53185e-12	0.48842	0.437	0.311	3.45707e-08	2	Frmd8
Bri31	1.56412e-12	0.37049	0.564	0.418	3.5299e-08	2	Bri3
Mob21	1.57078e-12	0.412634	0.489	0.353	3.54494e-08	2	Mob2
Snrnp27	1.57831e-12	0.455564	0.479	0.345	3.56194e-08	2	Snrnp27
Dok22	1.58393e-12	0.467925	0.49	0.352	3.57461e-08	2	Dok2
Mir142hg	1.60094e-12	0.173371	0.967	0.872	3.613e-08	2	Mir142hg
Cope2	1.67166e-12	0.37967	0.593	0.454	3.7726e-08	2	Cope
Txn11	1.6735e-12	0.230277	0.916	0.724	3.77676e-08	2	Txn1
Edf12	1.92158e-12	0.325804	0.83	0.653	4.33663e-08	2	Edf1
Tnfaip8l21	2.05781e-12	0.519212	0.409	0.281	4.64406e-08	2	Tnfaip8l2
Crot1	2.07273e-12	0.375145	0.458	0.322	4.67774e-08	2	Crot
Cox16	2.42394e-12	0.264908	0.664	0.519	5.47034e-08	2	Cox16
Adipor21	2.44653e-12	0.332322	0.572	0.431	5.52132e-08	2	Adipor2
Ssr42	2.75308e-12	0.360081	0.779	0.621	6.21316e-08	2	Ssr4
Ldhb1	3.04609e-12	0.85871	0.194	0.104	6.87441e-08	2	Ldhb
Scamp2	3.09581e-12	0.395152	0.453	0.319	6.98662e-08	2	Scamp2
Alkbh5	3.16088e-12	0.322685	0.496	0.358	7.13347e-08	2	Alkbh5
Yipf4	3.20597e-12	0.410881	0.471	0.341	7.23523e-08	2	Yipf4
Ccng12	3.20755e-12	0.592436	0.367	0.246	7.2388e-08	2	Ccng1
Dip2c1	3.23645e-12	0.771449	0.163	0.081	7.30401e-08	2	Dip2c
Rora	3.30132e-12	0.121382	0.77	0.608	7.45041e-08	2	Rora
Mrpl522	3.32651e-12	0.286909	0.778	0.613	7.50726e-08	2	Mrpl52
Rgs31	3.32722e-12	0.409488	0.527	0.396	7.50886e-08	2	Rgs3
Egr2	3.64992e-12	1.70656	0.065	0.02	8.23713e-08	2	Egr2
Abcd3	3.76069e-12	0.9601	0.166	0.084	8.48713e-08	2	Abcd3
Jdp21	3.76891e-12	0.921744	0.2	0.11	8.50568e-08	2	Jdp2
Acp1	3.9266e-12	0.506845	0.449	0.32	8.86154e-08	2	Acp1
Rps271	3.98686e-12	0.211893	0.996	0.886	8.99754e-08	2	Rps27
Gnai22	4.2673e-12	0.275687	0.948	0.782	9.63045e-08	2	Gnai2
Ggh1	4.3811e-12	0.566149	0.35	0.232	9.88726e-08	2	Ggh
Nabp2	4.88651e-12	0.643456	0.347	0.233	1.10279e-07	2	Nabp2
Aopep2	4.99861e-12	0.139525	0.924	0.761	1.12809e-07	2	Aopep
R3hdm41	5.44035e-12	0.450878	0.461	0.329	1.22778e-07	2	R3hdm4
Adarb2	5.52539e-12	2.9099	0.031	0.005	1.24697e-07	2	Adarb2
Coch	5.53143e-12	3.42444	0.027	0.004	1.24833e-07	2	Coch
Ctsc1	5.60743e-12	0.184158	0.576	0.421	1.26549e-07	2	Ctsc
Unc1192	5.63896e-12	0.505432	0.449	0.318	1.2726e-07	2	Unc119
Slfn2	5.76125e-12	0.255993	0.856	0.726	1.3002e-07	2	Slfn2
Sh3bgrl1	5.93878e-12	0.260664	0.541	0.395	1.34026e-07	2	Sh3bgrl
Gm35507	6.83962e-12	3.16315	0.021	0.002	1.54356e-07	2	Gm35507
Eif4a2	7.2427e-12	0.256074	0.719	0.591	1.63453e-07	2	Eif4a2
Penk1	7.62081e-12	0.911865	0.12	0.052	1.71986e-07	2	Penk
Use12	7.74657e-12	0.398454	0.641	0.505	1.74825e-07	2	Use1
Marcksl1	7.84693e-12	1.11566	0.148	0.072	1.7709e-07	2	Marcksl1
Taf101	8.16871e-12	0.273479	0.793	0.622	1.84352e-07	2	Taf10
Pstpip11	8.228e-12	0.332099	0.631	0.493	1.8569e-07	2	Pstpip1
Lamtor42	8.25139e-12	0.278524	0.653	0.494	1.86217e-07	2	Lamtor4
Ccndbp12	8.43825e-12	0.458745	0.39	0.266	1.90434e-07	2	Ccndbp1
Tmem38b	8.72842e-12	0.843744	0.167	0.085	1.96983e-07	2	Tmem38b
Selenof1	9.04047e-12	0.341401	0.705	0.551	2.04025e-07	2	Selenof
Hcls12	9.32615e-12	0.300443	0.692	0.539	2.10473e-07	2	Hcls1
Cox6c1	9.35553e-12	0.233578	0.932	0.761	2.11136e-07	2	Cox6c
Fosl2	9.64561e-12	0.296462	0.677	0.55	2.17682e-07	2	Fosl2
Pbxip11	1.04333e-11	0.302173	0.567	0.421	2.35459e-07	2	Pbxip1
Pip4k2a	1.05061e-11	0.112271	0.767	0.621	2.37101e-07	2	Pip4k2a
Emp1	1.19519e-11	0.914001	0.135	0.063	2.6973e-07	2	Emp1
Tmem1351	1.28001e-11	0.194939	0.576	0.427	2.88872e-07	2	Tmem135
Plekhm3	1.29488e-11	0.360437	0.321	0.206	2.92228e-07	2	Plekhm3
Nt5e1	1.45952e-11	0.161388	0.596	0.436	3.29385e-07	2	Nt5e
Tmem1671	1.49402e-11	0.309598	0.699	0.554	3.37169e-07	2	Tmem167
Ptpn31	1.5381e-11	0.723425	0.231	0.138	3.47119e-07	2	Ptpn3
Trbv2	1.54491e-11	1.51949	0.07	0.023	3.48655e-07	2	Trbv2
Arf31	1.54569e-11	0.443978	0.468	0.345	3.48832e-07	2	Arf3
Rraga1	1.572e-11	0.763521	0.31	0.202	3.5477e-07	2	Rraga
Riox21	1.59263e-11	0.564436	0.308	0.199	3.59426e-07	2	Riox2
Susd31	1.60082e-11	0.40668	0.385	0.261	3.61274e-07	2	Susd3
Ptprk	1.7136e-11	1.01235	0.07	0.023	3.86725e-07	2	Ptprk
Exoc5	1.79794e-11	0.189408	0.536	0.394	4.05758e-07	2	Exoc5
Gm39323	1.88603e-11	0.410809	0.301	0.191	4.25639e-07	2	Gm39323
Gm338431	1.9205e-11	1.2375	0.09	0.035	4.33418e-07	2	Gm33843
Cfap361	1.92666e-11	0.506082	0.351	0.238	4.34808e-07	2	Cfap36
Psmb52	1.94721e-11	0.305018	0.701	0.524	4.39447e-07	2	Psmb5
Ei241	1.96498e-11	0.448661	0.37	0.253	4.43457e-07	2	Ei24
Cers2	2.03305e-11	0.404877	0.424	0.304	4.58818e-07	2	Cers2
Lck1	2.0553e-11	0.163995	0.956	0.838	4.63839e-07	2	Lck
Hid11	2.10776e-11	0.605117	0.135	0.063	4.75679e-07	2	Hid1
Rac11	2.22376e-11	0.241612	0.812	0.646	5.01858e-07	2	Rac1
Rps27l2	2.29886e-11	0.355419	0.659	0.498	5.18806e-07	2	Rps27l
Cox8a1	2.37434e-11	0.223115	0.978	0.815	5.35841e-07	2	Cox8a
Smco41	2.38121e-11	0.476667	0.396	0.272	5.37393e-07	2	Smco4
Fbxo61	2.40335e-11	0.759623	0.23	0.135	5.42389e-07	2	Fbxo6
Ebpl1	2.4369e-11	0.464242	0.37	0.251	5.49959e-07	2	Ebpl
Ikbip1	2.46152e-11	1.06814	0.117	0.052	5.55517e-07	2	Ikbip
Cox7a21	2.50957e-11	0.297914	0.85	0.671	5.6636e-07	2	Cox7a2
Mff1	2.56984e-11	0.439674	0.45	0.328	5.79962e-07	2	Mff
Tsc22d41	2.57578e-11	0.215198	0.793	0.625	5.81303e-07	2	Tsc22d4
Xlr4b1	2.65702e-11	0.453963	0.323	0.214	5.99637e-07	2	Xlr4b
Gxylt1	2.69025e-11	0.364337	0.409	0.29	6.07135e-07	2	Gxylt1
Clic12	2.69978e-11	0.205716	0.978	0.824	6.09286e-07	2	Clic1
Hspa4l1	2.71161e-11	0.489357	0.345	0.231	6.11956e-07	2	Hspa4l
Sirt21	2.72571e-11	0.322167	0.484	0.353	6.15138e-07	2	Sirt2
Ndufa31	2.81934e-11	0.340334	0.681	0.537	6.36268e-07	2	Ndufa3
Mapre2	2.98206e-11	0.192402	0.529	0.386	6.72992e-07	2	Mapre2
Sfr11	3.00914e-11	0.362841	0.612	0.473	6.79102e-07	2	Sfr1
Rdx	3.05583e-11	0.271675	0.639	0.5	6.89639e-07	2	Rdx
Srp91	3.29154e-11	0.272232	0.754	0.589	7.42834e-07	2	Srp9
Chd71	3.29918e-11	0.138858	0.787	0.635	7.44559e-07	2	Chd7
1810058I24Rik2	3.44246e-11	0.332755	0.576	0.445	7.76894e-07	2	1810058I24Rik
Cstb2	3.54866e-11	0.344832	0.542	0.414	8.00862e-07	2	Cstb
Suds31	3.8168e-11	0.306092	0.533	0.402	8.61375e-07	2	Suds3
Pnrc11	3.89034e-11	0.200081	0.939	0.798	8.77971e-07	2	Pnrc1
Ubr5	3.9741e-11	0.149518	0.692	0.548	8.96875e-07	2	Ubr5
Sumo2	4.08343e-11	0.236649	0.936	0.776	9.21548e-07	2	Sumo2
Ddt1	4.10434e-11	0.457831	0.492	0.362	9.26267e-07	2	Ddt
3830406C13Rik2	4.17805e-11	0.332038	0.399	0.273	9.42903e-07	2	3830406C13Rik
Nsa21	4.21037e-11	0.254422	0.864	0.703	9.50196e-07	2	Nsa2
Fam89b	4.24741e-11	0.612506	0.342	0.235	9.58555e-07	2	Fam89b
Psmc51	4.26236e-11	0.384627	0.538	0.399	9.61929e-07	2	Psmc5
Dgkh1	4.37003e-11	0.289751	0.56	0.416	9.86227e-07	2	Dgkh
Gpr651	4.42128e-11	0.4878	0.41	0.293	9.97794e-07	2	Gpr65
Gnai3	4.42714e-11	0.202881	0.664	0.513	9.99117e-07	2	Gnai3
Fam178b	4.44099e-11	1.96754	0.059	0.018	1.00224e-06	2	Fam178b
Rex1bd1	4.7324e-11	0.425824	0.519	0.39	1.06801e-06	2	Rex1bd
Ddit41	4.99661e-11	0.4557	0.406	0.284	1.12764e-06	2	Ddit4
Smarca5	5.21366e-11	0.222508	0.804	0.654	1.17662e-06	2	Smarca5
Polr2g2	5.23175e-11	0.413681	0.504	0.38	1.1807e-06	2	Polr2g
Ndufa21	5.26197e-11	0.257536	0.797	0.642	1.18752e-06	2	Ndufa2
Map2k11	5.44834e-11	0.314976	0.499	0.369	1.22958e-06	2	Map2k1
Ndufa111	5.49412e-11	0.332856	0.649	0.51	1.23991e-06	2	Ndufa11
Igflr12	5.51841e-11	0.322111	0.538	0.401	1.24539e-06	2	Igflr1
Znhit11	5.52609e-11	0.594002	0.324	0.215	1.24713e-06	2	Znhit1
Clcn4	5.5967e-11	0.485782	0.332	0.221	1.26306e-06	2	Clcn4
Ormdl11	5.83294e-11	0.607605	0.313	0.206	1.31638e-06	2	Ormdl1
Rnf71	5.98855e-11	0.448793	0.495	0.375	1.3515e-06	2	Rnf7
Zfp91	5.9952e-11	0.23734	0.673	0.522	1.353e-06	2	Zfp91
Gas2l1	5.99738e-11	2.0302	0.059	0.019	1.35349e-06	2	Gas2l1
Sec24d	6.13327e-11	0.366875	0.295	0.186	1.38416e-06	2	Sec24d
Rab4a	6.24584e-11	0.759876	0.129	0.06	1.40956e-06	2	Rab4a
Lrp102	6.30937e-11	0.264479	0.658	0.511	1.4239e-06	2	Lrp10
Rcn2	6.32385e-11	0.298111	0.323	0.213	1.42717e-06	2	Rcn2
Rgs101	6.34757e-11	0.252726	0.687	0.532	1.43252e-06	2	Rgs10
Gm13481	6.689e-11	1.21777	0.062	0.02	1.50957e-06	2	Gm13481
Tvp23b	6.69517e-11	0.710003	0.273	0.173	1.51097e-06	2	Tvp23b
Ndufa81	6.77353e-11	0.386371	0.579	0.452	1.52865e-06	2	Ndufa8
Cops41	7.03215e-11	0.302012	0.521	0.392	1.58702e-06	2	Cops4
Slc39a13	7.08056e-11	0.772036	0.145	0.072	1.59794e-06	2	Slc39a13
Nek61	7.22244e-11	0.677834	0.219	0.13	1.62996e-06	2	Nek6
Smpdl3b1	7.33448e-11	0.806238	0.157	0.08	1.65525e-06	2	Smpdl3b
Ptgfrn1	7.63931e-11	0.795561	0.127	0.06	1.72404e-06	2	Ptgfrn
Sestd1	7.75798e-11	0.859576	0.121	0.056	1.75082e-06	2	Sestd1
Cd36	8.04226e-11	3.21017	0.033	0.006	1.81498e-06	2	Cd36
Ypel31	8.34472e-11	0.246082	0.695	0.548	1.88324e-06	2	Ypel3
Plac81	8.50472e-11	0.623854	0.621	0.529	1.91934e-06	2	Plac8
Gnpda1	9.64543e-11	0.688294	0.27	0.172	2.17678e-06	2	Gnpda1
Ndufa72	9.66651e-11	0.273788	0.767	0.619	2.18154e-06	2	Ndufa7
Prkcsh2	1.02984e-10	0.480635	0.415	0.3	2.32415e-06	2	Prkcsh
Eif3e1	1.0517e-10	0.260013	0.85	0.691	2.37347e-06	2	Eif3e
Copg21	1.05308e-10	0.337174	0.415	0.292	2.37658e-06	2	Copg2
Lsm121	1.05463e-10	0.37676	0.59	0.459	2.38009e-06	2	Lsm12
Tmem421	1.07148e-10	0.890815	0.182	0.101	2.41811e-06	2	Tmem42
Rbx12	1.07337e-10	0.260794	0.839	0.668	2.42237e-06	2	Rbx1
Sri2	1.09548e-10	0.266605	0.804	0.664	2.47227e-06	2	Sri
Gpx11	1.09845e-10	0.240917	0.609	0.461	2.47899e-06	2	Gpx1
Csdc2	1.10215e-10	2.96494	0.022	0.003	2.48733e-06	2	Csdc2
Arhgap18	1.10388e-10	0.172412	0.585	0.449	2.49123e-06	2	Arhgap18
Tnfrsf13b1	1.10989e-10	0.533505	0.25	0.152	2.5048e-06	2	Tnfrsf13b
Capsl	1.12225e-10	1.46264	0.061	0.02	2.5327e-06	2	Capsl
Rpl37a1	1.12455e-10	0.221332	0.996	0.899	2.5379e-06	2	Rpl37a
Ugt1a10	1.14669e-10	2.12812	0.039	0.009	2.58786e-06	2	Ugt1a10
Arpc52	1.16263e-10	0.24257	0.852	0.687	2.62383e-06	2	Arpc5
Trappc42	1.21646e-10	0.411209	0.498	0.38	2.74532e-06	2	Trappc4
Naa101	1.26091e-10	0.557261	0.433	0.314	2.84561e-06	2	Naa10
Plaat32	1.32421e-10	0.26655	0.742	0.59	2.98848e-06	2	Plaat3
Itm2b2	1.35069e-10	0.187523	0.985	0.886	3.04824e-06	2	Itm2b
Plk2	1.36044e-10	2.01392	0.099	0.043	3.07023e-06	2	Plk2
Nr4a21	1.36317e-10	0.410758	0.61	0.481	3.07641e-06	2	Nr4a2
Anxa61	1.36446e-10	0.246715	0.748	0.606	3.07931e-06	2	Anxa6
Extl31	1.3842e-10	0.508369	0.292	0.188	3.12387e-06	2	Extl3
Hagh	1.3906e-10	0.623542	0.247	0.153	3.13831e-06	2	Hagh
Lcmt1	1.51251e-10	0.70935	0.247	0.155	3.41343e-06	2	Lcmt1
Cisd21	1.53585e-10	0.234593	0.56	0.425	3.46612e-06	2	Cisd2
Crlf22	1.546e-10	0.286996	0.613	0.475	3.48902e-06	2	Crlf2
Ube2n1	1.56847e-10	0.295951	0.64	0.494	3.53973e-06	2	Ube2n
Ccl41	1.5985e-10	0.995857	0.507	0.39	3.6075e-06	2	Ccl4
Mrps241	1.61e-10	0.295332	0.637	0.489	3.63345e-06	2	Mrps24
Tomm51	1.63088e-10	0.297177	0.55	0.412	3.68057e-06	2	Tomm5
Uimc1	1.63671e-10	0.232281	0.591	0.456	3.69374e-06	2	Uimc1
Cox7a2l1	1.64768e-10	0.269435	0.898	0.731	3.71847e-06	2	Cox7a2l
Cetn21	1.64939e-10	0.489987	0.439	0.326	3.72233e-06	2	Cetn2
Eif4b1	1.67726e-10	0.287154	0.659	0.512	3.78523e-06	2	Eif4b
Golga71	1.70705e-10	0.306067	0.468	0.341	3.85247e-06	2	Golga7
Pcnx	1.75856e-10	0.382146	0.399	0.28	3.96873e-06	2	Pcnx
Tspan14	1.77649e-10	0.183753	0.61	0.462	4.00918e-06	2	Tspan14
Vim2	1.88136e-10	0.14413	0.89	0.716	4.24584e-06	2	Vim
Gm154171	2.0287e-10	1.33881	0.083	0.033	4.57838e-06	2	Gm15417
Os91	2.03842e-10	0.204576	0.637	0.493	4.6003e-06	2	Os9
Tex2611	2.06935e-10	0.340061	0.471	0.343	4.6701e-06	2	Tex261
Pfn12	2.13299e-10	0.198991	0.993	0.867	4.81373e-06	2	Pfn1
Adss	2.17719e-10	0.266976	0.647	0.511	4.91348e-06	2	Adss
Atp1a1	2.20384e-10	0.298365	0.536	0.411	4.97363e-06	2	Atp1a1
Ociad2	2.21401e-10	1.71022	0.073	0.027	4.99657e-06	2	Ociad2
Mink1	2.21679e-10	0.226966	0.39	0.271	5.00285e-06	2	Mink1
Gm500121	2.24562e-10	0.767273	0.142	0.072	5.06791e-06	2	Gm50012
Gps1	2.27697e-10	0.61539	0.319	0.216	5.13868e-06	2	Gps1
Sin3b2	2.30521e-10	0.331023	0.643	0.51	5.20239e-06	2	Sin3b
A330023F24Rik1	2.48646e-10	0.326626	0.443	0.322	5.61145e-06	2	A330023F24Rik
Gnptg1	2.52641e-10	0.476441	0.382	0.271	5.70161e-06	2	Gnptg
Ly751	2.61902e-10	0.446862	0.484	0.362	5.9106e-06	2	Ly75
Tecr1	2.68016e-10	0.248023	0.643	0.492	6.04859e-06	2	Tecr
Mdh21	2.77265e-10	0.308924	0.724	0.571	6.25731e-06	2	Mdh2
Med282	2.8244e-10	0.374281	0.553	0.427	6.37411e-06	2	Med28
Cuta1	2.86112e-10	0.319196	0.566	0.425	6.45699e-06	2	Cuta
Dctn31	2.86279e-10	0.329071	0.604	0.471	6.46074e-06	2	Dctn3
Stx111	2.86693e-10	0.132063	0.453	0.321	6.47009e-06	2	Stx11
Sqstm11	2.90021e-10	0.133276	0.73	0.594	6.54519e-06	2	Sqstm1
Polr1d2	2.93057e-10	0.234445	0.834	0.672	6.61371e-06	2	Polr1d
Ndufb92	3.18145e-10	0.252805	0.756	0.598	7.17989e-06	2	Ndufb9
Tnfsf101	3.2473e-10	0.405731	0.471	0.35	7.32852e-06	2	Tnfsf10
Rps211	3.25042e-10	0.200102	0.999	0.92	7.33556e-06	2	Rps21
H132	3.31045e-10	0.249072	0.646	0.51	7.47102e-06	2	H13
Atp6v0b1	3.43559e-10	0.255168	0.59	0.466	7.75344e-06	2	Atp6v0b
Mien12	3.43786e-10	0.368802	0.563	0.446	7.75856e-06	2	Mien1
Dusp12	3.4972e-10	0.206083	0.647	0.503	7.89247e-06	2	Dusp1
Spcs11	3.60202e-10	0.333411	0.615	0.481	8.12905e-06	2	Spcs1
Got2	3.64032e-10	0.401512	0.418	0.302	8.21548e-06	2	Got2
Cited21	3.68243e-10	0.376937	0.43	0.306	8.3105e-06	2	Cited2
Eif5	3.90645e-10	0.20947	0.772	0.633	8.81608e-06	2	Eif5
Psme21	3.95047e-10	0.258808	0.853	0.696	8.91543e-06	2	Psme2
Gstp32	3.98852e-10	0.467047	0.481	0.36	9.00129e-06	2	Gstp3
Fmnl11	4.00029e-10	0.214529	0.673	0.531	9.02785e-06	2	Fmnl1
Adipor11	4.1562e-10	0.401508	0.434	0.32	9.37971e-06	2	Adipor1
Gch1	4.29286e-10	0.178293	0.624	0.49	9.68813e-06	2	Gch1
Midn1	4.62642e-10	0.424345	0.372	0.263	1.04409e-05	2	Midn
Ly6a1	4.65583e-10	0.104284	0.973	0.767	1.05073e-05	2	Ly6a
4930459C07Rik	4.67286e-10	1.86223	0.013	0.001	1.05457e-05	2	4930459C07Rik
Apaf11	5.07046e-10	0.223403	0.487	0.368	1.1443e-05	2	Apaf1
Ociad11	5.13364e-10	0.432532	0.492	0.373	1.15856e-05	2	Ociad1
Arf41	5.22594e-10	0.112885	0.88	0.752	1.17939e-05	2	Arf4
Fkbp81	5.32271e-10	0.262958	0.597	0.457	1.20123e-05	2	Fkbp8
Mtln	5.35754e-10	0.873562	0.233	0.145	1.20909e-05	2	Mtln
Cycs	5.58733e-10	0.421375	0.587	0.463	1.26095e-05	2	Cycs
Sh2d1a	5.68129e-10	0.192218	0.587	0.441	1.28215e-05	2	Sh2d1a
Pfkl1	5.78318e-10	0.369689	0.416	0.3	1.30515e-05	2	Pfkl
H2-K12	6.02956e-10	0.123724	1	0.983	1.36075e-05	2	H2-K1
Bnip3l1	6.04779e-10	0.284794	0.67	0.538	1.36486e-05	2	Bnip3l
Dbndd21	6.22419e-10	0.965468	0.129	0.064	1.40467e-05	2	Dbndd2
Rasal31	6.22489e-10	0.194895	0.653	0.517	1.40483e-05	2	Rasal3
Cep290	6.35195e-10	0.745147	0.139	0.071	1.43351e-05	2	Cep290
Nr4a11	6.39911e-10	0.275328	0.521	0.393	1.44415e-05	2	Nr4a1
H1f01	6.56585e-10	0.697546	0.277	0.181	1.48178e-05	2	H1f0
Tgfbr3	6.69766e-10	0.485644	0.233	0.143	1.51153e-05	2	Tgfbr3
Trappc6b1	6.90664e-10	0.276023	0.548	0.418	1.55869e-05	2	Trappc6b
Cfap20	7.06896e-10	0.396603	0.35	0.24	1.59532e-05	2	Cfap20
Aurkaip12	7.33623e-10	0.385551	0.61	0.489	1.65564e-05	2	Aurkaip1
Hspbp1	7.3598e-10	0.690247	0.264	0.171	1.66096e-05	2	Hspbp1
Npepps	7.45949e-10	0.178334	0.49	0.365	1.68346e-05	2	Npepps
Ndufa132	7.54877e-10	0.206587	0.89	0.74	1.70361e-05	2	Ndufa13
Ints41	7.97114e-10	0.414277	0.255	0.161	1.79893e-05	2	Ints4
Gpd21	8.02537e-10	0.244743	0.388	0.274	1.81116e-05	2	Gpd2
Atp6v1g2	8.0758e-10	0.955884	0.114	0.054	1.82255e-05	2	Atp6v1g2
Hnrnpk1	8.28464e-10	0.239646	0.917	0.753	1.86968e-05	2	Hnrnpk
Irf4	8.53785e-10	0.399521	0.287	0.188	1.92682e-05	2	Irf4
Nop101	8.65952e-10	0.312835	0.644	0.5	1.95428e-05	2	Nop10
Ssbp41	8.97825e-10	0.310053	0.553	0.424	2.02621e-05	2	Ssbp4
Nptn	9.22929e-10	0.163319	0.729	0.599	2.08287e-05	2	Nptn
Atp5g21	9.2464e-10	0.215927	0.923	0.753	2.08673e-05	2	Atp5g2
B2m2	9.76007e-10	0.151059	0.999	0.949	2.20265e-05	2	B2m
Ankrd39	9.78836e-10	0.759157	0.228	0.143	2.20904e-05	2	Ankrd39
Spag71	9.86842e-10	0.54502	0.36	0.255	2.2271e-05	2	Spag7
Cfl12	1.00056e-09	0.208153	0.973	0.82	2.25807e-05	2	Cfl1
Ptpn182	1.00324e-09	0.197779	0.95	0.806	2.26412e-05	2	Ptpn18
Il2rb2	1.08212e-09	0.212363	0.893	0.753	2.44213e-05	2	Il2rb
Galm1	1.12518e-09	0.614084	0.237	0.146	2.53931e-05	2	Galm
Spr1	1.13485e-09	0.495935	0.289	0.189	2.56113e-05	2	Spr
Gpsm32	1.13986e-09	0.260924	0.714	0.57	2.57245e-05	2	Gpsm3
Akna	1.15563e-09	0.232977	0.597	0.467	2.60802e-05	2	Akna
Dnajc13	1.1647e-09	0.26322	0.481	0.36	2.6285e-05	2	Dnajc13
Anp32a1	1.18304e-09	0.246348	0.799	0.645	2.66987e-05	2	Anp32a
Mrfap11	1.2397e-09	0.30019	0.627	0.499	2.79776e-05	2	Mrfap1
Mir22hg1	1.37696e-09	0.569712	0.179	0.102	3.10753e-05	2	Mir22hg
Med301	1.38944e-09	0.40875	0.471	0.352	3.13568e-05	2	Med30
Xkr6	1.4402e-09	0.503919	0.093	0.04	3.25023e-05	2	Xkr6
Sod2	1.45084e-09	0.418483	0.449	0.338	3.27425e-05	2	Sod2
Uqcrq1	1.45871e-09	0.28877	0.769	0.602	3.29202e-05	2	Uqcrq
Plekhb21	1.5098e-09	0.336372	0.382	0.276	3.40733e-05	2	Plekhb2
Metap2	1.53704e-09	0.301479	0.584	0.459	3.46879e-05	2	Metap2
Vax2	1.57884e-09	1.42865	0.036	0.009	3.56312e-05	2	Vax2
Tmem591	1.5841e-09	0.196633	0.787	0.643	3.575e-05	2	Tmem59
Gmfg2	1.62239e-09	0.222838	0.856	0.71	3.66141e-05	2	Gmfg
Rab5a	1.69069e-09	0.212529	0.612	0.484	3.81555e-05	2	Rab5a
Zcrb12	1.69729e-09	0.255399	0.596	0.463	3.83044e-05	2	Zcrb1
Copb1	1.74041e-09	0.156764	0.569	0.442	3.92776e-05	2	Copb1
Eif2s3x	1.76844e-09	0.395971	0.431	0.322	3.99102e-05	2	Eif2s3x
Gnb21	1.85197e-09	0.213795	0.821	0.651	4.17952e-05	2	Gnb2
Aph1a1	1.86815e-09	0.393216	0.356	0.248	4.21604e-05	2	Aph1a
Fam98b	1.93252e-09	0.468218	0.327	0.227	4.36132e-05	2	Fam98b
Psmb82	1.94196e-09	0.209416	0.973	0.834	4.38262e-05	2	Psmb8
Uqcrc21	1.9491e-09	0.290196	0.624	0.483	4.39872e-05	2	Uqcrc2
Gosr2	2.02957e-09	0.45585	0.332	0.233	4.58034e-05	2	Gosr2
Rapgef1	2.09006e-09	0.141908	0.656	0.538	4.71685e-05	2	Rapgef1
Mlf22	2.20417e-09	0.421594	0.413	0.309	4.97438e-05	2	Mlf2
Lrrfip11	2.23139e-09	0.174897	0.852	0.718	5.03581e-05	2	Lrrfip1
Cox6a11	2.23169e-09	0.27089	0.717	0.573	5.03648e-05	2	Cox6a1
Rpl241	2.23665e-09	0.205119	0.999	0.885	5.04767e-05	2	Rpl24
Ccnd21	2.26084e-09	0.216773	0.763	0.632	5.10225e-05	2	Ccnd2
Ccdc1241	2.28096e-09	0.439507	0.453	0.346	5.14766e-05	2	Ccdc124
Pqlc32	2.28833e-09	0.755765	0.246	0.16	5.1643e-05	2	Pqlc3
Pfdn11	2.39381e-09	0.286601	0.533	0.41	5.40236e-05	2	Pfdn1
Commd41	2.39461e-09	0.398506	0.458	0.345	5.40415e-05	2	Commd4
Adam82	2.39989e-09	0.564444	0.212	0.129	5.41607e-05	2	Adam8
Arl14ep2	2.47264e-09	0.566066	0.284	0.192	5.58025e-05	2	Arl14ep
Ormdl31	2.48185e-09	0.453497	0.33	0.228	5.60103e-05	2	Ormdl3
Sla21	2.48354e-09	0.259615	0.535	0.403	5.60486e-05	2	Sla2
Ndufc21	2.48856e-09	0.316856	0.6	0.471	5.61618e-05	2	Ndufc2
Stoml2	2.50523e-09	0.586483	0.311	0.214	5.6538e-05	2	Stoml2
Ccdc141	2.51366e-09	1.2291	0.074	0.029	5.67283e-05	2	Ccdc141
Mif	2.60422e-09	0.178102	0.793	0.634	5.8772e-05	2	Mif
Setd3	2.65418e-09	0.133096	0.544	0.414	5.98996e-05	2	Setd3
Rwdd12	2.72857e-09	0.270207	0.679	0.532	6.15783e-05	2	Rwdd1
Ccdc921	2.78464e-09	0.738329	0.187	0.11	6.28438e-05	2	Ccdc92
Chd4	2.80386e-09	0.228154	0.81	0.687	6.32774e-05	2	Chd4
Klc11	2.82378e-09	0.242435	0.384	0.276	6.37271e-05	2	Klc1
H3f3b1	2.94862e-09	0.182043	0.997	0.925	6.65444e-05	2	H3f3b
Pdcd51	2.96025e-09	0.258154	0.63	0.488	6.68068e-05	2	Pdcd5
Gm470151	2.97478e-09	0.368422	0.236	0.144	6.71349e-05	2	Gm47015
Paip21	3.10841e-09	0.17099	0.797	0.656	7.01506e-05	2	Paip2
Naca1	3.14194e-09	0.195779	0.984	0.847	7.09074e-05	2	Naca
Atp2b42	3.2924e-09	0.116676	0.711	0.56	7.4303e-05	2	Atp2b4
Calm2	3.29551e-09	0.170499	0.886	0.719	7.43731e-05	2	Calm2
Akr1b3	3.30759e-09	0.249705	0.591	0.461	7.46457e-05	2	Akr1b3
Gpatch11	3.32018e-09	0.56438	0.293	0.199	7.49299e-05	2	Gpatch11
Vwa5a	3.32285e-09	0.696196	0.166	0.093	7.499e-05	2	Vwa5a
Ssh11	3.32843e-09	0.273175	0.305	0.206	7.51159e-05	2	Ssh1
Txndc92	3.34706e-09	0.326556	0.443	0.327	7.55363e-05	2	Txndc9
Rab8b1	3.53112e-09	0.137116	0.944	0.846	7.96904e-05	2	Rab8b
D8Ertd738e1	3.54325e-09	0.213073	0.804	0.659	7.99642e-05	2	D8Ertd738e
Reep52	3.67226e-09	0.214289	0.787	0.629	8.28755e-05	2	Reep5
Gm55472	3.70749e-09	0.606364	0.267	0.175	8.36706e-05	2	Gm5547
Tcea1	3.71303e-09	0.239862	0.627	0.508	8.37958e-05	2	Tcea1
Ctsa1	3.7356e-09	0.358331	0.418	0.307	8.43049e-05	2	Ctsa
Nop532	3.78338e-09	0.236271	0.767	0.632	8.53833e-05	2	Nop53
Bcap311	4.00527e-09	0.253507	0.636	0.503	9.0391e-05	2	Bcap31
Hnrnpl	4.05455e-09	0.205431	0.794	0.651	9.1503e-05	2	Hnrnpl
Jkamp1	4.11116e-09	0.643998	0.241	0.156	9.27807e-05	2	Jkamp
Mettl232	4.14652e-09	0.247583	0.679	0.544	9.35786e-05	2	Mettl23
Gatad11	4.19288e-09	0.382694	0.416	0.308	9.4625e-05	2	Gatad1
Tmem1231	4.5268e-09	0.18903	0.64	0.514	0.000102161	2	Tmem123
Nmb2	4.55059e-09	0.556259	0.284	0.19	0.000102698	2	Nmb
Insl6	4.65641e-09	0.719429	0.161	0.09	0.000105086	2	Insl6
Aplp11	4.664e-09	0.990281	0.11	0.053	0.000105257	2	Aplp1
Calm12	4.70377e-09	0.210211	0.969	0.835	0.000106155	2	Calm1
Rab1b1	5.38403e-09	0.413292	0.388	0.287	0.000121507	2	Rab1b
Eif3f1	5.38491e-09	0.222512	0.942	0.775	0.000121527	2	Eif3f
AU0202062	5.46616e-09	0.147796	0.917	0.804	0.00012336	2	AU020206
Tbl1x	5.47699e-09	0.176926	0.564	0.435	0.000123605	2	Tbl1x
4933405E24Rik	5.49983e-09	3.17828	0.015	0.001	0.00012412	2	4933405E24Rik
Tmub1	5.65869e-09	0.805617	0.17	0.098	0.000127705	2	Tmub1
Sec131	5.77087e-09	0.481898	0.364	0.265	0.000130237	2	Sec13
Polr2e	5.85475e-09	0.270412	0.539	0.411	0.00013213	2	Polr2e
Lfng1	5.8564e-09	0.311221	0.465	0.356	0.000132167	2	Lfng
Eloc2	5.88448e-09	0.274259	0.64	0.501	0.000132801	2	Eloc
4921524J17Rik1	6.03483e-09	0.383397	0.418	0.311	0.000136194	2	4921524J17Rik
Sh3glb12	6.24582e-09	0.21336	0.784	0.649	0.000140956	2	Sh3glb1
Morf4l2	6.28067e-09	0.333525	0.406	0.301	0.000141742	2	Morf4l2
Zgpat1	6.31928e-09	0.332494	0.295	0.197	0.000142613	2	Zgpat
Ndufa14	6.45967e-09	0.280256	0.676	0.53	0.000145782	2	Ndufa1
Dgcr6	6.48189e-09	1.28722	0.126	0.066	0.000146283	2	Dgcr6
Sat11	6.58294e-09	0.178986	0.64	0.513	0.000148564	2	Sat1
Cox142	6.60971e-09	0.341241	0.572	0.454	0.000149168	2	Cox14
Tma71	6.73926e-09	0.195018	0.887	0.714	0.000152092	2	Tma7
Ywhab1	6.78056e-09	0.262815	0.693	0.559	0.000153024	2	Ywhab
Slc2a11	6.8698e-09	0.149744	0.45	0.33	0.000155038	2	Slc2a1
Plp21	7.01018e-09	0.527191	0.359	0.261	0.000158206	2	Plp2
Tm9sf31	7.0146e-09	0.165897	0.748	0.612	0.000158306	2	Tm9sf3
Eva1b2	7.19365e-09	0.273127	0.439	0.323	0.000162346	2	Eva1b
Fdxr	7.21881e-09	0.538674	0.246	0.16	0.000162914	2	Fdxr
Lamtor52	7.31952e-09	0.333279	0.524	0.399	0.000165187	2	Lamtor5
Ndufs61	7.47811e-09	0.337829	0.564	0.438	0.000168766	2	Ndufs6
Eif3k1	7.57408e-09	0.233239	0.844	0.695	0.000170932	2	Eif3k
Eif2ak4	7.75545e-09	0.371089	0.241	0.154	0.000175025	2	Eif2ak4
Cst72	7.76825e-09	0.299723	0.585	0.456	0.000175314	2	Cst7
Kremen1	8.35924e-09	0.486961	0.17	0.097	0.000188651	2	Kremen1
Epdr1	8.37362e-09	2.02598	0.044	0.014	0.000188976	2	Epdr1
Mafg1	8.42119e-09	0.400793	0.276	0.183	0.000190049	2	Mafg
Slc33a1	8.78201e-09	0.515056	0.199	0.119	0.000198192	2	Slc33a1
Slc29a1	8.81976e-09	0.604706	0.227	0.145	0.000199044	2	Slc29a1
Arpc42	8.93957e-09	0.203255	0.732	0.581	0.000201748	2	Arpc4
Gprin31	9.44628e-09	0.124381	0.493	0.367	0.000213184	2	Gprin3
Gpx41	9.48569e-09	0.268188	0.83	0.683	0.000214073	2	Gpx4
Ehbp1l11	9.60714e-09	0.488569	0.31	0.218	0.000216814	2	Ehbp1l1
Vamp71	9.75169e-09	0.540385	0.236	0.15	0.000220076	2	Vamp7
Txn21	9.94632e-09	0.339237	0.52	0.402	0.000224469	2	Txn2
Fgfr1op	1.00686e-08	0.418877	0.281	0.19	0.000227228	2	Fgfr1op
Rab14	1.01579e-08	0.152183	0.661	0.53	0.000229243	2	Rab14
Cdc14a2	1.03486e-08	0.275089	0.52	0.403	0.000233548	2	Cdc14a
Slc25a17	1.07018e-08	0.502985	0.262	0.176	0.000241518	2	Slc25a17
Vwa8	1.07601e-08	0.198051	0.416	0.309	0.000242835	2	Vwa8
Micos101	1.0826e-08	0.23478	0.726	0.567	0.00024432	2	Micos10
Ap2m11	1.10447e-08	0.337886	0.529	0.407	0.000249257	2	Ap2m1
Zbtb321	1.11944e-08	1.18839	0.133	0.071	0.000252635	2	Zbtb32
Aldh7a1	1.14089e-08	0.970361	0.11	0.054	0.000257476	2	Aldh7a1
Selenow2	1.15273e-08	0.186507	0.896	0.753	0.000260148	2	Selenow
Prdx51	1.16347e-08	0.18688	0.741	0.583	0.000262571	2	Prdx5
Zfpm1	1.18387e-08	0.581075	0.206	0.128	0.000267177	2	Zfpm1
Ccdc1741	1.18475e-08	0.352986	0.437	0.329	0.000267375	2	Ccdc174
Arhgef91	1.22346e-08	1.42567	0.064	0.024	0.00027611	2	Arhgef9
Gm10634	1.23634e-08	0.177415	0.089	0.04	0.000279018	2	Gm10634
Foxp4	1.2522e-08	0.386042	0.295	0.204	0.000282596	2	Foxp4
Ccdc97	1.27334e-08	0.715298	0.172	0.1	0.000287366	2	Ccdc97
Mrpl45	1.29935e-08	0.450039	0.421	0.322	0.000293237	2	Mrpl4
Lrrfip2	1.3382e-08	0.20066	0.436	0.328	0.000302006	2	Lrrfip2
Gm2479	1.37326e-08	1.46617	0.061	0.023	0.000309917	2	Gm2479
Mrpl571	1.3801e-08	0.322473	0.542	0.419	0.000311462	2	Mrpl57
Mpc1	1.38242e-08	0.327702	0.517	0.415	0.000311984	2	Mpc1
Ptpn4	1.39062e-08	0.225061	0.53	0.407	0.000313836	2	Ptpn4
Tmem71	1.47186e-08	0.242079	0.459	0.342	0.00033217	2	Tmem71
Tmco1	1.50708e-08	0.454971	0.388	0.291	0.000340119	2	Tmco1
Ndufs8	1.53289e-08	0.351969	0.462	0.348	0.000345942	2	Ndufs8
Ngly11	1.56024e-08	0.352061	0.394	0.292	0.000352116	2	Ngly1
Gpr1711	1.57002e-08	0.120963	0.551	0.415	0.000354323	2	Gpr171
Rpl23a1	1.5854e-08	0.190646	0.99	0.858	0.000357793	2	Rpl23a
Dnajc4	1.59647e-08	0.609442	0.207	0.13	0.00036029	2	Dnajc4
Tle3	1.72644e-08	0.262427	0.384	0.278	0.000389623	2	Tle3
L1cam1	1.72743e-08	0.516201	0.132	0.07	0.000389847	2	L1cam
Uqcc32	1.74103e-08	0.348962	0.428	0.318	0.000392915	2	Uqcc3
Capzb2	1.76969e-08	0.217739	0.868	0.735	0.000399385	2	Capzb
F2rl22	1.80102e-08	0.976943	0.113	0.056	0.000406454	2	F2rl2
Gemin72	1.80495e-08	0.357702	0.387	0.282	0.000407342	2	Gemin7
Ide2	1.83589e-08	0.300959	0.473	0.36	0.000414323	2	Ide
Eci12	1.83669e-08	0.635485	0.311	0.219	0.000414504	2	Eci1
Mob1a1	1.87018e-08	0.198455	0.535	0.408	0.000422063	2	Mob1a
Akr1a11	1.87721e-08	0.24809	0.653	0.531	0.000423648	2	Akr1a1
Ndufb72	1.89194e-08	0.212135	0.8	0.633	0.000426973	2	Ndufb7
Ier3ip12	1.9302e-08	0.280438	0.599	0.472	0.000435607	2	Ier3ip1
Ddost1	1.98458e-08	0.324081	0.487	0.378	0.000447881	2	Ddost
Srsf9	1.9859e-08	0.279265	0.484	0.368	0.000448178	2	Srsf9
Jade2	2.04723e-08	0.199923	0.28	0.186	0.000462019	2	Jade2
Dctn4	2.06526e-08	0.116422	0.582	0.455	0.000466088	2	Dctn4
Prkaca1	2.12901e-08	0.731021	0.228	0.149	0.000480476	2	Prkaca
Mt12	2.14793e-08	0.816972	0.221	0.139	0.000484744	2	Mt1
Flnb1	2.16516e-08	0.34866	0.345	0.244	0.000488634	2	Flnb
Aup11	2.17272e-08	0.28158	0.493	0.388	0.000490339	2	Aup1
Adam10	2.20369e-08	0.194091	0.627	0.507	0.000497329	2	Adam10
Jam2	2.33303e-08	1.56383	0.049	0.017	0.000526517	2	Jam2
Nf1	2.33722e-08	0.145812	0.443	0.332	0.000527464	2	Nf1
Cd961	2.34587e-08	0.182003	0.572	0.435	0.000529417	2	Cd96
Slc29a3	2.37562e-08	0.53946	0.169	0.098	0.00053613	2	Slc29a3
Csrnp11	2.37716e-08	0.178109	0.467	0.346	0.000536477	2	Csrnp1
Fyco11	2.38199e-08	0.18378	0.492	0.38	0.000537567	2	Fyco1
Ifi204	2.50813e-08	0.481738	0.13	0.069	0.000566034	2	Ifi204
Egr1	2.5407e-08	0.384413	0.339	0.242	0.000573384	2	Egr1
Hsph11	2.54996e-08	0.357923	0.37	0.27	0.000575476	2	Hsph1
Tomm221	2.56778e-08	0.253982	0.646	0.528	0.000579496	2	Tomm22
Gm36211	2.5861e-08	2.27511	0.021	0.004	0.000583631	2	Gm36211
Ppp2ca1	2.60377e-08	0.162782	0.753	0.619	0.00058762	2	Ppp2ca
Cap12	2.6073e-08	0.183318	0.766	0.634	0.000588415	2	Cap1
Notch11	2.6185e-08	0.231513	0.467	0.356	0.000590943	2	Notch1
Srxn11	2.7676e-08	0.962521	0.095	0.045	0.000624593	2	Srxn1
Mgat21	2.84923e-08	0.41555	0.416	0.321	0.000643014	2	Mgat2
Tomm201	2.88768e-08	0.198716	0.77	0.63	0.000651692	2	Tomm20
Fam174a1	2.93951e-08	0.479099	0.29	0.203	0.000663388	2	Fam174a
Erg28	3.02396e-08	0.361215	0.403	0.3	0.000682446	2	Erg28
Ell21	3.02777e-08	0.120924	0.516	0.394	0.000683308	2	Ell2
Atp5j22	3.06235e-08	0.192648	0.879	0.712	0.00069111	2	Atp5j2
Sik11	3.07015e-08	0.144552	0.649	0.525	0.000692871	2	Sik1
Tmem1282	3.16434e-08	0.354972	0.495	0.394	0.000714129	2	Tmem128
Chmp52	3.19198e-08	0.452801	0.459	0.362	0.000720366	2	Chmp5
Ndufb51	3.21213e-08	0.274599	0.677	0.538	0.000724913	2	Ndufb5
Eif3d1	3.23158e-08	0.306692	0.554	0.441	0.000729303	2	Eif3d
Pomp1	3.29845e-08	0.202393	0.757	0.613	0.000744394	2	Pomp
5730480H06Rik	3.31714e-08	0.870743	0.124	0.066	0.000748611	2	5730480H06Rik
Rnf13	3.41719e-08	0.316206	0.366	0.267	0.000771192	2	Rnf13
Mfng	3.52825e-08	0.422297	0.357	0.263	0.000796255	2	Mfng
Fam204a1	3.5681e-08	0.150471	0.479	0.359	0.000805249	2	Fam204a
Nt5dc1	3.61738e-08	0.144747	0.578	0.461	0.00081637	2	Nt5dc1
Plcg1	3.62584e-08	0.228463	0.421	0.314	0.000818279	2	Plcg1
Mvp1	3.69609e-08	0.371133	0.307	0.214	0.000834133	2	Mvp
Samm50	3.69657e-08	0.349492	0.407	0.307	0.000834241	2	Samm50
Gemin8	3.73226e-08	1.09789	0.139	0.078	0.000842296	2	Gemin8
Rtf22	3.81422e-08	0.270175	0.492	0.382	0.000860794	2	Rtf2
Rpl36al1	3.82784e-08	0.191122	0.976	0.82	0.000863867	2	Rpl36al
Denr1	3.82803e-08	0.315374	0.539	0.428	0.000863909	2	Denr
Gpi12	3.92313e-08	0.234571	0.825	0.691	0.000885372	2	Gpi1
Ankra21	3.96905e-08	0.416354	0.259	0.171	0.000895734	2	Ankra2
Mrpl431	3.99724e-08	0.369445	0.452	0.349	0.000902098	2	Mrpl43
Ube2a	4.01939e-08	0.347936	0.505	0.392	0.000907095	2	Ube2a
Ola11	4.07677e-08	0.259672	0.56	0.449	0.000920046	2	Ola1
Rab5if1	4.14217e-08	0.266235	0.59	0.461	0.000934804	2	Rab5if
Bola31	4.14928e-08	0.398558	0.446	0.348	0.00093641	2	Bola3
Gm498901	4.15817e-08	0.961467	0.077	0.033	0.000938416	2	Gm49890
Lamtor22	4.20521e-08	0.219888	0.649	0.506	0.000949032	2	Lamtor2
Bcr2	4.20715e-08	0.411945	0.324	0.236	0.000949469	2	Bcr
Dtd1	4.25514e-08	0.187447	0.4	0.297	0.0009603	2	Dtd1
Psmb61	4.26208e-08	0.231769	0.658	0.514	0.000961866	2	Psmb6
C1qtnf121	4.3762e-08	0.648391	0.164	0.097	0.000987622	2	C1qtnf12
Swi5	4.41667e-08	0.259893	0.621	0.493	0.000996755	2	Swi5
Adck51	4.43684e-08	0.593914	0.163	0.096	0.00100131	2	Adck5
Slc12a2	4.45917e-08	1.31089	0.133	0.073	0.00100634	2	Slc12a2
Psma41	4.74085e-08	0.269293	0.686	0.538	0.00106991	2	Psma4
Cast1	4.81873e-08	0.119521	0.767	0.643	0.00108749	2	Cast
Dusp141	4.87383e-08	0.743027	0.159	0.092	0.00109993	2	Dusp14
Tfg	5.20998e-08	0.351125	0.363	0.266	0.00117579	2	Tfg
Gm16741	5.38241e-08	1.62769	0.03	0.007	0.0012147	2	Gm16741
Tax1bp11	5.49503e-08	0.127622	0.893	0.749	0.00124012	2	Tax1bp1
Stard3nl1	5.50668e-08	0.392682	0.372	0.277	0.00124275	2	Stard3nl
Rnf111	5.5068e-08	0.331633	0.319	0.227	0.00124277	2	Rnf11
D630039A03Rik1	5.54027e-08	1.18278	0.083	0.038	0.00125033	2	D630039A03Rik
Atf1	5.56519e-08	0.250303	0.487	0.382	0.00125595	2	Atf1
Psma12	5.57196e-08	0.222024	0.652	0.516	0.00125748	2	Psma1
Ndufb61	5.76974e-08	0.321213	0.499	0.389	0.00130211	2	Ndufb6
Bcas2	5.80406e-08	0.243713	0.553	0.435	0.00130986	2	Bcas2
Rab33b	5.87795e-08	0.408913	0.178	0.107	0.00132654	2	Rab33b
Mrpl201	6.0244e-08	0.327009	0.533	0.413	0.00135959	2	Mrpl20
Pdzk1ip1	6.34286e-08	1.17805	0.047	0.016	0.00143146	2	Pdzk1ip1
Plrg1	6.34532e-08	0.766729	0.172	0.104	0.00143201	2	Plrg1
Cab39	6.53885e-08	0.173114	0.751	0.621	0.00147569	2	Cab39
Svbp1	6.66293e-08	0.176007	0.471	0.356	0.00150369	2	Svbp
Tmx11	6.68385e-08	0.380331	0.382	0.288	0.00150841	2	Tmx1
Jtb1	6.75748e-08	0.372929	0.431	0.334	0.00152503	2	Jtb
BC029722	6.80644e-08	0.638869	0.188	0.115	0.00153608	2	BC029722
Mapk14	6.81771e-08	0.185919	0.467	0.362	0.00153862	2	Mapk14
Dusp61	6.84042e-08	0.629687	0.181	0.111	0.00154375	2	Dusp6
Ndufaf31	6.89385e-08	0.50254	0.292	0.204	0.0015558	2	Ndufaf3
Stxbp5	6.9568e-08	0.13075	0.453	0.343	0.00157001	2	Stxbp5
Cib11	7.08742e-08	0.413974	0.396	0.296	0.00159949	2	Cib1
Fau1	7.17499e-08	0.173683	0.997	0.934	0.00161925	2	Fau
Commd2	7.17954e-08	0.529001	0.324	0.24	0.00162028	2	Commd2
Ndufab1	7.34381e-08	0.252007	0.57	0.432	0.00165735	2	Ndufab1
Pgls1	7.39319e-08	0.302553	0.633	0.501	0.00166849	2	Pgls
Ncf42	7.58239e-08	0.175273	0.539	0.417	0.00171119	2	Ncf4
Man2a1	7.71577e-08	0.111723	0.621	0.504	0.0017413	2	Man2a1
Fam71f21	7.88629e-08	0.866604	0.105	0.054	0.00177978	2	Fam71f2
Coa32	7.93721e-08	0.309845	0.461	0.36	0.00179127	2	Coa3
Lamc3	7.98811e-08	2.08213	0.016	0.002	0.00180276	2	Lamc3
Scamp31	8.02331e-08	0.396999	0.443	0.351	0.0018107	2	Scamp3
Nt5c1	8.14834e-08	0.23368	0.597	0.48	0.00183892	2	Nt5c
Camk2g	8.28464e-08	0.181289	0.439	0.336	0.00186968	2	Camk2g
Mettl21a1	8.65665e-08	0.679849	0.119	0.062	0.00195363	2	Mettl21a
Mrpl53	8.99113e-08	0.404206	0.305	0.219	0.00202912	2	Mrpl53
Zc3h13	9.05881e-08	0.190464	0.619	0.493	0.00204439	2	Zc3h13
Zbtb8os2	9.11174e-08	0.395743	0.436	0.337	0.00205634	2	Zbtb8os
Ube2o	9.11956e-08	0.581579	0.16	0.095	0.0020581	2	Ube2o
Rilpl1	9.17201e-08	1.03521	0.067	0.028	0.00206994	2	Rilpl1
Ywhag	9.27695e-08	0.176062	0.425	0.319	0.00209362	2	Ywhag
Cyba2	9.31919e-08	0.145333	0.953	0.804	0.00210315	2	Cyba
Stx17	9.41316e-08	0.484129	0.228	0.152	0.00212436	2	Stx17
Wbp11	9.46344e-08	0.586089	0.233	0.154	0.00213571	2	Wbp1
Snapc1	1.00446e-07	0.295401	0.354	0.261	0.00226686	2	Snapc1
Gm34093	1.00585e-07	2.72333	0.019	0.003	0.00227001	2	Gm34093
Cd801	1.01216e-07	0.533778	0.237	0.158	0.00228424	2	Cd80
Klk1b9	1.01648e-07	2.68609	0.025	0.006	0.00229399	2	Klk1b9
Cflar1	1.03404e-07	0.102431	0.587	0.468	0.00233363	2	Cflar
Gtf2e2	1.04503e-07	0.412532	0.296	0.212	0.00235841	2	Gtf2e2
Zfp7062	1.05377e-07	0.179342	0.619	0.489	0.00237814	2	Zfp706
Gm48236	1.09375e-07	1.02586	0.083	0.038	0.00246837	2	Gm48236
Gas21	1.10314e-07	0.502159	0.228	0.152	0.00248958	2	Gas2
Ube2q2	1.11375e-07	0.245239	0.379	0.278	0.00251351	2	Ube2q2
Dhrs71	1.1253e-07	0.433084	0.361	0.274	0.00253959	2	Dhrs7
Otud7b	1.12903e-07	0.21185	0.364	0.265	0.002548	2	Otud7b
Atp5g3	1.1537e-07	0.242418	0.717	0.565	0.00260367	2	Atp5g3
Nfs1	1.1567e-07	0.471101	0.253	0.173	0.00261044	2	Nfs1
A630023P12Rik1	1.17092e-07	0.138337	0.172	0.101	0.00264252	2	A630023P12Rik
Gdpd51	1.18483e-07	0.304125	0.187	0.115	0.00267393	2	Gdpd5
Pdap1	1.19239e-07	0.358427	0.529	0.408	0.00269098	2	Pdap1
Ube2v12	1.24488e-07	0.27428	0.52	0.407	0.00280944	2	Ube2v1
Spint21	1.27911e-07	0.394295	0.4	0.306	0.00288669	2	Spint2
Ralbp1	1.31567e-07	0.215534	0.603	0.48	0.0029692	2	Ralbp1
Acaa1a1	1.32271e-07	0.376052	0.353	0.259	0.00298509	2	Acaa1a
Rpl51	1.34977e-07	0.158968	0.99	0.878	0.00304617	2	Rpl5
Smim112	1.36316e-07	0.4158	0.43	0.335	0.00307637	2	Smim11
Ppp1ca2	1.37617e-07	0.195086	0.865	0.705	0.00310574	2	Ppp1ca
Plbd22	1.39498e-07	0.65854	0.199	0.127	0.0031482	2	Plbd2
Traf61	1.40176e-07	0.10619	0.376	0.277	0.0031635	2	Traf6
Glrx22	1.40529e-07	0.466646	0.384	0.293	0.00317146	2	Glrx2
Ezh1	1.42267e-07	0.130439	0.342	0.248	0.00321068	2	Ezh1
Med27	1.45852e-07	0.206013	0.375	0.277	0.0032916	2	Med27
Mphosph61	1.49736e-07	0.456921	0.284	0.201	0.00337923	2	Mphosph6
Smap21	1.51862e-07	0.111398	0.681	0.548	0.00342722	2	Smap2
Arpp191	1.52e-07	0.200048	0.724	0.587	0.00343034	2	Arpp19
Ppme1	1.54343e-07	0.270707	0.424	0.325	0.00348321	2	Ppme1
Wsb11	1.54622e-07	0.1876	0.541	0.435	0.0034895	2	Wsb1
Pin41	1.55233e-07	0.376956	0.419	0.321	0.0035033	2	Pin4
Morn3	1.56628e-07	0.727221	0.046	0.016	0.00353478	2	Morn3
Psmd6	1.57192e-07	0.36316	0.407	0.313	0.00354752	2	Psmd6
Wbp41	1.57775e-07	0.285759	0.449	0.346	0.00356067	2	Wbp4
Fundc22	1.59858e-07	0.266873	0.545	0.422	0.00360767	2	Fundc2
Exosc10	1.62304e-07	0.291466	0.32	0.231	0.00366287	2	Exosc10
Trappc2l1	1.64e-07	0.495908	0.403	0.313	0.00370116	2	Trappc2l
Oxct11	1.64119e-07	0.195294	0.553	0.444	0.00370383	2	Oxct1
Bcl7c	1.64371e-07	0.399702	0.418	0.322	0.00370953	2	Bcl7c
Polb	1.66862e-07	0.375832	0.321	0.235	0.00376575	2	Polb
Apobr1	1.67076e-07	0.774123	0.156	0.093	0.00377057	2	Apobr
Cct8	1.70295e-07	0.20738	0.64	0.514	0.00384322	2	Cct8
Ramac2	1.70792e-07	0.336711	0.437	0.338	0.00385444	2	Ramac
Glod4	1.70894e-07	0.488345	0.332	0.244	0.00385673	2	Glod4
Acsl51	1.71519e-07	0.352192	0.387	0.293	0.00387084	2	Acsl5
Gm485051	1.74044e-07	1.4984	0.039	0.012	0.00392782	2	Gm48505
Tbc1d12	1.74612e-07	0.405306	0.2	0.128	0.00394065	2	Tbc1d12
Stimate	1.8114e-07	0.39365	0.221	0.146	0.00408797	2	Stimate
Tgoln11	1.81866e-07	0.124657	0.59	0.465	0.00410435	2	Tgoln1
Pip4k2b	1.83199e-07	0.389628	0.28	0.195	0.00413443	2	Pip4k2b
Ltbp3	1.88277e-07	1.80859	0.036	0.011	0.00424905	2	Ltbp3
Rpl91	1.90466e-07	0.182104	0.997	0.894	0.00429843	2	Rpl9
Tpm41	1.92415e-07	0.162146	0.77	0.635	0.00434243	2	Tpm4
Hsbp1l11	1.97407e-07	1.67035	0.041	0.014	0.00445507	2	Hsbp1l1
Guk11	1.98298e-07	0.334585	0.376	0.28	0.0044752	2	Guk1
Dop1b	2.00524e-07	0.139507	0.367	0.27	0.00452543	2	Dop1b
Sos2	2.02649e-07	0.242222	0.439	0.339	0.00457339	2	Sos2
Sms	2.07768e-07	0.201429	0.55	0.446	0.00468891	2	Sms
Cenpx	2.08392e-07	0.337067	0.48	0.374	0.004703	2	Cenpx
Ndufs71	2.08753e-07	0.240943	0.564	0.445	0.00471114	2	Ndufs7
Hint32	2.09414e-07	0.410795	0.344	0.256	0.00472605	2	Hint3
Cdk62	2.13195e-07	0.103389	0.701	0.577	0.00481138	2	Cdk6
Rpl141	2.1469e-07	0.160942	0.993	0.855	0.00484511	2	Rpl14
Ebp1	2.15104e-07	0.345926	0.471	0.374	0.00485447	2	Ebp
Timm17a1	2.15746e-07	0.325658	0.441	0.338	0.00486896	2	Timm17a
Plgrkt	2.15786e-07	0.102807	0.627	0.506	0.00486986	2	Plgrkt
Myo102	2.16215e-07	0.343856	0.216	0.14	0.00487953	2	Myo10
Nfkbil1	2.16804e-07	0.543736	0.296	0.215	0.00489283	2	Nfkbil1
AI4676062	2.2662e-07	0.524395	0.244	0.165	0.00511437	2	AI467606
Dnajc12	2.32057e-07	0.716984	0.09	0.045	0.00523707	2	Dnajc12
Prnp	2.32568e-07	0.75821	0.099	0.051	0.00524859	2	Prnp
Vps291	2.37036e-07	0.32796	0.521	0.427	0.00534942	2	Vps29
Synj21	2.42364e-07	0.328439	0.213	0.138	0.00546966	2	Synj2
Emc71	2.42631e-07	0.225439	0.461	0.354	0.0054757	2	Emc7
Sytl22	2.42967e-07	0.157097	0.536	0.421	0.00548328	2	Sytl2
Gm20139	2.45038e-07	0.643147	0.159	0.095	0.00553002	2	Gm20139
Foxn31	2.48119e-07	0.114623	0.855	0.748	0.00559954	2	Foxn3
Llph2	2.55969e-07	0.261504	0.563	0.454	0.0057767	2	Llph
Psmd41	2.56288e-07	0.211713	0.727	0.601	0.0057839	2	Psmd4
Psma31	2.59233e-07	0.203288	0.827	0.679	0.00585037	2	Psma3
Actb2	2.60067e-07	0.11343	1	0.956	0.00586918	2	Actb
Ssr11	2.64687e-07	0.225139	0.489	0.383	0.00597345	2	Ssr1
Spcs3	2.67846e-07	0.353983	0.311	0.225	0.00604474	2	Spcs3
Shtn1	2.70518e-07	1.05774	0.05	0.019	0.00610504	2	Shtn1
Bax1	2.88144e-07	0.261223	0.625	0.512	0.00650284	2	Bax
Uqcr112	2.94621e-07	0.262859	0.61	0.489	0.00664901	2	Uqcr11
Cmc11	2.98748e-07	0.271198	0.53	0.425	0.00674214	2	Cmc1
Tmed91	2.98858e-07	0.157683	0.754	0.629	0.00674463	2	Tmed9
Anapc10	3.01862e-07	0.277336	0.262	0.181	0.00681242	2	Anapc10
Odr41	3.05122e-07	0.475663	0.239	0.162	0.00688599	2	Odr4
Mkrn11	3.10314e-07	0.181485	0.597	0.48	0.00700317	2	Mkrn1
Crybg31	3.13705e-07	0.432301	0.191	0.122	0.0070797	2	Crybg3
Mlx	3.13808e-07	0.531716	0.299	0.215	0.00708202	2	Mlx
Ghitm1	3.22486e-07	0.269276	0.575	0.477	0.00727787	2	Ghitm
Ciao2b1	3.26892e-07	0.292971	0.452	0.354	0.00737731	2	Ciao2b
Eif2s2	3.31102e-07	0.142134	0.769	0.627	0.00747231	2	Eif2s2
Stip1	3.32287e-07	0.242704	0.441	0.344	0.00749906	2	Stip1
Iscu1	3.36196e-07	0.31371	0.399	0.304	0.00758727	2	Iscu
Crybg2	3.40947e-07	0.968077	0.086	0.042	0.00769448	2	Crybg2
Nr6a11	3.41825e-07	0.275536	0.156	0.091	0.00771431	2	Nr6a1
Samd4b	3.43393e-07	0.379562	0.273	0.192	0.00774969	2	Samd4b
Vat1	3.44134e-07	0.840597	0.077	0.036	0.00776641	2	Vat1
Rnf5	3.45699e-07	0.5787	0.218	0.145	0.00780174	2	Rnf5
Nek11	3.46478e-07	2.55077	0.012	0.001	0.00781931	2	Nek11
Surf41	3.50861e-07	0.361853	0.404	0.311	0.00791822	2	Surf4
Ddx18	3.69386e-07	0.35482	0.367	0.274	0.00833629	2	Ddx18
Txnl4a1	3.74389e-07	0.422495	0.379	0.289	0.00844921	2	Txnl4a
Pigf1	3.76129e-07	0.589217	0.237	0.163	0.00848848	2	Pigf
Gzme	3.84346e-07	1.77948	0.024	0.005	0.00867391	2	Gzme
Golph31	3.91498e-07	0.161	0.52	0.416	0.00883533	2	Golph3
St3gal21	3.92827e-07	0.605771	0.138	0.079	0.00886532	2	St3gal2
Eif12	4.01016e-07	0.162836	0.996	0.898	0.00905013	2	Eif1
Sacm1l1	4.01338e-07	0.183243	0.428	0.333	0.00905739	2	Sacm1l
Exoc3	4.10786e-07	0.154606	0.492	0.386	0.00927062	2	Exoc3
Arfgap11	4.11455e-07	0.275715	0.279	0.195	0.00928572	2	Arfgap1
Timm17b1	4.15663e-07	0.378261	0.381	0.288	0.00938069	2	Timm17b
Stt3a	4.19171e-07	0.207903	0.381	0.289	0.00945984	2	Stt3a
Ext21	4.24785e-07	0.238199	0.302	0.216	0.00958656	2	Ext2
Atp5d2	4.2494e-07	0.187011	0.886	0.731	0.00959005	2	Atp5d
Gm15518	4.33025e-07	1.23693	0.049	0.018	0.0097725	2	Gm15518
1700123O20Rik1	4.38116e-07	0.467589	0.313	0.23	0.0098874	2	1700123O20Rik
Igbp11	4.46773e-07	0.27588	0.444	0.342	0.0100828	2	Igbp1
Clptm1l2	4.53822e-07	0.425294	0.388	0.3	0.0102418	2	Clptm1l
Angptl4	4.59317e-07	1.41891	0.047	0.018	0.0103659	2	Angptl4
Rer12	4.62604e-07	0.255265	0.613	0.503	0.01044	2	Rer1
Trappc31	4.64503e-07	0.385516	0.347	0.262	0.0104829	2	Trappc3
4930503L19Rik1	4.64908e-07	0.377971	0.271	0.193	0.0104921	2	4930503L19Rik
Afg3l21	4.65068e-07	0.40738	0.316	0.232	0.0104957	2	Afg3l2
Tbcb2	4.67888e-07	0.295845	0.527	0.426	0.0105593	2	Tbcb
Zfp131	4.74083e-07	0.182844	0.41	0.31	0.0106991	2	Zfp131
Ube2m2	4.95251e-07	0.284613	0.508	0.393	0.0111768	2	Ube2m
Sra12	4.95677e-07	0.304683	0.513	0.425	0.0111864	2	Sra1
Slc1a5	5.0164e-07	0.153331	0.517	0.418	0.011321	2	Slc1a5
Rabgef1	5.14252e-07	0.406227	0.353	0.268	0.0116056	2	Rabgef1
Mrpl18	5.21714e-07	0.193041	0.547	0.421	0.0117741	2	Mrpl18
Susd2	5.25513e-07	2.27756	0.031	0.009	0.0118598	2	Susd2
Gtf2a21	5.53362e-07	0.210111	0.44	0.336	0.0124883	2	Gtf2a2
Sertad11	5.56952e-07	0.25954	0.428	0.328	0.0125693	2	Sertad1
Pam161	5.7152e-07	0.432845	0.359	0.274	0.0128981	2	Pam16
Cfdp12	5.81748e-07	0.232473	0.527	0.421	0.0131289	2	Cfdp1
Eif1ax	5.99809e-07	0.280235	0.499	0.386	0.0135365	2	Eif1ax
Sh3glb2	6.06072e-07	0.455184	0.259	0.184	0.0136778	2	Sh3glb2
Cnih41	6.08912e-07	0.371561	0.376	0.287	0.0137419	2	Cnih4
Slc48a11	6.1034e-07	0.546008	0.24	0.167	0.0137742	2	Slc48a1
Tnfsf13b1	6.14012e-07	1.08203	0.086	0.043	0.013857	2	Tnfsf13b
Dpep2	6.15241e-07	1.58941	0.021	0.004	0.0138847	2	Dpep2
Chrac1	6.30583e-07	0.307108	0.47	0.365	0.014231	2	Chrac1
Rest1	6.51602e-07	0.233614	0.391	0.296	0.0147053	2	Rest
Wdr61	6.53988e-07	0.400948	0.31	0.228	0.0147592	2	Wdr61
Mat2b2	6.71704e-07	0.170364	0.569	0.451	0.015159	2	Mat2b
Cystm11	6.82026e-07	0.719483	0.114	0.062	0.015392	2	Cystm1
Ccn1	6.84995e-07	1.78898	0.022	0.005	0.015459	2	Ccn1
Polr2m	6.87358e-07	0.266229	0.49	0.395	0.0155123	2	Polr2m
Map2	6.87702e-07	0.515558	0.081	0.039	0.01552	2	Map2
Szrd11	6.95147e-07	0.130547	0.427	0.327	0.0156881	2	Szrd1
Dph32	6.959e-07	0.334874	0.465	0.365	0.0157051	2	Dph3
Egln11	7.04738e-07	0.37606	0.298	0.217	0.0159045	2	Egln1
Eef1g1	7.1198e-07	0.1606	0.88	0.723	0.016068	2	Eef1g
Rab2b	7.12622e-07	0.473815	0.224	0.151	0.0160825	2	Rab2b
Fbxw111	7.19607e-07	0.106198	0.585	0.474	0.0162401	2	Fbxw11
Tox4	7.24041e-07	0.117396	0.519	0.405	0.0163402	2	Tox4
Eef1d1	7.36979e-07	0.217163	0.884	0.733	0.0166321	2	Eef1d
Actr31	7.47093e-07	0.157578	0.941	0.832	0.0168604	2	Actr3
Gnb5	7.48615e-07	0.794641	0.07	0.032	0.0168947	2	Gnb5
Atp6v1c11	7.49025e-07	0.346724	0.313	0.231	0.016904	2	Atp6v1c1
Plagl21	7.54517e-07	0.38479	0.24	0.166	0.0170279	2	Plagl2
Washc3	7.59091e-07	0.247446	0.382	0.29	0.0171312	2	Washc3
Rab282	7.59728e-07	0.227538	0.308	0.223	0.0171455	2	Rab28
Chchd7	7.61583e-07	0.500183	0.283	0.206	0.0171874	2	Chchd7
Hacd31	7.63491e-07	0.188697	0.452	0.357	0.0172305	2	Hacd3
Coq3	7.64918e-07	0.538915	0.179	0.114	0.0172627	2	Coq3
Irf51	7.77759e-07	0.602276	0.16	0.098	0.0175525	2	Irf5
Areg1	7.7955e-07	0.424943	0.173	0.107	0.0175929	2	Areg
Ccdc63	7.85985e-07	1.36966	0.052	0.021	0.0177381	2	Ccdc63
Tbkbp1	7.90719e-07	0.655114	0.074	0.034	0.017845	2	Tbkbp1
4833407H14Rik1	7.98888e-07	0.774079	0.11	0.06	0.0180293	2	4833407H14Rik
4930549P19Rik1	8.08266e-07	1.18404	0.074	0.035	0.018241	2	4930549P19Rik
Wdr12	8.22646e-07	0.188606	0.628	0.505	0.0185655	2	Wdr1
Irf82	8.41327e-07	0.104675	0.421	0.316	0.0189871	2	Irf8
Acads1	8.43232e-07	0.5427	0.31	0.228	0.0190301	2	Acads
Slc25a3	8.49051e-07	0.135466	0.901	0.769	0.0191614	2	Slc25a3
Eif3i1	8.66818e-07	0.212128	0.704	0.567	0.0195623	2	Eif3i
Ralyl	8.71839e-07	1.47293	0.034	0.011	0.0196757	2	Ralyl
Sdf21	8.79687e-07	0.210051	0.535	0.43	0.0198528	2	Sdf2
Psmb21	8.86617e-07	0.187092	0.696	0.566	0.0200092	2	Psmb2
Ubxn2a	8.90509e-07	0.222911	0.464	0.366	0.020097	2	Ubxn2a
Olr1	8.98057e-07	1.39612	0.018	0.003	0.0202673	2	Olr1
Gm31814	9.14106e-07	1.0958	0.058	0.024	0.0206295	2	Gm31814
Rit11	9.37714e-07	0.389552	0.179	0.112	0.0211623	2	Rit1
Vps37a	9.37808e-07	0.233285	0.381	0.289	0.0211645	2	Vps37a
Zfp5601	9.69068e-07	0.50907	0.265	0.192	0.0218699	2	Zfp560
Sirt71	9.77207e-07	0.249769	0.447	0.355	0.0220536	2	Sirt7
Pyroxd1	9.79996e-07	0.580106	0.153	0.094	0.0221166	2	Pyroxd1
Asnsd11	9.81072e-07	0.469034	0.36	0.279	0.0221408	2	Asnsd1
Gm168941	9.9358e-07	1.90932	0.053	0.022	0.0224231	2	Gm16894
Uba2	1.01828e-06	0.286709	0.489	0.382	0.0229805	2	Uba2
Aamdc	1.03051e-06	0.680848	0.224	0.154	0.0232566	2	Aamdc
Ddi2	1.03522e-06	0.143402	0.376	0.286	0.0233628	2	Ddi2
Isyna11	1.04578e-06	0.491574	0.265	0.189	0.0236012	2	Isyna1
Rpl61	1.05188e-06	0.162842	0.999	0.894	0.0237387	2	Rpl6
Gsn1	1.06893e-06	0.694157	0.166	0.104	0.0241237	2	Gsn
Gm44851	1.06999e-06	2.43175	0.019	0.004	0.0241474	2	Gm44851
Ntng21	1.0919e-06	0.154144	0.244	0.167	0.024642	2	Ntng2
Ccdc122	1.10851e-06	0.121375	0.739	0.594	0.0250168	2	Ccdc12
Cd1641	1.12418e-06	0.206254	0.585	0.481	0.0253706	2	Cd164
Prrc11	1.14588e-06	0.40262	0.233	0.16	0.0258602	2	Prrc1
Sf3b51	1.15262e-06	0.276574	0.621	0.519	0.0260123	2	Sf3b5
Stat5a	1.15678e-06	0.180298	0.407	0.309	0.0261063	2	Stat5a
Snapc51	1.19626e-06	0.32642	0.396	0.304	0.0269971	2	Snapc5
Lin7a	1.20225e-06	1.71411	0.013	0.002	0.0271323	2	Lin7a
Qdpr1	1.20863e-06	0.524605	0.255	0.181	0.0272764	2	Qdpr
Mmgt21	1.21883e-06	0.523653	0.209	0.139	0.0275065	2	Mmgt2
Trp73	1.23003e-06	1.87292	0.021	0.005	0.0277593	2	Trp73
Lyrm1	1.23527e-06	0.860739	0.133	0.079	0.0278776	2	Lyrm1
Psma22	1.24668e-06	0.203303	0.781	0.654	0.0281351	2	Psma2
Ube2l3	1.26356e-06	0.164911	0.751	0.606	0.028516	2	Ube2l3
Abcc1	1.26799e-06	0.221772	0.292	0.21	0.0286159	2	Abcc1
Psmd12	1.26815e-06	0.144027	0.52	0.407	0.0286196	2	Psmd12
Dgkz	1.30536e-06	0.136348	0.53	0.425	0.0294593	2	Dgkz
Tiam11	1.30632e-06	0.25608	0.236	0.159	0.029481	2	Tiam1
Ccnc1	1.31394e-06	0.126434	0.369	0.279	0.0296529	2	Ccnc
Eif1b1	1.31479e-06	0.230225	0.453	0.352	0.0296722	2	Eif1b
Hint1	1.32371e-06	0.101769	0.899	0.708	0.0298735	2	Hint1
Commd71	1.35822e-06	0.183625	0.49	0.389	0.0306522	2	Commd7
Ptch1	1.36848e-06	0.361542	0.213	0.144	0.0308839	2	Ptch1
Laptm4a1	1.41186e-06	0.178963	0.508	0.416	0.0318629	2	Laptm4a
Xlr4a	1.41609e-06	0.391683	0.204	0.137	0.0319583	2	Xlr4a
Lman1	1.42459e-06	0.370745	0.308	0.231	0.0321502	2	Lman1
Hmox2	1.43097e-06	0.190021	0.427	0.338	0.0322941	2	Hmox2
Tmc6	1.4321e-06	0.227632	0.277	0.198	0.0323196	2	Tmc6
Tor4a	1.4465e-06	0.90194	0.087	0.045	0.0326445	2	Tor4a
Tesk1	1.45505e-06	0.701973	0.178	0.116	0.0328377	2	Tesk1
Ndufs21	1.47821e-06	0.305589	0.474	0.371	0.0333603	2	Ndufs2
Cdk9	1.50537e-06	0.262108	0.416	0.323	0.0339732	2	Cdk9
Klk1b27	1.52871e-06	1.64635	0.033	0.01	0.0344999	2	Klk1b27
Taf13	1.53186e-06	0.180558	0.28	0.198	0.0345711	2	Taf13
Dgkg1	1.53537e-06	0.260807	0.096	0.05	0.0346502	2	Dgkg
Cetn4	1.53811e-06	1.50835	0.061	0.027	0.0347121	2	Cetn4
Pitpnm2	1.54858e-06	0.273513	0.273	0.196	0.0349483	2	Pitpnm2
Plpbp1	1.56114e-06	0.277943	0.255	0.177	0.0352318	2	Plpbp
Slc25a39	1.56544e-06	0.569032	0.279	0.203	0.0353288	2	Slc25a39
Gm1561	1.57375e-06	0.249549	0.12	0.066	0.0355163	2	Gm156
March21	1.62665e-06	0.164207	0.437	0.345	0.0367102	2	March2
Gstt21	1.63246e-06	0.569305	0.246	0.173	0.0368413	2	Gstt2
Sar1a1	1.64621e-06	0.283044	0.461	0.367	0.0371516	2	Sar1a
Hdlbp	1.65363e-06	0.143232	0.511	0.411	0.0373192	2	Hdlbp
Pold42	1.67987e-06	0.371118	0.473	0.39	0.0379113	2	Pold4
Zc3h12a1	1.688e-06	0.12021	0.41	0.312	0.0380947	2	Zc3h12a
Ggnbp2	1.86914e-06	0.117175	0.76	0.634	0.0421828	2	Ggnbp2
Csnk1a1	1.87349e-06	0.110779	0.876	0.766	0.0422809	2	Csnk1a1
Kdelr12	1.87611e-06	0.300966	0.418	0.327	0.04234	2	Kdelr1
Psmd1	1.88791e-06	0.246336	0.458	0.361	0.0426065	2	Psmd1
Txnl1	1.89785e-06	0.218992	0.581	0.457	0.0428307	2	Txnl1
Lasp11	1.89802e-06	0.215013	0.473	0.377	0.0428345	2	Lasp1
Trbv31	1.90337e-06	2.58822	0.024	0.006	0.0429553	2	Trbv31
A530010L16Rik	1.90931e-06	2.61452	0.018	0.004	0.0430894	2	A530010L16Rik
Rpl391	1.91173e-06	0.172351	0.997	0.883	0.0431439	2	Rpl39
Flywch1	1.92444e-06	0.54037	0.181	0.118	0.0434309	2	Flywch1
Psmd81	1.95179e-06	0.24721	0.631	0.508	0.0440481	2	Psmd8
Smarce1	2.04809e-06	0.191021	0.57	0.468	0.0462212	2	Smarce1
Clta1	2.06113e-06	0.153389	0.908	0.768	0.0465156	2	Clta
Rpl42	2.06721e-06	0.163886	0.972	0.829	0.0466528	2	Rpl4
Eapp1	2.07369e-06	0.257775	0.461	0.365	0.0467989	2	Eapp
Dguok	2.07611e-06	0.219433	0.434	0.337	0.0468537	2	Dguok
Txndc151	2.08814e-06	0.393613	0.287	0.211	0.0471252	2	Txndc15
Trp53	2.08973e-06	0.162456	0.536	0.429	0.0471611	2	Trp53
Rnf201	2.09041e-06	0.114398	0.421	0.323	0.0471763	2	Rnf20
Ssu721	2.09854e-06	0.170155	0.622	0.516	0.0473599	2	Ssu72
Ehd2	2.12747e-06	2.53099	0.019	0.004	0.0480127	2	Ehd2
Fip1l1	2.12766e-06	0.133713	0.601	0.487	0.0480171	2	Fip1l1
Npm31	2.13443e-06	0.346096	0.449	0.362	0.0481699	2	Npm3
Bcor1	2.16669e-06	0.155215	0.387	0.295	0.048898	2	Bcor
Tmem2082	2.17666e-06	0.29995	0.45	0.36	0.0491228	2	Tmem208
Fam104a1	2.20601e-06	0.199151	0.532	0.427	0.0497853	2	Fam104a

## Sheet: (3)CD4_Th1
Gene	p_val	avg_log2FC	pct.1	pct.2	p_val_adj	cluster	gene
mt-Atp6	1.55277e-177	1.58542	0.958	0.998	3.5043e-173	3	mt-Atp6
mt-Co3	1.83489e-157	1.56672	0.965	0.998	4.14098e-153	3	mt-Co3
mt-Co1	1.128e-156	1.37813	0.953	0.998	2.54568e-152	3	mt-Co1
mt-Co2	1.38694e-154	1.48722	0.941	0.997	3.13005e-150	3	mt-Co2
mt-Cytb	4.03178e-138	1.61572	0.913	0.982	9.09891e-134	3	mt-Cytb
mt-Nd4	2.7781e-131	1.60448	0.894	0.957	6.26961e-127	3	mt-Nd4
Malat1	2.23494e-121	1.00937	0.992	1	5.0438e-117	3	Malat1
mt-Nd2	7.77723e-116	1.68397	0.865	0.939	1.75516e-111	3	mt-Nd2
mt-Nd1	6.5658e-93	1.4721	0.865	0.961	1.48177e-88	3	mt-Nd1
Arhgap15	1.39181e-85	1.13407	0.908	0.981	3.14103e-81	3	Arhgap15
Mbnl1	4.35339e-71	1.00343	0.879	0.983	9.82474e-67	3	Mbnl1
Skap1	3.21876e-69	0.950133	0.889	0.979	7.2641e-65	3	Skap1
Ankrd44	4.05492e-56	1.13905	0.797	0.926	9.15114e-52	3	Ankrd44
Ptpn22	8.62944e-48	0.968885	0.828	0.963	1.94749e-43	3	Ptpn22
Apoe	1.65125e-47	1.64202	0.688	0.786	3.72655e-43	3	Apoe
Copb11	2.6692e-46	0.17668	0.122	0.501	6.02384e-42	3	Copb1
Eprs	1.53741e-44	0.156064	0.151	0.544	3.46963e-40	3	Eprs
Rheb1	5.82907e-43	0.123768	0.17	0.579	1.31551e-38	3	Rheb
Tmod3	3.13547e-42	0.119835	0.166	0.565	7.07612e-38	3	Tmod3
Tmem126a2	1.02839e-41	0.208784	0.127	0.489	2.32088e-37	3	Tmem126a
Dock2	1.24721e-41	0.749247	0.865	0.98	2.8147e-37	3	Dock2
Tm9sf32	5.29805e-41	0.158508	0.223	0.681	1.19566e-36	3	Tm9sf3
Ddx211	1.38193e-40	0.136646	0.148	0.522	3.11875e-36	3	Ddx21
Rab141	2.04692e-40	0.225353	0.182	0.593	4.61949e-36	3	Rab14
Ptprc	7.44465e-40	0.765417	0.886	0.99	1.68011e-35	3	Ptprc
Ube2j2	1.5121e-39	0.130026	0.14	0.503	3.41252e-35	3	Ube2j2
Pura1	1.65144e-39	0.174591	0.166	0.553	3.72698e-35	3	Pura
Ppm1g	4.79403e-39	0.234655	0.14	0.501	1.08192e-34	3	Ppm1g
Alkbh51	4.97125e-39	0.209996	0.095	0.412	1.12191e-34	3	Alkbh5
Eif4h	6.24038e-39	0.168851	0.203	0.625	1.40833e-34	3	Eif4h
Akna1	1.14655e-38	0.179014	0.154	0.526	2.58754e-34	3	Akna
Zranb22	1.21159e-38	0.166508	0.114	0.447	2.73433e-34	3	Zranb2
Supt5	2.78031e-38	0.118017	0.108	0.432	6.27459e-34	3	Supt5
Themis3	4.42387e-38	1.32913	0.72	0.769	9.98379e-34	3	Themis
Rnf101	6.3479e-38	0.138181	0.127	0.47	1.43259e-33	3	Rnf10
Vsir2	7.62008e-38	0.134253	0.141	0.493	1.7197e-33	3	Vsir
Cox161	1.52438e-37	0.125879	0.19	0.581	3.44022e-33	3	Cox16
Fip1l11	1.64648e-37	0.141837	0.166	0.544	3.71579e-33	3	Fip1l1
Mob4	2.04086e-37	0.165456	0.162	0.535	4.60582e-33	3	Mob4
Rab72	4.0255e-37	0.18694	0.201	0.611	9.08474e-33	3	Rab7
Rnf1151	7.28066e-37	0.232358	0.143	0.495	1.6431e-32	3	Rnf115
Copa	1.0019e-36	0.136853	0.148	0.503	2.26109e-32	3	Copa
Smap1	1.47424e-36	0.140495	0.206	0.617	3.32707e-32	3	Smap1
Nap1l4	1.60994e-36	0.120015	0.172	0.551	3.63331e-32	3	Nap1l4
Tgoln12	5.5031e-36	0.164024	0.159	0.521	1.24194e-31	3	Tgoln1
Hmox21	7.27423e-36	0.173494	0.088	0.383	1.64165e-31	3	Hmox2
Plgrkt1	7.7302e-36	0.137876	0.182	0.565	1.74455e-31	3	Plgrkt
Pdcd6ip1	1.10976e-35	0.178133	0.198	0.596	2.50451e-31	3	Pdcd6ip
Gnai31	1.4413e-35	0.171153	0.188	0.576	3.25273e-31	3	Gnai3
Rbm39	1.5929e-35	0.725011	0.82	0.983	3.59485e-31	3	Rbm39
Rassf11	2.85977e-35	0.161714	0.133	0.464	6.45394e-31	3	Rassf1
Max	3.10291e-35	0.138318	0.119	0.438	7.00264e-31	3	Max
Hadha1	3.37505e-35	0.175474	0.138	0.473	7.61681e-31	3	Hadha
Atf11	4.86265e-35	0.227696	0.116	0.431	1.0974e-30	3	Atf1
Smim14	5.24565e-35	0.288588	0.138	0.474	1.18384e-30	3	Smim14
Tmf11	5.46472e-35	0.254958	0.114	0.429	1.23328e-30	3	Tmf1
Tap21	5.70839e-35	0.14611	0.22	0.64	1.28827e-30	3	Tap2
Zc3h131	7.11546e-35	0.217668	0.178	0.551	1.60582e-30	3	Zc3h13
Wbp111	7.422e-35	0.188085	0.108	0.415	1.675e-30	3	Wbp11
Micu21	7.8299e-35	0.179634	0.148	0.491	1.76705e-30	3	Micu2
Tnip11	7.83844e-35	0.170734	0.116	0.429	1.76898e-30	3	Tnip1
Dpm1	8.21527e-35	0.240189	0.186	0.572	1.85402e-30	3	Dpm1
Riok31	8.35946e-35	0.2206	0.167	0.53	1.88656e-30	3	Riok3
Purb	1.04718e-34	0.268161	0.106	0.41	2.36327e-30	3	Purb
Azi2	1.17636e-34	0.135604	0.132	0.457	2.65481e-30	3	Azi2
Eif4g1	1.40105e-34	0.262238	0.169	0.531	3.1619e-30	3	Eif4g1
Arl6ip5	1.65854e-34	0.164953	0.265	0.72	3.74299e-30	3	Arl6ip5
Snx201	3.93359e-34	0.216368	0.127	0.445	8.87733e-30	3	Snx20
Elmo1	5.3181e-34	0.968774	0.767	0.93	1.20019e-29	3	Elmo1
Vta12	6.27018e-34	0.164016	0.121	0.434	1.41505e-29	3	Vta1
Dync1i21	8.05924e-34	0.332635	0.143	0.477	1.81881e-29	3	Dync1i2
Pten1	9.34413e-34	0.348119	0.185	0.563	2.10878e-29	3	Pten
Nudcd3	9.44645e-34	0.244982	0.201	0.591	2.13187e-29	3	Nudcd3
Elavl1	1.01669e-33	0.161371	0.191	0.57	2.29446e-29	3	Elavl1
Maml2	1.22543e-33	1.27314	0.706	0.846	2.76556e-29	3	Maml2
Adipor22	1.38369e-33	0.256344	0.15	0.487	3.12271e-29	3	Adipor2
Supt201	2.18949e-33	0.123093	0.14	0.467	4.94124e-29	3	Supt20
March22	2.62729e-33	0.171229	0.1	0.389	5.92928e-29	3	March2
Ddx3x	3.32559e-33	0.309064	0.167	0.519	7.50519e-29	3	Ddx3x
Tmem165	3.97272e-33	0.250513	0.108	0.404	8.96564e-29	3	Tmem165
Ssbp31	4.226e-33	0.142225	0.143	0.47	9.53723e-29	3	Ssbp3
Pank22	4.97213e-33	0.11376	0.093	0.376	1.12211e-28	3	Pank2
Itk	5.20597e-33	0.882874	0.82	0.958	1.17488e-28	3	Itk
Dock101	5.89628e-33	0.799954	0.841	0.967	1.33067e-28	3	Dock10
Sec31a2	6.60913e-33	0.206941	0.111	0.409	1.49155e-28	3	Sec31a
Fmnl12	6.63052e-33	0.116526	0.204	0.593	1.49638e-28	3	Fmnl1
Smc3	7.79039e-33	0.230407	0.177	0.536	1.75814e-28	3	Smc3
Lta4h1	7.90204e-33	0.193332	0.082	0.353	1.78333e-28	3	Lta4h
Pon21	8.94409e-33	0.180099	0.101	0.388	2.0185e-28	3	Pon2
Mat2a	1.33903e-32	0.166986	0.169	0.518	3.02193e-28	3	Mat2a
Nmt1	1.40893e-32	0.345638	0.098	0.382	3.17968e-28	3	Nmt1
Psmd15	1.45197e-32	0.113551	0.111	0.406	3.27681e-28	3	Psmd1
Capn22	1.45358e-32	0.110256	0.079	0.346	3.28045e-28	3	Capn2
Srpr	1.46318e-32	0.195503	0.138	0.46	3.3021e-28	3	Srpr
Synj2bp	1.53987e-32	0.264129	0.135	0.453	3.47517e-28	3	Synj2bp
Crbn3	1.71923e-32	0.184513	0.148	0.477	3.87996e-28	3	Crbn
Prdm2	1.79993e-32	0.356468	0.166	0.514	4.06209e-28	3	Prdm2
Cbx41	1.84277e-32	0.273936	0.154	0.491	4.15876e-28	3	Cbx4
Pitpnc1	1.97393e-32	1.07274	0.757	0.906	4.45477e-28	3	Pitpnc1
Srpk1	2.19353e-32	0.213261	0.222	0.623	4.95035e-28	3	Srpk1
Serinc11	2.22778e-32	0.173791	0.122	0.427	5.02764e-28	3	Serinc1
Pitpnb	2.26247e-32	0.165416	0.105	0.394	5.10594e-28	3	Pitpnb
Gps2	2.29874e-32	0.409078	0.13	0.444	5.18781e-28	3	Gps2
Pcif1	2.84855e-32	0.30799	0.1	0.383	6.4286e-28	3	Pcif1
Cd74	3.02562e-32	1.47586	0.643	0.74	6.82823e-28	3	Cd74
Ergic21	3.033e-32	0.341173	0.098	0.381	6.84487e-28	3	Ergic2
Cpne1	3.59281e-32	0.327353	0.098	0.381	8.10826e-28	3	Cpne1
Tcerg1	3.83019e-32	0.180447	0.113	0.409	8.64397e-28	3	Tcerg1
Nrbp1	4.33472e-32	0.206976	0.111	0.405	9.78259e-28	3	Nrbp1
Srsf2	4.71292e-32	0.141159	0.244	0.662	1.06361e-27	3	Srsf2
Etf1	5.53269e-32	0.242663	0.199	0.581	1.24862e-27	3	Etf1
Arrb21	6.10592e-32	0.214975	0.108	0.397	1.37798e-27	3	Arrb2
Rab1a1	6.39246e-32	0.324391	0.154	0.487	1.44265e-27	3	Rab1a
Ppil41	7.05726e-32	0.263738	0.108	0.397	1.59268e-27	3	Ppil4
Vamp41	8.24576e-32	0.288952	0.109	0.399	1.8609e-27	3	Vamp4
Sppl2a	8.30629e-32	0.170554	0.143	0.463	1.87456e-27	3	Sppl2a
Map2k12	9.07754e-32	0.254143	0.119	0.419	2.04862e-27	3	Map2k1
Mob3a2	9.37035e-32	0.251576	0.088	0.36	2.1147e-27	3	Mob3a
Ptpn24	1.01614e-31	0.239786	0.206	0.59	2.29321e-27	3	Ptpn2
Mdm21	1.16423e-31	0.213276	0.117	0.413	2.62744e-27	3	Mdm2
Cnot31	1.24683e-31	0.364346	0.087	0.356	2.81386e-27	3	Cnot3
B230219D22Rik	1.26538e-31	0.166815	0.116	0.41	2.8557e-27	3	B230219D22Rik
Sla22	1.64274e-31	0.187504	0.14	0.455	3.70733e-27	3	Sla2
Nras1	1.71488e-31	0.213814	0.084	0.349	3.87014e-27	3	Nras
Tmem30a2	1.76552e-31	0.166514	0.18	0.532	3.98443e-27	3	Tmem30a
Tardbp	1.81492e-31	0.132803	0.121	0.419	4.09591e-27	3	Tardbp
Utrn	1.98313e-31	1.07022	0.723	0.89	4.47553e-27	3	Utrn
Hk12	2.20272e-31	0.134118	0.133	0.443	4.9711e-27	3	Hk1
Csnk2a1	2.51629e-31	0.27189	0.182	0.54	5.67876e-27	3	Csnk2a1
Srrm1	2.62027e-31	0.122251	0.28	0.737	5.91343e-27	3	Srrm1
Inpp4b2	2.9127e-31	0.964085	0.846	0.922	6.57339e-27	3	Inpp4b
Ube2d2a	2.96774e-31	0.111968	0.28	0.734	6.69759e-27	3	Ube2d2a
Sae11	3.07623e-31	0.245837	0.143	0.461	6.94243e-27	3	Sae1
Tox41	3.14392e-31	0.365033	0.14	0.455	7.09521e-27	3	Tox4
Add11	3.69777e-31	0.220769	0.148	0.471	8.34513e-27	3	Add1
Anapc5	4.06832e-31	0.103694	0.098	0.374	9.18138e-27	3	Anapc5
Vps531	4.31126e-31	0.112337	0.059	0.301	9.72966e-27	3	Vps53
Ube2r21	4.32728e-31	0.298546	0.161	0.493	9.7658e-27	3	Ube2r2
Gm154721	4.70506e-31	0.103464	0.151	0.473	1.06184e-26	3	Gm15472
Tent2	4.91154e-31	0.141476	0.103	0.382	1.10844e-26	3	Tent2
Zfand61	5.18952e-31	0.181386	0.243	0.659	1.17117e-26	3	Zfand6
Birc21	8.50622e-31	0.140947	0.177	0.518	1.91968e-26	3	Birc2
Ide3	8.54566e-31	0.185409	0.116	0.407	1.92859e-26	3	Ide
Pbxip12	9.71645e-31	0.15857	0.153	0.476	2.19281e-26	3	Pbxip1
Add31	1.03289e-30	0.291332	0.177	0.521	2.33103e-26	3	Add3
Chp12	1.21341e-30	0.39326	0.13	0.433	2.73843e-26	3	Chp1
Resf11	1.33676e-30	0.206859	0.203	0.569	3.01679e-26	3	Resf1
Rab6a	1.40566e-30	0.208324	0.087	0.349	3.17229e-26	3	Rab6a
Tmed72	1.45294e-30	0.211859	0.061	0.301	3.27901e-26	3	Tmed7
Oxct12	1.49239e-30	0.108071	0.164	0.495	3.36803e-26	3	Oxct1
Med151	1.74571e-30	0.172451	0.141	0.453	3.93971e-26	3	Med15
Cflar2	1.85479e-30	0.183572	0.178	0.522	4.18589e-26	3	Cflar
Tbc1d151	2.41918e-30	0.340569	0.113	0.396	5.4596e-26	3	Tbc1d15
Smarcc1	3.19206e-30	0.129848	0.129	0.428	7.20383e-26	3	Smarcc1
Cep57	3.20568e-30	0.108683	0.096	0.366	7.23458e-26	3	Cep57
Srsf10	3.49686e-30	0.330392	0.169	0.506	7.8917e-26	3	Srsf10
Dnttip11	3.55286e-30	0.153465	0.066	0.308	8.01809e-26	3	Dnttip1
Galnt61	3.98816e-30	0.248593	0.133	0.435	9.00048e-26	3	Galnt6
Pdcd1lg22	4.09756e-30	0.156967	0.101	0.374	9.24737e-26	3	Pdcd1lg2
Cmss11	4.30274e-30	0.290962	0.379	0.86	9.71042e-26	3	Cmss1
Necap21	4.71016e-30	0.218394	0.084	0.341	1.06299e-25	3	Necap2
Rnf202	4.89543e-30	0.322704	0.096	0.366	1.1048e-25	3	Rnf20
Hnrnpdl	5.00159e-30	0.375161	0.244	0.659	1.12876e-25	3	Hnrnpdl
Gorasp2	5.77228e-30	0.159163	0.084	0.34	1.30269e-25	3	Gorasp2
Csnk1d	5.99143e-30	0.319978	0.138	0.447	1.35215e-25	3	Csnk1d
Aggf11	7.00247e-30	0.237887	0.095	0.362	1.58032e-25	3	Aggf1
Dgkz1	7.25111e-30	0.35561	0.154	0.475	1.63643e-25	3	Dgkz
Dync1li1	7.50628e-30	0.202458	0.129	0.425	1.69402e-25	3	Dync1li1
Mxd42	7.83234e-30	0.198151	0.156	0.473	1.7676e-25	3	Mxd4
Cep2502	8.05753e-30	0.216469	0.103	0.375	1.81842e-25	3	Cep250
Zfp1061	8.36262e-30	0.304691	0.117	0.404	1.88728e-25	3	Zfp106
Efr3a	8.55919e-30	0.365032	0.175	0.517	1.93164e-25	3	Efr3a
Supt6	9.41071e-30	0.327147	0.132	0.433	2.12381e-25	3	Supt6
Kras	9.50853e-30	0.343543	0.22	0.6	2.14588e-25	3	Kras
Eed1	9.56715e-30	0.379667	0.145	0.456	2.15911e-25	3	Eed
Oxa1l	1.00637e-29	0.126459	0.066	0.305	2.27118e-25	3	Oxa1l
Cnot6	1.03886e-29	0.120666	0.105	0.379	2.34449e-25	3	Cnot6
Baz2a1	1.14511e-29	0.159979	0.138	0.442	2.58429e-25	3	Baz2a
Dcaf8	1.14605e-29	0.30313	0.127	0.419	2.58641e-25	3	Dcaf8
Cast2	1.23204e-29	0.21409	0.275	0.707	2.78048e-25	3	Cast
Ppme11	1.30046e-29	0.160291	0.1	0.367	2.93488e-25	3	Ppme1
Filip1l1	1.30355e-29	0.423892	0.159	0.484	2.94185e-25	3	Filip1l
Srsf4	1.34636e-29	0.216802	0.137	0.439	3.03847e-25	3	Srsf4
Esco11	1.46422e-29	0.335973	0.195	0.551	3.30446e-25	3	Esco1
Scaf11	1.56633e-29	0.264659	0.223	0.609	3.53488e-25	3	Scaf11
Arcn11	1.68986e-29	0.298238	0.122	0.411	3.81367e-25	3	Arcn1
Tut71	1.95699e-29	0.230605	0.244	0.649	4.41653e-25	3	Tut7
Acbd3	2.0707e-29	0.233423	0.117	0.4	4.67315e-25	3	Acbd3
Edem12	2.82438e-29	0.213724	0.146	0.456	6.37407e-25	3	Edem1
Ppm1a1	3.1215e-29	0.271743	0.103	0.373	7.04461e-25	3	Ppm1a
Snrnp2001	3.3273e-29	0.123548	0.084	0.336	7.50906e-25	3	Snrnp200
Wsb12	3.40956e-29	0.439959	0.162	0.485	7.69469e-25	3	Wsb1
Prrc2a	3.52531e-29	0.357089	0.124	0.414	7.95591e-25	3	Prrc2a
Rab5a1	3.53492e-29	0.342223	0.188	0.54	7.97761e-25	3	Rab5a
Oxr11	3.57899e-29	0.163187	0.106	0.374	8.07707e-25	3	Oxr1
Polr2a	3.79558e-29	0.331583	0.225	0.607	8.56586e-25	3	Polr2a
Cebpz	4.46518e-29	0.108526	0.109	0.383	1.0077e-24	3	Cebpz
Casp81	4.61382e-29	0.325897	0.206	0.571	1.04125e-24	3	Casp8
Mia3	4.73912e-29	0.319184	0.15	0.462	1.06952e-24	3	Mia3
Ccdc1742	4.94884e-29	0.214924	0.105	0.373	1.11685e-24	3	Ccdc174
Eif3j1	5.00192e-29	0.37046	0.127	0.418	1.12883e-24	3	Eif3j1
Rpa21	5.08036e-29	0.168754	0.066	0.301	1.14653e-24	3	Rpa2
Rchy12	5.13669e-29	0.133404	0.117	0.398	1.15925e-24	3	Rchy1
Otulinl	6.10355e-29	0.323915	0.154	0.47	1.37745e-24	3	Otulinl
Rad23b1	6.29e-29	0.367794	0.145	0.45	1.41953e-24	3	Rad23b
Atxn11	7.09988e-29	0.936622	0.789	0.923	1.6023e-24	3	Atxn1
Eif2ak21	7.50623e-29	0.12424	0.124	0.406	1.69401e-24	3	Eif2ak2
Atad1	8.71394e-29	0.31841	0.103	0.37	1.96656e-24	3	Atad1
Rnf42	9.00455e-29	0.346244	0.114	0.391	2.03215e-24	3	Rnf4
Atp6ap22	9.01129e-29	0.292243	0.113	0.388	2.03367e-24	3	Atp6ap2
Dnajc7	9.14609e-29	0.373123	0.217	0.595	2.06409e-24	3	Dnajc7
Actr1a1	9.27477e-29	0.418429	0.113	0.388	2.09313e-24	3	Actr1a
Rasal32	9.41532e-29	0.316941	0.207	0.576	2.12485e-24	3	Rasal3
Cr1l	9.52799e-29	0.365944	0.158	0.476	2.15028e-24	3	Cr1l
Mark2	9.58933e-29	0.362293	0.215	0.592	2.16412e-24	3	Mark2
Lars2	1.00836e-28	0.718428	0.095	0.354	2.27566e-24	3	Lars2
Ptpra	1.07819e-28	0.285314	0.177	0.512	2.43327e-24	3	Ptpra
Caprin1	1.09114e-28	0.332157	0.207	0.574	2.46249e-24	3	Caprin1
Sidt2	1.42372e-28	0.153608	0.1	0.362	3.21306e-24	3	Sidt2
Pnkp2	1.45054e-28	0.280612	0.04	0.249	3.27358e-24	3	Pnkp
Uimc11	1.64617e-28	0.395107	0.177	0.511	3.71509e-24	3	Uimc1
Ppp3cb	1.72165e-28	0.298612	0.151	0.46	3.88543e-24	3	Ppp3cb
Ilrun1	1.73396e-28	0.464148	0.13	0.421	3.9132e-24	3	Ilrun
Auh1	1.74676e-28	0.240647	0.132	0.423	3.9421e-24	3	Auh
Ppil2	1.86645e-28	0.329778	0.132	0.424	4.21221e-24	3	Ppil2
Srebf21	2.01009e-28	0.270841	0.113	0.386	4.53637e-24	3	Srebf2
Rtf1	2.12744e-28	0.359757	0.24	0.639	4.80121e-24	3	Rtf1
Hivep12	2.15955e-28	0.156788	0.129	0.411	4.87367e-24	3	Hivep1
Ctnnbl1	2.29254e-28	0.158361	0.068	0.301	5.17381e-24	3	Ctnnbl1
Ubap2l	2.40792e-28	0.405708	0.225	0.605	5.43419e-24	3	Ubap2l
Nckap1l	2.539e-28	0.29017	0.127	0.413	5.73002e-24	3	Nckap1l
Flii	3.19294e-28	0.410151	0.119	0.398	7.20584e-24	3	Flii
Fam204a2	3.38191e-28	0.392657	0.124	0.406	7.63228e-24	3	Fam204a
Il27ra1	3.65036e-28	0.185047	0.125	0.408	8.23813e-24	3	Il27ra
Grk6	3.98133e-28	0.329576	0.175	0.506	8.98507e-24	3	Grk6
Cd962	4.19097e-28	0.262259	0.169	0.488	9.45819e-24	3	Cd96
Irf71	4.53346e-28	0.118945	0.14	0.428	1.02311e-23	3	Irf7
P4ha11	4.78806e-28	0.236707	0.132	0.416	1.08057e-23	3	P4ha1
Dnajc5	5.24961e-28	0.401122	0.185	0.524	1.18473e-23	3	Dnajc5
Scfd1	5.4833e-28	0.181112	0.1	0.358	1.23747e-23	3	Scfd1
Zfp8001	6.75168e-28	0.238969	0.092	0.343	1.52372e-23	3	Zfp800
Sbds	6.99563e-28	0.452483	0.161	0.476	1.57877e-23	3	Sbds
Rab27a1	7.09984e-28	0.237031	0.127	0.406	1.60229e-23	3	Rab27a
Fam111a	7.20659e-28	0.137747	0.085	0.331	1.62638e-23	3	Fam111a
Ppp2r2d	8.41646e-28	0.228402	0.079	0.319	1.89943e-23	3	Ppp2r2d
Stat4	8.50689e-28	1.04987	0.752	0.887	1.91983e-23	3	Stat4
Zbtb12	8.69223e-28	0.242484	0.186	0.522	1.96166e-23	3	Zbtb1
Memo1	9.80807e-28	0.229657	0.108	0.371	2.21349e-23	3	Memo1
Eif1a1	9.86294e-28	0.183844	0.063	0.288	2.22587e-23	3	Eif1a
Nkap1	1.02097e-27	0.181749	0.072	0.305	2.30412e-23	3	Nkap
Plaa1	1.05635e-27	0.246677	0.093	0.345	2.38398e-23	3	Plaa
Glyr1	1.09877e-27	0.358446	0.141	0.436	2.4797e-23	3	Glyr1
2610507B11Rik	1.1398e-27	0.158533	0.08	0.32	2.57229e-23	3	2610507B11Rik
Nasp	1.24733e-27	0.200509	0.146	0.444	2.81497e-23	3	Nasp
Stat6	1.26212e-27	0.173597	0.101	0.359	2.84834e-23	3	Stat6
Cdc40	1.3323e-27	0.381058	0.164	0.482	3.00674e-23	3	Cdc40
Galnt1	1.43548e-27	0.386913	0.172	0.495	3.23958e-23	3	Galnt1
Csde1	1.52547e-27	0.208195	0.283	0.714	3.44268e-23	3	Csde1
Bbip1	1.73294e-27	0.607508	0.117	0.391	3.91089e-23	3	Bbip1
Capza11	1.87026e-27	0.103796	0.314	0.778	4.2208e-23	3	Capza1
Xpa	1.92056e-27	0.314389	0.084	0.325	4.33432e-23	3	Xpa
Ptpn111	1.92249e-27	0.220884	0.114	0.381	4.33867e-23	3	Ptpn11
Tbl1x1	2.08982e-27	0.246489	0.17	0.487	4.7163e-23	3	Tbl1x
Sde2	2.09588e-27	0.186436	0.069	0.298	4.72998e-23	3	Sde2
Baz1b	2.25771e-27	0.318598	0.185	0.517	5.0952e-23	3	Baz1b
Ipo7	2.58012e-27	0.170116	0.101	0.357	5.82281e-23	3	Ipo7
Klf6	2.73965e-27	0.218388	0.296	0.715	6.18285e-23	3	Klf6
Morc3	2.9617e-27	0.201405	0.141	0.433	6.68396e-23	3	Morc3
Rela1	3.56946e-27	0.238373	0.074	0.306	8.05557e-23	3	Rela
Riok1	3.63512e-27	0.300723	0.161	0.47	8.20373e-23	3	Riok1
Tbk11	3.76905e-27	0.333471	0.156	0.462	8.50598e-23	3	Tbk1
Pip5k1a	3.94107e-27	0.413282	0.13	0.412	8.8942e-23	3	Pip5k1a
Nipa21	4.16919e-27	0.32833	0.114	0.381	9.40902e-23	3	Nipa2
Atxn2l	4.78341e-27	0.474915	0.122	0.398	1.07952e-22	3	Atxn2l
Matr3	4.90706e-27	0.307045	0.166	0.481	1.10743e-22	3	Matr3
Tomm34	5.89296e-27	0.302465	0.103	0.358	1.32992e-22	3	Tomm34
Crkl	6.12189e-27	0.11908	0.061	0.28	1.38159e-22	3	Crkl
Mpdu1	6.33642e-27	0.173386	0.059	0.277	1.43e-22	3	Mpdu1
Vav1	6.33742e-27	0.471624	0.15	0.45	1.43023e-22	3	Vav1
Fam76b	6.54791e-27	0.507819	0.117	0.386	1.47773e-22	3	Fam76b
Appl1	7.13843e-27	0.304488	0.135	0.418	1.611e-22	3	Appl1
Sec61a1	7.25866e-27	0.274872	0.09	0.335	1.63813e-22	3	Sec61a1
Spop	7.63222e-27	0.407364	0.199	0.539	1.72244e-22	3	Spop
Prkacb1	7.86181e-27	0.398603	0.15	0.444	1.77425e-22	3	Prkacb
Rab191	8.15028e-27	0.307808	0.106	0.364	1.83936e-22	3	Rab19
Exoc31	9.02432e-27	0.389507	0.141	0.432	2.03661e-22	3	Exoc3
Ctr91	1.00862e-26	0.171046	0.061	0.278	2.27624e-22	3	Ctr9
Abhd122	1.14272e-26	0.190068	0.106	0.362	2.57889e-22	3	Abhd12
Hat1	1.14551e-26	0.211568	0.105	0.359	2.58518e-22	3	Hat1
Rab211	1.35057e-26	0.110418	0.106	0.362	3.04796e-22	3	Rab21
Ube2v2	1.39732e-26	0.404207	0.09	0.332	3.15346e-22	3	Ube2v2
Rars	1.44611e-26	0.201187	0.066	0.287	3.26357e-22	3	Rars
Poldip3	1.45371e-26	0.4208	0.106	0.363	3.28074e-22	3	Poldip3
Stk402	1.48574e-26	0.121276	0.074	0.301	3.35303e-22	3	Stk40
Man2b11	1.66058e-26	0.207104	0.125	0.398	3.7476e-22	3	Man2b1
Drg1	1.67323e-26	0.488043	0.153	0.45	3.77616e-22	3	Drg1
Erap1	1.85659e-26	0.26552	0.113	0.374	4.18995e-22	3	Erap1
Eif4ebp21	1.86249e-26	0.535632	0.158	0.46	4.20326e-22	3	Eif4ebp2
Polr2b1	1.87112e-26	0.202006	0.056	0.268	4.22274e-22	3	Polr2b
Acsl41	2.05545e-26	0.430773	0.167	0.477	4.63873e-22	3	Acsl4
Hars	2.06412e-26	0.136108	0.074	0.301	4.6583e-22	3	Hars
Soat11	2.16725e-26	0.287685	0.098	0.346	4.89104e-22	3	Soat1
Ybx32	2.40712e-26	0.19129	0.124	0.392	5.4324e-22	3	Ybx3
Zfp531	2.44918e-26	0.31444	0.133	0.408	5.52731e-22	3	Zfp53
Prpf38a	2.65507e-26	0.265191	0.074	0.301	5.99196e-22	3	Prpf38a
Parp91	2.98512e-26	0.392877	0.167	0.474	6.73682e-22	3	Parp9
Lin7c3	3.15518e-26	0.328973	0.064	0.282	7.12062e-22	3	Lin7c
Fam129a1	3.19627e-26	0.100293	0.214	0.549	7.21335e-22	3	Fam129a
Dhps2	3.20462e-26	0.115086	0.061	0.276	7.2322e-22	3	Dhps
Otud4	3.22539e-26	0.19495	0.092	0.333	7.27906e-22	3	Otud4
Lmnb11	3.26533e-26	0.114322	0.238	0.591	7.36919e-22	3	Lmnb1
Ubxn4	3.28349e-26	0.355849	0.26	0.664	7.41017e-22	3	Ubxn4
Zmiz21	3.40697e-26	0.143671	0.071	0.294	7.68884e-22	3	Zmiz2
Eif2a1	3.4401e-26	0.260109	0.101	0.35	7.76361e-22	3	Eif2a
Sept111	3.50108e-26	0.396442	0.185	0.512	7.90123e-22	3	2011-09-01
Safb2	3.55019e-26	0.489	0.151	0.447	8.01206e-22	3	Safb2
Zfp207	3.89187e-26	0.387402	0.203	0.548	8.78318e-22	3	Zfp207
Mrps9	4.24998e-26	0.354082	0.085	0.321	9.59136e-22	3	Mrps9
Ctnnb1	4.26175e-26	0.50613	0.167	0.476	9.61793e-22	3	Ctnnb1
Fam192a	4.27221e-26	0.339529	0.066	0.284	9.64153e-22	3	Fam192a
Ubr4	4.52265e-26	0.377733	0.122	0.39	1.02067e-21	3	Ubr4
1961-09-01	4.95655e-26	0.346257	0.273	0.691	1.11859e-21	3	2006-09-01
Eri1	5.00696e-26	0.272824	0.093	0.335	1.12997e-21	3	Eri1
Lypla11	5.62228e-26	0.333877	0.093	0.335	1.26884e-21	3	Lypla1
Brd7	5.76963e-26	0.482122	0.1	0.346	1.30209e-21	3	Brd7
Ngly12	5.80338e-26	0.270816	0.092	0.332	1.30971e-21	3	Ngly1
Letm1	5.97698e-26	0.222599	0.069	0.29	1.34889e-21	3	Letm1
Pgs11	6.3389e-26	0.307314	0.056	0.265	1.43056e-21	3	Pgs1
Sdcbp	6.36313e-26	0.383195	0.22	0.578	1.43603e-21	3	Sdcbp
Plec1	6.4478e-26	0.397733	0.167	0.473	1.45514e-21	3	Plec
Ppp1r12c	7.06564e-26	0.344363	0.092	0.331	1.59457e-21	3	Ppp1r12c
Spin11	7.5277e-26	0.228853	0.09	0.327	1.69885e-21	3	Spin1
Pglyrp22	7.69683e-26	0.207843	0.066	0.283	1.73702e-21	3	Pglyrp2
Ezh2	8.21759e-26	0.165526	0.135	0.409	1.85455e-21	3	Ezh2
Cbx5	8.30187e-26	0.15897	0.085	0.318	1.87357e-21	3	Cbx5
Suz12	8.6249e-26	0.352927	0.212	0.558	1.94647e-21	3	Suz12
Inpp1	1.02535e-25	0.229021	0.096	0.338	2.31401e-21	3	Inpp1
Srrt	1.03412e-25	0.433146	0.106	0.358	2.3338e-21	3	Srrt
Katna12	1.10282e-25	0.312354	0.1	0.344	2.48885e-21	3	Katna1
Cops3	1.13489e-25	0.14656	0.063	0.275	2.56123e-21	3	Cops3
Ripk1	1.26825e-25	0.496885	0.119	0.38	2.86218e-21	3	Ripk1
Ddx42	1.30049e-25	0.545669	0.183	0.507	2.93493e-21	3	Ddx42
Ankrd11	1.33388e-25	0.878557	0.744	0.943	3.0103e-21	3	Ankrd11
Upf3b	1.47311e-25	0.472922	0.124	0.39	3.32452e-21	3	Upf3b
Ash2l	1.54137e-25	0.19799	0.056	0.262	3.47857e-21	3	Ash2l
Fermt32	1.62579e-25	0.451167	0.244	0.63	3.66909e-21	3	Fermt3
Ube2w2	1.65007e-25	0.439941	0.101	0.347	3.72387e-21	3	Ube2w
Zfc3h11	1.74533e-25	0.331291	0.19	0.513	3.93885e-21	3	Zfc3h1
Arfgap2	1.75128e-25	0.459221	0.082	0.311	3.95229e-21	3	Arfgap2
Trappc101	1.9072e-25	0.307802	0.093	0.332	4.30416e-21	3	Trappc10
Mbd21	1.93686e-25	0.365609	0.228	0.587	4.3711e-21	3	Mbd2
Me21	1.94015e-25	0.362159	0.133	0.406	4.37853e-21	3	Me2
Gpr174	2.00062e-25	0.441783	0.156	0.448	4.51501e-21	3	Gpr174
Cbfb	2.01209e-25	0.374038	0.214	0.562	4.54088e-21	3	Cbfb
Rtn3	2.45001e-25	0.310811	0.285	0.695	5.52919e-21	3	Rtn3
Rcsd11	2.56147e-25	0.206678	0.13	0.398	5.78072e-21	3	Rcsd1
Rbm28	2.5737e-25	0.537999	0.135	0.41	5.80833e-21	3	Rbm28
Setd1b1	2.61653e-25	0.103798	0.056	0.261	5.90498e-21	3	Setd1b
Aqr	2.61857e-25	0.368934	0.098	0.339	5.9096e-21	3	Aqr
Pcgf5	2.66541e-25	0.260174	0.191	0.507	6.0153e-21	3	Pcgf5
Hnrnpl1	2.72595e-25	0.163494	0.289	0.717	6.15193e-21	3	Hnrnpl
Clic4	2.75933e-25	0.273516	0.093	0.328	6.22725e-21	3	Clic4
U2surp	2.987e-25	0.274785	0.217	0.568	6.74105e-21	3	U2surp
Nsf	3.18046e-25	0.463275	0.167	0.469	7.17765e-21	3	Nsf
Slc3a21	3.28049e-25	0.208953	0.286	0.698	7.40341e-21	3	Slc3a2
N4bp2l11	3.29969e-25	0.19556	0.092	0.326	7.44674e-21	3	N4bp2l1
Zfp1311	3.35627e-25	0.346055	0.105	0.351	7.57444e-21	3	Zfp131
Arl8b1	3.86018e-25	0.143211	0.079	0.303	8.71166e-21	3	Arl8b
Kdm1a	3.86923e-25	0.450531	0.158	0.453	8.73208e-21	3	Kdm1a
9930111J21Rik21	3.90645e-25	0.219411	0.227	0.577	8.81609e-21	3	9930111J21Rik2
Maea2	3.96728e-25	0.414947	0.085	0.315	8.95337e-21	3	Maea
Rcc2	4.61773e-25	0.238666	0.072	0.29	1.04213e-20	3	Rcc2
Alkbh1	4.62605e-25	0.180683	0.092	0.325	1.04401e-20	3	Alkbh1
Slc1a51	4.85552e-25	0.435783	0.166	0.464	1.09579e-20	3	Slc1a5
Kmt2d	5.11841e-25	0.429942	0.106	0.354	1.15512e-20	3	Kmt2d
Cul1	5.29221e-25	0.476087	0.172	0.479	1.19434e-20	3	Cul1
Eps15	5.31515e-25	0.609179	0.148	0.431	1.19952e-20	3	Eps15
Mapkapk32	5.62942e-25	0.295799	0.236	0.597	1.27045e-20	3	Mapkapk3
Brcc3	5.7414e-25	0.207838	0.077	0.298	1.29572e-20	3	Brcc3
Ube2j1	6.09368e-25	0.445681	0.156	0.445	1.37522e-20	3	Ube2j1
Psmd91	6.32645e-25	0.17391	0.061	0.268	1.42775e-20	3	Psmd9
Orai12	6.60886e-25	0.226546	0.251	0.622	1.49149e-20	3	Orai1
Sft2d11	6.89851e-25	0.387215	0.079	0.301	1.55686e-20	3	Sft2d1
Notch12	6.96063e-25	0.376063	0.132	0.4	1.57088e-20	3	Notch1
Mapk1ip1l	7.02924e-25	0.444438	0.151	0.437	1.58636e-20	3	Mapk1ip1l
Syap12	7.2638e-25	0.166336	0.08	0.304	1.63929e-20	3	Syap1
Znrf21	7.71657e-25	0.646888	0.178	0.492	1.74148e-20	3	Znrf2
Rif1	7.75549e-25	0.307438	0.158	0.447	1.75026e-20	3	Rif1
Desi1	7.89511e-25	0.481318	0.09	0.322	1.78177e-20	3	Desi1
Rbbp6	7.90481e-25	0.343084	0.235	0.598	1.78396e-20	3	Rbbp6
Ncoa6	9.17196e-25	0.207981	0.085	0.311	2.06993e-20	3	Ncoa6
Hpcal11	9.93181e-25	0.493671	0.159	0.451	2.24141e-20	3	Hpcal1
Smc4	1.03814e-24	0.146729	0.291	0.685	2.34287e-20	3	Smc4
Carnmt11	1.1027e-24	0.553467	0.138	0.409	2.48857e-20	3	Carnmt1
Zbtb382	1.10449e-24	0.410191	0.15	0.431	2.49262e-20	3	Zbtb38
Akap131	1.14621e-24	0.695198	0.838	0.975	2.58677e-20	3	Akap13
Wdr43	1.19372e-24	0.34739	0.141	0.415	2.69399e-20	3	Wdr43
Arrdc11	1.19447e-24	0.182629	0.079	0.299	2.69569e-20	3	Arrdc1
Gramd1a	1.21973e-24	0.452489	0.174	0.479	2.7527e-20	3	Gramd1a
H2-Q61	1.23535e-24	0.312421	0.299	0.722	2.78793e-20	3	H2-Q6
Endod11	1.23611e-24	0.30441	0.05	0.245	2.78966e-20	3	Endod1
Elk31	1.24788e-24	0.447423	0.217	0.56	2.81622e-20	3	Elk3
Hsd17b12	1.29142e-24	0.426088	0.105	0.347	2.91447e-20	3	Hsd17b12
Snrnp48	1.31433e-24	0.484843	0.15	0.431	2.96618e-20	3	Snrnp48
Elf21	1.37754e-24	0.286833	0.188	0.504	3.10882e-20	3	Elf2
Phtf11	1.46524e-24	0.265194	0.077	0.296	3.30676e-20	3	Phtf1
Sptlc21	1.47381e-24	0.579177	0.158	0.447	3.32609e-20	3	Sptlc2
Numa1	1.48056e-24	0.378872	0.183	0.497	3.34132e-20	3	Numa1
Otulin1	1.51462e-24	0.390019	0.191	0.514	3.41819e-20	3	Otulin
Lrrfip21	1.54604e-24	0.299998	0.117	0.37	3.48911e-20	3	Lrrfip2
Sumo1	1.55605e-24	0.10104	0.341	0.805	3.51169e-20	3	Sumo1
Stx5a1	1.61904e-24	0.395743	0.127	0.39	3.65385e-20	3	Stx5a
Traf51	1.62471e-24	0.334925	0.122	0.378	3.66665e-20	3	Traf5
Spg7	1.81347e-24	0.107103	0.066	0.274	4.09264e-20	3	Spg7
Cdc73	2.01919e-24	0.507691	0.169	0.469	4.55692e-20	3	Cdc73
Ubash3a2	2.10931e-24	0.418274	0.188	0.502	4.76029e-20	3	Ubash3a
Clptm1	2.14357e-24	0.212165	0.068	0.277	4.83762e-20	3	Clptm1
Ggps11	2.16715e-24	0.434938	0.135	0.403	4.89082e-20	3	Ggps1
Gpr682	2.17108e-24	0.461976	0.127	0.388	4.8997e-20	3	Gpr68
Ctsz1	2.45199e-24	0.367998	0.124	0.379	5.53364e-20	3	Ctsz
Mob1b1	2.61753e-24	0.495937	0.095	0.328	5.90723e-20	3	Mob1b
Stx81	2.62806e-24	0.448505	0.232	0.591	5.93101e-20	3	Stx8
Pbrm1	2.65975e-24	0.519641	0.244	0.612	6.00252e-20	3	Pbrm1
Mtmr13	2.66858e-24	0.350303	0.076	0.291	6.02245e-20	3	Mtmr1
Kin1	2.706e-24	0.129909	0.063	0.268	6.10689e-20	3	Kin
Slc2a12	2.75532e-24	0.384939	0.121	0.374	6.21822e-20	3	Slc2a1
Plekhb22	2.86539e-24	0.374708	0.088	0.315	6.46661e-20	3	Plekhb2
Phf6	2.96168e-24	0.44255	0.17	0.467	6.68391e-20	3	Phf6
Rnf19b	3.34858e-24	0.129005	0.074	0.287	7.55708e-20	3	Rnf19b
Ahcyl12	3.36847e-24	0.382819	0.1	0.336	7.60196e-20	3	Ahcyl1
Sec24c	3.45902e-24	0.199061	0.072	0.284	7.80632e-20	3	Sec24c
Dtnbp1	3.87465e-24	0.563676	0.106	0.347	8.7443e-20	3	Dtnbp1
Ube2z1	3.89108e-24	0.104639	0.068	0.275	8.78138e-20	3	Ube2z
Mthfsl2	3.92342e-24	0.146788	0.066	0.271	8.85438e-20	3	Mthfsl
Atp6v0d11	3.97289e-24	0.372085	0.148	0.427	8.96601e-20	3	Atp6v0d1
Ywhag1	4.30619e-24	0.473695	0.113	0.36	9.71821e-20	3	Ywhag
Parp41	4.31953e-24	0.350625	0.209	0.546	9.74831e-20	3	Parp4
Mllt61	4.5414e-24	0.15554	0.095	0.324	1.0249e-19	3	Mllt6
Srek1	4.75769e-24	0.408569	0.161	0.45	1.07372e-19	3	Srek1
Kpna3	5.49964e-24	0.491724	0.114	0.361	1.24116e-19	3	Kpna3
Rnf2201	5.52215e-24	0.342049	0.063	0.266	1.24624e-19	3	Rnf220
Nab1	5.72625e-24	0.45391	0.206	0.536	1.2923e-19	3	Nab1
Taf1	6.07272e-24	0.458246	0.137	0.404	1.37049e-19	3	Taf1
Pigk2	6.12729e-24	0.136195	0.063	0.265	1.38281e-19	3	Pigk
Dcaf131	6.50179e-24	0.274627	0.072	0.283	1.46732e-19	3	Dcaf13
Adam171	6.66744e-24	0.468215	0.098	0.33	1.50471e-19	3	Adam17
Stap12	6.67723e-24	0.526882	0.137	0.403	1.50692e-19	3	Stap1
Ccser21	7.26134e-24	0.550407	0.127	0.385	1.63874e-19	3	Ccser2
Plek2	7.32267e-24	0.28999	0.153	0.428	1.65258e-19	3	Plek
Ctnna12	7.59797e-24	0.323564	0.109	0.35	1.71471e-19	3	Ctnna1
Vps26a1	7.61694e-24	0.263748	0.055	0.25	1.71899e-19	3	Vps26a
Dcun1d1	7.65633e-24	0.187595	0.085	0.305	1.72788e-19	3	Dcun1d1
Nup153	7.71696e-24	0.520466	0.199	0.526	1.74156e-19	3	Nup153
Rlim	8.20002e-24	0.516336	0.162	0.453	1.85058e-19	3	Rlim
Map7d1	8.4932e-24	0.375328	0.048	0.238	1.91674e-19	3	Map7d1
Stt3a1	8.53089e-24	0.493169	0.096	0.327	1.92525e-19	3	Stt3a
Ndufaf2	9.36881e-24	0.261147	0.051	0.243	2.11435e-19	3	Ndufaf2
Safb	1.02054e-23	0.3706	0.14	0.408	2.30314e-19	3	Safb
Casp8ap2	1.02592e-23	0.452055	0.15	0.425	2.31529e-19	3	Casp8ap2
Hnrnpll1	1.11025e-23	0.330791	0.172	0.467	2.50561e-19	3	Hnrnpll
Hmg20b2	1.13384e-23	0.559149	0.088	0.312	2.55885e-19	3	Hmg20b
Mfsd14a	1.13889e-23	0.492173	0.121	0.371	2.57025e-19	3	Mfsd14a
Sbno11	1.14733e-23	0.517484	0.243	0.613	2.58929e-19	3	Sbno1
Thap3	1.23285e-23	0.336373	0.132	0.389	2.7823e-19	3	Thap3
Copg1	1.24422e-23	0.373662	0.079	0.293	2.80795e-19	3	Copg1
Ttc71	1.26645e-23	0.365408	0.109	0.35	2.85814e-19	3	Ttc7
Bfar	1.32654e-23	0.252824	0.092	0.316	2.99373e-19	3	Bfar
Oser1	1.32965e-23	0.144931	0.053	0.245	3.00076e-19	3	Oser1
Sp31	1.35401e-23	0.4034	0.223	0.568	3.05574e-19	3	Sp3
Def61	1.36842e-23	0.506149	0.22	0.567	3.08825e-19	3	Def6
Tbc1d2b2	1.37461e-23	0.394599	0.072	0.281	3.10222e-19	3	Tbc1d2b
Lamp21	1.48449e-23	0.51818	0.141	0.407	3.35019e-19	3	Lamp2
Polb1	1.52649e-23	0.285529	0.066	0.269	3.44499e-19	3	Polb
Ube2q21	1.5936e-23	0.268703	0.092	0.316	3.59644e-19	3	Ube2q2
Ap2b1	1.61577e-23	0.484527	0.18	0.484	3.64647e-19	3	Ap2b1
Bag61	1.61657e-23	0.27255	0.055	0.247	3.64827e-19	3	Bag6
H2-DMa1	1.64702e-23	0.221678	0.055	0.248	3.71701e-19	3	H2-DMa
Gm12185	1.66225e-23	0.122491	0.124	0.373	3.75137e-19	3	Gm12185
Med12	1.75101e-23	0.328092	0.051	0.241	3.95168e-19	3	Med12
Hmces1	1.7536e-23	0.288395	0.074	0.283	3.95752e-19	3	Hmces
Gnl2	1.78329e-23	0.116982	0.048	0.235	4.02452e-19	3	Gnl2
Rab283	1.83278e-23	0.255347	0.059	0.256	4.13621e-19	3	Rab28
Hbs1l1	1.86694e-23	0.442231	0.162	0.447	4.21332e-19	3	Hbs1l
Myo1e1	1.90287e-23	0.100671	0.148	0.408	4.29441e-19	3	Myo1e
Npepl1	1.988e-23	0.175246	0.058	0.253	4.48652e-19	3	Npepl1
Ap4s1	2.08049e-23	0.315727	0.077	0.288	4.69524e-19	3	Ap4s1
Rbm27	2.0823e-23	0.442221	0.195	0.512	4.69934e-19	3	Rbm27
Nsd3	2.12578e-23	0.883192	0.757	0.948	4.79746e-19	3	Nsd3
Larp4	2.18227e-23	0.511419	0.111	0.35	4.92494e-19	3	Larp4
Acly	2.26737e-23	0.436493	0.093	0.319	5.117e-19	3	Acly
Cwc22	2.35513e-23	0.118782	0.063	0.261	5.31505e-19	3	Cwc22
Dnajc31	2.37355e-23	0.497246	0.243	0.612	5.35663e-19	3	Dnajc3
Mapk91	2.40054e-23	0.209132	0.068	0.271	5.41753e-19	3	Mapk9
Srp682	2.65224e-23	0.202359	0.05	0.237	5.98557e-19	3	Srp68
D16Ertd472e2	2.67897e-23	0.154805	0.304	0.711	6.0459e-19	3	D16Ertd472e
Slain2	2.82266e-23	0.440766	0.122	0.372	6.37017e-19	3	Slain2
Ap1ar	2.93e-23	0.384317	0.064	0.263	6.61244e-19	3	Ap1ar
Wdr82	2.95302e-23	0.490756	0.088	0.309	6.66437e-19	3	Wdr82
Naa161	3.04837e-23	0.381306	0.108	0.344	6.87957e-19	3	Naa16
Gon4l1	3.08237e-23	0.480786	0.167	0.459	6.9563e-19	3	Gon4l
Phrf1	3.26006e-23	0.275474	0.105	0.337	7.3573e-19	3	Phrf1
Sucla2	3.4152e-23	0.374575	0.068	0.269	7.70743e-19	3	Sucla2
Trpv21	3.6442e-23	0.425337	0.088	0.309	8.22422e-19	3	Trpv2
Ubl31	3.93533e-23	0.327651	0.296	0.692	8.88125e-19	3	Ubl3
Mfng1	4.15415e-23	0.497033	0.084	0.299	9.37509e-19	3	Mfng
Zfx	4.33349e-23	0.541375	0.133	0.391	9.77982e-19	3	Zfx
Araf	4.57039e-23	0.289582	0.082	0.296	1.03145e-18	3	Araf
Ap3s1	5.17205e-23	0.578785	0.18	0.48	1.16723e-18	3	Ap3s1
Gigyf2	5.19788e-23	0.55643	0.161	0.442	1.17306e-18	3	Gigyf2
Rad50	5.49907e-23	0.328551	0.117	0.36	1.24103e-18	3	Rad50
Mapk141	5.56268e-23	0.562547	0.141	0.405	1.25539e-18	3	Mapk14
Hnrnpc	5.62505e-23	0.190495	0.334	0.783	1.26946e-18	3	Hnrnpc
Fnbp4	5.8322e-23	0.482531	0.193	0.507	1.31621e-18	3	Fnbp4
Emc3	5.91977e-23	0.630598	0.121	0.367	1.33597e-18	3	Emc3
Ddx241	6.1381e-23	0.280364	0.304	0.724	1.38525e-18	3	Ddx24
Ube2d11	6.22604e-23	0.366185	0.058	0.25	1.40509e-18	3	Ube2d1
A330023F24Rik2	6.38912e-23	0.270586	0.121	0.364	1.4419e-18	3	A330023F24Rik
Usp19	6.46063e-23	0.248145	0.061	0.256	1.45804e-18	3	Usp19
Cand11	6.49416e-23	0.146446	0.058	0.25	1.4656e-18	3	Cand1
Parg	7.0919e-23	0.542211	0.13	0.385	1.6005e-18	3	Parg
Dnm1l	7.28646e-23	0.474125	0.114	0.354	1.64441e-18	3	Dnm1l
Tshz1	7.72325e-23	0.550992	0.114	0.352	1.74298e-18	3	Tshz1
Dhx36	8.53965e-23	0.518912	0.193	0.506	1.92723e-18	3	Dhx36
Unc13d	8.64422e-23	0.274872	0.053	0.24	1.95083e-18	3	Unc13d
Swt1	8.70274e-23	0.596917	0.138	0.398	1.96403e-18	3	Swt1
Stk111	9.59456e-23	0.383585	0.125	0.374	2.1653e-18	3	Stk11
Gdi21	9.65189e-23	0.152084	0.35	0.794	2.17824e-18	3	Gdi2
Arhgef2	9.99318e-23	0.535065	0.093	0.314	2.25526e-18	3	Arhgef2
Ppip5k21	1.05578e-22	0.172672	0.064	0.259	2.38269e-18	3	Ppip5k2
Trim30a1	1.06252e-22	0.175497	0.302	0.689	2.3979e-18	3	Trim30a
2510002D24Rik1	1.06791e-22	0.254828	0.074	0.278	2.41007e-18	3	2510002D24Rik
Sap30bp	1.07495e-22	0.101215	0.048	0.231	2.42596e-18	3	Sap30bp
Herpud2	1.075e-22	0.399847	0.077	0.284	2.42607e-18	3	Herpud2
Nampt1	1.13082e-22	0.315832	0.111	0.346	2.55203e-18	3	Nampt
Gfpt11	1.15319e-22	0.404583	0.105	0.334	2.60253e-18	3	Gfpt1
Atp6v1b21	1.16433e-22	0.364207	0.072	0.276	2.62766e-18	3	Atp6v1b2
Rfc1	1.19395e-22	0.453614	0.114	0.352	2.6945e-18	3	Rfc1
N4bp2l2	1.21047e-22	0.415182	0.246	0.609	2.73178e-18	3	N4bp2l2
Snapc11	1.22259e-22	0.493222	0.084	0.296	2.75915e-18	3	Snapc1
Azin11	1.22807e-22	0.470168	0.138	0.397	2.77151e-18	3	Azin1
Tfrc1	1.2469e-22	0.368442	0.068	0.265	2.814e-18	3	Tfrc
Pggt1b1	1.25992e-22	0.215253	0.055	0.242	2.8434e-18	3	Pggt1b
Trafd1	1.31188e-22	0.391123	0.133	0.387	2.96066e-18	3	Trafd1
Nfkbiz2	1.349e-22	0.11561	0.232	0.545	3.04442e-18	3	Nfkbiz
Vezf1	1.40435e-22	0.553636	0.085	0.298	3.16934e-18	3	Vezf1
Arhgap311	1.4909e-22	0.134434	0.169	0.435	3.36466e-18	3	Arhgap31
Afg3l22	1.50902e-22	0.177091	0.068	0.265	3.40556e-18	3	Afg3l2
Atp6v0a21	1.73471e-22	0.428372	0.082	0.292	3.91488e-18	3	Atp6v0a2
Otud5	1.86476e-22	0.51613	0.116	0.355	4.20839e-18	3	Otud5
Limd1	1.99399e-22	0.616747	0.119	0.36	4.50004e-18	3	Limd1
Senp21	2.04796e-22	0.517226	0.162	0.443	4.62184e-18	3	Senp2
Rbms21	2.28832e-22	0.39197	0.068	0.264	5.16428e-18	3	Rbms2
Trpc4ap1	2.34497e-22	0.537674	0.162	0.443	5.29213e-18	3	Trpc4ap
Cebpg1	2.42383e-22	0.229043	0.063	0.255	5.4701e-18	3	Cebpg
Usp161	2.48177e-22	0.467246	0.105	0.333	5.60086e-18	3	Usp16
Taf1b1	2.69627e-22	0.418116	0.087	0.3	6.08494e-18	3	Taf1b
Dtd11	2.74856e-22	0.658661	0.106	0.336	6.20295e-18	3	Dtd1
Rnf2161	2.81855e-22	0.522986	0.137	0.393	6.3609e-18	3	Rnf216
Uri1	2.90217e-22	0.662742	0.172	0.46	6.54962e-18	3	Uri1
Utp14a	2.94228e-22	0.156275	0.066	0.26	6.64014e-18	3	Utp14a
Aven1	2.97516e-22	0.417226	0.077	0.281	6.71434e-18	3	Aven
Mppe11	3.11396e-22	0.35724	0.071	0.269	7.02758e-18	3	Mppe1
Btbd1	3.13855e-22	0.625814	0.186	0.489	7.08307e-18	3	Btbd1
Sh3gl1	3.19519e-22	0.550332	0.122	0.365	7.2109e-18	3	Sh3gl1
Brap1	3.21893e-22	0.569274	0.095	0.314	7.26447e-18	3	Brap
Hnrnph1	3.33532e-22	0.559058	0.235	0.588	7.52714e-18	3	Hnrnph1
Otud7b1	3.42013e-22	0.21981	0.088	0.301	7.71854e-18	3	Otud7b
Brd8	3.42684e-22	0.366893	0.14	0.397	7.7337e-18	3	Brd8
Efcab141	3.46774e-22	0.300997	0.076	0.278	7.826e-18	3	Efcab14
Gbp41	3.63209e-22	0.35942	0.166	0.441	8.1969e-18	3	Gbp4
Dapp11	3.66512e-22	0.459546	0.164	0.441	8.27145e-18	3	Dapp1
Slc20a11	3.67159e-22	0.52954	0.109	0.34	8.28604e-18	3	Slc20a1
Lncpint1	3.70211e-22	1.11916	0.674	0.844	8.35492e-18	3	Lncpint
Wdr261	3.75127e-22	0.457277	0.26	0.638	8.46587e-18	3	Wdr26
Ccdc47	3.76845e-22	0.676853	0.121	0.362	8.50464e-18	3	Ccdc47
Taf1d	3.90796e-22	0.584596	0.183	0.483	8.81947e-18	3	Taf1d
Gm8369	4.03279e-22	0.215706	0.314	0.707	9.1012e-18	3	Gm8369
Agfg12	4.08723e-22	0.283765	0.285	0.673	9.22405e-18	3	Agfg1
Senp1	4.36684e-22	0.657656	0.122	0.363	9.85509e-18	3	Senp1
Polr3c	4.37356e-22	0.115002	0.066	0.26	9.87025e-18	3	Polr3c
Esf1	4.42042e-22	0.357127	0.084	0.292	9.97601e-18	3	Esf1
Golph32	4.54801e-22	0.564799	0.174	0.462	1.02639e-17	3	Golph3
Slc25a171	4.57631e-22	0.188204	0.037	0.205	1.03278e-17	3	Slc25a17
Irgm21	4.65786e-22	0.153093	0.063	0.252	1.05119e-17	3	Irgm2
Eipr11	4.75791e-22	0.471845	0.114	0.349	1.07376e-17	3	Eipr1
Usp4	4.80097e-22	0.451422	0.088	0.301	1.08348e-17	3	Usp4
Trim25	5.12555e-22	0.428584	0.09	0.303	1.15673e-17	3	Trim25
Gem1	5.17865e-22	0.37039	0.138	0.384	1.16872e-17	3	Gem
Gclc	5.19771e-22	0.154783	0.071	0.267	1.17302e-17	3	Gclc
Zrsr2	5.24508e-22	0.540238	0.129	0.376	1.18371e-17	3	Zrsr2
Mia2	5.31841e-22	0.435663	0.195	0.499	1.20026e-17	3	Mia2
Dpp3	5.49077e-22	0.147894	0.048	0.227	1.23916e-17	3	Dpp3
Ppt11	5.54658e-22	0.412338	0.084	0.292	1.25175e-17	3	Ppt1
Ap3d11	5.82234e-22	0.189788	0.071	0.268	1.31398e-17	3	Ap3d1
Entr11	5.8353e-22	0.272399	0.055	0.238	1.31691e-17	3	Entr1
Ppp2r5e	5.88331e-22	0.543149	0.185	0.482	1.32775e-17	3	Ppp2r5e
Ddx171	5.91573e-22	0.430031	0.24	0.593	1.33506e-17	3	Ddx17
Tmem711	6.0324e-22	0.489328	0.135	0.385	1.36139e-17	3	Tmem71
Slc38a10	6.09894e-22	0.374864	0.114	0.346	1.37641e-17	3	Slc38a10
Klc12	6.18117e-22	0.369999	0.096	0.314	1.39497e-17	3	Klc1
Lrmp1	6.18154e-22	0.562406	0.172	0.459	1.39505e-17	3	Lrmp
Hspa4l2	6.26288e-22	0.281455	0.071	0.267	1.41341e-17	3	Hspa4l
Retreg11	6.46323e-22	0.456156	0.19	0.486	1.45862e-17	3	Retreg1
Ankrd10	6.6193e-22	0.50632	0.119	0.357	1.49384e-17	3	Ankrd10
Gga12	6.73037e-22	0.173386	0.043	0.217	1.51891e-17	3	Gga1
Appbp2	6.89424e-22	0.541378	0.133	0.383	1.55589e-17	3	Appbp2
Iws1	7.27411e-22	0.550309	0.167	0.448	1.64162e-17	3	Iws1
BC005537	7.62889e-22	0.558686	0.206	0.526	1.72169e-17	3	BC005537
Zfp641	7.92247e-22	0.166496	0.055	0.237	1.78794e-17	3	Zfp64
Med1	8.06591e-22	0.705037	0.154	0.424	1.82031e-17	3	Med1
Slc30a91	8.13109e-22	0.45073	0.113	0.342	1.83502e-17	3	Slc30a9
Hook3	8.53628e-22	0.426975	0.159	0.43	1.92647e-17	3	Hook3
Cdc14a3	8.67798e-22	0.461102	0.172	0.449	1.95845e-17	3	Cdc14a
Brd9	8.79547e-22	0.520642	0.093	0.309	1.98496e-17	3	Brd9
St6galnac41	8.91914e-22	0.30876	0.035	0.201	2.01287e-17	3	St6galnac4
Syncrip	9.35571e-22	0.347459	0.259	0.627	2.1114e-17	3	Syncrip
Cysltr21	1.04872e-21	0.24861	0.13	0.372	2.36676e-17	3	Cysltr2
Tmem1891	1.06108e-21	0.548531	0.13	0.377	2.39464e-17	3	Tmem189
Rexo1	1.07444e-21	0.471271	0.105	0.329	2.4248e-17	3	Rexo1
Birc31	1.08212e-21	0.204538	0.214	0.516	2.44212e-17	3	Birc3
Ggnbp21	1.10181e-21	0.226343	0.293	0.695	2.48657e-17	3	Ggnbp2
Ankrd13c1	1.10435e-21	0.697694	0.138	0.391	2.4923e-17	3	Ankrd13c
Tbc1d201	1.13601e-21	0.485064	0.074	0.272	2.56375e-17	3	Tbc1d20
Jak32	1.16541e-21	0.266826	0.056	0.239	2.63009e-17	3	Jak3
Ahsa2	1.17062e-21	0.103124	0.04	0.209	2.64185e-17	3	Ahsa2
Camk2g1	1.18423e-21	0.721627	0.13	0.376	2.67258e-17	3	Camk2g
Sptan1	1.18713e-21	0.432448	0.203	0.512	2.67912e-17	3	Sptan1
Shoc21	1.22403e-21	0.54866	0.154	0.419	2.76239e-17	3	Shoc2
Scyl21	1.24746e-21	0.639305	0.109	0.337	2.81528e-17	3	Scyl2
Sfswap	1.28245e-21	0.490808	0.13	0.375	2.89422e-17	3	Sfswap
Gabpb11	1.32379e-21	0.675454	0.15	0.406	2.98752e-17	3	Gabpb1
Tgs1	1.37771e-21	0.375017	0.096	0.312	3.10921e-17	3	Tgs1
Mtif2	1.38818e-21	0.195789	0.058	0.241	3.13285e-17	3	Mtif2
Pxk	1.3975e-21	0.422806	0.098	0.315	3.15387e-17	3	Pxk
Celf2	1.42483e-21	0.800468	0.74	0.934	3.21556e-17	3	Celf2
Trim12c	1.42637e-21	0.356396	0.166	0.44	3.21904e-17	3	Trim12c
Mtrex	1.43054e-21	0.507818	0.095	0.31	3.22843e-17	3	Mtrex
Ccar1	1.45526e-21	0.640592	0.195	0.501	3.28424e-17	3	Ccar1
Napg1	1.52658e-21	0.280089	0.066	0.256	3.44518e-17	3	Napg
Pdpk1	1.59216e-21	0.56929	0.158	0.428	3.59319e-17	3	Pdpk1
Crot2	1.71537e-21	0.560623	0.125	0.366	3.87125e-17	3	Crot
Glcci11	1.71993e-21	0.10798	0.145	0.393	3.88154e-17	3	Glcci1
Cpsf7	1.76847e-21	0.638924	0.087	0.294	3.99108e-17	3	Cpsf7
Hdac71	1.79476e-21	0.521594	0.135	0.383	4.05042e-17	3	Hdac7
Fam133b	1.84231e-21	0.611069	0.156	0.424	4.15774e-17	3	Fam133b
Creb11	1.95126e-21	0.628402	0.191	0.488	4.40361e-17	3	Creb1
Sacm1l2	1.99279e-21	0.486186	0.13	0.372	4.49734e-17	3	Sacm1l
Upf11	2.13369e-21	0.420832	0.072	0.267	4.8153e-17	3	Upf1
Dcaf1	2.19184e-21	0.484523	0.077	0.276	4.94654e-17	3	Dcaf1
Fem1c1	2.19609e-21	0.411632	0.14	0.389	4.95613e-17	3	Fem1c
Rfwd3	2.31531e-21	0.205245	0.085	0.29	5.22519e-17	3	Rfwd3
Rspry1	2.3469e-21	0.321491	0.1	0.316	5.29648e-17	3	Rspry1
Mthfs1	2.52498e-21	0.343697	0.084	0.285	5.69837e-17	3	Mthfs
Uhmk12	2.53177e-21	0.202999	0.051	0.228	5.7137e-17	3	Uhmk1
Prpf40a	2.88346e-21	0.338647	0.286	0.686	6.50739e-17	3	Prpf40a
Chst122	2.89358e-21	0.318927	0.071	0.263	6.53023e-17	3	Chst12
Thumpd31	2.89614e-21	0.503376	0.071	0.263	6.53602e-17	3	Thumpd3
Zmpste241	2.98273e-21	0.277352	0.053	0.231	6.73142e-17	3	Zmpste24
Luc7l	3.15735e-21	0.542082	0.116	0.347	7.1255e-17	3	Luc7l
Tor1aip11	3.41371e-21	0.362257	0.286	0.674	7.70407e-17	3	Tor1aip1
Irf21	3.53013e-21	0.378199	0.299	0.699	7.96681e-17	3	Irf2
Ubn1	3.62365e-21	0.539779	0.238	0.586	8.17784e-17	3	Ubn1
Ccdc82	3.63977e-21	0.502163	0.133	0.378	8.21423e-17	3	Ccdc82
Cops8	3.77637e-21	0.296743	0.084	0.286	8.52251e-17	3	Cops8
Ubxn71	3.7933e-21	0.465722	0.158	0.421	8.56072e-17	3	Ubxn7
Zdhhc51	3.9673e-21	0.432084	0.051	0.227	8.95341e-17	3	Zdhhc5
Atf61	4.05849e-21	0.488862	0.153	0.413	9.15919e-17	3	Atf6
Casp41	4.1956e-21	0.11953	0.092	0.297	9.46863e-17	3	Casp4
Panx11	4.26515e-21	0.257973	0.072	0.265	9.6256e-17	3	Panx1
Ewsr1	4.29775e-21	0.426774	0.257	0.627	9.69915e-17	3	Ewsr1
Rnmt	4.63085e-21	0.247437	0.051	0.227	1.04509e-16	3	Rnmt
Ly752	4.71459e-21	0.303478	0.151	0.406	1.06399e-16	3	Ly75
Gabpb2	4.76691e-21	0.530502	0.175	0.457	1.0758e-16	3	Gabpb2
Stard41	5.02668e-21	0.101612	0.042	0.209	1.13442e-16	3	Stard4
Rab3ip1	5.18805e-21	0.437742	0.106	0.325	1.17084e-16	3	Rab3ip
Nol11	5.21529e-21	0.36432	0.063	0.247	1.17699e-16	3	Nol11
Dctn41	5.22016e-21	0.627714	0.199	0.505	1.17808e-16	3	Dctn4
Stx12	5.32784e-21	0.4108	0.096	0.309	1.20239e-16	3	Stx12
Vps41	5.6163e-21	0.584997	0.125	0.361	1.26749e-16	3	Vps41
Agpat42	5.6307e-21	0.317775	0.068	0.256	1.27074e-16	3	Agpat4
Ggta12	5.73743e-21	0.396281	0.095	0.306	1.29482e-16	3	Ggta1
Larp1b1	5.82332e-21	0.392683	0.071	0.261	1.31421e-16	3	Larp1b
Ikbkb	5.83235e-21	0.590542	0.164	0.436	1.31625e-16	3	Ikbkb
Ddx10	5.91917e-21	0.617349	0.169	0.446	1.33584e-16	3	Ddx10
Nub1	5.97979e-21	0.600549	0.183	0.474	1.34952e-16	3	Nub1
Paf1	6.26553e-21	0.409825	0.055	0.232	1.414e-16	3	Paf1
Dnajc241	6.28714e-21	0.138958	0.05	0.223	1.41888e-16	3	Dnajc24
Txndc11	6.33641e-21	0.509877	0.109	0.331	1.43e-16	3	Txndc11
Khdc4	6.51251e-21	0.65745	0.159	0.425	1.46974e-16	3	Khdc4
Map3k41	6.67872e-21	0.320181	0.072	0.264	1.50725e-16	3	Map3k4
Phc2	7.38729e-21	0.105017	0.072	0.263	1.66716e-16	3	Phc2
Dpf21	7.62543e-21	0.592434	0.08	0.279	1.72091e-16	3	Dpf2
Gsap	7.63188e-21	0.475235	0.121	0.352	1.72236e-16	3	Gsap
Gxylt11	7.74978e-21	0.267769	0.109	0.33	1.74897e-16	3	Gxylt1
Herc6	7.76518e-21	0.346247	0.211	0.51	1.75245e-16	3	Herc6
Ogdh	7.80372e-21	0.517995	0.203	0.51	1.76114e-16	3	Ogdh
Psmg21	7.85564e-21	0.33795	0.051	0.226	1.77286e-16	3	Psmg2
Cd2741	7.915e-21	0.295426	0.207	0.509	1.78626e-16	3	Cd274
Fbxl51	8.16628e-21	0.635545	0.098	0.311	1.84297e-16	3	Fbxl5
Wasf21	8.18969e-21	0.335776	0.304	0.713	1.84825e-16	3	Wasf2
Fam78a1	8.53974e-21	0.118502	0.066	0.251	1.92725e-16	3	Fam78a
Dctn1	8.96133e-21	0.140068	0.055	0.23	2.02239e-16	3	Dctn1
Fgd32	8.96487e-21	0.421978	0.106	0.324	2.02319e-16	3	Fgd3
Smarcc2	9.15243e-21	0.668263	0.156	0.418	2.06552e-16	3	Smarcc2
Ankrd13a	9.15379e-21	0.390039	0.096	0.307	2.06583e-16	3	Ankrd13a
Ctdspl2	9.45328e-21	0.41201	0.18	0.463	2.13342e-16	3	Ctdspl2
Ddx231	9.46735e-21	0.377807	0.08	0.278	2.13659e-16	3	Ddx23
Faf21	9.66088e-21	0.52315	0.113	0.337	2.18027e-16	3	Faf2
Eif2b5	9.78484e-21	0.180636	0.056	0.234	2.20824e-16	3	Eif2b5
Fbxo331	1.02797e-20	0.480422	0.101	0.315	2.31993e-16	3	Fbxo33
Wipi2	1.03448e-20	0.314739	0.072	0.262	2.33462e-16	3	Wipi2
Zup1	1.06161e-20	0.385883	0.198	0.492	2.39585e-16	3	Zup1
Sytl32	1.06932e-20	0.279496	0.172	0.443	2.41324e-16	3	Sytl3
Pi4k2a	1.07527e-20	0.393823	0.066	0.25	2.42667e-16	3	Pi4k2a
Tle31	1.07913e-20	0.522018	0.101	0.316	2.43539e-16	3	Tle3
Setd31	1.12883e-20	0.722946	0.178	0.462	2.54755e-16	3	Setd3
Tec2	1.13566e-20	0.147864	0.087	0.287	2.56297e-16	3	Tec
Gpr1072	1.15228e-20	0.37218	0.103	0.318	2.60046e-16	3	Gpr107
Synrg	1.1742e-20	0.551812	0.108	0.327	2.64993e-16	3	Synrg
Slc4a1ap1	1.19474e-20	0.513872	0.061	0.242	2.69628e-16	3	Slc4a1ap
Ccnk	1.2021e-20	0.472788	0.082	0.28	2.71289e-16	3	Ccnk
Senp51	1.20934e-20	0.161881	0.077	0.271	2.72923e-16	3	Senp5
Ltn1	1.22622e-20	0.452518	0.063	0.245	2.76732e-16	3	Ltn1
Lsm14a	1.26134e-20	0.573934	0.238	0.582	2.84659e-16	3	Lsm14a
Sik12	1.27834e-20	0.41857	0.241	0.578	2.88496e-16	3	Sik1
Gm265101	1.44264e-20	0.257577	0.093	0.299	3.25574e-16	3	Gm26510
Pdcd111	1.55253e-20	0.358054	0.051	0.223	3.50374e-16	3	Pdcd11
Yme1l1	1.59572e-20	0.538725	0.19	0.483	3.60123e-16	3	Yme1l1
Rbm341	1.68977e-20	0.129897	0.05	0.22	3.81347e-16	3	Rbm34
Arel11	1.71502e-20	0.141029	0.051	0.223	3.87045e-16	3	Arel1
Ppm1b1	1.75026e-20	0.56122	0.217	0.535	3.94998e-16	3	Ppm1b
Prpf181	1.78705e-20	0.602934	0.098	0.308	4.03301e-16	3	Prpf18
Setx1	1.89448e-20	0.484724	0.214	0.525	4.27545e-16	3	Setx
Zdhhc211	1.89766e-20	0.462919	0.093	0.299	4.28263e-16	3	Zdhhc21
Prdm13	1.90704e-20	0.296024	0.079	0.272	4.30382e-16	3	Prdm1
Pfkp	2.06744e-20	0.336063	0.278	0.652	4.66581e-16	3	Pfkp
Galk2	2.08777e-20	0.681557	0.129	0.364	4.71167e-16	3	Galk2
Kcmf1	2.12945e-20	0.579661	0.206	0.513	4.80574e-16	3	Kcmf1
Ccnh	2.14842e-20	0.539535	0.103	0.317	4.84854e-16	3	Ccnh
Raf1	2.15344e-20	0.439124	0.199	0.49	4.85988e-16	3	Raf1
Rab3gap1	2.17644e-20	0.592502	0.201	0.501	4.91179e-16	3	Rab3gap1
Pknox1	2.18575e-20	0.261386	0.055	0.228	4.9328e-16	3	Pknox1
Exosc101	2.2314e-20	0.52352	0.074	0.264	5.03582e-16	3	Exosc10
Gmcl1	2.24304e-20	0.364765	0.064	0.246	5.0621e-16	3	Gmcl1
Anapc1	2.35149e-20	0.436157	0.088	0.29	5.30684e-16	3	Anapc1
Mxi11	2.52183e-20	0.231598	0.199	0.483	5.69127e-16	3	Mxi1
Snap232	2.66373e-20	0.351368	0.047	0.213	6.0115e-16	3	Snap23
Nsd2	2.8227e-20	0.255416	0.182	0.458	6.37026e-16	3	Nsd2
Anapc4	2.83893e-20	0.431829	0.058	0.233	6.4069e-16	3	Anapc4
Pkn11	2.9022e-20	0.511533	0.225	0.549	6.54969e-16	3	Pkn1
Tbc1d10b1	2.92226e-20	0.416602	0.053	0.225	6.59495e-16	3	Tbc1d10b
Mtx1	3.00659e-20	0.152767	0.031	0.183	6.78527e-16	3	Mtx1
Coq2	3.0287e-20	0.213747	0.047	0.212	6.83517e-16	3	Coq2
Angel2	3.04285e-20	0.629048	0.088	0.289	6.86709e-16	3	Angel2
Khnyn1	3.15621e-20	0.313508	0.088	0.289	7.12293e-16	3	Khnyn
Skap21	3.21942e-20	0.43881	0.079	0.271	7.26559e-16	3	Skap2
Vps37a1	3.29675e-20	0.529918	0.108	0.325	7.44012e-16	3	Vps37a
Rell11	3.3331e-20	0.554841	0.111	0.328	7.52215e-16	3	Rell1
Rbm10	3.42938e-20	0.531548	0.092	0.295	7.73943e-16	3	Rbm10
Ctdsp22	3.45278e-20	0.320197	0.045	0.209	7.79223e-16	3	Ctdsp2
Cd441	3.4854e-20	0.310354	0.281	0.646	7.86586e-16	3	Cd44
Mical11	3.53319e-20	0.34676	0.076	0.266	7.9737e-16	3	Mical1
Srsf1	3.58419e-20	0.64426	0.156	0.416	8.08879e-16	3	Srsf1
Ccdc64	3.61619e-20	0.303255	0.087	0.285	8.16102e-16	3	Ccdc6
Cic	3.64807e-20	0.33215	0.059	0.236	8.23296e-16	3	Cic
Cds2	3.66338e-20	0.731679	0.122	0.351	8.26752e-16	3	Cds2
Rtn4	3.68793e-20	0.476843	0.246	0.587	8.32292e-16	3	Rtn4
Golga5	3.6987e-20	0.104899	0.056	0.229	8.34724e-16	3	Golga5
Nop9	3.70543e-20	0.33016	0.037	0.194	8.36241e-16	3	Nop9
Ccdc94	3.80993e-20	0.172774	0.05	0.218	8.59825e-16	3	Ccdc9
Mindy3	4.05641e-20	0.653831	0.175	0.452	9.15451e-16	3	Mindy3
Scarb21	4.27824e-20	0.397846	0.103	0.315	9.65513e-16	3	Scarb2
Dcp2	4.2943e-20	0.371257	0.064	0.244	9.69138e-16	3	Dcp2
Txlng	4.47502e-20	0.478138	0.119	0.343	1.00992e-15	3	Txlng
Cpsf3	4.47671e-20	0.313114	0.064	0.244	1.0103e-15	3	Cpsf3
Mthfd1l	4.49958e-20	0.45314	0.111	0.328	1.01546e-15	3	Mthfd1l
Axin1	4.583e-20	0.537778	0.111	0.329	1.03429e-15	3	Axin1
Sart3	4.60649e-20	0.456303	0.05	0.217	1.03959e-15	3	Sart3
Dync1h1	4.71902e-20	0.63514	0.186	0.473	1.06499e-15	3	Dync1h1
Ttc39c2	4.7741e-20	0.107593	0.219	0.509	1.07742e-15	3	Ttc39c
Pacsin2	4.78078e-20	0.285473	0.084	0.279	1.07893e-15	3	Pacsin2
Golm1	4.78275e-20	0.322311	0.064	0.244	1.07937e-15	3	Golm1
Nom1	4.86597e-20	0.213594	0.053	0.223	1.09815e-15	3	Nom1
Cd54	5.143e-20	0.217207	0.286	0.635	1.16067e-15	3	Cd5
Ppp2r5a	5.14357e-20	0.610374	0.252	0.604	1.1608e-15	3	Ppp2r5a
Psd42	5.56315e-20	0.642527	0.17	0.44	1.25549e-15	3	Psd4
Tmx4	5.5925e-20	0.507416	0.085	0.281	1.26212e-15	3	Tmx4
Fam120a	5.63984e-20	0.611768	0.178	0.458	1.2728e-15	3	Fam120a
Mogs1	5.70703e-20	0.426246	0.045	0.208	1.28796e-15	3	Mogs
Gpcpd1	5.70872e-20	0.470081	0.18	0.455	1.28834e-15	3	Gpcpd1
Rcn12	5.89416e-20	0.214566	0.05	0.217	1.33019e-15	3	Rcn1
Naa15	5.95998e-20	0.585453	0.201	0.497	1.34505e-15	3	Naa15
Med131	6.02749e-20	0.457313	0.238	0.567	1.36028e-15	3	Med13
Lrpap11	6.23244e-20	0.650978	0.096	0.302	1.40654e-15	3	Lrpap1
Pdk31	6.8215e-20	0.596505	0.055	0.225	1.53948e-15	3	Pdk3
Nfkbid1	7.01219e-20	0.104425	0.133	0.36	1.58251e-15	3	Nfkbid
Gtpbp21	7.13439e-20	0.536264	0.159	0.417	1.61009e-15	3	Gtpbp2
Hnrnph3	7.37661e-20	0.467414	0.199	0.496	1.66475e-15	3	Hnrnph3
Cul51	7.5158e-20	0.257401	0.109	0.323	1.69616e-15	3	Cul5
Dnajb9	7.56502e-20	0.352295	0.068	0.248	1.70727e-15	3	Dnajb9
Fbxl121	7.63796e-20	0.24498	0.053	0.222	1.72374e-15	3	Fbxl12
Donson	7.81909e-20	0.437767	0.08	0.272	1.76461e-15	3	Donson
Smarca51	8.06223e-20	0.182903	0.315	0.718	1.81948e-15	3	Smarca5
Epc2	8.12843e-20	0.728536	0.159	0.419	1.83442e-15	3	Epc2
Hibadh	8.45619e-20	0.521817	0.105	0.315	1.90839e-15	3	Hibadh
Copg22	8.66194e-20	0.553438	0.114	0.332	1.95483e-15	3	Copg2
Kbtbd2	8.83483e-20	0.180226	0.072	0.256	1.99384e-15	3	Kbtbd2
Zmym51	8.84538e-20	0.43844	0.117	0.339	1.99623e-15	3	Zmym5
Ipo5	9.01685e-20	0.306669	0.035	0.189	2.03492e-15	3	Ipo5
Wipf2	9.19037e-20	0.712476	0.085	0.28	2.07408e-15	3	Wipf2
Cog4	9.21407e-20	0.591458	0.1	0.306	2.07943e-15	3	Cog4
Prpf6	9.40897e-20	0.571753	0.133	0.368	2.12342e-15	3	Prpf6
Secisbp2l1	9.52191e-20	0.500248	0.092	0.292	2.1489e-15	3	Secisbp2l
Sos21	9.68105e-20	0.498067	0.14	0.379	2.18482e-15	3	Sos2
Rrbp12	1.03005e-19	0.398654	0.251	0.597	2.32463e-15	3	Rrbp1
Slc25a28	1.03863e-19	0.240094	0.053	0.221	2.34397e-15	3	Slc25a28
Pitpnm11	1.05356e-19	0.146983	0.053	0.22	2.37768e-15	3	Pitpnm1
Krit11	1.08623e-19	0.633239	0.215	0.525	2.4514e-15	3	Krit1
Epb41l21	1.09846e-19	0.509684	0.159	0.413	2.47901e-15	3	Epb41l2
Mapre21	1.12953e-19	0.614829	0.169	0.434	2.54913e-15	3	Mapre2
Virma1	1.14707e-19	0.584272	0.198	0.49	2.5887e-15	3	Virma
Usp8	1.2179e-19	0.646619	0.122	0.347	2.74856e-15	3	Usp8
Gapvd1	1.22344e-19	0.596023	0.196	0.49	2.76106e-15	3	Gapvd1
Cd84	1.23333e-19	0.581064	0.209	0.508	2.78339e-15	3	Cd84
Phlpp11	1.23883e-19	0.13032	0.209	0.485	2.79579e-15	3	Phlpp1
Dbf4	1.29149e-19	0.594465	0.109	0.324	2.91462e-15	3	Dbf4
Hagh1	1.29711e-19	0.159442	0.032	0.182	2.92732e-15	3	Hagh
Preb	1.30461e-19	0.273412	0.08	0.27	2.94424e-15	3	Preb
Cnppd1	1.31948e-19	0.350532	0.076	0.261	2.97781e-15	3	Cnppd1
Stxbp31	1.33042e-19	0.462802	0.116	0.334	3.0025e-15	3	Stxbp3
Pnpla8	1.34519e-19	0.556676	0.103	0.311	3.03582e-15	3	Pnpla8
Dlat1	1.35994e-19	0.119778	0.043	0.202	3.06911e-15	3	Dlat
Kmt2b	1.38411e-19	0.494373	0.09	0.288	3.12365e-15	3	Kmt2b
Cwc25	1.4271e-19	0.446447	0.093	0.293	3.22068e-15	3	Cwc25
Cdkn2aip1	1.44112e-19	0.101542	0.056	0.226	3.25231e-15	3	Cdkn2aip
Wdr48	1.48662e-19	0.386283	0.068	0.246	3.355e-15	3	Wdr48
Pcmtd11	1.51767e-19	0.508475	0.204	0.497	3.42509e-15	3	Pcmtd1
Stt3b	1.52373e-19	0.665676	0.145	0.388	3.43876e-15	3	Stt3b
Rab5b2	1.52937e-19	0.188019	0.055	0.222	3.45147e-15	3	Rab5b
Cramp1l1	1.55313e-19	0.470173	0.063	0.238	3.50509e-15	3	Cramp1l
Rsbn1	1.57709e-19	0.627589	0.183	0.46	3.55917e-15	3	Rsbn1
Actr2	1.58559e-19	0.12993	0.371	0.823	3.57836e-15	3	Actr2
Lsg1	1.58647e-19	0.492079	0.077	0.264	3.58034e-15	3	Lsg1
Zfp8711	1.60554e-19	0.568532	0.13	0.362	3.62339e-15	3	Zfp871
Srrm21	1.6188e-19	0.609783	0.752	0.958	3.6533e-15	3	Srrm2
Smim31	1.63185e-19	0.250355	0.058	0.228	3.68275e-15	3	Smim3
Nfe2l11	1.70932e-19	0.452206	0.061	0.235	3.85758e-15	3	Nfe2l1
Parp2	1.71872e-19	0.23411	0.043	0.202	3.87882e-15	3	Parp2
Eif2ak1	1.72567e-19	0.51083	0.063	0.237	3.89449e-15	3	Eif2ak1
Pcnx1	1.73212e-19	0.465602	0.108	0.319	3.90906e-15	3	Pcnx
Psap	1.75265e-19	0.514661	0.259	0.611	3.95539e-15	3	Psap
BC003965	1.75942e-19	0.188148	0.043	0.202	3.97066e-15	3	BC003965
Wrn	1.77629e-19	0.561763	0.18	0.454	4.00873e-15	3	Wrn
Ppp1r9b	1.81247e-19	0.358367	0.064	0.24	4.09037e-15	3	Ppp1r9b
Dennd4a1	1.81327e-19	0.942559	0.786	0.932	4.09218e-15	3	Dennd4a
Sptbn11	1.81928e-19	0.619446	0.219	0.526	4.10575e-15	3	Sptbn1
Nol101	1.85014e-19	0.345795	0.161	0.414	4.1754e-15	3	Nol10
Gosr11	1.90942e-19	0.696913	0.085	0.278	4.30918e-15	3	Gosr1
Cblb	1.9282e-19	0.841621	0.762	0.914	4.35155e-15	3	Cblb
Ski1	1.97794e-19	0.531312	0.214	0.515	4.46381e-15	3	Ski
Ptdss11	1.99485e-19	0.213357	0.055	0.222	4.50198e-15	3	Ptdss1
Map3k81	2.08053e-19	0.276123	0.063	0.236	4.69535e-15	3	Map3k8
Grn1	2.08125e-19	0.417702	0.063	0.237	4.69696e-15	3	Grn
Emsy1	2.10036e-19	0.518809	0.161	0.417	4.74008e-15	3	Emsy
Msh2	2.16427e-19	0.196418	0.048	0.21	4.88432e-15	3	Msh2
Plagl22	2.17711e-19	0.141468	0.039	0.192	4.9133e-15	3	Plagl2
Slc22a152	2.19418e-19	0.217566	0.085	0.275	4.95182e-15	3	Slc22a15
Stambpl11	2.21639e-19	0.50536	0.141	0.379	5.00196e-15	3	Stambpl1
Fabp51	2.22985e-19	0.432102	0.072	0.253	5.03232e-15	3	Fabp5
Ncoa71	2.23431e-19	0.573072	0.137	0.37	5.04238e-15	3	Ncoa7
Pds5b	2.26567e-19	0.439258	0.188	0.467	5.11316e-15	3	Pds5b
Coro71	2.28542e-19	0.485528	0.108	0.318	5.15773e-15	3	Coro7
Sp1	2.29096e-19	0.646792	0.1	0.304	5.17023e-15	3	Sp1
Arhgef6	2.29123e-19	0.489645	0.223	0.539	5.17084e-15	3	Arhgef6
Xlr4b2	2.31405e-19	0.35061	0.069	0.248	5.22235e-15	3	Xlr4b
Gtf3c2	2.332e-19	0.342888	0.087	0.28	5.26286e-15	3	Gtf3c2
Stard71	2.36123e-19	0.27394	0.045	0.204	5.32882e-15	3	Stard7
Sema4d2	2.3689e-19	0.354278	0.304	0.694	5.34614e-15	3	Sema4d
Rnf167	2.44477e-19	0.347039	0.085	0.277	5.51735e-15	3	Rnf167
Ubash3b2	2.46232e-19	0.128648	0.317	0.669	5.55696e-15	3	Ubash3b
Lamb31	2.55056e-19	0.52754	0.151	0.398	5.7561e-15	3	Lamb3
Ascc21	2.65442e-19	0.172725	0.051	0.215	5.99049e-15	3	Ascc2
Map3k7	2.67907e-19	0.584818	0.093	0.291	6.04614e-15	3	Map3k7
Myef2	2.70825e-19	0.514267	0.114	0.329	6.11198e-15	3	Myef2
Klhdc4	2.72668e-19	0.174263	0.029	0.174	6.15358e-15	3	Klhdc4
Mapk61	2.78375e-19	0.211776	0.071	0.25	6.28236e-15	3	Mapk6
Zfp2771	2.80673e-19	0.564854	0.085	0.277	6.33423e-15	3	Zfp277
Impa22	2.81259e-19	0.585485	0.174	0.437	6.34746e-15	3	Impa2
Ddi21	2.89632e-19	0.531945	0.109	0.321	6.53641e-15	3	Ddi2
Ilf3	2.94145e-19	0.441549	0.082	0.27	6.63828e-15	3	Ilf3
Ext22	3.00157e-19	0.366516	0.069	0.247	6.77394e-15	3	Ext2
Mpnd	3.01604e-19	0.130428	0.034	0.182	6.80661e-15	3	Mpnd
Wdyhv1	3.04626e-19	0.626323	0.119	0.338	6.87479e-15	3	Wdyhv1
Xpo1	3.07151e-19	0.515269	0.135	0.368	6.93178e-15	3	Xpo1
Gtf2f2	3.07173e-19	0.596355	0.119	0.338	6.93229e-15	3	Gtf2f2
Dlst	3.15023e-19	0.279715	0.077	0.261	7.10945e-15	3	Dlst
Arhgap41	3.22995e-19	0.693675	0.129	0.355	7.28934e-15	3	Arhgap4
Glb1	3.25218e-19	0.353827	0.079	0.264	7.33952e-15	3	Glb1
Mon2	3.27773e-19	0.644798	0.135	0.367	7.39719e-15	3	Mon2
Slc35b3	3.36494e-19	0.355746	0.088	0.282	7.594e-15	3	Slc35b3
Mau2	3.44654e-19	0.679391	0.174	0.442	7.77814e-15	3	Mau2
R3hdm2	3.44709e-19	0.731268	0.18	0.454	7.7794e-15	3	R3hdm2
Samhd11	3.60234e-19	0.157551	0.378	0.777	8.12975e-15	3	Samhd1
Nemf	3.61163e-19	0.561097	0.196	0.484	8.15073e-15	3	Nemf
Dhx15	3.619e-19	0.655925	0.209	0.51	8.16737e-15	3	Dhx15
Dnajc101	4.04914e-19	0.44364	0.05	0.211	9.1381e-15	3	Dnajc10
Kif2a	4.18451e-19	0.727065	0.153	0.401	9.44359e-15	3	Kif2a
Alcam2	4.2505e-19	0.109264	0.203	0.462	9.59253e-15	3	Alcam
Stx181	4.2878e-19	0.247091	0.064	0.237	9.6767e-15	3	Stx18
Ints61	4.44846e-19	0.580511	0.162	0.415	1.00393e-14	3	Ints6
Eps15l1	4.6596e-19	0.594843	0.108	0.316	1.05158e-14	3	Eps15l1
Snx181	4.68907e-19	0.51054	0.169	0.423	1.05823e-14	3	Snx18
Serinc31	4.87274e-19	0.131665	0.35	0.765	1.09968e-14	3	Serinc3
Tmem651	4.91042e-19	0.324038	0.095	0.291	1.10818e-14	3	Tmem65
Pmm2	4.95273e-19	0.557082	0.077	0.261	1.11773e-14	3	Pmm2
Nf11	5.06761e-19	0.318113	0.14	0.372	1.14366e-14	3	Nf1
Senp7	5.14757e-19	0.604464	0.186	0.462	1.1617e-14	3	Senp7
Ice1	5.16474e-19	0.199671	0.059	0.228	1.16558e-14	3	Ice1
Phf8	5.19033e-19	0.589651	0.129	0.355	1.17135e-14	3	Phf8
Prr14	5.2019e-19	0.598431	0.074	0.255	1.17397e-14	3	Prr14
Ap1s21	5.34229e-19	0.409659	0.079	0.263	1.20565e-14	3	Ap1s2
Ing41	5.36235e-19	0.322059	0.061	0.231	1.21017e-14	3	Ing4
Zc3h4	5.38359e-19	0.39526	0.051	0.214	1.21497e-14	3	Zc3h4
Mrpl17	5.50426e-19	0.287914	0.056	0.222	1.2422e-14	3	Mrpl1
Patl1	5.51552e-19	0.283957	0.051	0.214	1.24474e-14	3	Patl1
Lrrfip12	5.62648e-19	0.190863	0.35	0.784	1.26978e-14	3	Lrrfip1
Nhlrc21	5.63247e-19	0.166525	0.087	0.277	1.27114e-14	3	Nhlrc2
Nup214	5.92044e-19	0.607869	0.108	0.316	1.33613e-14	3	Nup214
Phf12	6.03212e-19	0.685998	0.158	0.409	1.36133e-14	3	Phf12
Tdg	6.13766e-19	0.528019	0.064	0.236	1.38515e-14	3	Tdg
Lpgat11	6.3451e-19	0.19566	0.096	0.294	1.43196e-14	3	Lpgat1
Cers5	6.41531e-19	0.729469	0.17	0.435	1.44781e-14	3	Cers5
Gtf2h1	6.45712e-19	0.627067	0.072	0.251	1.45724e-14	3	Gtf2h1
Pcmtd22	6.57236e-19	0.379432	0.069	0.245	1.48325e-14	3	Pcmtd2
Gnptab2	6.74752e-19	0.635551	0.164	0.418	1.52278e-14	3	Gnptab
Leng8	6.83421e-19	0.53776	0.092	0.286	1.54234e-14	3	Leng8
Rcbtb21	6.93018e-19	0.500676	0.074	0.253	1.564e-14	3	Rcbtb2
Mrps28	6.97989e-19	0.459803	0.076	0.256	1.57522e-14	3	Mrps28
Sun2	7.06498e-19	0.66837	0.151	0.395	1.59442e-14	3	Sun2
Cherp	7.24969e-19	0.114316	0.037	0.186	1.63611e-14	3	Cherp
Vps162	7.46174e-19	0.245651	0.061	0.23	1.68397e-14	3	Vps16
Krr1	8.01368e-19	0.243764	0.035	0.183	1.80853e-14	3	Krr1
Nop14	8.05492e-19	0.31006	0.063	0.232	1.81783e-14	3	Nop14
Bmt21	8.20983e-19	0.723138	0.17	0.431	1.85279e-14	3	Bmt2
Osbpl33	8.63898e-19	0.246939	0.293	0.649	1.94965e-14	3	Osbpl3
Skiv2l1	8.97342e-19	0.238166	0.042	0.195	2.02512e-14	3	Skiv2l
Ddx46	9.0892e-19	0.662161	0.254	0.603	2.05125e-14	3	Ddx46
Rsu11	9.26608e-19	0.765098	0.127	0.348	2.09117e-14	3	Rsu1
Tspyl12	9.36611e-19	0.150853	0.059	0.226	2.11374e-14	3	Tspyl1
Cdc27	9.45415e-19	0.75426	0.133	0.362	2.13361e-14	3	Cdc27
Ifi30	9.53902e-19	0.730381	0.082	0.267	2.15277e-14	3	Ifi30
Pabpc4	9.70828e-19	0.369425	0.072	0.25	2.19096e-14	3	Pabpc4
Nbr1	1.01061e-18	0.504377	0.106	0.31	2.28075e-14	3	Nbr1
Cep295	1.01673e-18	0.415127	0.055	0.218	2.29457e-14	3	Cep295
Sel1l	1.01737e-18	0.52329	0.096	0.293	2.296e-14	3	Sel1l
Gpn3	1.03882e-18	0.272675	0.055	0.218	2.34441e-14	3	Gpn3
Reps11	1.04142e-18	0.578448	0.172	0.431	2.35028e-14	3	Reps1
Gnl3	1.08487e-18	0.215995	0.066	0.237	2.44834e-14	3	Gnl3
Prkch2	1.08508e-18	0.639663	0.799	0.938	2.4488e-14	3	Prkch
Ccdc88b2	1.11693e-18	0.447449	0.056	0.22	2.52069e-14	3	Ccdc88b
Inpp5b1	1.12179e-18	0.579545	0.106	0.31	2.53165e-14	3	Inpp5b
B4galt51	1.12856e-18	0.668762	0.158	0.405	2.54694e-14	3	B4galt5
Mnat11	1.16062e-18	0.449648	0.106	0.31	2.61929e-14	3	Mnat1
Hipk21	1.17319e-18	0.323343	0.096	0.29	2.64766e-14	3	Hipk2
Ldah	1.18902e-18	0.427875	0.088	0.278	2.68338e-14	3	Ldah
Tulp41	1.19635e-18	0.674786	0.106	0.31	2.69991e-14	3	Tulp4
Pphln1	1.20601e-18	0.556176	0.072	0.249	2.72172e-14	3	Pphln1
Clasp1	1.2225e-18	0.601608	0.169	0.428	2.75893e-14	3	Clasp1
Gimap81	1.2537e-18	0.481798	0.275	0.638	2.82934e-14	3	Gimap8
Bsdc1	1.267e-18	0.669666	0.072	0.25	2.85936e-14	3	Bsdc1
Tbc1d9b	1.30899e-18	0.646569	0.18	0.449	2.95412e-14	3	Tbc1d9b
Rnf1211	1.3217e-18	0.583208	0.059	0.226	2.98282e-14	3	Rnf121
Jak21	1.32836e-18	0.217941	0.267	0.584	2.99784e-14	3	Jak2
Wdr37	1.3356e-18	0.553666	0.119	0.333	3.01419e-14	3	Wdr37
Map2k4	1.34711e-18	0.659113	0.178	0.446	3.04015e-14	3	Map2k4
Stn11	1.39931e-18	0.320678	0.055	0.216	3.15797e-14	3	Stn1
Scaf4	1.53155e-18	0.578013	0.143	0.377	3.4564e-14	3	Scaf4
Zgpat2	1.56422e-18	0.365985	0.061	0.228	3.53013e-14	3	Zgpat
Trp53inp11	1.57068e-18	0.462243	0.145	0.375	3.54472e-14	3	Trp53inp1
Slain11	1.57658e-18	0.574269	0.1	0.298	3.55803e-14	3	Slain1
5031425E22Rik	1.57762e-18	0.628926	0.137	0.366	3.56038e-14	3	5031425E22Rik
Taf131	1.6566e-18	0.391512	0.061	0.227	3.73862e-14	3	Taf13
Trim33	1.66702e-18	0.697077	0.178	0.444	3.76212e-14	3	Trim33
Smyd31	1.69929e-18	1.15863	0.653	0.806	3.83495e-14	3	Smyd3
Plk32	1.70023e-18	0.520694	0.093	0.285	3.83708e-14	3	Plk3
Tjp22	1.7064e-18	0.210186	0.04	0.189	3.851e-14	3	Tjp2
Exoc51	1.78314e-18	0.684477	0.177	0.442	4.02419e-14	3	Exoc5
Bod1l	1.79785e-18	0.486494	0.268	0.623	4.05738e-14	3	Bod1l
CAAA01118383.1	1.84259e-18	0.692575	0.101	0.3	4.15836e-14	3	CAAA01118383.1
Ing3	1.95084e-18	0.317326	0.05	0.207	4.40266e-14	3	Ing3
Ecd2	1.95538e-18	0.18571	0.043	0.195	4.41291e-14	3	Ecd
Nrd1	1.97922e-18	0.639137	0.241	0.565	4.46671e-14	3	Nrd1
Atg4b	1.98766e-18	0.107918	0.051	0.21	4.48575e-14	3	Atg4b
Fam193a	1.99787e-18	0.577774	0.222	0.528	4.50879e-14	3	Fam193a
Gmeb11	2.07182e-18	0.15948	0.063	0.23	4.67567e-14	3	Gmeb1
Opa1	2.11907e-18	0.746219	0.098	0.294	4.78231e-14	3	Opa1
Rnf131	2.1481e-18	0.409775	0.103	0.302	4.84783e-14	3	Rnf13
Cmtr1	2.20682e-18	0.62475	0.101	0.3	4.98034e-14	3	Cmtr1
Arid1a	2.23842e-18	0.44748	0.262	0.612	5.05167e-14	3	Arid1a
Cd1012	2.2462e-18	0.132507	0.082	0.263	5.06922e-14	3	Cd101
Pip4k2b1	2.26093e-18	0.5074	0.059	0.224	5.10247e-14	3	Pip4k2b
Adam101	2.26969e-18	0.593545	0.236	0.559	5.12224e-14	3	Adam10
Ring11	2.32159e-18	0.162247	0.032	0.174	5.23936e-14	3	Ring1
Slamf71	2.37199e-18	0.414881	0.101	0.297	5.3531e-14	3	Slamf7
Hsdl21	2.42195e-18	0.354073	0.048	0.203	5.46585e-14	3	Hsdl2
Golga4	2.57452e-18	0.677821	0.178	0.444	5.81018e-14	3	Golga4
Tmem1681	2.57466e-18	0.121918	0.043	0.195	5.81048e-14	3	Tmem168
Asb3	2.62806e-18	0.633816	0.162	0.411	5.93101e-14	3	Asb3
Map4k21	2.65465e-18	0.431189	0.096	0.29	5.99102e-14	3	Map4k2
Fam160b11	2.6729e-18	0.296364	0.059	0.224	6.03219e-14	3	Fam160b1
Ifnar11	2.68228e-18	0.522584	0.204	0.492	6.05338e-14	3	Ifnar1
Knop11	2.70019e-18	0.219711	0.055	0.215	6.09378e-14	3	Knop1
Stat5a1	2.7431e-18	0.29419	0.129	0.345	6.19064e-14	3	Stat5a
Smarca4	2.84189e-18	0.50692	0.185	0.455	6.41358e-14	3	Smarca4
Apool2	3.11532e-18	0.144989	0.039	0.185	7.03064e-14	3	Apool
Las1l	3.15088e-18	0.532913	0.066	0.235	7.1109e-14	3	Las1l
Ccnc2	3.23336e-18	0.709872	0.109	0.313	7.29704e-14	3	Ccnc
Stk241	3.38174e-18	0.356359	0.302	0.682	7.63191e-14	3	Stk24
Mtap	3.39626e-18	0.512158	0.047	0.2	7.66468e-14	3	Mtap
Naxd	3.39782e-18	0.4512	0.066	0.235	7.66821e-14	3	Naxd
Abcg11	3.39829e-18	0.459361	0.101	0.298	7.66926e-14	3	Abcg1
Larp4b	3.46104e-18	0.608829	0.232	0.549	7.81086e-14	3	Larp4b
Sin3a	3.5591e-18	0.681958	0.092	0.282	8.03218e-14	3	Sin3a
Sf3b3	3.65305e-18	0.621946	0.175	0.437	8.24419e-14	3	Sf3b3
Gbp8	3.76359e-18	0.57895	0.177	0.436	8.49366e-14	3	Gbp8
Zfp869	3.77352e-18	0.360507	0.074	0.248	8.51609e-14	3	Zfp869
Abi31	3.78934e-18	0.265834	0.059	0.223	8.55178e-14	3	Abi3
Irak4	3.83979e-18	0.602584	0.063	0.228	8.66565e-14	3	Irak4
Mkrn23	3.85519e-18	0.487167	0.056	0.216	8.70039e-14	3	Mkrn2
Fxr2	3.88907e-18	0.826001	0.074	0.25	8.77686e-14	3	Fxr2
Med17	4.04879e-18	0.541932	0.069	0.24	9.13732e-14	3	Med17
Slc35d11	4.19641e-18	0.589819	0.096	0.287	9.47046e-14	3	Slc35d1
Map3k1	4.42863e-18	0.728127	0.223	0.532	9.99454e-14	3	Map3k1
Dennd5a1	4.55025e-18	0.349739	0.095	0.284	1.0269e-13	3	Dennd5a
Cwc27	4.56525e-18	0.565877	0.143	0.371	1.03029e-13	3	Cwc27
Trim30d1	4.57488e-18	0.315081	0.132	0.349	1.03246e-13	3	Trim30d
Bcr3	4.85677e-18	0.427512	0.085	0.268	1.09608e-13	3	Bcr
Nt5c2	5.47329e-18	0.568539	0.08	0.259	1.23521e-13	3	Nt5c2
Luc7l3	5.50769e-18	0.627805	0.248	0.578	1.24298e-13	3	Luc7l3
Phf2	5.60135e-18	0.162034	0.048	0.201	1.26411e-13	3	Phf2
Cse1l	5.73073e-18	0.607907	0.08	0.259	1.29331e-13	3	Cse1l
Caap11	5.74151e-18	0.56165	0.071	0.241	1.29574e-13	3	Caap1
Cep83	6.0737e-18	0.539302	0.114	0.32	1.37071e-13	3	Cep83
Lactb22	6.12937e-18	0.486921	0.061	0.224	1.38328e-13	3	Lactb2
Narf1	6.15338e-18	0.477712	0.087	0.271	1.3887e-13	3	Narf
Bdp1	6.17355e-18	0.653424	0.178	0.441	1.39325e-13	3	Bdp1
Ccdc1862	6.45784e-18	0.486318	0.1	0.293	1.45741e-13	3	Ccdc186
Osbpl91	6.5053e-18	0.641752	0.222	0.522	1.46812e-13	3	Osbpl9
Lemd31	6.54519e-18	0.576109	0.117	0.324	1.47712e-13	3	Lemd3
Clcc1	6.82414e-18	0.17594	0.048	0.2	1.54007e-13	3	Clcc1
Tia1	6.89039e-18	0.781005	0.121	0.331	1.55502e-13	3	Tia1
Mtmr2	6.90322e-18	0.501227	0.064	0.23	1.55792e-13	3	Mtmr2
Stam21	6.97432e-18	0.617106	0.096	0.287	1.57396e-13	3	Stam2
Lax12	7.0306e-18	0.560448	0.175	0.432	1.58667e-13	3	Lax1
Cactin	7.2397e-18	0.160921	0.021	0.15	1.63385e-13	3	Cactin
Prkx	7.28435e-18	0.327055	0.069	0.237	1.64393e-13	3	Prkx
Synj11	7.4635e-18	0.687044	0.127	0.342	1.68436e-13	3	Synj1
Rps6kb1	7.63012e-18	0.722403	0.188	0.46	1.72196e-13	3	Rps6kb1
Rcn21	7.63334e-18	0.556152	0.074	0.246	1.72269e-13	3	Rcn2
Arfgap12	7.84486e-18	0.543717	0.061	0.224	1.77043e-13	3	Arfgap1
Gch11	7.98624e-18	0.441624	0.238	0.541	1.80234e-13	3	Gch1
Rnpepl12	8.24567e-18	0.133979	0.034	0.174	1.86088e-13	3	Rnpepl1
Rabgef11	8.36546e-18	0.469757	0.105	0.301	1.88792e-13	3	Rabgef1
Phb	8.37828e-18	0.170147	0.034	0.174	1.89081e-13	3	Phb
Trim352	8.56373e-18	0.422301	0.084	0.263	1.93266e-13	3	Trim35
Sft2d2	8.99042e-18	0.45903	0.056	0.214	2.02896e-13	3	Sft2d2
Zcchc8	9.13762e-18	0.583932	0.082	0.26	2.06218e-13	3	Zcchc8
Cfap971	9.25524e-18	0.214864	0.051	0.205	2.08872e-13	3	Cfap97
Saraf1	9.29731e-18	0.281647	0.363	0.787	2.09822e-13	3	Saraf
Khdrbs1	9.35429e-18	0.283585	0.328	0.732	2.11108e-13	3	Khdrbs1
Dnajc131	9.83669e-18	0.541552	0.159	0.402	2.21995e-13	3	Dnajc13
Uhrf1bp1l1	9.93741e-18	0.566026	0.156	0.395	2.24267e-13	3	Uhrf1bp1l
Ddhd1	9.99209e-18	0.402512	0.121	0.33	2.25501e-13	3	Ddhd1
Adora2a1	1.02103e-17	0.336096	0.061	0.222	2.30426e-13	3	Adora2a
Pygb	1.03039e-17	0.639656	0.095	0.284	2.32538e-13	3	Pygb
Cab391	1.03309e-17	0.356863	0.301	0.681	2.33148e-13	3	Cab39
Gnl3l	1.03724e-17	0.480559	0.059	0.22	2.34083e-13	3	Gnl3l
Zdhhc22	1.10507e-17	0.433841	0.093	0.279	2.49392e-13	3	Zdhhc2
Klhl22	1.11689e-17	0.101861	0.092	0.275	2.52059e-13	3	Klhl2
Mettl16	1.13702e-17	0.568012	0.074	0.246	2.56603e-13	3	Mettl16
Apex21	1.22202e-17	0.133044	0.05	0.201	2.75785e-13	3	Apex2
Pmepa11	1.23511e-17	0.722338	0.203	0.483	2.7874e-13	3	Pmepa1
Slc25a401	1.23537e-17	0.403477	0.095	0.282	2.78799e-13	3	Slc25a40
Gak	1.25058e-17	0.690823	0.204	0.487	2.82232e-13	3	Gak
Rbmx	1.25443e-17	0.680378	0.064	0.228	2.831e-13	3	Rbmx
Clcn3	1.25642e-17	0.456842	0.182	0.436	2.8355e-13	3	Clcn3
Agps	1.2935e-17	0.740505	0.177	0.436	2.91916e-13	3	Agps
Klhl6	1.31184e-17	0.543034	0.162	0.4	2.96056e-13	3	Klhl6
Crebzf	1.32414e-17	0.764321	0.129	0.345	2.98832e-13	3	Crebzf
Ptrh2	1.32984e-17	0.185285	0.029	0.163	3.00118e-13	3	Ptrh2
Ifih11	1.38267e-17	0.428933	0.105	0.296	3.1204e-13	3	Ifih1
AY036118	1.40084e-17	1.18266	0.654	0.839	3.16141e-13	3	AY036118
Lats1	1.4138e-17	0.440081	0.076	0.247	3.19066e-13	3	Lats1
Sh3kbp1	1.43117e-17	0.945691	0.686	0.895	3.22987e-13	3	Sh3kbp1
Ivns1abp	1.45319e-17	0.802704	0.14	0.365	3.27957e-13	3	Ivns1abp
Srsf7	1.50316e-17	0.315479	0.325	0.731	3.39234e-13	3	Srsf7
Macf1	1.5056e-17	1.01732	0.653	0.87	3.39783e-13	3	Macf1
Cox11	1.54052e-17	0.230187	0.055	0.209	3.47664e-13	3	Cox11
Prcc	1.55639e-17	0.230789	0.04	0.184	3.51246e-13	3	Prcc
Ufl11	1.56257e-17	0.186003	0.076	0.247	3.52641e-13	3	Ufl1
Dctn51	1.56656e-17	0.682828	0.048	0.198	3.53542e-13	3	Dctn5
Kdm3b	1.57334e-17	0.706602	0.169	0.417	3.55071e-13	3	Kdm3b
Txndc121	1.6138e-17	0.250699	0.035	0.174	3.64202e-13	3	Txndc12
Msantd2	1.66177e-17	0.259512	0.061	0.221	3.75029e-13	3	Msantd2
Ppp2r1b	1.71613e-17	0.436299	0.034	0.172	3.87297e-13	3	Ppp2r1b
Larp1	1.77123e-17	0.724379	0.161	0.403	3.99731e-13	3	Larp1
Ndel1	1.78606e-17	0.714206	0.185	0.448	4.03078e-13	3	Ndel1
Kansl3	1.78631e-17	0.562752	0.108	0.305	4.03134e-13	3	Kansl3
Fbxo38	1.8478e-17	0.722283	0.109	0.308	4.17012e-13	3	Fbxo38
Baz1a1	1.87732e-17	0.249705	0.367	0.764	4.23672e-13	3	Baz1a
Ppp4r3b	1.88102e-17	0.479493	0.26	0.6	4.24508e-13	3	Ppp4r3b
Dennd1c	1.88937e-17	0.654753	0.19	0.459	4.26394e-13	3	Dennd1c
Dnajb121	1.90048e-17	0.554486	0.071	0.238	4.28901e-13	3	Dnajb12
Ppm1d	1.91008e-17	0.436955	0.071	0.238	4.31067e-13	3	Ppm1d
Alkbh3	1.91494e-17	0.297988	0.05	0.2	4.32164e-13	3	Alkbh3
Sertad2	1.92611e-17	0.37344	0.103	0.294	4.34685e-13	3	Sertad2
Ctps21	1.92755e-17	0.614806	0.146	0.374	4.35009e-13	3	Ctps2
Abhd16a1	1.93458e-17	0.469144	0.056	0.212	4.36595e-13	3	Abhd16a
Zmynd81	1.93855e-17	0.768008	0.174	0.428	4.37491e-13	3	Zmynd8
Rnf14	1.96234e-17	0.737693	0.106	0.302	4.42862e-13	3	Rnf14
Entpd13	2.02859e-17	0.40401	0.196	0.459	4.57813e-13	3	Entpd1
Zfp592	2.06889e-17	0.580046	0.114	0.315	4.66907e-13	3	Zfp592
Ppp2r3c1	2.09746e-17	0.244146	0.042	0.186	4.73355e-13	3	Ppp2r3c
Mib1	2.09939e-17	0.530426	0.109	0.306	4.73791e-13	3	Mib1
Fam91a1	2.15225e-17	0.271786	0.064	0.226	4.85719e-13	3	Fam91a1
Traf31	2.21043e-17	0.266639	0.257	0.567	4.98849e-13	3	Traf3
Pip5k1c1	2.22498e-17	0.281629	0.053	0.206	5.02133e-13	3	Pip5k1c
Nck11	2.28516e-17	0.656656	0.201	0.48	5.15716e-13	3	Nck1
Tnrc6b	2.34249e-17	0.887352	0.688	0.912	5.28653e-13	3	Tnrc6b
1110059E24Rik	2.34918e-17	0.560979	0.051	0.203	5.30162e-13	3	1110059E24Rik
Sbf1	2.35157e-17	0.630139	0.084	0.261	5.30703e-13	3	Sbf1
Irf41	2.3768e-17	0.39344	0.061	0.218	5.36397e-13	3	Irf4
Tor1aip2	2.51012e-17	0.636769	0.26	0.599	5.66484e-13	3	Tor1aip2
Ssh12	2.51954e-17	0.406152	0.071	0.237	5.68609e-13	3	Ssh1
Slc7a11	2.59529e-17	0.339623	0.146	0.369	5.85704e-13	3	Slc7a1
Gpbp1l1	2.60309e-17	0.71792	0.249	0.576	5.87465e-13	3	Gpbp1l1
Hira1	2.63712e-17	0.55401	0.124	0.332	5.95145e-13	3	Hira
Kdm5b1	2.65488e-17	0.48251	0.124	0.331	5.99153e-13	3	Kdm5b
Clec2i	2.67075e-17	0.101821	0.056	0.211	6.02736e-13	3	Clec2i
Slc2a31	2.74236e-17	0.437052	0.088	0.267	6.18896e-13	3	Slc2a3
Parp101	2.74263e-17	0.380365	0.063	0.223	6.18957e-13	3	Parp10
Map3k2	2.7558e-17	0.730842	0.183	0.445	6.21928e-13	3	Map3k2
Nfs11	2.80236e-17	0.323067	0.05	0.2	6.32438e-13	3	Nfs1
Wdr76	2.84361e-17	0.127688	0.045	0.191	6.41745e-13	3	Wdr76
Dhx9	2.86046e-17	0.610172	0.227	0.532	6.4555e-13	3	Dhx9
Siah2	2.93381e-17	0.104742	0.035	0.173	6.62103e-13	3	Siah2
Srpk2	3.00948e-17	0.447687	0.289	0.644	6.79178e-13	3	Srpk2
Chd8	3.02527e-17	0.630982	0.169	0.416	6.82744e-13	3	Chd8
Chuk	3.03241e-17	0.804734	0.124	0.333	6.84355e-13	3	Chuk
Odf2	3.22551e-17	0.667015	0.082	0.256	7.27934e-13	3	Odf2
Cep851	3.27317e-17	0.287869	0.056	0.21	7.38689e-13	3	Cep85
Nfrkb	3.34238e-17	0.795695	0.096	0.283	7.54309e-13	3	Nfrkb
Naa40	3.34692e-17	0.159173	0.042	0.184	7.55334e-13	3	Naa40
Apaf12	3.35031e-17	0.433887	0.169	0.41	7.56097e-13	3	Apaf1
Zfp361	3.39243e-17	0.175447	0.183	0.427	7.65604e-13	3	Zfp36
Slc9a9	3.43217e-17	1.21898	0.63	0.78	7.74573e-13	3	Slc9a9
Hnrnpm	3.4678e-17	0.34445	0.31	0.702	7.82613e-13	3	Hnrnpm
Hsd17b41	3.49023e-17	0.465308	0.048	0.196	7.87675e-13	3	Hsd17b4
Xiap1	3.50035e-17	0.518005	0.209	0.492	7.89959e-13	3	Xiap
Mcmbp	3.53728e-17	0.657392	0.146	0.374	7.98294e-13	3	Mcmbp
Pwwp2a	3.53982e-17	0.552088	0.1	0.288	7.98866e-13	3	Pwwp2a
Agfg2	3.60687e-17	0.154678	0.034	0.17	8.13999e-13	3	Agfg2
Smg51	3.65227e-17	0.469619	0.082	0.256	8.24244e-13	3	Smg5
Cstf3	3.68807e-17	0.683886	0.183	0.443	8.32323e-13	3	Cstf3
Wasl	3.73291e-17	0.779212	0.154	0.389	8.42442e-13	3	Wasl
Rnf34	3.73375e-17	0.635061	0.069	0.234	8.42632e-13	3	Rnf34
Lnpk	3.75023e-17	0.528161	0.068	0.23	8.46351e-13	3	Lnpk
Lilrb4a2	3.79353e-17	0.345224	0.109	0.302	8.56123e-13	3	Lilrb4a
Rnf138	4.045e-17	0.497131	0.305	0.675	9.12876e-13	3	Rnf138
Sergef1	4.06453e-17	0.350154	0.059	0.215	9.17283e-13	3	Sergef
Brox	4.09822e-17	0.316629	0.051	0.201	9.24887e-13	3	Brox
Naa601	4.11659e-17	0.141789	0.04	0.181	9.29031e-13	3	Naa60
Cpsf6	4.13606e-17	0.724117	0.219	0.514	9.33425e-13	3	Cpsf6
Anapc7	4.19616e-17	0.342393	0.053	0.204	9.46989e-13	3	Anapc7
Erich11	4.31511e-17	0.63443	0.059	0.216	9.73834e-13	3	Erich1
Fbxw112	4.39889e-17	0.490201	0.227	0.521	9.92742e-13	3	Fbxw11
Mcur11	4.44429e-17	0.313543	0.032	0.166	1.00299e-12	3	Mcur1
Nedd41	4.44705e-17	0.337337	0.077	0.247	1.00361e-12	3	Nedd4
Vrk21	4.4833e-17	0.657784	0.175	0.425	1.01179e-12	3	Vrk2
Sesn3	4.51988e-17	0.442023	0.248	0.553	1.02005e-12	3	Sesn3
Padi22	4.60121e-17	0.495317	0.133	0.346	1.0384e-12	3	Padi2
Arl5b1	4.63565e-17	0.562459	0.145	0.365	1.04617e-12	3	Arl5b
Ube4a	4.67487e-17	0.578666	0.074	0.241	1.05502e-12	3	Ube4a
Hibch	4.68214e-17	0.20816	0.045	0.189	1.05666e-12	3	Hibch
Scaf1	4.6859e-17	0.487031	0.066	0.227	1.05751e-12	3	Scaf1
Tm9sf2	4.72728e-17	0.762232	0.211	0.496	1.06685e-12	3	Tm9sf2
Mbd11	4.78308e-17	0.198481	0.061	0.218	1.07945e-12	3	Mbd1
Hltf	4.86739e-17	0.612453	0.158	0.393	1.09847e-12	3	Hltf
Snrk	4.87223e-17	0.262571	0.068	0.229	1.09956e-12	3	Snrk
Dgcr2	4.90596e-17	0.515617	0.077	0.247	1.10718e-12	3	Dgcr2
Topbp1	4.91651e-17	0.531753	0.095	0.279	1.10956e-12	3	Topbp1
Sec23ip	4.92196e-17	0.225506	0.031	0.163	1.11079e-12	3	Sec23ip
Uggt1	4.99199e-17	0.704221	0.169	0.416	1.12659e-12	3	Uggt1
Il17ra	5.0551e-17	0.794343	0.111	0.307	1.14084e-12	3	Il17ra
Ranbp3	5.17203e-17	0.40899	0.058	0.212	1.16722e-12	3	Ranbp3
Wbp1l1	5.31891e-17	0.729659	0.116	0.316	1.20037e-12	3	Wbp1l
Ddx50	5.55431e-17	0.676088	0.233	0.543	1.2535e-12	3	Ddx50
Trrap	5.7482e-17	0.496632	0.079	0.249	1.29725e-12	3	Trrap
Ppp1r15b	5.77244e-17	0.474695	0.063	0.22	1.30272e-12	3	Ppp1r15b
Zdhhc182	5.90139e-17	0.564766	0.285	0.645	1.33183e-12	3	Zdhhc18
4833439L19Rik1	6.0346e-17	0.361448	0.058	0.211	1.36189e-12	3	4833439L19Rik
Kat6b1	6.18726e-17	0.651229	0.148	0.372	1.39634e-12	3	Kat6b
Rnft1	6.18792e-17	0.466376	0.08	0.251	1.39649e-12	3	Rnft1
Gramd3	6.23907e-17	1.36132	0.619	0.668	1.40803e-12	3	Gramd3
Izumo41	6.24673e-17	0.261054	0.056	0.209	1.40976e-12	3	Izumo4
Tgfbr11	6.34928e-17	0.314872	0.117	0.314	1.43291e-12	3	Tgfbr1
Wdr20	6.35361e-17	0.74039	0.124	0.331	1.43388e-12	3	Wdr20
Ganab	6.61273e-17	0.702485	0.079	0.248	1.49236e-12	3	Ganab
Il4ra1	6.66758e-17	0.677817	0.146	0.369	1.50474e-12	3	Il4ra
Camk1d	6.75385e-17	1.12382	0.633	0.823	1.52421e-12	3	Camk1d
Ap1s3	6.76369e-17	0.582729	0.105	0.294	1.52643e-12	3	Ap1s3
Sptlc11	6.7833e-17	0.540348	0.068	0.229	1.53086e-12	3	Sptlc1
Metap11	6.87854e-17	0.19112	0.055	0.205	1.55235e-12	3	Metap1
Tbck	6.88024e-17	0.58212	0.125	0.331	1.55273e-12	3	Tbck
Mtf2	7.18583e-17	0.707443	0.175	0.426	1.6217e-12	3	Mtf2
Crk	7.4042e-17	0.737431	0.141	0.362	1.67098e-12	3	Crk
Ciz11	7.50726e-17	0.339386	0.048	0.194	1.69424e-12	3	Ciz1
Pxn1	7.53067e-17	0.941558	0.116	0.316	1.69952e-12	3	Pxn
Slc25a361	7.62325e-17	0.516204	0.145	0.366	1.72042e-12	3	Slc25a36
Plekho21	7.72182e-17	0.484999	0.066	0.225	1.74266e-12	3	Plekho2
Fbxo3	7.75788e-17	0.642987	0.082	0.254	1.7508e-12	3	Fbxo3
Wdr45b	7.7689e-17	0.60063	0.121	0.323	1.75329e-12	3	Wdr45b
Mfap1b2	8.05578e-17	0.578724	0.066	0.225	1.81803e-12	3	Mfap1b
Tnpo3	8.1793e-17	0.779408	0.166	0.406	1.8459e-12	3	Tnpo3
H2-Q41	8.20925e-17	0.3755	0.302	0.672	1.85266e-12	3	H2-Q4
Coq5	8.34989e-17	0.347523	0.05	0.196	1.8844e-12	3	Coq5
Ptpn9	8.45147e-17	0.694979	0.125	0.332	1.90733e-12	3	Ptpn9
Ckap5	8.47801e-17	0.697291	0.177	0.424	1.91332e-12	3	Ckap5
Mast2	8.67705e-17	0.431254	0.084	0.256	1.95824e-12	3	Mast2
Clasp2	8.73062e-17	0.567904	0.198	0.463	1.97033e-12	3	Clasp2
Fmnl32	8.96379e-17	0.513284	0.085	0.259	2.02295e-12	3	Fmnl3
Furin1	9.10428e-17	1.24725	0.119	0.314	2.05465e-12	3	Furin
S100pbp	9.26321e-17	0.600312	0.069	0.23	2.09052e-12	3	S100pbp
Rrp1b	9.44024e-17	0.365253	0.063	0.219	2.13047e-12	3	Rrp1b
Rock2	9.61914e-17	0.714385	0.219	0.508	2.17085e-12	3	Rock2
Tada31	9.65831e-17	0.104359	0.031	0.161	2.17969e-12	3	Tada3
Ep3001	9.72708e-17	0.664342	0.199	0.471	2.19521e-12	3	Ep300
Sltm	9.82136e-17	0.48849	0.291	0.655	2.21648e-12	3	Sltm
Ccm21	9.95309e-17	0.744143	0.251	0.562	2.24621e-12	3	Ccm2
Sos1	9.98468e-17	0.701929	0.14	0.356	2.25334e-12	3	Sos1
Dync1li21	1.10848e-16	0.591046	0.058	0.21	2.50162e-12	3	Dync1li2
Bmp2k1	1.11783e-16	0.577707	0.145	0.363	2.52271e-12	3	Bmp2k
Ttf1	1.16307e-16	0.191399	0.055	0.204	2.62483e-12	3	Ttf1
Pdxdc1	1.17163e-16	0.760541	0.133	0.346	2.64413e-12	3	Pdxdc1
Klhl24	1.17326e-16	0.601373	0.135	0.347	2.6478e-12	3	Klhl24
Tatdn21	1.1767e-16	0.43276	0.069	0.23	2.65557e-12	3	Tatdn2
Tent4b	1.18339e-16	0.680318	0.121	0.321	2.67067e-12	3	Tent4b
Pum2	1.1929e-16	0.525884	0.288	0.646	2.69215e-12	3	Pum2
Mfap1a	1.20165e-16	0.831728	0.085	0.259	2.71188e-12	3	Mfap1a
Slc44a2	1.20858e-16	0.727317	0.153	0.382	2.72753e-12	3	Slc44a2
Ube3a	1.21159e-16	0.66631	0.268	0.608	2.73433e-12	3	Ube3a
Xpnpep1	1.23892e-16	0.291345	0.047	0.19	2.79599e-12	3	Xpnpep1
Unc45a	1.23945e-16	0.487585	0.088	0.264	2.79719e-12	3	Unc45a
Card61	1.25607e-16	0.18697	0.037	0.172	2.83471e-12	3	Card6
Fbxl31	1.286e-16	0.648901	0.106	0.296	2.90225e-12	3	Fbxl3
Mapk1	1.29447e-16	0.452029	0.314	0.7	2.92136e-12	3	Mapk1
Ube4b1	1.30646e-16	0.69974	0.122	0.324	2.94843e-12	3	Ube4b
Man2a11	1.31863e-16	0.57748	0.244	0.554	2.97588e-12	3	Man2a1
Rrn3	1.33399e-16	0.129957	0.031	0.16	3.01054e-12	3	Rrn3
Adnp	1.33736e-16	0.827365	0.156	0.389	3.01816e-12	3	Adnp
Tyk21	1.34689e-16	0.511807	0.068	0.226	3.03965e-12	3	Tyk2
Sf1	1.36849e-16	0.729502	0.24	0.551	3.0884e-12	3	Sf1
E330020D12Rik1	1.37335e-16	0.418336	0.064	0.22	3.09937e-12	3	E330020D12Rik
Phf11c	1.37613e-16	0.246752	0.055	0.203	3.10564e-12	3	Phf11c
Rc3h21	1.45405e-16	0.738971	0.158	0.39	3.2815e-12	3	Rc3h2
Tmem2591	1.45809e-16	0.391618	0.072	0.234	3.29061e-12	3	Tmem259
Tfdp2	1.47272e-16	0.344636	0.053	0.2	3.32364e-12	3	Tfdp2
Egr11	1.47343e-16	0.260763	0.096	0.274	3.32523e-12	3	Egr1
Pik3cg	1.50797e-16	0.842953	0.087	0.261	3.40318e-12	3	Pik3cg
Ndufaf72	1.52456e-16	0.10473	0.035	0.168	3.44063e-12	3	Ndufaf7
Plekha21	1.58637e-16	0.584174	0.277	0.618	3.58012e-12	3	Plekha2
Tmc61	1.58675e-16	0.47925	0.068	0.226	3.58097e-12	3	Tmc6
Mov101	1.60881e-16	0.22134	0.053	0.2	3.63075e-12	3	Mov10
Nfe2l2	1.61701e-16	0.424963	0.121	0.318	3.64927e-12	3	Nfe2l2
Fosl21	1.61862e-16	0.374253	0.28	0.602	3.65291e-12	3	Fosl2
Med4	1.62046e-16	0.582849	0.061	0.215	3.65706e-12	3	Med4
Rbm4	1.64879e-16	0.553008	0.072	0.235	3.721e-12	3	Rbm4
Mfsd14b	1.65259e-16	0.296202	0.066	0.223	3.72956e-12	3	Mfsd14b
Fam168b1	1.68028e-16	0.770324	0.182	0.435	3.79206e-12	3	Fam168b
Zfp445	1.70053e-16	0.716267	0.125	0.329	3.83776e-12	3	Zfp445
Hbp1	1.76394e-16	0.76391	0.119	0.318	3.98086e-12	3	Hbp1
Cd532	1.80466e-16	0.103852	0.428	0.865	4.07275e-12	3	Cd53
Timmdc11	1.8497e-16	0.420013	0.055	0.203	4.17441e-12	3	Timmdc1
Ccny	1.86922e-16	0.727047	0.227	0.52	4.21846e-12	3	Ccny
Trmt1l	1.873e-16	0.610662	0.109	0.3	4.22698e-12	3	Trmt1l
Mast3	1.90574e-16	0.734402	0.08	0.249	4.30087e-12	3	Mast3
Srbd1	1.9396e-16	0.646345	0.088	0.263	4.37728e-12	3	Srbd1
C2cd3	1.99837e-16	0.754755	0.125	0.33	4.50992e-12	3	C2cd3
Slc6a6	2.02494e-16	0.791763	0.153	0.38	4.56989e-12	3	Slc6a6
Anapc101	2.04171e-16	0.426838	0.058	0.208	4.60772e-12	3	Anapc10
Vps37b	2.04284e-16	0.840227	0.741	0.903	4.61029e-12	3	Vps37b
Iars	2.08081e-16	0.430913	0.051	0.197	4.69598e-12	3	Iars
Dnaja31	2.14907e-16	0.300854	0.034	0.165	4.85002e-12	3	Dnaja3
Coq10b	2.16944e-16	0.668595	0.251	0.569	4.89599e-12	3	Coq10b
Htt	2.20099e-16	0.778144	0.14	0.355	4.96721e-12	3	Htt
Zfp639	2.21322e-16	0.224842	0.037	0.17	4.9948e-12	3	Zfp639
Dot1l1	2.22347e-16	0.664736	0.125	0.327	5.01792e-12	3	Dot1l
Hsd11b11	2.22952e-16	0.70444	0.201	0.465	5.03159e-12	3	Hsd11b1
Gripap1	2.23774e-16	0.740707	0.125	0.329	5.05013e-12	3	Gripap1
Fam102a	2.24823e-16	0.633756	0.222	0.512	5.07381e-12	3	Fam102a
Agtpbp1	2.24932e-16	0.403248	0.085	0.256	5.07627e-12	3	Agtpbp1
Rbl22	2.33035e-16	0.619284	0.214	0.492	5.25913e-12	3	Rbl2
Dnmt3a1	2.34018e-16	0.590533	0.135	0.345	5.28131e-12	3	Dnmt3a
Git21	2.35419e-16	0.595344	0.241	0.547	5.31294e-12	3	Git2
Dido1	2.41446e-16	0.848312	0.148	0.37	5.44895e-12	3	Dido1
Xrcc5	2.42341e-16	0.55985	0.068	0.225	5.46916e-12	3	Xrcc5
Lpin21	2.43578e-16	0.800103	0.14	0.355	5.49706e-12	3	Lpin2
Iars2	2.43824e-16	0.436971	0.064	0.219	5.50262e-12	3	Iars2
Usp47	2.61596e-16	0.597693	0.214	0.494	5.9037e-12	3	Usp47
Atp6v1h	2.62088e-16	0.871697	0.145	0.365	5.91481e-12	3	Atp6v1h
Csnk2a2	2.62488e-16	0.564075	0.074	0.235	5.92383e-12	3	Csnk2a2
Rmnd5a	2.6437e-16	0.75233	0.174	0.417	5.9663e-12	3	Rmnd5a
Smad4	2.69998e-16	0.775814	0.148	0.369	6.0933e-12	3	Smad4
Mindy2	2.70394e-16	0.793001	0.153	0.378	6.10225e-12	3	Mindy2
Secisbp2	2.71716e-16	0.713492	0.111	0.302	6.13208e-12	3	Secisbp2
Pik3ca1	2.81838e-16	0.499647	0.199	0.462	6.36053e-12	3	Pik3ca
Cx3cr11	2.83805e-16	0.197088	0.076	0.237	6.40491e-12	3	Cx3cr1
Cluap1	2.86854e-16	0.587044	0.085	0.256	6.47371e-12	3	Cluap1
Fam117b2	2.88357e-16	0.528452	0.265	0.588	6.50765e-12	3	Fam117b
Aen1	2.89927e-16	0.330072	0.05	0.193	6.54307e-12	3	Aen
Fbxo28	2.91682e-16	0.637468	0.082	0.25	6.58267e-12	3	Fbxo28
Gdi11	2.92329e-16	0.11033	0.048	0.189	6.59729e-12	3	Gdi1
Ap2a2	2.95234e-16	0.686677	0.103	0.287	6.66285e-12	3	Ap2a2
Vcpip11	3.02002e-16	0.639467	0.13	0.336	6.81558e-12	3	Vcpip1
Adam91	3.09409e-16	0.362463	0.068	0.224	6.98273e-12	3	Adam9
Ccpg11	3.10888e-16	0.732412	0.098	0.279	7.01613e-12	3	Ccpg1
Msl2	3.11762e-16	0.750505	0.132	0.34	7.03584e-12	3	Msl2
Gatad2b	3.16505e-16	0.541614	0.24	0.545	7.14288e-12	3	Gatad2b
Ahdc11	3.16515e-16	0.218413	0.059	0.209	7.14311e-12	3	Ahdc1
Cwf19l2	3.21505e-16	0.690156	0.145	0.362	7.25573e-12	3	Cwf19l2
Extl32	3.2405e-16	0.395456	0.064	0.218	7.31315e-12	3	Extl3
Ino80	3.27344e-16	0.750699	0.167	0.404	7.3875e-12	3	Ino80
Ino80d	3.31854e-16	0.686367	0.18	0.43	7.48929e-12	3	Ino80d
Wdr36	3.36762e-16	0.268154	0.055	0.201	7.60005e-12	3	Wdr36
Itfg1	3.46759e-16	0.677019	0.133	0.341	7.82565e-12	3	Itfg1
Exoc1	3.54383e-16	0.458294	0.043	0.181	7.99772e-12	3	Exoc1
Smox1	3.59799e-16	0.152466	0.068	0.222	8.11994e-12	3	Smox
Efl1	3.60155e-16	0.572496	0.095	0.272	8.12798e-12	3	Efl1
Lyn1	3.68641e-16	0.257126	0.09	0.26	8.31949e-12	3	Lyn
Pde7a1	3.80089e-16	1.34294	0.598	0.739	8.57785e-12	3	Pde7a
Rnf219	3.84674e-16	0.171773	0.031	0.157	8.68132e-12	3	Rnf219
Rnf401	3.99685e-16	0.344295	0.039	0.171	9.02008e-12	3	Rnf40
4931406P16Rik	3.99765e-16	0.732855	0.098	0.277	9.02189e-12	3	4931406P16Rik
Spast	4.03911e-16	0.594044	0.092	0.266	9.11546e-12	3	Spast
Lin54	4.05137e-16	0.607056	0.137	0.345	9.14314e-12	3	Lin54
Capn15	4.25736e-16	0.483294	0.053	0.197	9.608e-12	3	Capn15
Srcap	4.27317e-16	0.699959	0.182	0.43	9.64369e-12	3	Srcap
Dclre1c	4.29857e-16	0.463163	0.079	0.243	9.70102e-12	3	Dclre1c
Pcf11	4.35957e-16	0.733768	0.185	0.437	9.83868e-12	3	Pcf11
Fam126a1	4.41562e-16	0.59074	0.084	0.251	9.96518e-12	3	Fam126a
Pptc7	4.44763e-16	0.705818	0.096	0.275	1.00374e-11	3	Pptc7
Rabep1	4.57356e-16	0.69789	0.223	0.509	1.03216e-11	3	Rabep1
Clpx1	4.59835e-16	0.472054	0.079	0.243	1.03776e-11	3	Clpx
Ccdc502	4.62234e-16	0.70021	0.222	0.506	1.04317e-11	3	Ccdc50
Snx131	4.75111e-16	0.653411	0.133	0.338	1.07223e-11	3	Snx13
Csnk1g31	4.96379e-16	0.710429	0.236	0.538	1.12023e-11	3	Csnk1g3
Ifrd11	5.03674e-16	0.41456	0.304	0.64	1.13669e-11	3	Ifrd1
Xpo61	5.04943e-16	0.765038	0.154	0.38	1.13956e-11	3	Xpo6
Nmrk11	5.07349e-16	0.469734	0.116	0.304	1.14498e-11	3	Nmrk1
Bop1	5.14003e-16	0.478681	0.04	0.174	1.16e-11	3	Bop1
Rbbp8	5.15096e-16	0.672534	0.159	0.386	1.16247e-11	3	Rbbp8
Kif21b	5.19636e-16	0.626986	0.161	0.39	1.17271e-11	3	Kif21b
Ppp2r5c1	5.25751e-16	0.476842	0.323	0.71	1.18651e-11	3	Ppp2r5c
Mbtps1	5.38025e-16	0.79782	0.098	0.277	1.21422e-11	3	Mbtps1
Caml1	5.41378e-16	0.235147	0.032	0.159	1.22178e-11	3	Caml
Klf7	5.42189e-16	0.323439	0.068	0.222	1.22361e-11	3	Klf7
Tmem1642	5.43039e-16	0.562579	0.233	0.522	1.22553e-11	3	Tmem164
Crybg1	5.5079e-16	0.705456	0.215	0.495	1.24302e-11	3	Crybg1
Ammecr1l1	5.57255e-16	0.410464	0.056	0.202	1.25761e-11	3	Ammecr1l
Spata5	5.57437e-16	0.691348	0.207	0.479	1.25802e-11	3	Spata5
Ifit2	5.64844e-16	0.111749	0.053	0.196	1.27474e-11	3	Ifit2
Nrp11	5.74735e-16	0.377522	0.206	0.457	1.29706e-11	3	Nrp1
Mapkap1	5.80148e-16	0.671658	0.199	0.465	1.30928e-11	3	Mapkap1
Sympk	5.94179e-16	0.52945	0.064	0.216	1.34094e-11	3	Sympk
Ppp1r10	5.98397e-16	0.926498	0.133	0.341	1.35046e-11	3	Ppp1r10
Ppt22	5.98549e-16	0.17465	0.039	0.171	1.35081e-11	3	Ppt2
St3gal1	6.16974e-16	0.378694	0.072	0.23	1.39239e-11	3	St3gal1
Cept11	6.18678e-16	0.753156	0.161	0.391	1.39623e-11	3	Cept1
Neu12	6.36029e-16	0.167418	0.042	0.176	1.43539e-11	3	Neu1
Rprd21	6.3623e-16	0.68323	0.198	0.46	1.43584e-11	3	Rprd2
Dhrs12	6.48843e-16	0.411335	0.04	0.173	1.46431e-11	3	Dhrs1
Cdk8	6.50914e-16	0.787959	0.201	0.467	1.46898e-11	3	Cdk8
Inip	6.60478e-16	0.112322	0.026	0.147	1.49057e-11	3	Inip
Phtf21	6.61679e-16	0.653318	0.114	0.304	1.49328e-11	3	Phtf2
Slc25a12	6.62145e-16	0.646353	0.137	0.346	1.49433e-11	3	Slc25a12
Klhl281	6.67373e-16	0.320768	0.043	0.179	1.50613e-11	3	Klhl28
Desi2	6.67925e-16	0.838728	0.169	0.406	1.50737e-11	3	Desi2
Fam241a	6.75488e-16	0.205634	0.059	0.207	1.52444e-11	3	Fam241a
Abcc11	6.83392e-16	0.60149	0.077	0.239	1.54228e-11	3	Abcc1
Ms4a6d1	6.917e-16	0.328247	0.051	0.193	1.56103e-11	3	Ms4a6d
Zfp2601	6.94858e-16	0.575266	0.074	0.232	1.56815e-11	3	Zfp260
Pank3	6.97515e-16	0.142492	0.037	0.167	1.57415e-11	3	Pank3
Spata13	7.02339e-16	0.683387	0.238	0.536	1.58504e-11	3	Spata13
Exosc1	7.02619e-16	0.56254	0.055	0.199	1.58567e-11	3	Exosc1
Cnot10	7.0305e-16	0.687763	0.098	0.276	1.58664e-11	3	Cnot10
Wwp21	7.03238e-16	0.646414	0.178	0.423	1.58707e-11	3	Wwp2
Cnot21	7.10954e-16	0.562457	0.252	0.568	1.60448e-11	3	Cnot2
Pepd1	7.17696e-16	0.180293	0.05	0.19	1.6197e-11	3	Pepd
Plk4	7.40424e-16	0.13416	0.035	0.164	1.67099e-11	3	Plk4
Ylpm1	7.55088e-16	0.703361	0.154	0.379	1.70408e-11	3	Ylpm1
Zfp638	7.56123e-16	0.585953	0.264	0.589	1.70642e-11	3	Zfp638
Trmt2b	7.66929e-16	0.267178	0.05	0.19	1.7308e-11	3	Trmt2b
Trak1	7.81263e-16	0.709751	0.116	0.308	1.76316e-11	3	Trak1
Tbx212	7.88802e-16	0.544958	0.243	0.528	1.78017e-11	3	Tbx21
Sqstm12	7.9086e-16	0.543056	0.296	0.652	1.78481e-11	3	Sqstm1
Fryl	8.00359e-16	1.06124	0.648	0.853	1.80625e-11	3	Fryl
Ncstn1	8.04999e-16	0.57741	0.072	0.23	1.81672e-11	3	Ncstn
Smad2	8.20375e-16	0.721298	0.119	0.313	1.85142e-11	3	Smad2
Acbd5	8.30316e-16	0.758919	0.172	0.41	1.87386e-11	3	Acbd5
Gse11	8.33066e-16	0.579757	0.103	0.282	1.88006e-11	3	Gse1
Aifm1	8.42839e-16	0.499764	0.05	0.19	1.90212e-11	3	Aifm1
Tmem131	8.50928e-16	0.703671	0.146	0.362	1.92037e-11	3	Tmem131
Fkbp15	8.59597e-16	0.526868	0.103	0.283	1.93994e-11	3	Fkbp15
Fbrs2	8.61997e-16	0.494146	0.079	0.241	1.94535e-11	3	Fbrs
0610030E20Rik1	8.86154e-16	0.253892	0.05	0.189	1.99987e-11	3	0610030E20Rik
Cnot7	8.8819e-16	0.672957	0.085	0.252	2.00447e-11	3	Cnot7
Tm9sf4	8.97975e-16	0.584728	0.079	0.241	2.02655e-11	3	Tm9sf4
Tm6sf11	9.04376e-16	0.491274	0.116	0.306	2.04099e-11	3	Tm6sf1
Gm2682	9.20667e-16	1.36802	0.585	0.596	2.07776e-11	3	Gm2682
Usp5	9.26943e-16	0.203444	0.035	0.163	2.09192e-11	3	Usp5
Setdb1	9.40221e-16	0.199502	0.066	0.217	2.12189e-11	3	Setdb1
Kdm6b1	9.49193e-16	0.464312	0.196	0.445	2.14214e-11	3	Kdm6b
Zfp746	9.76888e-16	0.272453	0.053	0.195	2.20464e-11	3	Zfp746
Uxs1	9.87056e-16	0.522274	0.064	0.215	2.22759e-11	3	Uxs1
March7	9.94388e-16	0.601645	0.278	0.621	2.24413e-11	3	March7
Ptgr2	1.00981e-15	0.28335	0.024	0.142	2.27893e-11	3	Ptgr2
Asah11	1.03244e-15	0.446006	0.056	0.201	2.33002e-11	3	Asah1
Dcaf12	1.08344e-15	0.744257	0.154	0.377	2.4451e-11	3	Dcaf12
Galnt21	1.10848e-15	0.664482	0.195	0.447	2.50161e-11	3	Galnt2
Mtdh	1.13179e-15	0.562558	0.315	0.7	2.55421e-11	3	Mtdh
Lrif1	1.1553e-15	0.289025	0.071	0.226	2.60728e-11	3	Lrif1
Chm	1.16458e-15	0.653928	0.162	0.389	2.62822e-11	3	Chm
Gm476641	1.22162e-15	0.328744	0.053	0.194	2.75696e-11	3	Gm47664
Rhoh1	1.25258e-15	0.386261	0.347	0.749	2.82683e-11	3	Rhoh
4833420G17Rik	1.2598e-15	0.793761	0.129	0.329	2.84312e-11	3	4833420G17Rik
Irf2bp2	1.30295e-15	0.416924	0.116	0.303	2.9405e-11	3	Irf2bp2
Tcf25	1.31388e-15	0.453033	0.328	0.723	2.96517e-11	3	Tcf25
Mbnl3	1.31581e-15	0.277694	0.056	0.199	2.96952e-11	3	Mbnl3
Pmpca	1.32792e-15	0.11283	0.031	0.154	2.99685e-11	3	Pmpca
Thoc1	1.34592e-15	0.66454	0.125	0.322	3.03747e-11	3	Thoc1
Zfp809	1.34925e-15	0.641729	0.061	0.208	3.04499e-11	3	Zfp809
Foxp41	1.37046e-15	0.49105	0.076	0.233	3.09285e-11	3	Foxp4
Fxr1	1.40825e-15	0.743524	0.232	0.527	3.17813e-11	3	Fxr1
Fnip1	1.42245e-15	0.602959	0.222	0.5	3.21019e-11	3	Fnip1
Gm136841	1.46025e-15	0.246604	0.162	0.377	3.2955e-11	3	Gm13684
Slmap	1.5079e-15	0.808466	0.211	0.483	3.40303e-11	3	Slmap
Pex13	1.53584e-15	0.533991	0.077	0.236	3.46609e-11	3	Pex13
C2cd5	1.55185e-15	0.769079	0.148	0.362	3.50223e-11	3	C2cd5
Dhx16	1.56764e-15	0.555662	0.053	0.194	3.53785e-11	3	Dhx16
Ndufaf41	1.58534e-15	0.370741	0.04	0.171	3.57779e-11	3	Ndufaf4
Fbxo81	1.5856e-15	0.497121	0.059	0.205	3.57839e-11	3	Fbxo8
Nfx1	1.69665e-15	0.814072	0.161	0.386	3.82901e-11	3	Nfx1
Itpk11	1.70139e-15	0.60848	0.225	0.509	3.83969e-11	3	Itpk1
Nmt21	1.71324e-15	0.474525	0.088	0.255	3.86645e-11	3	Nmt2
Spred21	1.71595e-15	0.601366	0.135	0.338	3.87255e-11	3	Spred2
E2f31	1.73176e-15	0.618121	0.109	0.292	3.90823e-11	3	E2f3
Btla	1.76465e-15	0.150838	0.066	0.214	3.98246e-11	3	Btla
B230307C23Rik	1.76984e-15	0.603232	0.069	0.221	3.99416e-11	3	B230307C23Rik
Plcg11	1.77304e-15	0.679226	0.141	0.351	4.00139e-11	3	Plcg1
Tor3a	1.82758e-15	0.226137	0.051	0.189	4.12448e-11	3	Tor3a
Prrc12	1.89637e-15	0.34426	0.048	0.184	4.27974e-11	3	Prrc1
Odr42	1.90849e-15	0.40519	0.05	0.188	4.30707e-11	3	Odr4
Gtf3c11	1.9109e-15	0.790988	0.151	0.368	4.31251e-11	3	Gtf3c1
3110056K07Rik	1.94865e-15	0.723232	0.077	0.235	4.39771e-11	3	3110056K07Rik
Haus6	1.95306e-15	0.21894	0.045	0.178	4.40767e-11	3	Haus6
Ist1	1.9671e-15	0.642009	0.071	0.225	4.43934e-11	3	Ist1
Rin3	1.9693e-15	0.766182	0.159	0.384	4.44433e-11	3	Rin3
Slfn81	1.97186e-15	0.549588	0.186	0.428	4.4501e-11	3	Slfn8
Zfp326	1.99346e-15	0.591703	0.103	0.28	4.49885e-11	3	Zfp326
Rad54l21	1.99909e-15	0.660381	0.114	0.301	4.51154e-11	3	Rad54l2
Ankfy1	2.01384e-15	0.750873	0.145	0.356	4.54484e-11	3	Ankfy1
Nvl	2.03936e-15	0.833991	0.108	0.29	4.60242e-11	3	Nvl
Smc5	2.10271e-15	0.660094	0.164	0.392	4.74541e-11	3	Smc5
2810013P06Rik	2.10288e-15	0.271692	0.064	0.212	4.74577e-11	3	2810013P06Rik
mt-Nd5	2.11782e-15	1.49164	0.58	0.76	4.77951e-11	3	mt-Nd5
Aim2	2.20518e-15	0.658217	0.26	0.582	4.97664e-11	3	Aim2
Cog21	2.21334e-15	0.251957	0.035	0.161	4.99506e-11	3	Cog2
Errfi11	2.22556e-15	0.637623	0.088	0.254	5.02264e-11	3	Errfi1
Tnk22	2.27509e-15	0.341293	0.045	0.178	5.13443e-11	3	Tnk2
Uso1	2.32593e-15	0.881634	0.138	0.346	5.24917e-11	3	Uso1
Unc93b1	2.3304e-15	0.288037	0.064	0.212	5.25926e-11	3	Unc93b1
Slc28a22	2.33442e-15	0.69413	0.151	0.369	5.26831e-11	3	Slc28a2
Lrp6	2.34763e-15	0.512961	0.074	0.229	5.29812e-11	3	Lrp6
Mylip	2.37671e-15	0.410945	0.093	0.261	5.36377e-11	3	Mylip
Gt(ROSA)26Sor1	2.40847e-15	0.313987	0.048	0.184	5.43544e-11	3	Gt(ROSA)26Sor
Cbl1	2.41838e-15	0.683013	0.252	0.562	5.4578e-11	3	Cbl
Atg7	2.44384e-15	0.780159	0.117	0.306	5.51525e-11	3	Atg7
Rpgrip1	2.4507e-15	0.553198	0.042	0.172	5.53074e-11	3	Rpgrip1
Chd1	2.45557e-15	0.618441	0.259	0.577	5.54174e-11	3	Chd1
Rab121	2.4896e-15	0.5645	0.071	0.223	5.61853e-11	3	Rab12
Sec63	2.49877e-15	0.810654	0.227	0.512	5.63922e-11	3	Sec63
Usp7	2.50475e-15	0.784083	0.132	0.333	5.65272e-11	3	Usp7
Dtx31	2.51625e-15	0.457501	0.045	0.178	5.67866e-11	3	Dtx3
Ptger41	2.52491e-15	0.687075	0.09	0.256	5.69822e-11	3	Ptger4
Gpr891	2.546e-15	0.114091	0.026	0.143	5.74582e-11	3	Gpr89
Rmc1	2.59618e-15	0.558118	0.05	0.186	5.85905e-11	3	Rmc1
Limk2	2.60909e-15	0.766002	0.116	0.303	5.88819e-11	3	Limk2
Zswim81	2.63594e-15	0.501395	0.069	0.22	5.94879e-11	3	Zswim8
Nrros1	2.66241e-15	0.397971	0.077	0.234	6.00853e-11	3	Nrros
Gtpbp1	2.66673e-15	0.773959	0.167	0.397	6.01828e-11	3	Gtpbp1
Cul4a1	2.71566e-15	0.385392	0.047	0.18	6.1287e-11	3	Cul4a
Sbno21	2.77833e-15	0.736233	0.111	0.294	6.27013e-11	3	Sbno2
Slc30a5	2.79908e-15	0.554791	0.084	0.246	6.31696e-11	3	Slc30a5
Grap21	2.86282e-15	1.09556	0.677	0.81	6.46082e-11	3	Grap2
Ube2k	2.89804e-15	0.501773	0.305	0.678	6.54029e-11	3	Ube2k
Tet21	2.94369e-15	0.592433	0.204	0.465	6.64332e-11	3	Tet2
Nrf1	2.97345e-15	0.69894	0.243	0.54	6.71048e-11	3	Nrf1
Stim2	3.04699e-15	0.786734	0.212	0.479	6.87644e-11	3	Stim2
Gm7030	3.04785e-15	0.142185	0.055	0.194	6.87838e-11	3	Gm7030
Zfp266	3.07555e-15	0.748403	0.079	0.237	6.9409e-11	3	Zfp266
Rnf1571	3.09249e-15	0.229871	0.214	0.463	6.97914e-11	3	Rnf157
St3gal61	3.10541e-15	0.331939	0.082	0.242	7.0083e-11	3	St3gal6
Zfp9451	3.113e-15	0.498125	0.058	0.2	7.02541e-11	3	Zfp945
Ip6k11	3.2401e-15	0.744527	0.217	0.496	7.31227e-11	3	Ip6k1
Atp2a31	3.24485e-15	0.773815	0.098	0.272	7.32297e-11	3	Atp2a3
Cspp1	3.32092e-15	0.733546	0.121	0.311	7.49465e-11	3	Cspp1
Gpd22	3.3466e-15	0.671693	0.121	0.31	7.55262e-11	3	Gpd2
Ints7	3.40631e-15	0.752689	0.122	0.314	7.68737e-11	3	Ints7
Mfsd12	3.46476e-15	0.35946	0.034	0.157	7.81927e-11	3	Mfsd1
Znfx1	3.46521e-15	0.497437	0.071	0.222	7.82028e-11	3	Znfx1
Nit11	3.4788e-15	0.402358	0.04	0.168	7.85096e-11	3	Nit1
Trip41	3.51238e-15	0.737527	0.114	0.299	7.92675e-11	3	Trip4
Slc30a7	3.52945e-15	0.798885	0.108	0.288	7.96526e-11	3	Slc30a7
Ncapd3	3.57601e-15	0.577081	0.121	0.309	8.07035e-11	3	Ncapd3
Lrrc411	3.58021e-15	0.114903	0.037	0.162	8.07982e-11	3	Lrrc41
Rab10	3.5931e-15	0.463837	0.35	0.749	8.1089e-11	3	Rab10
Sufu	3.65542e-15	0.653752	0.079	0.236	8.24955e-11	3	Sufu
Jade1	3.82997e-15	0.108561	0.035	0.159	8.64347e-11	3	Jade1
Aagab	3.83192e-15	0.396852	0.051	0.188	8.64787e-11	3	Aagab
Prkcd1	3.84971e-15	0.619765	0.068	0.217	8.68803e-11	3	Prkcd
Ttc37	3.92214e-15	0.356182	0.048	0.182	8.85148e-11	3	Ttc37
Ahctf1	4.05234e-15	0.890466	0.13	0.328	9.14533e-11	3	Ahctf1
Nceh11	4.05318e-15	0.346338	0.05	0.185	9.14722e-11	3	Nceh1
Por1	4.12547e-15	0.598263	0.095	0.263	9.31036e-11	3	Por
Rprd1b	4.20822e-15	0.489647	0.076	0.23	9.4971e-11	3	Rprd1b
Cd381	4.30698e-15	0.716813	0.095	0.264	9.72e-11	3	Cd38
Dhdds	4.32148e-15	0.621241	0.053	0.19	9.75272e-11	3	Dhdds
Ell22	4.33562e-15	0.387661	0.199	0.436	9.78462e-11	3	Ell2
Lgals81	4.41053e-15	0.765976	0.105	0.281	9.95369e-11	3	Lgals8
Fbxw7	4.54247e-15	0.751728	0.172	0.402	1.02515e-10	3	Fbxw7
Med25	4.54358e-15	0.143484	0.035	0.159	1.0254e-10	3	Med25
Pik3ap11	4.56148e-15	0.519141	0.129	0.32	1.02944e-10	3	Pik3ap1
Ncoa31	4.66491e-15	0.705311	0.23	0.51	1.05278e-10	3	Ncoa3
Zfp621	4.68329e-15	0.573869	0.098	0.269	1.05692e-10	3	Zfp62
Gm42418	4.71444e-15	1.03654	0.944	0.994	1.06396e-10	3	Gm42418
Vps35l1	4.77367e-15	0.71034	0.077	0.233	1.07732e-10	3	Vps35l
Washc52	4.89419e-15	0.286896	0.034	0.156	1.10452e-10	3	Washc5
St3gal4	4.94753e-15	0.786522	0.182	0.42	1.11656e-10	3	St3gal4
8030462N17Rik	4.98287e-15	0.858799	0.109	0.289	1.12453e-10	3	8030462N17Rik
Zfp451	5.07723e-15	0.822186	0.082	0.241	1.14583e-10	3	Zfp451
Paip2b	5.09842e-15	0.569581	0.055	0.193	1.15061e-10	3	Paip2b
Mrs21	5.16087e-15	0.293781	0.042	0.17	1.1647e-10	3	Mrs2
Ipo81	5.19633e-15	0.751047	0.071	0.221	1.17271e-10	3	Ipo8
Maco1	5.29344e-15	0.816384	0.063	0.207	1.19462e-10	3	Maco1
Atp2a2	5.41499e-15	0.771376	0.211	0.477	1.22206e-10	3	Atp2a2
Cobll11	5.43742e-15	0.688928	0.121	0.307	1.22712e-10	3	Cobll1
Mms191	5.57444e-15	0.730135	0.106	0.283	1.25804e-10	3	Mms19
Arhgap12	5.61719e-15	0.76286	0.103	0.277	1.26769e-10	3	Arhgap12
Gm331041	5.67122e-15	0.407936	0.093	0.259	1.27988e-10	3	Gm33104
Zfp830	5.69869e-15	0.309852	0.045	0.176	1.28608e-10	3	Zfp830
Cdk7	5.82908e-15	0.583317	0.085	0.246	1.31551e-10	3	Cdk7
Sp2	5.98144e-15	0.361753	0.05	0.183	1.34989e-10	3	Sp2
Atg2b	6.04901e-15	0.41295	0.051	0.187	1.36514e-10	3	Atg2b
Rb1cc1	6.18794e-15	0.645022	0.27	0.594	1.3965e-10	3	Rb1cc1
Brip1os	6.26962e-15	0.656337	0.122	0.311	1.41493e-10	3	Brip1os
Mkln11	6.33958e-15	0.511306	0.281	0.618	1.43072e-10	3	Mkln1
Fmr1	6.39188e-15	0.661856	0.186	0.431	1.44252e-10	3	Fmr1
Tmem2631	6.45857e-15	0.453631	0.042	0.17	1.45757e-10	3	Tmem263
Fra10ac11	6.57761e-15	0.298489	0.037	0.16	1.48444e-10	3	Fra10ac1
Noct2	6.72285e-15	0.331536	0.037	0.161	1.51721e-10	3	Noct
Vhl1	6.81987e-15	0.224532	0.034	0.155	1.53911e-10	3	Vhl
Mtmr14	6.85748e-15	0.615343	0.053	0.189	1.5476e-10	3	Mtmr14
Rb1	6.95855e-15	0.543942	0.196	0.444	1.57041e-10	3	Rb1
Tug1	6.9632e-15	0.735444	0.093	0.26	1.57146e-10	3	Tug1
Npepps1	6.97237e-15	0.764269	0.175	0.407	1.57352e-10	3	Npepps
Qrich1	7.00154e-15	0.740828	0.201	0.456	1.58011e-10	3	Qrich1
Fos	7.13597e-15	0.386741	0.19	0.418	1.61045e-10	3	Fos
AI5044321	7.21393e-15	0.261746	0.063	0.205	1.62804e-10	3	AI504432
Kcnn4	7.23263e-15	0.760477	0.174	0.405	1.63226e-10	3	Kcnn4
Casc3	7.25098e-15	0.70424	0.129	0.322	1.6364e-10	3	Casc3
Cltc	7.33643e-15	0.571276	0.296	0.644	1.65568e-10	3	Cltc
D5Ertd579e1	7.3546e-15	0.727932	0.093	0.26	1.65979e-10	3	D5Ertd579e
Etnk1	7.49554e-15	0.704009	0.241	0.537	1.69159e-10	3	Etnk1
Fyb1	7.62504e-15	0.626643	0.756	0.944	1.72082e-10	3	Fyb
Usf31	7.71313e-15	0.46987	0.071	0.22	1.7407e-10	3	Usf3
Rad17	7.80123e-15	0.81765	0.076	0.229	1.76058e-10	3	Rad17
Pitpnm21	7.99398e-15	0.650662	0.072	0.222	1.80408e-10	3	Pitpnm2
Arf42	8.17106e-15	0.304361	0.402	0.815	1.84404e-10	3	Arf4
Fkbp5	8.26763e-15	0.839338	0.132	0.327	1.86584e-10	3	Fkbp5
Utp6	8.2681e-15	0.612343	0.058	0.197	1.86594e-10	3	Utp6
Hip1r1	8.3162e-15	0.68215	0.204	0.462	1.8768e-10	3	Hip1r
Lemd2	8.5321e-15	0.219358	0.037	0.16	1.92552e-10	3	Lemd2
Ptcd3	8.6479e-15	0.617667	0.053	0.189	1.95166e-10	3	Ptcd3
C1galt11	8.70201e-15	0.426368	0.066	0.211	1.96387e-10	3	C1galt1
Cry1	8.75141e-15	0.553489	0.059	0.2	1.97502e-10	3	Cry1
Aatf	8.89377e-15	0.770872	0.132	0.327	2.00715e-10	3	Aatf
Sik21	8.92858e-15	0.731866	0.212	0.474	2.015e-10	3	Sik2
Trappc13	8.98862e-15	0.286631	0.047	0.177	2.02855e-10	3	Trappc13
Wdr121	9.37753e-15	0.280524	0.031	0.148	2.11632e-10	3	Wdr12
Med271	9.57687e-15	0.733828	0.122	0.311	2.16131e-10	3	Med27
Kmt5b1	9.61818e-15	0.650053	0.199	0.452	2.17063e-10	3	Kmt5b
Evl	9.79161e-15	0.518454	0.217	0.477	2.20977e-10	3	Evl
Fbxw81	9.83492e-15	0.465631	0.061	0.202	2.21954e-10	3	Fbxw8
Abhd2	9.86158e-15	0.799429	0.193	0.442	2.22556e-10	3	Abhd2
Zfp655	9.87773e-15	0.460476	0.045	0.173	2.22921e-10	3	Zfp655
Ptbp2	1.04021e-14	0.875387	0.167	0.392	2.34755e-10	3	Ptbp2
Zc3h12a2	1.04823e-14	0.729815	0.143	0.348	2.36565e-10	3	Zc3h12a
Cep95	1.04903e-14	0.379302	0.055	0.19	2.36745e-10	3	Cep95
Hps1	1.06633e-14	0.178262	0.027	0.142	2.40649e-10	3	Hps1
Bmpr22	1.08057e-14	0.125816	0.058	0.195	2.43863e-10	3	Bmpr2
Micu11	1.09039e-14	0.693278	0.119	0.303	2.46079e-10	3	Micu1
Rbm411	1.09175e-14	0.33097	0.066	0.21	2.46386e-10	3	Rbm41
Strip11	1.09623e-14	0.19812	0.035	0.156	2.47398e-10	3	Strip1
Retreg3	1.09764e-14	0.74659	0.114	0.296	2.47716e-10	3	Retreg3
Ipmk	1.10722e-14	0.466789	0.039	0.162	2.49876e-10	3	Ipmk
Med71	1.10952e-14	0.397182	0.04	0.165	2.50398e-10	3	Med7
Cep192	1.1108e-14	0.815091	0.161	0.381	2.50684e-10	3	Cep192
Stxbp51	1.11857e-14	0.722053	0.162	0.382	2.52438e-10	3	Stxbp5
Stx16	1.11868e-14	0.78289	0.166	0.39	2.52463e-10	3	Stx16
Kdm3a	1.13514e-14	0.800094	0.129	0.321	2.56179e-10	3	Kdm3a
Zfpl11	1.14277e-14	0.207067	0.023	0.133	2.57901e-10	3	Zfpl1
Tango21	1.14591e-14	0.285958	0.055	0.19	2.5861e-10	3	Tango2
Ncor21	1.17203e-14	0.568454	0.106	0.281	2.64505e-10	3	Ncor2
Trmt113	1.17329e-14	0.303093	0.039	0.161	2.64789e-10	3	Trmt11
Paxip1	1.18865e-14	0.241383	0.037	0.159	2.68254e-10	3	Paxip1
Asxl11	1.19976e-14	0.774323	0.252	0.553	2.70761e-10	3	Asxl1
Slc16a61	1.22043e-14	0.599807	0.148	0.354	2.75426e-10	3	Slc16a6
Maml1	1.25272e-14	0.772488	0.09	0.252	2.82713e-10	3	Maml1
Cul4b	1.28107e-14	0.262799	0.045	0.173	2.89113e-10	3	Cul4b
Pml1	1.2936e-14	0.631322	0.153	0.36	2.91939e-10	3	Pml
Mosmo1	1.34592e-14	0.728188	0.121	0.306	3.03746e-10	3	Mosmo
Ttc3	1.36138e-14	0.748723	0.182	0.416	3.07236e-10	3	Ttc3
Rnf441	1.37e-14	0.598424	0.051	0.184	3.09182e-10	3	Rnf44
Mtmr12	1.38751e-14	0.802106	0.164	0.386	3.13133e-10	3	Mtmr12
Tbce1	1.38792e-14	0.859953	0.096	0.264	3.13227e-10	3	Tbce
Golgb11	1.40493e-14	0.71848	0.174	0.401	3.17064e-10	3	Golgb1
Rnf8	1.41922e-14	0.874921	0.082	0.238	3.2029e-10	3	Rnf8
Fem1b1	1.42352e-14	0.184505	0.035	0.155	3.21261e-10	3	Fem1b
Shc1	1.42464e-14	0.302742	0.04	0.164	3.21513e-10	3	Shc1
Pi4kb	1.42626e-14	0.652812	0.096	0.263	3.21878e-10	3	Pi4kb
Golga1	1.44143e-14	0.543937	0.05	0.181	3.25303e-10	3	Golga1
Pstk2	1.46859e-14	0.36907	0.048	0.178	3.31432e-10	3	Pstk
Clip1	1.5151e-14	0.784959	0.185	0.425	3.41927e-10	3	Clip1
Ppp1cb	1.52352e-14	0.674422	0.288	0.627	3.43827e-10	3	Ppp1cb
Atp2b43	1.53512e-14	0.490918	0.288	0.616	3.46446e-10	3	Atp2b4
Zbtb44	1.6337e-14	0.685201	0.105	0.277	3.68694e-10	3	Zbtb44
Arhgap391	1.65686e-14	0.518892	0.077	0.228	3.7392e-10	3	Arhgap39
Mre11a	1.6615e-14	0.808727	0.064	0.207	3.74967e-10	3	Mre11a
Sacs1	1.67018e-14	0.391034	0.068	0.212	3.76926e-10	3	Sacs
Eya31	1.68168e-14	0.682409	0.127	0.316	3.79521e-10	3	Eya3
Cog11	1.68617e-14	0.203154	0.026	0.137	3.80535e-10	3	Cog1
Raph12	1.73305e-14	0.595426	0.137	0.331	3.91114e-10	3	Raph1
Nek91	1.76627e-14	0.737091	0.077	0.228	3.98611e-10	3	Nek9
Atg16l21	1.76862e-14	0.861326	0.14	0.339	3.99143e-10	3	Atg16l2
Rab11fip41	1.76918e-14	0.15003	0.05	0.18	3.99268e-10	3	Rab11fip4
Vopp11	1.78656e-14	0.68035	0.082	0.236	4.03192e-10	3	Vopp1
Smarcad1	1.79524e-14	0.889398	0.096	0.263	4.0515e-10	3	Smarcad1
G2e3	1.80866e-14	0.297042	0.063	0.203	4.08178e-10	3	G2e3
Nsmce21	1.86553e-14	0.644244	0.26	0.564	4.21012e-10	3	Nsmce2
Ndufs1	1.89247e-14	0.763089	0.095	0.259	4.27092e-10	3	Ndufs1
Ofd11	1.8987e-14	0.49649	0.056	0.191	4.28498e-10	3	Ofd1
Edc3	1.90468e-14	0.414811	0.031	0.146	4.29849e-10	3	Edc3
Wdr70	1.91505e-14	0.983798	0.161	0.38	4.32188e-10	3	Wdr70
Agap21	1.92238e-14	0.646863	0.129	0.319	4.33843e-10	3	Agap2
Cpped12	1.94274e-14	0.163074	0.047	0.174	4.38438e-10	3	Cpped1
Polk1	1.95614e-14	0.781525	0.098	0.264	4.41461e-10	3	Polk
Nbeal21	1.96476e-14	0.614666	0.074	0.222	4.43406e-10	3	Nbeal2
Rbm33	1.97534e-14	0.785962	0.23	0.513	4.45794e-10	3	Rbm33
Rgs141	2.04702e-14	0.320561	0.037	0.157	4.61972e-10	3	Rgs14
Ecpas	2.06964e-14	0.853695	0.201	0.454	4.67075e-10	3	Ecpas
Bicd21	2.08022e-14	0.250632	0.031	0.146	4.69465e-10	3	Bicd2
Psme4	2.09808e-14	0.709402	0.227	0.505	4.73494e-10	3	Psme4
Zmiz11	2.13306e-14	0.691529	0.272	0.592	4.81388e-10	3	Zmiz1
Ubp1	2.14983e-14	0.790077	0.122	0.309	4.85173e-10	3	Ubp1
Dmtf1	2.1688e-14	0.79947	0.174	0.403	4.89454e-10	3	Dmtf1
Ythdf3	2.18788e-14	0.67139	0.27	0.594	4.93761e-10	3	Ythdf3
Strn	2.28997e-14	0.722634	0.127	0.314	5.168e-10	3	Strn
Traf3ip31	2.30214e-14	0.598669	0.267	0.586	5.19547e-10	3	Traf3ip3
Gm265322	2.30751e-14	0.566132	0.117	0.296	5.20758e-10	3	Gm26532
Dpp8	2.3248e-14	0.923348	0.138	0.337	5.24661e-10	3	Dpp8
Stx7	2.35425e-14	0.707039	0.064	0.205	5.31307e-10	3	Stx7
Nup93	2.39052e-14	0.160338	0.037	0.157	5.39492e-10	3	Nup93
Pip4p1	2.40901e-14	0.388889	0.053	0.185	5.43666e-10	3	Pip4p1
Heatr61	2.41815e-14	0.756547	0.096	0.261	5.45727e-10	3	Heatr6
Orc4	2.43762e-14	0.954082	0.162	0.382	5.50122e-10	3	Orc4
Slc37a31	2.45406e-14	0.788523	0.159	0.374	5.53833e-10	3	Slc37a3
Arhgap251	2.46323e-14	0.708867	0.244	0.531	5.55901e-10	3	Arhgap25
Zfp740	2.55751e-14	0.534201	0.072	0.219	5.77178e-10	3	Zfp740
Btbd101	2.5598e-14	0.819191	0.066	0.208	5.77696e-10	3	Btbd10
Rhot1	2.61682e-14	0.637706	0.085	0.241	5.90564e-10	3	Rhot1
Tbcd1	2.64131e-14	0.724824	0.121	0.303	5.9609e-10	3	Tbcd
Ppp2r2a	2.64343e-14	0.686593	0.273	0.599	5.96569e-10	3	Ppp2r2a
Nup107	2.82575e-14	0.349411	0.032	0.148	6.37716e-10	3	Nup107
Cers61	2.85491e-14	0.535167	0.125	0.309	6.44297e-10	3	Cers6
Strn4	2.86624e-14	0.485897	0.05	0.179	6.46853e-10	3	Strn4
Ppp4r1	2.88621e-14	0.604505	0.074	0.221	6.51361e-10	3	Ppp4r1
Foxj21	2.97036e-14	0.468584	0.037	0.156	6.70351e-10	3	Foxj2
Kat6a	2.98585e-14	0.613767	0.259	0.569	6.73848e-10	3	Kat6a
Serhl1	3.01133e-14	0.378597	0.024	0.133	6.79598e-10	3	Serhl
Sclt1	3.01998e-14	0.706035	0.071	0.215	6.81548e-10	3	Sclt1
Atad2	3.07821e-14	0.508438	0.238	0.51	6.9469e-10	3	Atad2
Cab39l	3.10889e-14	0.947642	0.135	0.329	7.01614e-10	3	Cab39l
Acsbg11	3.11113e-14	0.481363	0.105	0.273	7.0212e-10	3	Acsbg1
AI9879441	3.15119e-14	0.188594	0.021	0.127	7.11161e-10	3	AI987944
Kansl2	3.23288e-14	0.676573	0.055	0.188	7.29596e-10	3	Kansl2
Marf1	3.2531e-14	0.795458	0.151	0.359	7.34161e-10	3	Marf1
5430416N02Rik1	3.27194e-14	0.391446	0.04	0.162	7.38411e-10	3	5430416N02Rik
Slf1	3.28057e-14	0.911549	0.103	0.272	7.40359e-10	3	Slf1
Cbfa2t2	3.34013e-14	0.637422	0.145	0.345	7.53801e-10	3	Cbfa2t2
Exoc21	3.38237e-14	0.733372	0.26	0.568	7.63333e-10	3	Exoc2
Cenpj1	3.41187e-14	0.104597	0.037	0.156	7.69991e-10	3	Cenpj
Cnst1	3.41814e-14	0.472691	0.069	0.212	7.71406e-10	3	Cnst
Xrn2	3.51938e-14	0.383976	0.349	0.746	7.94254e-10	3	Xrn2
Rbm26	3.53841e-14	0.644486	0.256	0.558	7.98548e-10	3	Rbm26
Ptch11	3.56325e-14	0.392538	0.043	0.167	8.04154e-10	3	Ptch1
Per1	3.58388e-14	0.776564	0.124	0.309	8.08809e-10	3	Per1
Nin1	3.60365e-14	0.677927	0.191	0.43	8.13272e-10	3	Nin
Pigu	3.60393e-14	0.44819	0.045	0.17	8.13335e-10	3	Pigu
Lmbrd11	3.60961e-14	0.776018	0.191	0.433	8.14617e-10	3	Lmbrd1
Elovl61	3.64103e-14	0.433019	0.061	0.197	8.21707e-10	3	Elovl6
Rasgrp11	3.69728e-14	0.720611	0.219	0.483	8.34402e-10	3	Rasgrp1
Atm	3.71602e-14	0.779114	0.116	0.294	8.3863e-10	3	Atm
Slf2	3.73013e-14	0.702569	0.077	0.226	8.41815e-10	3	Slf2
Hivep31	3.77506e-14	0.502087	0.098	0.26	8.51956e-10	3	Hivep3
Ccnt1	3.78693e-14	0.745322	0.262	0.574	8.54635e-10	3	Ccnt1
Kdm5c	3.85037e-14	0.77163	0.207	0.464	8.6895e-10	3	Kdm5c
Chpt11	3.87019e-14	0.108155	0.031	0.144	8.73424e-10	3	Chpt1
Rad18	4.03616e-14	0.671455	0.076	0.223	9.1088e-10	3	Rad18
Fyn	4.0407e-14	0.886748	0.662	0.898	9.11905e-10	3	Fyn
Tnfaip81	4.13691e-14	0.322629	0.379	0.762	9.33619e-10	3	Tnfaip8
Taok3	4.19486e-14	0.774742	0.291	0.637	9.46696e-10	3	Taok3
Fbxo34	4.26747e-14	0.790557	0.124	0.307	9.63083e-10	3	Fbxo34
Kdsr	4.29689e-14	0.324671	0.05	0.178	9.69723e-10	3	Kdsr
Rexo52	4.42887e-14	0.638517	0.09	0.247	9.99508e-10	3	Rexo5
Rab2b1	4.45126e-14	0.356942	0.048	0.175	1.00456e-09	3	Rab2b
Cntln1	4.46043e-14	0.149829	0.051	0.179	1.00663e-09	3	Cntln
Rnf1491	4.46177e-14	0.68156	0.077	0.225	1.00693e-09	3	Rnf149
Fam45a2	4.48641e-14	0.141345	0.029	0.14	1.01249e-09	3	Fam45a
Tor1b	4.48848e-14	0.34367	0.043	0.167	1.01296e-09	3	Tor1b
Washc4	4.49005e-14	0.81205	0.124	0.307	1.01331e-09	3	Washc4
Ibtk1	4.49252e-14	0.425271	0.053	0.183	1.01387e-09	3	Ibtk
2003-08-01	4.49436e-14	0.741028	0.185	0.418	1.01429e-09	3	2003-08-01
Prmt3	4.69103e-14	0.726647	0.063	0.2	1.05867e-09	3	Prmt3
Cpeb41	4.69896e-14	0.777491	0.106	0.276	1.06046e-09	3	Cpeb4
Mex3c1	4.70158e-14	0.580369	0.059	0.194	1.06105e-09	3	Mex3c
Hexa	4.74887e-14	0.862505	0.063	0.2	1.07173e-09	3	Hexa
Tprkb1	4.82248e-14	0.107491	0.031	0.143	1.08834e-09	3	Tprkb
Ipo11	4.85018e-14	0.627156	0.066	0.206	1.09459e-09	3	Ipo11
Pspc1	4.89617e-14	0.904197	0.201	0.454	1.10497e-09	3	Pspc1
Wdr44	4.90711e-14	0.818028	0.183	0.417	1.10744e-09	3	Wdr44
Snap29	4.91841e-14	0.179838	0.037	0.154	1.10999e-09	3	Snap29
Hdac4	4.94333e-14	0.649578	0.195	0.435	1.11561e-09	3	Hdac4
Xpo4	4.97508e-14	0.836868	0.153	0.36	1.12278e-09	3	Xpo4
Gstcd	5.01276e-14	0.558005	0.042	0.163	1.13128e-09	3	Gstcd
Top2b	5.05719e-14	0.634281	0.285	0.619	1.14131e-09	3	Top2b
Map4	5.10511e-14	0.626825	0.26	0.564	1.15212e-09	3	Map4
Kif16b	5.10698e-14	0.776542	0.098	0.262	1.15254e-09	3	Kif16b
Hk21	5.22266e-14	0.244282	0.059	0.193	1.17865e-09	3	Hk2
Tax1bp12	5.26217e-14	0.245961	0.387	0.815	1.18757e-09	3	Tax1bp1
Ate1	5.26308e-14	0.83263	0.087	0.242	1.18777e-09	3	Ate1
Prep1	5.31941e-14	0.335361	0.05	0.177	1.20048e-09	3	Prep
Stk25	5.42757e-14	0.165285	0.048	0.174	1.22489e-09	3	Stk25
Ubfd1	5.46499e-14	0.376303	0.04	0.16	1.23334e-09	3	Ubfd1
Fbrsl11	5.62002e-14	0.661145	0.095	0.255	1.26833e-09	3	Fbrsl1
Zfp6461	5.64944e-14	0.685529	0.069	0.211	1.27496e-09	3	Zfp646
2001-08-01	5.6736e-14	0.286234	0.035	0.151	1.28042e-09	3	2001-08-01
Ctsc2	5.67628e-14	0.817255	0.212	0.47	1.28102e-09	3	Ctsc
Ranbp2	5.7139e-14	0.523447	0.275	0.594	1.28951e-09	3	Ranbp2
Myo18a	5.71611e-14	0.442994	0.056	0.188	1.29001e-09	3	Myo18a
Arnt	5.77338e-14	0.628556	0.146	0.346	1.30294e-09	3	Arnt
Rybp	5.84173e-14	1.00037	0.137	0.33	1.31836e-09	3	Rybp
Foxo31	5.84639e-14	0.796734	0.116	0.292	1.31941e-09	3	Foxo3
Trim34a	5.84733e-14	0.715218	0.111	0.283	1.31962e-09	3	Trim34a
Tmem184b1	5.95448e-14	0.502673	0.045	0.168	1.34381e-09	3	Tmem184b
Sgpl12	5.97926e-14	0.619725	0.068	0.208	1.3494e-09	3	Sgpl1
Atxn31	6.05602e-14	0.482097	0.063	0.199	1.36672e-09	3	Atxn3
Cd2ap	6.22743e-14	0.384984	0.074	0.217	1.40541e-09	3	Cd2ap
Borcs51	6.35188e-14	0.488373	0.047	0.171	1.43349e-09	3	Borcs5
Abhd17b	6.46247e-14	0.76893	0.154	0.359	1.45845e-09	3	Abhd17b
Dus21	6.46359e-14	0.297371	0.042	0.162	1.4587e-09	3	Dus2
Hif1an	6.54233e-14	0.470478	0.05	0.177	1.47647e-09	3	Hif1an
Prpf39	6.67318e-14	0.843713	0.167	0.386	1.506e-09	3	Prpf39
Bptf	6.74659e-14	0.565545	0.294	0.634	1.52257e-09	3	Bptf
Kif1b	6.75432e-14	0.724836	0.161	0.372	1.52431e-09	3	Kif1b
Wwp1	6.84579e-14	0.75143	0.124	0.305	1.54496e-09	3	Wwp1
Terf2	6.87471e-14	0.806334	0.09	0.247	1.55149e-09	3	Terf2
Bzw2	6.92688e-14	0.653013	0.167	0.377	1.56326e-09	3	Bzw2
Lnx21	6.96387e-14	0.924593	0.114	0.289	1.57161e-09	3	Lnx2
Ppp1r13b	6.98415e-14	0.726471	0.079	0.227	1.57618e-09	3	Ppp1r13b
Socs41	7.03622e-14	0.503747	0.079	0.226	1.58793e-09	3	Socs4
Nbas	7.05422e-14	0.608774	0.109	0.28	1.592e-09	3	Nbas
Nup205	7.10218e-14	0.411276	0.043	0.165	1.60282e-09	3	Nup205
Isg20l2	7.15956e-14	0.535005	0.039	0.157	1.61577e-09	3	Isg20l2
Suclg2	7.16032e-14	0.88723	0.095	0.255	1.61594e-09	3	Suclg2
Mbtd1	7.16997e-14	0.86207	0.175	0.399	1.61812e-09	3	Mbtd1
Far1	7.22016e-14	1.04515	0.164	0.381	1.62944e-09	3	Far1
Cyp20a11	7.51374e-14	0.21618	0.037	0.153	1.6957e-09	3	Cyp20a1
Ss18	7.54114e-14	0.755964	0.304	0.656	1.70188e-09	3	Ss18
Elk4	7.72316e-14	0.828437	0.145	0.343	1.74296e-09	3	Elk4
Map2k7	7.7499e-14	0.169456	0.039	0.156	1.749e-09	3	Map2k7
Nipal31	7.78628e-14	0.70163	0.076	0.221	1.75721e-09	3	Nipal3
Cep170	7.85921e-14	0.357546	0.064	0.201	1.77367e-09	3	Cep170
Ppp1r37	8.15662e-14	0.168002	0.04	0.159	1.84079e-09	3	Ppp1r37
Gcc2	8.22332e-14	0.90979	0.162	0.375	1.85584e-09	3	Gcc2
Amz21	8.28477e-14	0.690436	0.079	0.226	1.86971e-09	3	Amz2
Col4a3bp2	8.28733e-14	0.457506	0.31	0.657	1.87029e-09	3	Col4a3bp
Zmynd111	8.3787e-14	0.682474	0.227	0.497	1.8909e-09	3	Zmynd11
Helb	8.40449e-14	0.937973	0.064	0.201	1.89673e-09	3	Helb
Tmem241	8.4087e-14	0.408372	0.077	0.223	1.89768e-09	3	Tmem241
Gatad2a1	8.49154e-14	0.585838	0.293	0.631	1.91637e-09	3	Gatad2a
Vps13c1	8.49474e-14	0.740753	0.114	0.288	1.91709e-09	3	Vps13c
Aplp2	8.50666e-14	0.756466	0.233	0.503	1.91978e-09	3	Aplp2
Ppp6r21	8.55892e-14	0.5582	0.072	0.215	1.93158e-09	3	Ppp6r2
Uba71	8.56722e-14	0.480162	0.058	0.19	1.93345e-09	3	Uba7
Cars2	8.66058e-14	0.617575	0.048	0.173	1.95452e-09	3	Cars2
Hmbox1	8.66178e-14	0.734899	0.101	0.266	1.95479e-09	3	Hmbox1
Xlr4a1	8.66923e-14	0.345236	0.04	0.159	1.95647e-09	3	Xlr4a
Togaram11	8.709e-14	0.622523	0.116	0.291	1.96545e-09	3	Togaram1
Rassf2	8.71789e-14	0.579731	0.064	0.201	1.96745e-09	3	Rassf2
Klf13	8.71969e-14	0.572412	0.341	0.724	1.96786e-09	3	Klf13
Zfp346	8.85053e-14	0.476431	0.058	0.19	1.99739e-09	3	Zfp346
Lmbr1l	9.17668e-14	0.689181	0.13	0.317	2.07099e-09	3	Lmbr1l
Clcn51	9.24299e-14	0.478443	0.061	0.195	2.08596e-09	3	Clcn5
Sec23a2	9.28839e-14	0.386955	0.071	0.212	2.0962e-09	3	Sec23a
Cep1621	9.30435e-14	0.583106	0.059	0.192	2.09981e-09	3	Cep162
Yars	9.37553e-14	0.548788	0.068	0.207	2.11587e-09	3	Yars
Cemip21	9.44638e-14	0.913135	0.1	0.263	2.13186e-09	3	Cemip2
Mfap32	9.59073e-14	0.619018	0.05	0.176	2.16444e-09	3	Mfap3
Ece11	9.80269e-14	0.426027	0.124	0.297	2.21227e-09	3	Ece1
Utp41	9.8164e-14	0.731476	0.061	0.195	2.21537e-09	3	Utp4
Nf21	9.81956e-14	0.641824	0.114	0.287	2.21608e-09	3	Nf2
Brpf1	9.91683e-14	0.65847	0.039	0.156	2.23803e-09	3	Brpf1
Tank1	1.00983e-13	0.177144	0.342	0.663	2.27898e-09	3	Tank
Fam168a	1.03646e-13	0.609007	0.138	0.328	2.33909e-09	3	Fam168a
Elf4	1.05206e-13	0.775875	0.257	0.559	2.37429e-09	3	Elf4
Taok2	1.05419e-13	0.667281	0.053	0.181	2.37909e-09	3	Taok2
Trim561	1.05559e-13	0.803798	0.09	0.245	2.38225e-09	3	Trim56
Nr4a22	1.06013e-13	0.329732	0.259	0.527	2.39249e-09	3	Nr4a2
Npat	1.09111e-13	0.830701	0.093	0.251	2.46241e-09	3	Npat
Wdr7	1.10597e-13	0.642616	0.116	0.29	2.49595e-09	3	Wdr7
Rnf145	1.12486e-13	0.883121	0.185	0.417	2.53858e-09	3	Rnf145
Spata6	1.12831e-13	0.783672	0.129	0.312	2.54637e-09	3	Spata6
Stimate1	1.13184e-13	0.620484	0.047	0.169	2.55434e-09	3	Stimate
L3mbtl21	1.133e-13	0.126918	0.023	0.126	2.55696e-09	3	L3mbtl2
Lin9	1.15044e-13	0.352027	0.037	0.152	2.59631e-09	3	Lin9
Cd41	1.16741e-13	0.25861	0.217	0.445	2.63462e-09	3	Cd4
Tbc1d141	1.16825e-13	0.780936	0.121	0.298	2.6365e-09	3	Tbc1d14
Ap3m1	1.17284e-13	0.518987	0.053	0.18	2.64687e-09	3	Ap3m1
Bicral1	1.17572e-13	0.587439	0.105	0.268	2.65336e-09	3	Bicral
Ints14	1.17664e-13	0.140929	0.035	0.149	2.65544e-09	3	Ints14
Nisch	1.19995e-13	0.85384	0.211	0.467	2.70804e-09	3	Nisch
Adar1	1.2244e-13	0.875588	0.129	0.314	2.76322e-09	3	Adar
Hspa4	1.24464e-13	0.507163	0.33	0.703	2.80889e-09	3	Hspa4
Trp53bp21	1.24732e-13	0.139488	0.045	0.166	2.81495e-09	3	Trp53bp2
Traf62	1.25327e-13	1.00477	0.127	0.31	2.82837e-09	3	Traf6
Tiparp1	1.26254e-13	0.746309	0.116	0.289	2.8493e-09	3	Tiparp
Prim2	1.28241e-13	0.565567	0.066	0.202	2.89415e-09	3	Prim2
Nup160	1.29154e-13	0.492698	0.059	0.191	2.91474e-09	3	Nup160
Hsd17b111	1.29503e-13	0.320991	0.037	0.152	2.92263e-09	3	Hsd17b11
Elp2	1.29666e-13	0.526632	0.047	0.169	2.92631e-09	3	Elp2
Twf1	1.2975e-13	0.676045	0.047	0.169	2.92821e-09	3	Twf1
Slc7a6os	1.33083e-13	0.607086	0.085	0.235	3.00341e-09	3	Slc7a6os
Uba6	1.33384e-13	0.884257	0.127	0.309	3.01022e-09	3	Uba6
Utp151	1.33502e-13	0.116974	0.031	0.14	3.01288e-09	3	Utp15
Lztfl12	1.33734e-13	0.509206	0.061	0.194	3.01812e-09	3	Lztfl1
Jade21	1.34795e-13	0.743423	0.072	0.214	3.04204e-09	3	Jade2
Plekhm21	1.35954e-13	0.700287	0.066	0.202	3.06821e-09	3	Plekhm2
Ift801	1.36127e-13	0.674622	0.076	0.218	3.07211e-09	3	Ift80
Nol9	1.36547e-13	0.144595	0.029	0.137	3.0816e-09	3	Nol9
Apc	1.36901e-13	0.821015	0.241	0.524	3.08958e-09	3	Apc
Zfp984	1.37743e-13	0.391421	0.051	0.177	3.10858e-09	3	Zfp984
Trip11	1.3816e-13	0.679737	0.291	0.629	3.118e-09	3	Trip11
Pcyt2	1.38301e-13	0.763071	0.055	0.183	3.12118e-09	3	Pcyt2
Tmem1352	1.39166e-13	0.776261	0.217	0.474	3.1407e-09	3	Tmem135
Gpatch2l1	1.39278e-13	0.639076	0.074	0.215	3.14323e-09	3	Gpatch2l
Pi4ka	1.39713e-13	0.926254	0.188	0.421	3.15305e-09	3	Pi4ka
Srgap32	1.40262e-13	0.384251	0.13	0.307	3.16543e-09	3	Srgap3
4930523C07Rik	1.40301e-13	0.434492	0.318	0.669	3.16632e-09	3	4930523C07Rik
Galnt12	1.40446e-13	0.21885	0.048	0.172	3.16959e-09	3	Galnt12
Mboat71	1.40779e-13	0.347969	0.043	0.163	3.17711e-09	3	Mboat7
Zfp9421	1.41628e-13	0.806453	0.085	0.236	3.19625e-09	3	Zfp942
Tex101	1.48358e-13	0.675997	0.077	0.222	3.34815e-09	3	Tex10
Gfod11	1.48646e-13	0.676267	0.145	0.338	3.35464e-09	3	Gfod1
Acap2	1.49654e-13	0.890879	0.219	0.482	3.37739e-09	3	Acap2
Pcid2	1.51032e-13	0.463821	0.034	0.146	3.40849e-09	3	Pcid2
Nfatc2ip	1.51091e-13	0.336319	0.035	0.148	3.40983e-09	3	Nfatc2ip
Foxn2	1.5195e-13	0.680918	0.124	0.302	3.4292e-09	3	Foxn2
Clpb	1.52308e-13	0.20053	0.032	0.143	3.4373e-09	3	Clpb
Oas1a1	1.52368e-13	0.230789	0.042	0.16	3.43864e-09	3	Oas1a
Rcor1	1.56995e-13	0.762599	0.227	0.493	3.54307e-09	3	Rcor1
Ttc14	1.57233e-13	0.725352	0.259	0.558	3.54844e-09	3	Ttc14
Ap3s2	1.62314e-13	0.356648	0.04	0.157	3.66311e-09	3	Ap3s2
Colgalt11	1.62629e-13	0.475172	0.039	0.154	3.67022e-09	3	Colgalt1
Nup155	1.62829e-13	0.713171	0.051	0.177	3.67473e-09	3	Nup155
Cln32	1.64571e-13	0.38568	0.068	0.204	3.71405e-09	3	Cln3
Cc2d1b	1.64934e-13	0.37944	0.042	0.16	3.72223e-09	3	Cc2d1b
Aars	1.67135e-13	0.581815	0.055	0.182	3.7719e-09	3	Aars
Gsk3b1	1.67401e-13	0.587347	0.318	0.685	3.7779e-09	3	Gsk3b
Slc38a9	1.69749e-13	0.392227	0.085	0.234	3.8309e-09	3	Slc38a9
Wdr5	1.69947e-13	0.391826	0.031	0.14	3.83536e-09	3	Wdr5
Zfp280c	1.72833e-13	0.763726	0.103	0.265	3.9005e-09	3	Zfp280c
Mgat4a1	1.78667e-13	0.737204	0.13	0.313	4.03216e-09	3	Mgat4a
Usp251	1.80567e-13	0.526292	0.331	0.703	4.07505e-09	3	Usp25
Frrs1	1.81207e-13	0.545037	0.08	0.226	4.08949e-09	3	Frrs1
Sec24b	1.82941e-13	0.956236	0.159	0.368	4.12861e-09	3	Sec24b
Rasa21	1.83524e-13	0.667096	0.24	0.519	4.14176e-09	3	Rasa2
Nipsnap1	1.86406e-13	0.727954	0.042	0.16	4.20681e-09	3	Nipsnap1
Tusc2	1.89234e-13	0.144076	0.021	0.122	4.27063e-09	3	Tusc2
Cdadc11	1.899e-13	0.485255	0.042	0.159	4.28567e-09	3	Cdadc1
Mcm3ap1	1.91077e-13	0.514489	0.053	0.179	4.31223e-09	3	Mcm3ap
Fam120b	1.9168e-13	0.918575	0.101	0.263	4.32582e-09	3	Fam120b
Ncoa5	1.9385e-13	0.544519	0.053	0.179	4.37481e-09	3	Ncoa5
A630001G21Rik1	1.94645e-13	0.691864	0.088	0.24	4.39275e-09	3	A630001G21Rik
Rabgap1	1.95085e-13	0.927026	0.15	0.348	4.40268e-09	3	Rabgap1
Ralgapa1	1.96985e-13	0.706052	0.265	0.569	4.44556e-09	3	Ralgapa1
Gm128401	1.97976e-13	0.356816	0.093	0.245	4.46793e-09	3	Gm12840
Wdr922	2.0005e-13	0.12119	0.024	0.128	4.51473e-09	3	Wdr92
Smim4	2.00077e-13	0.842466	0.1	0.26	4.51533e-09	3	Smim4
Slc23a2	2.01689e-13	0.671848	0.09	0.242	4.55172e-09	3	Slc23a2
Lin52	2.02567e-13	0.591877	0.087	0.237	4.57154e-09	3	Lin52
Slc25a251	2.03005e-13	0.485421	0.066	0.201	4.58141e-09	3	Slc25a25
Psen1	2.04918e-13	0.828166	0.167	0.381	4.62459e-09	3	Psen1
Pik3r1	2.05708e-13	0.634659	0.289	0.606	4.64241e-09	3	Pik3r1
Setdb2	2.10971e-13	0.225031	0.053	0.178	4.76119e-09	3	Setdb2
Pias2	2.127e-13	0.754396	0.161	0.368	4.80021e-09	3	Pias2
Eri3	2.13244e-13	0.867213	0.072	0.212	4.81249e-09	3	Eri3
Ndrg3	2.16734e-13	0.867186	0.074	0.215	4.89125e-09	3	Ndrg3
Map111	2.19929e-13	0.283288	0.035	0.148	4.96336e-09	3	Map11
Isy11	2.23589e-13	0.406948	0.355	0.732	5.04597e-09	3	Isy1
Ap1g1	2.28524e-13	0.882367	0.174	0.393	5.15732e-09	3	Ap1g1
Ahi1	2.294e-13	0.887897	0.105	0.267	5.1771e-09	3	Ahi1
Prkcz1	2.29609e-13	0.671588	0.072	0.212	5.18181e-09	3	Prkcz
Agk	2.31982e-13	0.55679	0.074	0.214	5.23537e-09	3	Agk
Ppcdc2	2.33375e-13	0.297779	0.051	0.176	5.26682e-09	3	Ppcdc
Ints3	2.349e-13	0.268552	0.032	0.142	5.30123e-09	3	Ints3
Smg7	2.36226e-13	0.640076	0.259	0.557	5.33114e-09	3	Smg7
Tubgcp51	2.3911e-13	0.291606	0.05	0.172	5.39624e-09	3	Tubgcp5
Gpkow	2.39562e-13	0.662285	0.076	0.217	5.40643e-09	3	Gpkow
Srgap2	2.40534e-13	0.468397	0.281	0.594	5.42836e-09	3	Srgap2
Zfp598	2.44813e-13	0.233282	0.031	0.139	5.52494e-09	3	Zfp598
Chfr	2.48393e-13	0.882111	0.199	0.443	5.60573e-09	3	Chfr
Ikbke1	2.53212e-13	0.522851	0.068	0.203	5.71449e-09	3	Ikbke
Mynn2	2.58144e-13	0.368564	0.051	0.175	5.82579e-09	3	Mynn
Cd200r41	2.58412e-13	0.366617	0.05	0.172	5.83184e-09	3	Cd200r4
Spidr	2.61015e-13	0.678994	0.125	0.303	5.8906e-09	3	Spidr
Tbc1d8b1	2.64175e-13	0.670874	0.037	0.15	5.9619e-09	3	Tbc1d8b
Dpy19l11	2.68256e-13	0.760805	0.056	0.184	6.054e-09	3	Dpy19l1
Scap	2.68518e-13	0.723352	0.042	0.158	6.05992e-09	3	Scap
Josd1	2.68777e-13	0.462824	0.034	0.144	6.06575e-09	3	Josd1
Prpf3	2.72759e-13	0.575282	0.053	0.178	6.15563e-09	3	Prpf3
Arhgef71	2.74383e-13	0.604989	0.063	0.195	6.19229e-09	3	Arhgef7
Cdc16	2.75484e-13	0.386958	0.034	0.144	6.21713e-09	3	Cdc16
Ddb2	2.79141e-13	0.656151	0.096	0.253	6.29966e-09	3	Ddb2
Heca	2.8276e-13	0.647903	0.219	0.474	6.38134e-09	3	Heca
Stk38	2.83283e-13	0.855848	0.214	0.466	6.39312e-09	3	Stk38
Atp9b1	2.88011e-13	0.597434	0.257	0.548	6.49982e-09	3	Atp9b
Zfp110	2.90969e-13	0.555098	0.064	0.197	6.5666e-09	3	Zfp110
Iqsec11	2.9134e-13	0.800369	0.1	0.259	6.57497e-09	3	Iqsec1
Gpn11	2.9186e-13	0.231694	0.026	0.129	6.58671e-09	3	Gpn1
Ell1	3.03146e-13	0.794559	0.072	0.211	6.84141e-09	3	Ell
Synj22	3.03819e-13	0.442753	0.043	0.161	6.85658e-09	3	Synj2
Lats21	3.07727e-13	0.713984	0.132	0.314	6.94479e-09	3	Lats2
Slc43a21	3.0872e-13	0.661045	0.066	0.2	6.96718e-09	3	Slc43a2
Zcchc10	3.08879e-13	0.370594	0.029	0.135	6.97079e-09	3	Zcchc10
Ddx55	3.09519e-13	0.298875	0.042	0.158	6.98523e-09	3	Ddx55
Gpr18	3.11091e-13	0.626857	0.088	0.238	7.02069e-09	3	Gpr18
Ubap1	3.11113e-13	0.994	0.114	0.284	7.0212e-09	3	Ubap1
Lztr1	3.24015e-13	0.177012	0.035	0.146	7.31237e-09	3	Lztr1
Haghl1	3.25327e-13	0.327983	0.023	0.123	7.34198e-09	3	Haghl
Clk4	3.2883e-13	0.86463	0.195	0.432	7.42103e-09	3	Clk4
Dram2	3.28945e-13	0.485496	0.063	0.194	7.42364e-09	3	Dram2
Foxk2	3.31151e-13	0.440057	0.053	0.177	7.47342e-09	3	Foxk2
Dnah81	3.32528e-13	0.630957	0.069	0.205	7.50449e-09	3	Dnah8
Ube2g1	3.33259e-13	0.823146	0.241	0.522	7.52099e-09	3	Ube2g1
Slk	3.34435e-13	1.02062	0.204	0.452	7.54754e-09	3	Slk
Tubgcp41	3.35181e-13	0.853506	0.105	0.267	7.56437e-09	3	Tubgcp4
Syne3	3.36894e-13	0.170652	0.035	0.146	7.60303e-09	3	Syne3
Scly1	3.43816e-13	0.487693	0.063	0.194	7.75925e-09	3	Scly
Lonp1	3.46587e-13	0.567476	0.031	0.138	7.82177e-09	3	Lonp1
Cul2	3.52563e-13	0.945951	0.158	0.361	7.95664e-09	3	Cul2
Rnf1301	3.58715e-13	0.504726	0.069	0.205	8.09547e-09	3	Rnf130
Piezo1	3.58908e-13	0.688337	0.095	0.248	8.09983e-09	3	Piezo1
Nek62	3.60208e-13	0.35549	0.04	0.154	8.12918e-09	3	Nek6
Zswim42	3.61091e-13	0.71327	0.059	0.188	8.14911e-09	3	Zswim4
Dgkh2	3.67272e-13	0.626621	0.217	0.462	8.28859e-09	3	Dgkh
Cpt1a1	3.68945e-13	0.35642	0.045	0.163	8.32634e-09	3	Cpt1a
Lcp22	3.70528e-13	0.382469	0.336	0.705	8.36208e-09	3	Lcp2
Zzz31	3.72879e-13	1.0124	0.141	0.332	8.41514e-09	3	Zzz3
Frs2	3.80022e-13	0.995061	0.141	0.332	8.57633e-09	3	Frs2
Usp10	3.85009e-13	0.826129	0.079	0.221	8.68888e-09	3	Usp10
Med26	3.88263e-13	0.484065	0.048	0.168	8.76232e-09	3	Med26
Sdad1	3.91201e-13	0.319748	0.043	0.16	8.82863e-09	3	Sdad1
Cep164	4.05235e-13	0.212253	0.042	0.157	9.14535e-09	3	Cep164
Tnrc18	4.06865e-13	0.958885	0.148	0.344	9.18212e-09	3	Tnrc18
Arntl1	4.08948e-13	0.799334	0.148	0.341	9.22913e-09	3	Arntl
Snx25	4.09621e-13	0.616055	0.129	0.307	9.24433e-09	3	Snx25
Cyld1	4.10911e-13	0.506853	0.32	0.674	9.27344e-09	3	Cyld
Ttll5	4.18337e-13	0.891806	0.068	0.202	9.44103e-09	3	Ttll5
Ubap2	4.22356e-13	0.8951	0.186	0.414	9.53174e-09	3	Ubap2
[truncated: 1,837 more rows]

## Sheet: (4)Prolif_Tcell
Gene	p_val	avg_log2FC	pct.1	pct.2	p_val_adj	cluster	gene
Stmn1	0	5.08619	0.939	0.097	0	4	Stmn1
Pclaf	0	5.70505	0.85	0.034	0	4	Pclaf
Mki67	0	4.47448	0.903	0.133	0	4	Mki67
Smc2	0	3.52743	0.889	0.14	0	4	Smc2
Diaph3	0	3.21033	0.886	0.158	0	4	Diaph3
Spc24	0	5.38619	0.738	0.023	0	4	Spc24
Cks1b	0	4.53	0.764	0.051	0	4	Cks1b
Clspn	0	4.72567	0.74	0.041	0	4	Clspn
Mcm5	0	3.51832	0.776	0.079	0	4	Mcm5
Top2a	0	3.95755	0.901	0.204	0	4	Top2a
Nusap1	0	4.90935	0.73	0.034	0	4	Nusap1
Knl1	0	5.22459	0.718	0.026	0	4	Knl1
Cdca8	0	4.84778	0.731	0.039	0	4	Cdca8
Birc5	0	5.48252	0.721	0.031	0	4	Birc5
Cit	0	4.76337	0.711	0.026	0	4	Cit
Cdk1	0	4.67501	0.721	0.037	0	4	Cdk1
Mcm3	0	3.14812	0.808	0.126	0	4	Mcm3
Asf1b	0	4.5859	0.716	0.035	0	4	Asf1b
Gmnn	0	2.91704	0.828	0.152	0	4	Gmnn
Kif11	0	4.59457	0.73	0.055	0	4	Kif11
Tacc3	0	4.66478	0.707	0.033	0	4	Tacc3
Rrm1	0	2.71566	0.801	0.129	0	4	Rrm1
Tpx2	0	5.1023	0.702	0.033	0	4	Tpx2
Lig1	0	2.86048	0.811	0.145	0	4	Lig1
Tyms	0	3.58575	0.759	0.097	0	4	Tyms
Tk1	0	4.34254	0.704	0.043	0	4	Tk1
Rrm2	0	5.5231	0.689	0.03	0	4	Rrm2
Mcm7	0	3.13251	0.747	0.095	0	4	Mcm7
Hells	0	2.80136	0.774	0.126	0	4	Hells
Ncapg2	0	3.83489	0.697	0.049	0	4	Ncapg2
Cenpp	0	4.70998	0.673	0.03	0	4	Cenpp
Cenpe	0	4.47376	0.68	0.039	0	4	Cenpe
Ncapd2	0	3.2348	0.701	0.064	0	4	Ncapd2
Cenpw	0	3.18045	0.709	0.076	0	4	Cenpw
Brip1	0	4.62018	0.66	0.029	0	4	Brip1
Rad51	0	4.93707	0.653	0.025	0	4	Rad51
Prc1	0	3.82517	0.701	0.076	0	4	Prc1
Rfc4	0	3.21776	0.69	0.069	0	4	Rfc4
Prim1	0	3.20792	0.687	0.067	0	4	Prim1
Kif4	0	5.59305	0.636	0.016	0	4	Kif4
Dtl	0	3.35133	0.69	0.075	0	4	Dtl
Ccna2	0	6.0715	0.629	0.014	0	4	Ccna2
Uhrf1	0	4.41955	0.638	0.034	0	4	Uhrf1
Hist1h1b	0	5.15751	0.639	0.042	0	4	Hist1h1b
Cenpf	0	5.45298	0.614	0.023	0	4	Cenpf
Cdca3	0	5.2926	0.609	0.018	0	4	Cdca3
Dlgap5	0	4.14019	0.626	0.037	0	4	Dlgap5
Bub1b	0	4.80147	0.605	0.023	0	4	Bub1b
Ncapg	0	4.40393	0.612	0.03	0	4	Ncapg
Neil3	0	5.76636	0.597	0.016	0	4	Neil3
Ccnb2	0	5.07242	0.602	0.024	0	4	Ccnb2
Cenph	0	5.12279	0.592	0.016	0	4	Cenph
Atad5	0	3.16747	0.641	0.069	0	4	Atad5
Ube2c	0	5.14987	0.616	0.044	0	4	Ube2c
Brca1	0	4.66296	0.595	0.027	0	4	Brca1
Ndc80	0	3.41951	0.616	0.051	0	4	Ndc80
Hmmr	0	6.05247	0.575	0.011	0	4	Hmmr
Cep55	0	4.68685	0.587	0.023	0	4	Cep55
Cenpk	0	4.20982	0.585	0.027	0	4	Cenpk
Chaf1a	0	3.72903	0.592	0.036	0	4	Chaf1a
Fbxo5	0	4.44843	0.582	0.028	0	4	Fbxo5
Shcbp1	0	5.27685	0.568	0.015	0	4	Shcbp1
Ncaph	0	3.95229	0.582	0.032	0	4	Ncaph
Bub1	0	6.17288	0.558	0.011	0	4	Bub1
Spc25	0	5.00751	0.566	0.02	0	4	Spc25
Ect2	0	4.32386	0.57	0.027	0	4	Ect2
Aurkb	0	5.21047	0.556	0.017	0	4	Aurkb
Mad2l1	0	3.09261	0.588	0.052	0	4	Mad2l1
Kif22	0	4.49962	0.558	0.023	0	4	Kif22
Cdc45	0	5.13631	0.551	0.017	0	4	Cdc45
Rad51ap1	0	5.725	0.544	0.011	0	4	Rad51ap1
Kif23	0	3.25214	0.58	0.049	0	4	Kif23
Cenpm	0	4.84457	0.543	0.019	0	4	Cenpm
Cdca2	0	4.22192	0.551	0.031	0	4	Cdca2
Dhfr	0	3.84489	0.549	0.036	0	4	Dhfr
Arhgap11a	0	3.23014	0.554	0.043	0	4	Arhgap11a
Ckap2	0	4.21072	0.532	0.025	0	4	Ckap2
Pole	0	3.92051	0.534	0.028	0	4	Pole
Depdc1a	0	4.72795	0.519	0.017	0	4	Depdc1a
Knstrn	0	3.4206	0.544	0.043	0	4	Knstrn
Ckap2l	0	5.57057	0.495	0.011	0	4	Ckap2l
Mis18bp1	0	4.33942	0.503	0.021	0	4	Mis18bp1
Fignl1	0	4.04395	0.503	0.024	0	4	Fignl1
Hist1h2ae	0	4.96662	0.51	0.032	0	4	Hist1h2ae
Stil	0	4.82303	0.491	0.015	0	4	Stil
Anln	0	5.0301	0.488	0.017	0	4	Anln
Kntc1	0	5.69759	0.48	0.01	0	4	Kntc1
Kifc1	0	4.55024	0.485	0.018	0	4	Kifc1
Gins21	0	3.22384	0.5	0.035	0	4	Gins2
Timeless	0	3.40602	0.5	0.035	0	4	Timeless
Esco2	0	6.14572	0.473	0.008	0	4	Esco2
Ska1	0	6.39139	0.471	0.007	0	4	Ska1
Nuf2	0	5.1419	0.473	0.011	0	4	Nuf2
Aspm	0	5.67201	0.473	0.012	0	4	Aspm
Hist1h3c	0	6.02859	0.468	0.01	0	4	Hist1h3c
Sgo2a	0	4.80696	0.468	0.014	0	4	Sgo2a
Cdc20	0	4.61973	0.476	0.022	0	4	Cdc20
Ccnb1	0	4.81473	0.474	0.023	0	4	Ccnb1
Spag5	0	4.47367	0.468	0.019	0	4	Spag5
Mastl1	0	3.45829	0.473	0.025	0	4	Mastl
Trip13	0	4.44199	0.457	0.011	0	4	Trip13
Melk	0	5.01816	0.459	0.015	0	4	Melk
E2f7	0	6.10227	0.451	0.009	0	4	E2f7
Zwilch	0	4.02038	0.457	0.021	0	4	Zwilch
Cip2a	0	3.79899	0.459	0.023	0	4	Cip2a
Cdkn3	0	4.99514	0.452	0.018	0	4	Cdkn3
Tcf19	0	4.34921	0.444	0.02	0	4	Tcf19
Sgo1	0	5.33891	0.434	0.011	0	4	Sgo1
Pbk	0	5.91632	0.425	0.008	0	4	Pbk
Ccnf	0	3.90924	0.434	0.021	0	4	Ccnf
Polq	0	4.87867	0.423	0.011	0	4	Polq
Plk1	0	5.35115	0.42	0.011	0	4	Plk1
Spdl1	0	4.277	0.412	0.016	0	4	Spdl1
Cdca5	0	5.5873	0.393	0.008	0	4	Cdca5
E2f8	0	5.07982	0.391	0.009	0	4	E2f8
Kif14	0	5.72534	0.381	0.006	0	4	Kif14
Mybl21	0	4.26411	0.384	0.01	0	4	Mybl2
Cdc6	0	5.61146	0.364	0.007	0	4	Cdc6
Mxd3	0	5.80607	0.361	0.008	0	4	Mxd3
Kif2c	0	6.19885	0.347	0.006	0	4	Kif2c
Mcm10	0	5.50283	0.345	0.007	0	4	Mcm10
Pimreg	0	5.97992	0.33	0.006	0	4	Pimreg
Ttk	2.64123e-307	4.9048	0.349	0.009	5.96074e-303	4	Ttk
Bard11	1.04467e-306	3.07264	0.541	0.046	2.35761e-302	4	Bard1
Cenpi	2.7541e-305	4.22019	0.366	0.011	6.21545e-301	4	Cenpi
Kif20a	7.07233e-305	5.26717	0.345	0.008	1.59608e-300	4	Kif20a
Parpbp	2.69602e-299	4.66017	0.364	0.012	6.08438e-295	4	Parpbp
Pmf1	3.21984e-299	2.80989	0.662	0.083	7.26654e-295	4	Pmf1
Kif18b	6.78214e-299	5.3353	0.332	0.007	1.53059e-294	4	Kif18b
Foxm11	1.73342e-298	3.98358	0.369	0.013	3.91198e-294	4	Foxm1
Ccdc34	2.91529e-298	2.89261	0.634	0.075	6.57922e-294	4	Ccdc34
Hist1h2ap	4.1239e-297	4.70033	0.418	0.023	9.30682e-293	4	Hist1h2ap
Cenpn	8.0302e-297	3.76329	0.371	0.013	1.81226e-292	4	Cenpn
Kif20b	4.34446e-294	2.85143	0.656	0.085	9.80457e-290	4	Kif20b
Ticrr	2.11104e-293	3.90341	0.401	0.019	4.7642e-289	4	Ticrr
E2f1	2.85302e-292	3.87682	0.422	0.023	6.4387e-288	4	E2f1
Exo1	9.04105e-292	5.20712	0.327	0.007	2.04038e-287	4	Exo1
Rad51b	1.40248e-291	2.60918	0.813	0.155	3.16512e-287	4	Rad51b
Sapcd2	1.07791e-290	6.07161	0.311	0.006	2.43262e-286	4	Sapcd2
Fen1	1.50598e-289	2.67741	0.66	0.085	3.3987e-285	4	Fen1
Nek2	2.27583e-289	5.87936	0.301	0.004	5.13609e-285	4	Nek2
Rad54l	9.08786e-288	4.74951	0.349	0.011	2.05095e-283	4	Rad54l
Efcab11	1.11542e-285	4.13372	0.386	0.018	2.51727e-281	4	Efcab11
Rad54b	2.73951e-284	5.29112	0.313	0.007	6.18252e-280	4	Rad54b
Tuba1b	1.03294e-283	3.24644	0.903	0.298	2.33115e-279	4	Tuba1b
Rfc5	1.4409e-281	2.69941	0.611	0.072	3.25182e-277	4	Rfc5
Nrm	2.55663e-279	3.10554	0.524	0.049	5.76981e-275	4	Nrm
Tipin	1.289e-277	2.52846	0.781	0.151	2.90902e-273	4	Tipin
Aunip	5.62911e-274	5.54256	0.289	0.005	1.27038e-269	4	Aunip
Dscc1	5.77173e-272	4.55406	0.304	0.007	1.30256e-267	4	Dscc1
Pola1	2.81392e-269	2.71582	0.84	0.202	6.35046e-265	4	Pola1
Hmgn2	8.72441e-266	2.70388	0.82	0.191	1.96893e-261	4	Hmgn2
Plk41	8.16978e-265	2.37777	0.645	0.089	1.84376e-260	4	Plk4
Hirip3	8.19917e-265	2.63852	0.553	0.06	1.85039e-260	4	Hirip3
Ulbp1	5.5662e-263	2.92681	0.554	0.064	1.25618e-258	4	Ulbp1
Racgap1	1.53591e-262	2.70178	0.718	0.128	3.46624e-258	4	Racgap1
Hmgb2	6.87274e-262	2.82635	0.971	0.665	1.55104e-257	4	Hmgb2
Blm1	1.31932e-260	2.33407	0.624	0.083	2.97744e-256	4	Blm
Fancd2	1.14641e-259	4.61782	0.316	0.01	2.58722e-255	4	Fancd2
Zgrf1	9.49538e-258	2.72562	0.517	0.053	2.14292e-253	4	Zgrf1
Zfp367	1.23323e-257	2.57031	0.646	0.096	2.78316e-253	4	Zfp367
Cenps	3.87965e-256	3.73383	0.374	0.021	8.7556e-252	4	Cenps
Chek1	1.85534e-253	4.7624	0.31	0.01	4.18713e-249	4	Chek1
Aurka	2.44619e-253	3.93985	0.361	0.019	5.52056e-249	4	Aurka
Prr11	9.2993e-253	4.96893	0.298	0.008	2.09867e-248	4	Prr11
Orc6	1.3584e-252	2.36881	0.721	0.129	3.06563e-248	4	Orc6
Hist1h2bj	7.4498e-250	4.12166	0.352	0.018	1.68127e-245	4	Hist1h2bj
Kif151	1.06452e-249	2.51942	0.73	0.142	2.40242e-245	4	Kif15
Hist1h2ab	1.86907e-249	5.63902	0.277	0.006	4.21811e-245	4	Hist1h2ab
Hist1h2bm	8.79701e-249	5.24697	0.276	0.006	1.98531e-244	4	Hist1h2bm
Orc1	2.38498e-248	2.93083	0.454	0.04	5.38242e-244	4	Orc1
Dut1	2.68228e-246	2.60452	0.905	0.338	6.05337e-242	4	Dut
Incenp	2.76471e-245	2.58838	0.759	0.166	6.2394e-241	4	Incenp
BC030867	1.41124e-244	6.44682	0.259	0.004	3.1849e-240	4	BC030867
Mms22l	1.08804e-243	2.38797	0.716	0.131	2.45549e-239	4	Mms22l
Espl1	4.0519e-243	5.06251	0.267	0.005	9.14433e-239	4	Espl1
Ska3	3.60615e-242	4.25015	0.304	0.011	8.13836e-238	4	Ska3
Prim21	8.10618e-242	2.19486	0.706	0.124	1.8294e-237	4	Prim2
Rmi2	9.78985e-241	2.40425	0.529	0.061	2.20937e-236	4	Rmi2
Hmgb3	3.33024e-240	2.57026	0.612	0.089	7.51569e-236	4	Hmgb3
E2f2	6.84342e-240	2.70527	0.502	0.055	1.54442e-235	4	E2f2
Ube2t	6.70935e-239	2.69259	0.515	0.058	1.51417e-234	4	Ube2t
Mcm2	9.80927e-239	2.58091	0.565	0.074	2.21376e-234	4	Mcm2
H2afz	6.40959e-237	2.21304	0.966	0.732	1.44652e-232	4	H2afz
Depdc1b	2.01951e-236	5.4752	0.25	0.004	4.55763e-232	4	Depdc1b
Traip	1.26674e-233	4.13369	0.299	0.011	2.85878e-229	4	Traip
Poc1a	3.53989e-233	3.19047	0.333	0.017	7.98881e-229	4	Poc1a
Pold1	9.21665e-232	2.52052	0.471	0.048	2.08001e-227	4	Pold1
Hist1h2af	6.6091e-231	6.48728	0.24	0.003	1.49154e-226	4	Hist1h2af
Dnmt1	7.64392e-228	2.19707	0.838	0.226	1.72508e-223	4	Dnmt1
Cep128	3.49571e-227	2.19871	0.743	0.153	7.88912e-223	4	Cep128
Troap	8.194e-227	5.82834	0.24	0.004	1.84922e-222	4	Troap
Ptma	1.23336e-226	1.71066	0.986	0.892	2.78345e-222	4	Ptma
Cdc25c	2.10061e-226	4.50785	0.262	0.007	4.74065e-222	4	Cdc25c
Tubb5	1.48483e-224	2.74403	0.952	0.573	3.35097e-220	4	Tubb5
Brca21	1.96642e-224	2.81473	0.444	0.044	4.43782e-220	4	Brca2
Hist1h4d	5.36184e-224	3.0258	0.607	0.103	1.21006e-219	4	Hist1h4d
Rfc3	1.05027e-221	2.31915	0.607	0.097	2.37024e-217	4	Rfc3
Eldr	1.33403e-221	4.81635	0.247	0.005	3.01063e-217	4	Eldr
Tfdp1	2.21368e-219	2.21696	0.719	0.144	4.99583e-215	4	Tfdp1
Chaf1b	1.76561e-216	2.51415	0.486	0.058	3.98464e-212	4	Chaf1b
Ska21	7.23619e-215	2.3248	0.493	0.06	1.63306e-210	4	Ska2
Ran	3.45742e-214	1.92798	0.935	0.61	7.8027e-210	4	Ran
Ccdc18	1.29697e-213	3.77676	0.291	0.013	2.92699e-209	4	Ccdc18
Wdr761	1.62817e-211	2.1594	0.646	0.117	3.67445e-207	4	Wdr76
Tmpo	1.00161e-210	2.0172	0.923	0.379	2.26044e-206	4	Tmpo
Cks2	2.19272e-208	2.49894	0.794	0.224	4.94852e-204	4	Cks2
Lockd	5.97883e-208	1.98368	0.803	0.208	1.3493e-203	4	Lockd
Zranb31	3.90123e-207	3.19344	0.344	0.025	8.8043e-203	4	Zranb3
Fanci	2.08271e-206	3.30049	0.298	0.015	4.70027e-202	4	Fanci
Gins1	5.20905e-206	3.24576	0.338	0.024	1.17558e-201	4	Gins1
H2afx	1.10726e-205	2.99867	0.692	0.169	2.49885e-201	4	H2afx
Wdhd11	2.39034e-205	2.27772	0.512	0.07	5.39451e-201	4	Wdhd1
Anapc15	8.99533e-205	2.04736	0.577	0.09	2.03007e-200	4	Anapc15
Alyref	3.50629e-204	2.03802	0.84	0.257	7.91299e-200	4	Alyref
Cdca7	9.89432e-204	3.0771	0.357	0.029	2.23295e-199	4	Cdca7
Topbp11	3.30388e-203	1.82829	0.791	0.194	7.4562e-199	4	Topbp1
Hjurp	6.11791e-203	2.0506	0.757	0.18	1.38069e-198	4	Hjurp
Kif18a	1.39719e-202	2.31092	0.498	0.066	3.15318e-198	4	Kif18a
Ppil1	6.22747e-202	1.87911	0.684	0.133	1.40541e-197	4	Ppil1
Hmgb1	1.26687e-201	1.59889	0.973	0.772	2.85906e-197	4	Hmgb1
Selenoh	1.42236e-201	2.10729	0.857	0.294	3.20998e-197	4	Selenoh
Cbx51	2.87755e-201	1.8452	0.832	0.226	6.49405e-197	4	Cbx5
Lrr1	2.05276e-200	5.84053	0.211	0.003	4.63268e-196	4	Lrr1
Chtf18	4.6239e-198	3.67647	0.255	0.01	1.04352e-193	4	Chtf18
Dna2	4.57196e-197	3.86096	0.289	0.016	1.0318e-192	4	Dna2
Mcm4	6.91091e-197	2.01062	0.735	0.173	1.55965e-192	4	Mcm4
Rnaseh2b	1.79263e-196	1.87751	0.638	0.117	4.04561e-192	4	Rnaseh2b
Ezh21	9.81537e-196	1.86368	0.898	0.315	2.21513e-191	4	Ezh2
Fkbp2	2.93716e-195	1.80911	0.808	0.211	6.62859e-191	4	Fkbp2
Suv39h11	9.95439e-195	2.16502	0.403	0.041	2.24651e-190	4	Suv39h1
Fam83d1	1.22868e-194	3.13507	0.294	0.017	2.77289e-190	4	Fam83d
Dsn1	4.67752e-194	2.95806	0.33	0.024	1.05562e-189	4	Dsn1
Gen1	6.07461e-192	4.04098	0.25	0.01	1.37092e-187	4	Gen1
Eme1	3.41159e-191	4.29449	0.241	0.009	7.69927e-187	4	Eme1
Syce2	1.67004e-189	2.60339	0.398	0.042	3.76895e-185	4	Syce2
Dctpp11	4.08302e-189	2.07475	0.736	0.178	9.21456e-185	4	Dctpp1
Tubb4b	7.94074e-188	2.69136	0.833	0.303	1.79207e-183	4	Tubb4b
Slc43a3	2.90513e-187	2.44075	0.379	0.038	6.5563e-183	4	Slc43a3
Siva11	9.66623e-186	2.04217	0.718	0.177	2.18148e-181	4	Siva1
Mtfr21	1.63503e-185	3.90818	0.214	0.005	3.68994e-181	4	Mtfr2
Hist1h3e	1.77017e-184	3.03056	0.354	0.033	3.99492e-180	4	Hist1h3e
Hist1h1d	3.11188e-184	2.59494	0.43	0.054	7.02289e-180	4	Hist1h1d
Psmc3ip	4.53501e-184	2.84732	0.327	0.026	1.02346e-179	4	Psmc3ip
Pcna	9.34439e-184	2.21822	0.847	0.319	2.10884e-179	4	Pcna
Ncapd31	1.46071e-183	1.76994	0.804	0.225	3.29652e-179	4	Ncapd3
Kif241	6.73906e-183	3.18582	0.293	0.019	1.52087e-178	4	Kif24
Rpa3	6.74141e-183	1.80851	0.73	0.17	1.5214e-178	4	Rpa3
Tubg1	3.43471e-181	2.23544	0.468	0.065	7.75146e-177	4	Tubg1
Pkmyt1	4.09638e-181	2.37369	0.378	0.039	9.24471e-177	4	Pkmyt1
Rcc1	1.42963e-179	2.53254	0.395	0.045	3.2264e-175	4	Rcc1
Ppia	6.41544e-178	1.15654	0.973	0.881	1.44784e-173	4	Ppia
Rangap1	7.95112e-176	1.79189	0.821	0.245	1.79441e-171	4	Rangap1
Wdr62	1.22858e-175	3.78096	0.241	0.011	2.77265e-171	4	Wdr62
Lin91	7.82386e-174	1.77923	0.539	0.091	1.76569e-169	4	Lin9
Cmc2	4.05955e-173	1.84114	0.69	0.157	9.16159e-169	4	Cmc2
Ercc6l	4.12956e-173	3.10427	0.257	0.014	9.31958e-169	4	Ercc6l
Sass61	1.81118e-172	1.91217	0.478	0.072	4.08747e-168	4	Sass6
Fanca	2.36638e-171	3.02485	0.296	0.023	5.34045e-167	4	Fanca
Hist1h1a	7.09352e-171	4.10589	0.235	0.011	1.60087e-166	4	Hist1h1a
Mtbp1	2.77842e-169	1.68665	0.543	0.096	6.27034e-165	4	Mtbp
Psat1	3.31363e-169	1.99264	0.519	0.088	7.4782e-165	4	Psat1
Ccne2	3.66025e-169	2.96049	0.323	0.03	8.26044e-165	4	Ccne2
Ccne1	5.49111e-169	2.58486	0.388	0.047	1.23923e-164	4	Ccne1
Anp32b	1.33125e-168	1.44492	0.952	0.674	3.00437e-164	4	Anp32b
Gas2l3	2.01667e-168	3.21595	0.272	0.018	4.55121e-164	4	Gas2l3
Hmgn5	5.85689e-168	1.78583	0.667	0.155	1.32178e-163	4	Hmgn5
Lsm2	1.23322e-167	1.74145	0.772	0.216	2.78314e-163	4	Lsm2
Haus4	9.0409e-166	1.58414	0.622	0.128	2.04035e-161	4	Haus4
Arhgap19	1.13053e-165	3.43218	0.221	0.009	2.55137e-161	4	Arhgap19
Mcm6	4.96667e-165	1.84027	0.847	0.309	1.12088e-160	4	Mcm6
4930579G24Rik	7.1247e-165	3.26765	0.264	0.017	1.6079e-160	4	4930579G24Rik
Ranbp1	5.80793e-164	1.80749	0.896	0.438	1.31073e-159	4	Ranbp1
Cdc71	7.61155e-164	2.1246	0.401	0.051	1.71777e-159	4	Cdc7
Phgdh	8.62772e-164	1.86217	0.774	0.236	1.9471e-159	4	Phgdh
Rfwd31	1.90759e-161	1.66977	0.76	0.207	4.30504e-157	4	Rfwd3
Dek	4.1084e-160	1.57266	0.944	0.569	9.27183e-156	4	Dek
Snrpd1	6.52294e-160	1.55312	0.92	0.47	1.4721e-155	4	Snrpd1
Pif1	1.43563e-159	6.13545	0.167	0.002	3.23992e-155	4	Pif1
Ndc1	9.07019e-159	2.3846	0.31	0.029	2.04696e-154	4	Ndc1
Hist1h4i	5.11525e-158	2.01766	0.401	0.055	1.15441e-153	4	Hist1h4i
Hist1h2ak	1.74737e-156	3.53123	0.221	0.011	3.94346e-152	4	Hist1h2ak
Mns1	3.95607e-156	1.77707	0.519	0.094	8.92805e-152	4	Mns1
Tbc1d311	5.59739e-156	2.07764	0.425	0.062	1.26322e-151	4	Tbc1d31
Dtymk	7.1692e-156	1.61952	0.707	0.187	1.61795e-151	4	Dtymk
Haus61	8.721e-154	1.71251	0.57	0.114	1.96816e-149	4	Haus6
Kifc5b	4.1686e-153	2.99016	0.26	0.019	9.4077e-149	4	Kifc5b
Hist1h3i	8.42408e-152	3.53678	0.214	0.01	1.90115e-147	4	Hist1h3i
Haspin	1.35074e-151	2.13047	0.369	0.047	3.04834e-147	4	Haspin
Pole21	1.79773e-151	1.97174	0.372	0.048	4.05713e-147	4	Pole2
Hist1h3a	1.88155e-151	2.74624	0.282	0.025	4.24628e-147	4	Hist1h3a
Hist1h2bb	2.10951e-151	4.87521	0.192	0.007	4.76074e-147	4	Hist1h2bb
Cdk2	5.64663e-151	2.50498	0.332	0.037	1.27433e-146	4	Cdk2
Cgas	1.1666e-150	2.08505	0.372	0.048	2.63279e-146	4	Cgas
H2afv	1.64446e-150	1.82113	0.903	0.513	3.71121e-146	4	H2afv
Dnajc91	2.93273e-150	1.58483	0.872	0.36	6.61859e-146	4	Dnajc9
Ube2s	1.32561e-149	1.78158	0.918	0.546	2.99164e-145	4	Ube2s
Csrp11	4.26192e-149	1.47704	0.762	0.218	9.6183e-145	4	Csrp1
Hnrnpab	4.31746e-149	1.52057	0.913	0.508	9.74365e-145	4	Hnrnpab
Tmem97	1.89648e-148	2.4211	0.328	0.037	4.27999e-144	4	Tmem97
Ddx39	5.99469e-148	1.55712	0.799	0.249	1.35288e-143	4	Ddx39
Anapc51	6.63896e-148	1.47698	0.827	0.284	1.49828e-143	4	Anapc5
Iqgap3	1.35979e-146	5.20791	0.17	0.004	3.06877e-142	4	Iqgap3
Hist2h2ac	2.34138e-145	2.86851	0.364	0.051	5.28404e-141	4	Hist2h2ac
Reep4	4.37261e-145	1.86705	0.464	0.081	9.8681e-141	4	Reep4
Anp32e	2.68302e-144	1.56868	0.879	0.373	6.05503e-140	4	Anp32e
Pola2	6.53902e-144	1.68016	0.5	0.094	1.47573e-139	4	Pola2
Nap1l11	6.66193e-144	1.53632	0.925	0.533	1.50347e-139	4	Nap1l1
Ankle11	1.26359e-143	4.44583	0.16	0.003	2.85168e-139	4	Ankle1
Impdh2	3.36135e-143	1.4748	0.759	0.219	7.5859e-139	4	Impdh2
Rbl1	2.71424e-142	1.47805	0.689	0.177	6.1255e-138	4	Rbl1
Ppih	4.47656e-141	1.46546	0.58	0.126	1.01027e-136	4	Ppih
Hint11	6.92054e-141	1.18354	0.937	0.707	1.56183e-136	4	Hint1
Gpsm2	2.1027e-140	2.34034	0.32	0.038	4.74538e-136	4	Gpsm2
Nsl1	3.00116e-140	3.72045	0.187	0.008	6.77303e-136	4	Nsl1
Nucks1	1.4747e-139	1.46899	0.918	0.484	3.32811e-135	4	Nucks1
Oip51	5.99955e-139	3.58806	0.184	0.007	1.35398e-134	4	Oip5
2810408I11Rik	1.20502e-138	3.43787	0.199	0.01	2.71949e-134	4	2810408I11Rik
Hpf1	1.44171e-138	1.43407	0.845	0.317	3.25364e-134	4	Hpf1
Smc1a	1.9698e-138	1.37782	0.925	0.457	4.44544e-134	4	Smc1a
Cenpu1	2.3692e-138	2.43686	0.262	0.023	5.34681e-134	4	Cenpu
Rfc21	2.742e-138	1.56193	0.794	0.266	6.18815e-134	4	Rfc2
Pask	4.36822e-138	5.12573	0.155	0.003	9.85819e-134	4	Pask
Haus51	4.81419e-138	1.96456	0.299	0.032	1.08647e-133	4	Haus5
Txn12	7.38781e-138	1.18872	0.94	0.725	1.66728e-133	4	Txn1
Mis18a	1.67467e-137	1.56688	0.469	0.085	3.77941e-133	4	Mis18a
Usp1	3.032e-137	1.50868	0.784	0.259	6.84262e-133	4	Usp1
Rbm31	6.29662e-137	1.07164	0.951	0.777	1.42102e-132	4	Rbm3
Dbi	7.60956e-137	1.59468	0.869	0.394	1.71733e-132	4	Dbi
Polh1	9.12601e-137	1.64424	0.418	0.069	2.05956e-132	4	Polh
Wee1	5.13809e-136	2.57527	0.277	0.028	1.15956e-131	4	Wee1
Ncaph2	6.25287e-135	1.33556	0.753	0.222	1.41115e-130	4	Ncaph2
Nmral1	8.37481e-135	2.34072	0.301	0.034	1.89003e-130	4	Nmral1
Banf1	4.54847e-134	1.46314	0.849	0.339	1.0265e-129	4	Banf1
Cdkn2c1	1.44681e-133	1.81045	0.537	0.121	3.26515e-129	4	Cdkn2c
Lsm3	6.02348e-133	1.48584	0.707	0.2	1.35938e-128	4	Lsm3
Sdf2l11	8.24818e-133	1.50343	0.718	0.213	1.86145e-128	4	Sdf2l1
Dck	8.63542e-132	1.65611	0.478	0.094	1.94884e-127	4	Dck
Nup43	8.96132e-131	1.93275	0.357	0.052	2.02239e-126	4	Nup43
Tmem107	9.12724e-131	3.05863	0.209	0.014	2.05984e-126	4	Tmem107
Ssrp1	4.02559e-130	1.42688	0.855	0.347	9.08495e-126	4	Ssrp1
Idi1	1.79827e-129	1.96577	0.384	0.062	4.05834e-125	4	Idi1
Cdc25b	1.88092e-128	1.85406	0.512	0.114	4.24485e-124	4	Cdc25b
Mnd1	8.83876e-128	4.01153	0.158	0.005	1.99473e-123	4	Mnd1
Cdca7l	1.92628e-127	1.72694	0.495	0.105	4.34723e-123	4	Cdca7l
Skp2	7.46038e-127	2.15167	0.291	0.034	1.68366e-122	4	Skp2
Mybl1	3.20386e-126	3.50405	0.177	0.008	7.23046e-122	4	Mybl1
Mbd41	1.16068e-125	2.04477	0.293	0.035	2.61942e-121	4	Mbd4
Hat11	3.93656e-125	1.32743	0.787	0.275	8.88402e-121	4	Hat1
Spata24	2.34852e-124	2.06758	0.298	0.037	5.30015e-120	4	Spata24
Prdx41	6.06292e-124	1.88925	0.486	0.107	1.36828e-119	4	Prdx4
Nup1551	1.06061e-123	1.1745	0.532	0.118	2.39358e-119	4	Nup155
Nup85	1.12554e-123	1.62137	0.395	0.067	2.54012e-119	4	Nup85
Hist1h2an	1.53608e-123	4.1697	0.156	0.006	3.46663e-119	4	Hist1h2an
Fancm1	2.91475e-123	1.37522	0.437	0.082	6.57802e-119	4	Fancm
Cbx3	3.41673e-123	1.24686	0.932	0.549	7.71088e-119	4	Cbx3
Tuba1c	1.1367e-122	1.88894	0.675	0.222	2.5653e-118	4	Tuba1c
Cisd11	1.21271e-122	1.45385	0.682	0.205	2.73683e-118	4	Cisd1
Snrpe1	3.01883e-122	1.11714	0.923	0.671	6.81289e-118	4	Snrpe
Gtse1	4.95355e-122	4.6203	0.155	0.006	1.11792e-117	4	Gtse1
Hist1h1e	1.26614e-121	1.90829	0.706	0.256	2.85743e-117	4	Hist1h1e
Alg81	1.68031e-121	2.19799	0.264	0.029	3.79213e-117	4	Alg8
Hist2h2bb	6.20057e-121	2.87789	0.228	0.02	1.39934e-116	4	Hist2h2bb
Ubl4a1	9.48457e-121	1.33934	0.653	0.177	2.14048e-116	4	Ubl4a
Nup62	4.88717e-120	1.61986	0.442	0.087	1.10294e-115	4	Nup62
Cenpc1	7.14184e-120	1.39669	0.696	0.213	1.61177e-115	4	Cenpc1
Lmnb12	1.92404e-119	1.1676	0.932	0.505	4.34217e-115	4	Lmnb1
Atpif12	2.68199e-119	1.28618	0.881	0.404	6.05272e-115	4	Atpif1
Rnf26	3.98724e-119	1.81358	0.327	0.047	8.99841e-115	4	Rnf26
Mad1l11	6.29973e-119	1.32093	0.68	0.195	1.42172e-114	4	Mad1l1
Mlf1	6.85135e-119	2.99563	0.204	0.015	1.54621e-114	4	Mlf1
BC0553241	6.95313e-119	2.56147	0.197	0.014	1.56918e-114	4	BC055324
Nup133	7.83307e-119	1.82549	0.344	0.053	1.76777e-114	4	Nup133
Nasp1	1.87026e-118	1.27877	0.859	0.356	4.22081e-114	4	Nasp
Nelfe	2.07938e-118	1.45148	0.56	0.137	4.69273e-114	4	Nelfe
Cdc25a	2.88783e-118	1.8516	0.376	0.065	6.51726e-114	4	Cdc25a
Gm43305	4.99351e-118	2.84359	0.381	0.071	1.12694e-113	4	Gm43305
Rpa22	8.66792e-118	1.24195	0.713	0.221	1.95618e-113	4	Rpa2
Enkd1	8.78621e-118	2.95685	0.184	0.011	1.98287e-113	4	Enkd1
Ttf21	1.03843e-117	1.34439	0.429	0.083	2.34353e-113	4	Ttf2
Nsd21	1.133e-117	1.38495	0.862	0.374	2.55695e-113	4	Nsd2
Nup931	1.38635e-117	1.37326	0.478	0.102	3.12872e-113	4	Nup93
AI506816	3.52621e-117	1.25945	0.67	0.197	7.95794e-113	4	AI506816
Pold2	4.03028e-117	1.47876	0.468	0.099	9.09553e-113	4	Pold2
Haus1	4.20227e-117	1.8832	0.318	0.045	9.48369e-113	4	Haus1
Ybx11	7.2032e-117	1.00264	0.947	0.761	1.62562e-112	4	Ybx1
Cdk4	1.00309e-116	1.41512	0.76	0.261	2.26377e-112	4	Cdk4
Mcm8	3.46801e-116	3.02552	0.182	0.011	7.8266e-112	4	Mcm8
Hist1h4h	1.91404e-115	2.83949	0.206	0.016	4.3196e-111	4	Hist1h4h
Ccp1101	1.96693e-115	1.75318	0.274	0.033	4.43897e-111	4	Ccp110
Timm8a1	3.6811e-115	1.46128	0.481	0.104	8.30751e-111	4	Timm8a1
Tedc1	3.8826e-115	3.16025	0.173	0.01	8.76225e-111	4	Tedc1
Hdgf	5.37563e-115	1.35228	0.816	0.318	1.21317e-110	4	Hdgf
Kpna2	8.30372e-115	2.22305	0.313	0.046	1.87398e-110	4	Kpna2
Msh6	1.21832e-114	1.5322	0.381	0.067	2.74951e-110	4	Msh6
Kmt5a	1.26263e-114	1.27415	0.668	0.198	2.8495e-110	4	Kmt5a
Hist1h2ag	2.49978e-114	5.26269	0.129	0.003	5.6415e-110	4	Hist1h2ag
Snrnp25	4.52138e-114	1.38326	0.582	0.149	1.02038e-109	4	Snrnp25
Pold3	5.43908e-114	1.26527	0.636	0.18	1.22749e-109	4	Pold3
Nup37	1.36975e-113	1.50065	0.43	0.086	3.09126e-109	4	Nup37
Tagln2	2.80191e-113	1.27325	0.915	0.596	6.32335e-109	4	Tagln2
[truncated: 4,136 more rows]

## Sheet: (5)CD8_naive
Gene	p_val	avg_log2FC	pct.1	pct.2	p_val_adj	cluster	gene
[truncated: 812 more rows]

[truncated: 7 more sheets: (6)CD4_naive, (7)CD8_EffMem, (8)CD4_Th17_Thf, (9)Treg, (10)gdTcell, (11)ILC2, (12)Prolif_Tcell]
