# Supplementary material for: Targeting HIF-2α in glioblastoma reshapes the immune infiltrate and enhances response to immune checkpoint blockade
Source: Cell Mol Life Sci. 2025 Mar 17;82(1):119. doi: 10.1007/s00018-025-05642-8 (PMC11914682; doi:10.1007/s00018-025-05642-8)
Supplement: Supplementary file 5 — Supplementary Material 5 [file 18_2025_5642_MOESM5_ESM.xlsx]

## Sheet: CD4_NaiveLike
Gene	p_val	avg_log2FC	pct.1	pct.2	p_val_adj	cluster	gene
Gm48521	2.23075e-26	7.74464	0.032	0	5.03435e-22	CD4_NaiveLike	Gm48521
Ly6c1	1.23465e-22	4.90551	0.127	0.008	2.78637e-18	CD4_NaiveLike	Ly6c1
S1pr13	4.90226e-21	2.75975	0.587	0.183	1.10634e-16	CD4_NaiveLike	S1pr1
St8sia61	1.3629e-20	3.78971	0.19	0.02	3.07579e-16	CD4_NaiveLike	St8sia6
Frem2	2.18163e-20	9.25176	0.016	0	4.92351e-16	CD4_NaiveLike	Frem2
Fkbp6	2.18163e-20	8.2582	0.016	0	4.92351e-16	CD4_NaiveLike	Fkbp6
Gm20560	2.18163e-20	8.17372	0.016	0	4.92351e-16	CD4_NaiveLike	Gm20560
Gm43732	2.18163e-20	7.99391	0.016	0	4.92351e-16	CD4_NaiveLike	Gm43732
Slc6a15	2.18163e-20	8.71951	0.016	0	4.92351e-16	CD4_NaiveLike	Slc6a15
Gm19956	2.18163e-20	8.89817	0.016	0	4.92351e-16	CD4_NaiveLike	Gm19956
Ighv9-3	2.18163e-20	7.94862	0.016	0	4.92351e-16	CD4_NaiveLike	Ighv9-3
1700016K19Rik	5.59893e-20	7.17823	0.032	0	1.26357e-15	CD4_NaiveLike	1700016K19Rik
Gimap63	2.19997e-16	1.54165	0.873	0.804	4.96489e-12	CD4_NaiveLike	Gimap6
Aff34	9.2754e-15	2.09332	0.667	0.285	2.09327e-10	CD4_NaiveLike	Aff3
Gm140851	1.21849e-14	4.56083	0.095	0.007	2.74989e-10	CD4_NaiveLike	Gm14085
Klf22	4.01271e-14	2.35612	0.571	0.234	9.05589e-10	CD4_NaiveLike	Klf2
Arhgap153	1.67618e-13	1.33009	0.952	0.973	3.78281e-09	CD4_NaiveLike	Arhgap15
Gm26823	2.7818e-13	1.7306	0.825	0.592	6.27796e-09	CD4_NaiveLike	Gm2682
Rflnb2	1.90267e-12	3.2365	0.238	0.049	4.29393e-08	CD4_NaiveLike	Rflnb
Adk2	3.15025e-12	2.41954	0.603	0.303	7.10949e-08	CD4_NaiveLike	Adk
Ifngr2	9.57661e-12	3.08647	0.302	0.08	2.16125e-07	CD4_NaiveLike	Ifngr2
Chd23	3.49132e-11	1.23568	0.857	0.813	7.8792e-07	CD4_NaiveLike	Chd2
Rapgef62	3.72293e-11	1.29599	0.873	0.878	8.4019e-07	CD4_NaiveLike	Rapgef6
Tcf74	4.79375e-11	2.41942	0.524	0.245	1.08185e-06	CD4_NaiveLike	Tcf7
Dusp101	5.09598e-11	2.54107	0.635	0.371	1.15006e-06	CD4_NaiveLike	Dusp10
Malat12	9.46047e-11	0.674766	1	0.999	2.13504e-06	CD4_NaiveLike	Malat1
A430106G13Rik	9.91119e-11	6.99347	0.016	0	2.23676e-06	CD4_NaiveLike	A430106G13Rik
Calr4	9.91119e-11	7.98656	0.016	0	2.23676e-06	CD4_NaiveLike	Calr4
Armh1	9.91119e-11	8.80459	0.016	0	2.23676e-06	CD4_NaiveLike	Armh1
Tmem274	9.91119e-11	7.03853	0.016	0	2.23676e-06	CD4_NaiveLike	Tmem274
Gm47320	9.91119e-11	8.58102	0.016	0	2.23676e-06	CD4_NaiveLike	Gm47320
Grm1	9.91119e-11	7.33884	0.016	0	2.23676e-06	CD4_NaiveLike	Grm1
Stk32a	1.00715e-10	5.04718	0.016	0	2.27294e-06	CD4_NaiveLike	Stk32a
Lrig12	1.10848e-09	3.20682	0.397	0.158	2.50162e-05	CD4_NaiveLike	Lrig1
Bach24	3.123e-09	2.09978	0.667	0.463	7.04798e-05	CD4_NaiveLike	Bach2
Scml42	3.84863e-09	2.00627	0.587	0.349	8.68559e-05	CD4_NaiveLike	Scml4
Gabrr21	5.197e-09	6.04524	0.063	0.006	0.000117286	CD4_NaiveLike	Gabrr2
St8sia12	5.37904e-09	1.97689	0.397	0.155	0.000121394	CD4_NaiveLike	St8sia1
Ssh23	5.44162e-09	1.6862	0.794	0.771	0.000122806	CD4_NaiveLike	Ssh2
Ccr74	8.24464e-09	2.10455	0.365	0.131	0.000186065	CD4_NaiveLike	Ccr7
Foxp12	2.45082e-08	1.58481	0.794	0.729	0.000553102	CD4_NaiveLike	Foxp1
Thada2	2.66168e-08	1.86593	0.683	0.535	0.000600688	CD4_NaiveLike	Thada
mt-Nd22	3.5115e-08	0.809072	0.952	0.93	0.000792475	CD4_NaiveLike	mt-Nd2
Stat5b2	7.09623e-08	1.32221	0.762	0.701	0.00160148	CD4_NaiveLike	Stat5b
Gm83693	1.21994e-07	1.39668	0.746	0.661	0.00275316	CD4_NaiveLike	Gm8369
Gm38293	1.2684e-07	4.58625	0.063	0.007	0.00286253	CD4_NaiveLike	Gm38293
Il6st3	1.36381e-07	2.29215	0.444	0.226	0.00307786	CD4_NaiveLike	Il6st
Igf1r2	1.6453e-07	2.37466	0.333	0.128	0.00371311	CD4_NaiveLike	Igf1r
Cybrd1	1.78515e-07	7.18452	0.016	0	0.00402872	CD4_NaiveLike	Cybrd1
Efcc1	1.78515e-07	6.57564	0.016	0	0.00402872	CD4_NaiveLike	Efcc1
Rlbp1	1.78515e-07	7.52329	0.016	0	0.00402872	CD4_NaiveLike	Rlbp1
Prtg	1.78515e-07	6.38408	0.016	0	0.00402872	CD4_NaiveLike	Prtg
Gm29478	1.78515e-07	6.54852	0.016	0	0.00402872	CD4_NaiveLike	Gm29478
Gm36264	1.78515e-07	7.50877	0.016	0	0.00402872	CD4_NaiveLike	Gm36264
Zfpm2	1.78515e-07	7.15931	0.016	0	0.00402872	CD4_NaiveLike	Zfpm2
Gm26834	1.78515e-07	7.68355	0.016	0	0.00402872	CD4_NaiveLike	Gm26834
Megf10	1.78515e-07	9.16109	0.016	0	0.00402872	CD4_NaiveLike	Megf10
1700123J17Rik	1.78515e-07	6.89168	0.016	0	0.00402872	CD4_NaiveLike	1700123J17Rik
1700062C10Rik	1.78515e-07	7.14887	0.016	0	0.00402872	CD4_NaiveLike	1700062C10Rik
Gm34035	1.80434e-07	6.11469	0.016	0	0.00407204	CD4_NaiveLike	Gm34035
Prr22	1.80434e-07	5.44697	0.016	0	0.00407204	CD4_NaiveLike	Prr22
mt-Co33	2.0754e-07	0.584423	0.952	0.994	0.00468375	CD4_NaiveLike	mt-Co3
5830468F06Rik1	2.47314e-07	3.37998	0.127	0.025	0.00558138	CD4_NaiveLike	5830468F06Rik
Iqcd	4.5394e-07	6.06298	0.032	0.002	0.0102445	CD4_NaiveLike	Iqcd
Atp5k3	5.199e-07	0.116682	0.143	0.525	0.0117331	CD4_NaiveLike	Atp5k
Fyb2	6.06e-07	0.772538	0.921	0.923	0.0136762	CD4_NaiveLike	Fyb
Nsg22	6.13385e-07	2.69393	0.238	0.077	0.0138429	CD4_NaiveLike	Nsg2
mt-Atp63	6.55065e-07	0.639322	0.968	0.994	0.0147835	CD4_NaiveLike	mt-Atp6
Nsd33	1.68375e-06	0.721561	0.905	0.926	0.037999	CD4_NaiveLike	Nsd3
St6gal14	1.94424e-06	1.72302	0.444	0.228	0.0438777	CD4_NaiveLike	St6gal1

## Sheet: CD8_EarlyActiv
Gene	p_val	avg_log2FC	pct.1	pct.2	p_val_adj	cluster	gene
Klrb1c1	2.00106e-59	3.6854	0.356	0.044	4.516e-55	CD8_EarlyActiv	Klrb1c
Rbpms1	6.72722e-49	3.12288	0.379	0.06	1.5182e-44	CD8_EarlyActiv	Rbpms
Gm26822	9.68692e-46	1.8703	0.947	0.586	2.18614e-41	CD8_EarlyActiv	Gm2682
Klra91	7.50879e-39	4.47605	0.167	0.014	1.69458e-34	CD8_EarlyActiv	Klra9
Klf21	7.79938e-37	2.108	0.667	0.227	1.76016e-32	CD8_EarlyActiv	Klf2
1700025G04Rik1	1.17416e-36	2.47113	0.523	0.149	2.64984e-32	CD8_EarlyActiv	1700025G04Rik
Pde2a1	2.13937e-35	2.26141	0.492	0.129	4.82813e-31	CD8_EarlyActiv	Pde2a
Clnk1	2.62891e-33	2.19483	0.371	0.078	5.93293e-29	CD8_EarlyActiv	Clnk
Klf31	7.41895e-33	2.04832	0.598	0.207	1.67431e-28	CD8_EarlyActiv	Klf3
Klra11	5.04129e-31	3.28426	0.22	0.032	1.13772e-26	CD8_EarlyActiv	Klra1
Gramd32	1.64121e-30	1.378	0.924	0.656	3.70388e-26	CD8_EarlyActiv	Gramd3
Atp8b43	1.91468e-30	1.50776	0.879	0.528	4.32106e-26	CD8_EarlyActiv	Atp8b4
Fgf131	2.25466e-29	1.92574	0.636	0.258	5.08832e-25	CD8_EarlyActiv	Fgf13
Cd71	1.69625e-28	2.23101	0.455	0.135	3.82809e-24	CD8_EarlyActiv	Cd7
Vps37b1	7.42606e-28	0.996565	0.985	0.882	1.67591e-23	CD8_EarlyActiv	Vps37b
Sidt11	4.66455e-27	1.74681	0.758	0.399	1.0527e-22	CD8_EarlyActiv	Sidt1
Tut42	1.66459e-26	0.979045	0.97	0.826	3.75664e-22	CD8_EarlyActiv	Tut4
Ly6c23	2.66044e-26	1.38445	0.788	0.394	6.00408e-22	CD8_EarlyActiv	Ly6c2
Ssh22	4.55819e-26	1.28273	0.909	0.768	1.02869e-21	CD8_EarlyActiv	Ssh2
Zfp36l22	1.02152e-24	1.22703	0.902	0.752	2.30537e-20	CD8_EarlyActiv	Zfp36l2
Spry22	2.05843e-24	2.58344	0.348	0.092	4.64547e-20	CD8_EarlyActiv	Spry2
Xcl12	2.2983e-24	1.5359	0.477	0.154	5.18681e-20	CD8_EarlyActiv	Xcl1
Txk1	8.95645e-24	1.71444	0.75	0.448	2.02129e-19	CD8_EarlyActiv	Txk
Atp1b11	2.45323e-23	3.19235	0.227	0.044	5.53645e-19	CD8_EarlyActiv	Atp1b1
Foxp11	2.54442e-22	1.18411	0.886	0.725	5.74225e-18	CD8_EarlyActiv	Foxp1
Bach23	2.95485e-22	1.2648	0.811	0.457	6.6685e-18	CD8_EarlyActiv	Bach2
Tcf73	4.93178e-22	1.2862	0.598	0.24	1.113e-17	CD8_EarlyActiv	Tcf7
Tcrg-C41	6.73508e-22	2.52112	0.273	0.064	1.51997e-17	CD8_EarlyActiv	Tcrg-C4
Tgfa	7.44095e-22	3.98056	0.098	0.009	1.67927e-17	CD8_EarlyActiv	Tgfa
Oasl12	1.94833e-21	2.61977	0.265	0.062	4.39699e-17	CD8_EarlyActiv	Oasl1
Gas71	4.45236e-21	2.38192	0.273	0.065	1.00481e-16	CD8_EarlyActiv	Gas7
Kcnj81	9.37193e-21	3.29297	0.152	0.023	2.11506e-16	CD8_EarlyActiv	Kcnj8
Mirt11	5.99139e-20	1.8444	0.455	0.175	1.35214e-15	CD8_EarlyActiv	Mirt1
Cxcr43	1.03646e-19	1.90733	0.538	0.245	2.33909e-15	CD8_EarlyActiv	Cxcr4
Aff33	1.73311e-19	0.941999	0.644	0.281	3.91129e-15	CD8_EarlyActiv	Aff3
Ifit31	2.15327e-19	1.92014	0.5	0.211	4.8595e-15	CD8_EarlyActiv	Ifit3
Gm19461	2.61164e-19	7.30568	0.015	0	5.89395e-15	CD8_EarlyActiv	Gm19461
Klra71	2.70815e-19	2.66637	0.235	0.053	6.11176e-15	CD8_EarlyActiv	Klra7
Pik3r52	1.11264e-18	1.80842	0.545	0.258	2.51101e-14	CD8_EarlyActiv	Pik3r5
Mctp23	1.68963e-18	1.1435	0.727	0.423	3.81315e-14	CD8_EarlyActiv	Mctp2
Samd32	2.66319e-18	1.943	0.386	0.135	6.01029e-14	CD8_EarlyActiv	Samd3
Pde3b2	7.46486e-18	0.955869	0.848	0.558	1.68467e-13	CD8_EarlyActiv	Pde3b
Ccnd33	1.00379e-17	0.974658	0.902	0.764	2.26535e-13	CD8_EarlyActiv	Ccnd3
Elmsan11	1.11763e-17	1.35596	0.682	0.422	2.52226e-13	CD8_EarlyActiv	Elmsan1
Emb2	1.26429e-17	1.24716	0.795	0.625	2.85325e-13	CD8_EarlyActiv	Emb
Satb11	1.28623e-17	1.21938	0.841	0.65	2.90277e-13	CD8_EarlyActiv	Satb1
Gm267402	3.01635e-17	0.828754	0.924	0.655	6.80729e-13	CD8_EarlyActiv	Gm26740
Prkd31	3.54002e-17	1.86418	0.439	0.179	7.98913e-13	CD8_EarlyActiv	Prkd3
Klrk13	3.86241e-17	1.66715	0.652	0.368	8.71669e-13	CD8_EarlyActiv	Klrk1
Lef11	5.84918e-17	1.2417	0.674	0.383	1.32004e-12	CD8_EarlyActiv	Lef1
Fcer1g2	1.0144e-16	1.32657	0.614	0.324	2.28929e-12	CD8_EarlyActiv	Fcer1g
Gimap62	1.79329e-16	0.78729	0.947	0.801	4.0471e-12	CD8_EarlyActiv	Gimap6
Ifngr12	4.67124e-16	0.666548	0.977	0.891	1.05421e-11	CD8_EarlyActiv	Ifngr1
Evl2	6.92978e-16	1.36776	0.697	0.442	1.56391e-11	CD8_EarlyActiv	Evl
Btg22	1.17585e-15	0.766886	0.977	0.802	2.65365e-11	CD8_EarlyActiv	Btg2
Thada1	1.90678e-15	1.08217	0.765	0.531	4.30322e-11	CD8_EarlyActiv	Thada
Ifngas11	3.56083e-15	2.03546	0.205	0.05	8.03607e-11	CD8_EarlyActiv	Ifngas1
Nsd32	4.75952e-15	0.600036	0.97	0.925	1.07413e-10	CD8_EarlyActiv	Nsd3
Dennd4a2	4.92427e-15	0.67538	0.992	0.914	1.11131e-10	CD8_EarlyActiv	Dennd4a
Cerk2	1.01443e-14	1.37351	0.538	0.28	2.28936e-10	CD8_EarlyActiv	Cerk
Jak11	1.41494e-14	0.743363	0.932	0.895	3.19323e-10	CD8_EarlyActiv	Jak1
Gpr181	2.05597e-14	1.67176	0.455	0.215	4.63992e-10	CD8_EarlyActiv	Gpr18
Epsti12	2.63161e-14	0.8154	0.879	0.823	5.93902e-10	CD8_EarlyActiv	Epsti1
Trdv5	3.17326e-14	5.29086	0.023	0.001	7.16141e-10	CD8_EarlyActiv	Trdv5
Sell2	4.81199e-14	1.64664	0.356	0.135	1.08597e-09	CD8_EarlyActiv	Sell
Neurl31	5.08997e-14	0.90293	0.841	0.647	1.1487e-09	CD8_EarlyActiv	Neurl3
Parp84	5.40849e-14	1.24478	0.689	0.452	1.22059e-09	CD8_EarlyActiv	Parp8
Dmrta11	5.77015e-14	3.7017	0.068	0.007	1.30221e-09	CD8_EarlyActiv	Dmrta1
Klrc31	7.3306e-14	2.70359	0.197	0.052	1.65437e-09	CD8_EarlyActiv	Klrc3
Ubac21	1.23422e-13	0.871796	0.818	0.644	2.78538e-09	CD8_EarlyActiv	Ubac2
Ptprc2	1.35699e-13	0.577322	0.977	0.978	3.06245e-09	CD8_EarlyActiv	Ptprc
Arhgap152	1.36323e-13	0.483803	1	0.972	3.07654e-09	CD8_EarlyActiv	Arhgap15
Pdcd42	1.51569e-13	0.868065	0.886	0.736	3.42062e-09	CD8_EarlyActiv	Pdcd4
Mgat51	1.60396e-13	1.16235	0.727	0.517	3.61981e-09	CD8_EarlyActiv	Mgat5
Rnf1381	1.82931e-13	1.1573	0.765	0.63	4.12839e-09	CD8_EarlyActiv	Rnf138
Atp11b2	5.13367e-13	1.07487	0.826	0.72	1.15857e-08	CD8_EarlyActiv	Atp11b
Arhgef181	6.9893e-13	0.92313	0.674	0.416	1.57734e-08	CD8_EarlyActiv	Arhgef18
Znrf31	9.25227e-13	1.23807	0.636	0.395	2.08805e-08	CD8_EarlyActiv	Znrf3
Crim12	1.04804e-12	1.19596	0.523	0.273	2.36522e-08	CD8_EarlyActiv	Crim1
Pip5k1b1	1.22914e-12	1.62109	0.341	0.135	2.77393e-08	CD8_EarlyActiv	Pip5k1b
Patj1	2.53431e-12	1.67698	0.273	0.095	5.71943e-08	CD8_EarlyActiv	Patj
Slco3a13	2.7537e-12	0.93976	0.788	0.576	6.21455e-08	CD8_EarlyActiv	Slco3a1
Pde7a2	2.79578e-12	0.675267	0.886	0.719	6.30952e-08	CD8_EarlyActiv	Pde7a
Tcf121	3.13393e-12	0.824363	0.856	0.762	7.07265e-08	CD8_EarlyActiv	Tcf12
Smad31	3.61816e-12	1.15608	0.508	0.266	8.16545e-08	CD8_EarlyActiv	Smad3
Skap13	4.17528e-12	0.393054	1	0.968	9.42278e-08	CD8_EarlyActiv	Skap1
Zbtb203	4.50327e-12	0.735642	0.886	0.739	1.0163e-07	CD8_EarlyActiv	Zbtb20
Ugcg3	5.38062e-12	0.992181	0.788	0.593	1.2143e-07	CD8_EarlyActiv	Ugcg
Lrmda1	5.63618e-12	2.21767	0.273	0.099	1.27197e-07	CD8_EarlyActiv	Lrmda
Bcl22	5.68897e-12	1.1573	0.773	0.601	1.28389e-07	CD8_EarlyActiv	Bcl2
Ripor21	8.07053e-12	0.93755	0.833	0.659	1.82136e-07	CD8_EarlyActiv	Ripor2
Stat44	1.15157e-11	0.630217	0.955	0.87	2.59886e-07	CD8_EarlyActiv	Stat4
Ccl52	1.96647e-11	0.420922	0.864	0.685	4.43794e-07	CD8_EarlyActiv	Ccl5
Tcrg-V11	2.26626e-11	3.18813	0.083	0.013	5.1145e-07	CD8_EarlyActiv	Tcrg-V1
Pitpnc12	3.41889e-11	0.634726	0.962	0.887	7.71575e-07	CD8_EarlyActiv	Pitpnc1
Slc9a93	4.08531e-11	0.595156	0.864	0.76	9.21972e-07	CD8_EarlyActiv	Slc9a9
Mylip1	4.58292e-11	1.26158	0.455	0.237	1.03427e-06	CD8_EarlyActiv	Mylip
Slc35f31	4.69173e-11	4.19957	0.053	0.006	1.05883e-06	CD8_EarlyActiv	Slc35f3
Nedd4l1	6.27004e-11	1.47116	0.288	0.111	1.41502e-06	CD8_EarlyActiv	Nedd4l
Rab4a	7.05467e-11	2.02226	0.205	0.065	1.5921e-06	CD8_EarlyActiv	Rab4a
Ifi2131	7.58604e-11	0.956703	0.636	0.429	1.71202e-06	CD8_EarlyActiv	Ifi213
Ier21	1.50248e-10	0.84212	0.773	0.625	3.3908e-06	CD8_EarlyActiv	Ier2
Zbtb161	1.50558e-10	0.98061	0.152	0.038	3.39779e-06	CD8_EarlyActiv	Zbtb16
Gm42081	1.53878e-10	4.06284	0.038	0.003	3.47272e-06	CD8_EarlyActiv	Gm4208
Ms4a4b3	1.71911e-10	0.576648	0.955	0.839	3.87968e-06	CD8_EarlyActiv	Ms4a4b
Zhx22	1.85477e-10	0.98933	0.523	0.302	4.18584e-06	CD8_EarlyActiv	Zhx2
Klhl61	2.19499e-10	1.21057	0.561	0.369	4.95365e-06	CD8_EarlyActiv	Klhl6
Stk17b2	2.85441e-10	0.516961	0.947	0.901	6.44183e-06	CD8_EarlyActiv	Stk17b
Ifit12	2.9407e-10	1.45051	0.394	0.197	6.63658e-06	CD8_EarlyActiv	Ifit1
Ust1	3.02804e-10	1.28067	0.5	0.283	6.83369e-06	CD8_EarlyActiv	Ust
Treml21	3.23122e-10	2.15044	0.167	0.048	7.29221e-06	CD8_EarlyActiv	Treml2
Rtp42	4.2068e-10	1.07469	0.561	0.346	9.4939e-06	CD8_EarlyActiv	Rtp4
Prss121	4.40491e-10	2.29913	0.114	0.025	9.941e-06	CD8_EarlyActiv	Prss12
Trdc1	4.81409e-10	1.17511	0.182	0.054	1.08644e-05	CD8_EarlyActiv	Trdc
2900045O20Rik	5.69245e-10	6.63379	0.015	0	1.28467e-05	CD8_EarlyActiv	2900045O20Rik
Btg11	6.4705e-10	0.54219	0.977	0.922	1.46026e-05	CD8_EarlyActiv	Btg1
Tmem131l1	7.55888e-10	1.1967	0.538	0.35	1.70589e-05	CD8_EarlyActiv	Tmem131l
S1pr12	8.07669e-10	0.914173	0.386	0.182	1.82275e-05	CD8_EarlyActiv	S1pr1
Arhgap263	8.32674e-10	0.716981	0.765	0.623	1.87918e-05	CD8_EarlyActiv	Arhgap26
Klrc22	8.62718e-10	1.45276	0.508	0.315	1.94698e-05	CD8_EarlyActiv	Klrc2
Rapgef61	9.50846e-10	0.545074	0.939	0.877	2.14587e-05	CD8_EarlyActiv	Rapgef6
Rnf2132	9.62032e-10	0.953379	0.72	0.556	2.17111e-05	CD8_EarlyActiv	Rnf213
Il18rap2	1.00612e-09	0.851198	0.629	0.419	2.27061e-05	CD8_EarlyActiv	Il18rap
Jmy2	1.0898e-09	1.0266	0.591	0.383	2.45947e-05	CD8_EarlyActiv	Jmy
Gramd41	1.11764e-09	1.60332	0.333	0.158	2.52229e-05	CD8_EarlyActiv	Gramd4
Celf21	1.18006e-09	0.461903	0.977	0.91	2.66316e-05	CD8_EarlyActiv	Celf2
Prkcq3	1.35962e-09	0.668339	0.848	0.768	3.06839e-05	CD8_EarlyActiv	Prkcq
Itga21	1.41552e-09	1.64286	0.212	0.074	3.19455e-05	CD8_EarlyActiv	Itga2
Gm11772	1.49388e-09	5.01253	0.023	0.001	3.37138e-05	CD8_EarlyActiv	Gm11772
Klra61	1.55511e-09	2.15154	0.129	0.032	3.50957e-05	CD8_EarlyActiv	Klra6
Btbd112	2.04492e-09	1.17189	0.439	0.244	4.61499e-05	CD8_EarlyActiv	Btbd11
Ifi2082	3.0284e-09	1.20029	0.477	0.282	6.8345e-05	CD8_EarlyActiv	Ifi208
Klri11	3.39675e-09	3.45931	0.061	0.009	7.66579e-05	CD8_EarlyActiv	Klri1
Tmsb101	4.01218e-09	0.438213	0.932	0.881	9.05468e-05	CD8_EarlyActiv	Tmsb10
Iqgap2	4.10434e-09	0.717914	0.78	0.604	9.26269e-05	CD8_EarlyActiv	Iqgap2
Socs33	4.41105e-09	1.24339	0.439	0.252	9.95485e-05	CD8_EarlyActiv	Socs3
Trim12a2	5.15966e-09	0.983821	0.636	0.488	0.000116443	CD8_EarlyActiv	Trim12a
Hs3st3b11	5.94848e-09	2.11037	0.205	0.075	0.000134245	CD8_EarlyActiv	Hs3st3b1
Ifit3b2	6.7626e-09	1.83219	0.205	0.073	0.000152618	CD8_EarlyActiv	Ifit3b
Ppp1r12a2	7.72818e-09	0.438321	0.909	0.899	0.00017441	CD8_EarlyActiv	Ppp1r12a
Plcg2	8.15628e-09	2.2291	0.159	0.05	0.000184071	CD8_EarlyActiv	Plcg2
Rps272	1.04673e-08	0.398545	0.955	0.898	0.000236226	CD8_EarlyActiv	Rps27
Galnt101	1.22789e-08	1.5036	0.439	0.265	0.000277111	CD8_EarlyActiv	Galnt10
Acoxl1	1.46364e-08	2.07664	0.22	0.085	0.000330314	CD8_EarlyActiv	Acoxl
Enpp4	2.02636e-08	2.62696	0.121	0.033	0.000457309	CD8_EarlyActiv	Enpp4
Sp1002	2.16269e-08	0.610669	0.894	0.826	0.000488076	CD8_EarlyActiv	Sp100
Arl6ip51	2.38232e-08	0.928368	0.742	0.667	0.000537642	CD8_EarlyActiv	Arl6ip5
Scml41	2.48881e-08	1.03786	0.53	0.348	0.000561674	CD8_EarlyActiv	Scml4
Spink131	2.66875e-08	2.54531	0.083	0.017	0.000602284	CD8_EarlyActiv	Spink13
Smad72	3.11573e-08	0.77894	0.765	0.634	0.000703159	CD8_EarlyActiv	Smad7
Fosl21	3.76529e-08	0.734378	0.712	0.562	0.000849751	CD8_EarlyActiv	Fosl2
Gm30275	3.96383e-08	2.75444	0.045	0.006	0.000894557	CD8_EarlyActiv	Gm30275
Ptpn222	4.30181e-08	0.350732	0.992	0.946	0.000970832	CD8_EarlyActiv	Ptpn22
4930512H18Rik	4.36391e-08	5.39758	0.015	0.001	0.000984847	CD8_EarlyActiv	4930512H18Rik
Gm35551	4.39028e-08	5.39348	0.015	0.001	0.000990799	CD8_EarlyActiv	Gm35551
Fer1l5	4.41681e-08	3.57211	0.015	0.001	0.000996786	CD8_EarlyActiv	Fer1l5
Cd692	5.2519e-08	1.04801	0.644	0.497	0.00118525	CD8_EarlyActiv	Cd69
Nmnat21	5.95134e-08	1.55219	0.295	0.141	0.0013431	CD8_EarlyActiv	Nmnat2
Ms4a4c2	6.1505e-08	1.58439	0.371	0.211	0.00138804	CD8_EarlyActiv	Ms4a4c
Ppm1h3	6.47002e-08	0.571014	0.856	0.755	0.00146015	CD8_EarlyActiv	Ppm1h
Tmem1081	6.71484e-08	2.25036	0.083	0.018	0.0015154	CD8_EarlyActiv	Tmem108
Klra8	9.28286e-08	3.46554	0.038	0.004	0.00209496	CD8_EarlyActiv	Klra8
Irak2	9.34049e-08	0.868827	0.682	0.563	0.00210796	CD8_EarlyActiv	Irak2
Irf71	9.75191e-08	0.976175	0.545	0.392	0.00220081	CD8_EarlyActiv	Irf7
Rps212	1.06325e-07	0.307064	0.97	0.929	0.00239955	CD8_EarlyActiv	Rps21
Rras21	1.06794e-07	1.22439	0.409	0.243	0.00241013	CD8_EarlyActiv	Rras2
Ddx51	1.08436e-07	0.354113	0.97	0.947	0.00244718	CD8_EarlyActiv	Ddx5
Klhl4	1.17089e-07	3.74334	0.03	0.003	0.00264246	CD8_EarlyActiv	Klhl4
Slfn51	1.23413e-07	1.17459	0.386	0.215	0.00278517	CD8_EarlyActiv	Slfn5
Rasa31	1.31161e-07	0.95264	0.53	0.367	0.00296005	CD8_EarlyActiv	Rasa3
Nptn1	1.49687e-07	0.746181	0.742	0.612	0.00337814	CD8_EarlyActiv	Nptn
Pim21	1.62964e-07	1.48657	0.333	0.179	0.00367778	CD8_EarlyActiv	Pim2
Gm202341	1.74436e-07	1.59216	0.205	0.082	0.00393667	CD8_EarlyActiv	Gm20234
St3gal61	1.87595e-07	1.1638	0.386	0.219	0.00423364	CD8_EarlyActiv	St3gal6
Large1	2.08807e-07	0.892238	0.136	0.042	0.00471235	CD8_EarlyActiv	Large1
Ablim12	2.09016e-07	0.547274	0.894	0.835	0.00471707	CD8_EarlyActiv	Ablim1
Pakap.12	2.85579e-07	1.83352	0.227	0.099	0.00644495	CD8_EarlyActiv	Pakap.1
Tnfaip32	3.09441e-07	0.535923	0.909	0.847	0.00698347	CD8_EarlyActiv	Tnfaip3
Ssbp22	3.13297e-07	0.93564	0.508	0.33	0.0070705	CD8_EarlyActiv	Ssbp2
Tle42	3.84835e-07	0.738025	0.644	0.498	0.00868497	CD8_EarlyActiv	Tle4
Zbtb101	3.98136e-07	1.68807	0.129	0.04	0.00898513	CD8_EarlyActiv	Zbtb10
Mcoln22	4.21313e-07	1.88174	0.159	0.058	0.0095082	CD8_EarlyActiv	Mcoln2
Jag1	4.86491e-07	2.83546	0.045	0.007	0.0109791	CD8_EarlyActiv	Jag1
Pgm2l11	5.65027e-07	1.48881	0.318	0.174	0.0127515	CD8_EarlyActiv	Pgm2l1
Gm45353	6.38129e-07	3.98113	0.03	0.003	0.0144013	CD8_EarlyActiv	Gm45353
Zfp811	6.45041e-07	3.3393	0.03	0.003	0.0145573	CD8_EarlyActiv	Zfp811
St8sia4	6.65069e-07	0.783347	0.636	0.491	0.0150093	CD8_EarlyActiv	St8sia4
Gm434341	7.04121e-07	1.81895	0.098	0.026	0.0158906	CD8_EarlyActiv	Gm43434
Klhdc21	7.04284e-07	1.50932	0.379	0.23	0.0158943	CD8_EarlyActiv	Klhdc2
Zeb13	7.11184e-07	0.537018	0.826	0.761	0.01605	CD8_EarlyActiv	Zeb1
Txnip2	7.11501e-07	0.720318	0.614	0.49	0.0160572	CD8_EarlyActiv	Txnip
Pygl	7.5537e-07	2.47351	0.136	0.046	0.0170472	CD8_EarlyActiv	Pygl
Rpl383	7.76562e-07	0.277995	0.932	0.89	0.0175255	CD8_EarlyActiv	Rpl38
Bcl2l112	7.84952e-07	1.06942	0.576	0.43	0.0177148	CD8_EarlyActiv	Bcl2l11
Gm12472	8.03369e-07	5.77594	0.015	0.001	0.0181304	CD8_EarlyActiv	Gm12472
Gm26801	8.23659e-07	4.17642	0.015	0.001	0.0185883	CD8_EarlyActiv	Gm26801
Myc2	9.18838e-07	1.87288	0.189	0.079	0.0207363	CD8_EarlyActiv	Myc
Yes11	9.50093e-07	1.71609	0.136	0.046	0.0214417	CD8_EarlyActiv	Yes1
A930001C03Rik	1.1694e-06	4.57777	0.023	0.002	0.026391	CD8_EarlyActiv	A930001C03Rik
Elk4	1.17461e-06	0.854232	0.47	0.317	0.0265085	CD8_EarlyActiv	Elk4
Etnk1	1.17843e-06	0.760124	0.621	0.5	0.0265948	CD8_EarlyActiv	Etnk1
Tcrg-C11	1.24317e-06	0.767702	0.144	0.049	0.0280559	CD8_EarlyActiv	Tcrg-C1
Il12rb22	1.28642e-06	0.748683	0.629	0.459	0.0290319	CD8_EarlyActiv	Il12rb2
Mgat4a1	1.30538e-06	1.00319	0.432	0.289	0.0294599	CD8_EarlyActiv	Mgat4a
Slc41a22	1.39696e-06	2.25294	0.167	0.065	0.0315266	CD8_EarlyActiv	Slc41a2
Disc11	1.46066e-06	1.7845	0.189	0.08	0.0329642	CD8_EarlyActiv	Disc1
Stk42	1.4979e-06	0.42023	0.773	0.741	0.0338045	CD8_EarlyActiv	Stk4
5830468F06Rik	1.5444e-06	2.41184	0.091	0.024	0.034854	CD8_EarlyActiv	5830468F06Rik
Gm47917	1.6369e-06	3.17605	0.045	0.007	0.0369416	CD8_EarlyActiv	Gm47917
Ppp3cc2	1.75281e-06	0.716323	0.697	0.601	0.0395573	CD8_EarlyActiv	Ppp3cc
Rps161	1.84061e-06	0.274285	0.947	0.915	0.0415389	CD8_EarlyActiv	Rps16
Pam1	1.86171e-06	1.42866	0.295	0.158	0.042015	CD8_EarlyActiv	Pam
Ncr1	1.9532e-06	1.99944	0.076	0.018	0.0440797	CD8_EarlyActiv	Ncr1

## Sheet: CD8_EffectorMemory
Gene	p_val	avg_log2FC	pct.1	pct.2	p_val_adj	cluster	gene
Cd8b1	3.17923e-151	1.80379	0.788	0.315	7.17488e-147	CD8_EffectorMemory	Cd8b1
Gzmk	2.871e-129	2.61241	0.498	0.134	6.47926e-125	CD8_EffectorMemory	Gzmk
Ccl5	2.42581e-123	1.9264	0.918	0.658	5.47456e-119	CD8_EffectorMemory	Ccl5
Ms4a4b	5.68867e-120	1.01702	0.968	0.825	1.28382e-115	CD8_EffectorMemory	Ms4a4b
Cd8a	5.77734e-119	1.45606	0.753	0.298	1.30383e-114	CD8_EffectorMemory	Cd8a
Gm44174	7.30738e-99	1.78495	0.586	0.228	1.64913e-94	CD8_EffectorMemory	Gm44174
Epsti1	5.66652e-74	0.955872	0.907	0.813	1.27882e-69	CD8_EffectorMemory	Epsti1
Ms4a6b1	1.29871e-65	0.822793	0.903	0.824	2.93093e-61	CD8_EffectorMemory	Ms4a6b
Ctsw	2.43446e-62	0.923603	0.859	0.632	5.4941e-58	CD8_EffectorMemory	Ctsw
Atp8b4	1.04449e-59	1.01896	0.787	0.503	2.3572e-55	CD8_EffectorMemory	Atp8b4
Nkg7	2.55346e-59	0.763735	0.912	0.718	5.76264e-55	CD8_EffectorMemory	Nkg7
Cd52	2.84615e-57	0.658761	0.954	0.908	6.42319e-53	CD8_EffectorMemory	Cd52
Ccr51	9.71951e-55	0.936815	0.728	0.437	2.1935e-50	CD8_EffectorMemory	Ccr5
Rpl13a	1.23569e-50	0.466524	0.923	0.902	2.7887e-46	CD8_EffectorMemory	Rpl13a
Ly6c2	1.09761e-49	1.40365	0.629	0.373	2.47708e-45	CD8_EffectorMemory	Ly6c2
Mctp2	7.99122e-49	1.15283	0.643	0.401	1.80346e-44	CD8_EffectorMemory	Mctp2
Sp100	5.86934e-48	0.696042	0.906	0.817	1.32459e-43	CD8_EffectorMemory	Sp100
Hcst	2.45241e-47	0.847505	0.833	0.747	5.5346e-43	CD8_EffectorMemory	Hcst
Fasl	2.20509e-46	1.03147	0.694	0.485	4.97645e-42	CD8_EffectorMemory	Fasl
Itga1	3.33125e-46	1.26947	0.581	0.333	7.51796e-42	CD8_EffectorMemory	Itga1
Grap2	1.22232e-43	0.607977	0.915	0.779	2.75852e-39	CD8_EffectorMemory	Grap2
Slamf7	2.22215e-43	1.38635	0.471	0.249	5.01494e-39	CD8_EffectorMemory	Slamf7
Themis1	3.97223e-43	0.600986	0.935	0.74	8.96453e-39	CD8_EffectorMemory	Themis
Fau	3.75872e-42	0.370315	0.958	0.939	8.48268e-38	CD8_EffectorMemory	Fau
Dnajc15	7.7802e-41	0.976135	0.706	0.565	1.75584e-36	CD8_EffectorMemory	Dnajc15
Itgb11	4.96291e-40	0.900155	0.821	0.675	1.12003e-35	CD8_EffectorMemory	Itgb1
Pde7a	5.16477e-38	0.688927	0.861	0.704	1.16558e-33	CD8_EffectorMemory	Pde7a
Gng2	6.68124e-38	0.715661	0.856	0.717	1.50782e-33	CD8_EffectorMemory	Gng2
Cxcr6	1.13814e-36	0.645403	0.83	0.623	2.56855e-32	CD8_EffectorMemory	Cxcr6
Gzma	4.54633e-36	1.52131	0.272	0.104	1.02602e-31	CD8_EffectorMemory	Gzma
S100a6	8.79171e-33	0.696849	0.852	0.7	1.98411e-28	CD8_EffectorMemory	S100a6
Cxcr31	1.26875e-32	0.93862	0.58	0.388	2.86333e-28	CD8_EffectorMemory	Cxcr3
Pde3b	2.25608e-32	0.612204	0.757	0.539	5.09151e-28	CD8_EffectorMemory	Pde3b
Cd226	2.94317e-32	0.83411	0.708	0.554	6.64215e-28	CD8_EffectorMemory	Cd226
Ifi214	2.24837e-31	1.14154	0.467	0.276	5.07412e-27	CD8_EffectorMemory	Ifi214
H2-Q71	4.92222e-31	0.410457	0.961	0.916	1.11085e-26	CD8_EffectorMemory	H2-Q7
Smyd1	8.25039e-31	1.77465	0.274	0.118	1.86195e-26	CD8_EffectorMemory	Smyd1
Jaml	1.26397e-30	1.18261	0.538	0.36	2.85253e-26	CD8_EffectorMemory	Jaml
Wdr95	6.066e-30	1.61759	0.28	0.125	1.36898e-25	CD8_EffectorMemory	Wdr95
Rpl18a	2.74709e-28	0.327927	0.938	0.913	6.19963e-24	CD8_EffectorMemory	Rpl18a
Lsp1	1.15554e-27	0.560127	0.847	0.753	2.60781e-23	CD8_EffectorMemory	Lsp1
Id2	2.32765e-27	0.64391	0.819	0.668	5.25304e-23	CD8_EffectorMemory	Id2
Dapk2	2.34977e-27	1.27911	0.372	0.202	5.30297e-23	CD8_EffectorMemory	Dapk2
Sorl1	6.1032e-27	0.748767	0.652	0.504	1.37737e-22	CD8_EffectorMemory	Sorl1
Cd3g	8.93714e-26	0.416823	0.934	0.859	2.01693e-21	CD8_EffectorMemory	Cd3g
Gzmb1	9.09162e-26	0.411337	0.603	0.374	2.0518e-21	CD8_EffectorMemory	Gzmb
Ifit3	9.09435e-26	1.19814	0.366	0.198	2.05241e-21	CD8_EffectorMemory	Ifit3
Selplg	9.31608e-26	0.491648	0.866	0.795	2.10245e-21	CD8_EffectorMemory	Selplg
Itga41	1.29934e-25	0.695499	0.83	0.74	2.93234e-21	CD8_EffectorMemory	Itga4
Adam19	1.57188e-24	0.783831	0.665	0.507	3.54742e-20	CD8_EffectorMemory	Adam19
Gramd3	2.1313e-24	0.418893	0.807	0.643	4.80993e-20	CD8_EffectorMemory	Gramd3
Mbnl1	2.83357e-24	0.293188	0.975	0.971	6.39481e-20	CD8_EffectorMemory	Mbnl1
Rpl27	6.75881e-24	0.292633	0.91	0.888	1.52533e-19	CD8_EffectorMemory	Rpl27
Dennd4c	7.41946e-24	0.848551	0.597	0.445	1.67442e-19	CD8_EffectorMemory	Dennd4c
Ifi206	1.03643e-23	0.847317	0.598	0.446	2.33902e-19	CD8_EffectorMemory	Ifi206
Ctsd	1.77801e-23	0.507707	0.841	0.726	4.01262e-19	CD8_EffectorMemory	Ctsd
Nod1	2.62955e-23	1.43575	0.201	0.083	5.93437e-19	CD8_EffectorMemory	Nod1
Cdh1	4.1899e-23	1.9271	0.185	0.074	9.45576e-19	CD8_EffectorMemory	Cdh1
St3gal6	5.68517e-23	1.08994	0.36	0.205	1.28303e-18	CD8_EffectorMemory	St3gal6
Ctla2a	3.1547e-22	0.598303	0.736	0.584	7.11953e-18	CD8_EffectorMemory	Ctla2a
Ifit1bl1	6.12437e-22	1.56255	0.266	0.132	1.38215e-17	CD8_EffectorMemory	Ifit1bl1
Phf11c	2.79342e-21	1.22916	0.311	0.169	6.3042e-17	CD8_EffectorMemory	Phf11c
Klrk1	3.18708e-21	0.927054	0.515	0.356	7.1926e-17	CD8_EffectorMemory	Klrk1
Cyba1	4.28467e-21	0.469757	0.875	0.815	9.66964e-17	CD8_EffectorMemory	Cyba
Cd86	6.26563e-21	0.979535	0.405	0.251	1.41403e-16	CD8_EffectorMemory	Cd86
Rpl36	6.48731e-21	0.351888	0.91	0.887	1.46406e-16	CD8_EffectorMemory	Rpl36
Rps13	1.05552e-20	0.263375	0.92	0.902	2.38209e-16	CD8_EffectorMemory	Rps13
Sema4a	1.0797e-20	0.856068	0.434	0.286	2.43666e-16	CD8_EffectorMemory	Sema4a
Rpl19	1.19471e-20	0.251816	0.93	0.919	2.69622e-16	CD8_EffectorMemory	Rpl19
Abcb1b	1.24591e-20	0.840702	0.527	0.381	2.81176e-16	CD8_EffectorMemory	Abcb1b
Txnip	1.54025e-20	0.643089	0.618	0.476	3.47605e-16	CD8_EffectorMemory	Txnip
AW1120101	1.61163e-20	0.383705	0.937	0.887	3.63712e-16	CD8_EffectorMemory	AW112010
S100a101	1.96274e-20	0.391628	0.869	0.807	4.42952e-16	CD8_EffectorMemory	S100a10
Ptpn181	2.05057e-20	0.439057	0.842	0.821	4.62772e-16	CD8_EffectorMemory	Ptpn18
Rpl37a	3.24389e-20	0.287025	0.926	0.909	7.3208e-16	CD8_EffectorMemory	Rpl37a
Actn2	7.21181e-20	1.12497	0.195	0.084	1.62756e-15	CD8_EffectorMemory	Actn2
Runx3	1.26321e-19	0.554395	0.764	0.649	2.8508e-15	CD8_EffectorMemory	Runx3
Ugcg	1.53143e-19	0.562271	0.725	0.581	3.45614e-15	CD8_EffectorMemory	Ugcg
Gm2682	1.6693e-19	0.220822	0.756	0.574	3.76728e-15	CD8_EffectorMemory	Gm2682
H2-D11	2.90302e-19	0.234347	0.981	0.974	6.55153e-15	CD8_EffectorMemory	H2-D1
Hip11	3.15015e-19	0.580547	0.782	0.632	7.10926e-15	CD8_EffectorMemory	Hip1
Cd3e	3.19383e-19	0.395883	0.903	0.833	7.20783e-15	CD8_EffectorMemory	Cd3e
Eif3f	3.49131e-19	0.451027	0.833	0.791	7.87918e-15	CD8_EffectorMemory	Eif3f
Rac21	3.50475e-19	0.396872	0.887	0.846	7.90952e-15	CD8_EffectorMemory	Rac2
Ikzf3	4.17295e-19	0.44261	0.804	0.66	9.41752e-15	CD8_EffectorMemory	Ikzf3
Rps11	5.12894e-19	0.27726	0.926	0.906	1.1575e-14	CD8_EffectorMemory	Rps11
Klrd1	6.93862e-19	0.439743	0.706	0.505	1.56591e-14	CD8_EffectorMemory	Klrd1
Laptm5	9.40512e-19	0.330071	0.927	0.876	2.12255e-14	CD8_EffectorMemory	Laptm5
Gm44175	2.31309e-18	1.69906	0.176	0.078	5.22017e-14	CD8_EffectorMemory	Gm44175
Qpct	4.27481e-18	1.64038	0.162	0.069	9.64738e-14	CD8_EffectorMemory	Qpct
Saraf	5.59221e-18	0.470974	0.799	0.73	1.26205e-13	CD8_EffectorMemory	Saraf
Esm1	5.74099e-18	2.62414	0.08	0.021	1.29563e-13	CD8_EffectorMemory	Esm1
Klrc1	1.64996e-17	0.593208	0.553	0.382	3.72362e-13	CD8_EffectorMemory	Klrc1
Lpxn1	1.88074e-17	0.568623	0.731	0.651	4.24445e-13	CD8_EffectorMemory	Lpxn
Thy1	2.29704e-17	0.488052	0.79	0.704	5.18395e-13	CD8_EffectorMemory	Thy1
Pik3cd	2.36649e-17	0.567007	0.682	0.599	5.34069e-13	CD8_EffectorMemory	Pik3cd
Psmb81	2.49382e-17	0.372227	0.887	0.846	5.62806e-13	CD8_EffectorMemory	Psmb8
Itgal1	3.0444e-17	0.525591	0.757	0.676	6.87059e-13	CD8_EffectorMemory	Itgal
Lat3	6.90084e-17	0.470571	0.779	0.694	1.55738e-12	CD8_EffectorMemory	Lat
Rpl38	2.23511e-16	0.270775	0.91	0.889	5.0442e-12	CD8_EffectorMemory	Rpl38
Gimap71	2.24976e-16	0.483548	0.679	0.553	5.07726e-12	CD8_EffectorMemory	Gimap7
A330040F15Rik	2.60727e-16	0.896671	0.379	0.247	5.8841e-12	CD8_EffectorMemory	A330040F15Rik
H2-K11	3.01095e-16	0.204157	0.997	0.984	6.79511e-12	CD8_EffectorMemory	H2-K1
Plac8	4.88131e-16	0.679002	0.649	0.526	1.10161e-11	CD8_EffectorMemory	Plac8
H2-T221	5.70888e-16	0.577176	0.719	0.664	1.28838e-11	CD8_EffectorMemory	H2-T22
9930111J21Rik21	1.39984e-15	0.591171	0.624	0.526	3.15916e-11	CD8_EffectorMemory	9930111J21Rik2
2410006H16Rik1	1.50658e-15	0.59254	0.728	0.683	3.40004e-11	CD8_EffectorMemory	2410006H16Rik
Itm2b1	1.52804e-15	0.307293	0.926	0.894	3.44847e-11	CD8_EffectorMemory	Itm2b
Clta	1.86273e-15	0.394128	0.824	0.78	4.20382e-11	CD8_EffectorMemory	Clta
Trbc2	2.4194e-15	0.371344	0.893	0.862	5.4601e-11	CD8_EffectorMemory	Trbc2
H2-T231	2.88839e-15	0.454285	0.811	0.765	6.51853e-11	CD8_EffectorMemory	H2-T23
Ncald	3.01385e-15	1.45039	0.212	0.112	6.80166e-11	CD8_EffectorMemory	Ncald
Slfn11	3.213e-15	0.659091	0.544	0.426	7.2511e-11	CD8_EffectorMemory	Slfn1
Zfp36l2	3.53649e-15	0.381752	0.819	0.747	7.98116e-11	CD8_EffectorMemory	Zfp36l2
Sh3bgrl3	5.63175e-15	0.372271	0.886	0.848	1.27097e-10	CD8_EffectorMemory	Sh3bgrl3
Dock5	7.25227e-15	1.04124	0.323	0.209	1.63669e-10	CD8_EffectorMemory	Dock5
Rps27	1.36215e-14	0.261875	0.924	0.896	3.07409e-10	CD8_EffectorMemory	Rps27
Stk17b1	1.4687e-14	0.279765	0.927	0.899	3.31456e-10	CD8_EffectorMemory	Stk17b
Bst21	1.72667e-14	0.670949	0.694	0.62	3.89676e-10	CD8_EffectorMemory	Bst2
Mef2a	2.17285e-14	0.577651	0.685	0.601	4.90369e-10	CD8_EffectorMemory	Mef2a
Dennd4a	2.69542e-14	0.347103	0.961	0.909	6.08302e-10	CD8_EffectorMemory	Dennd4a
Lax1	2.94761e-14	0.775754	0.493	0.391	6.65216e-10	CD8_EffectorMemory	Lax1
Cd38	3.69501e-14	1.07317	0.345	0.231	8.33889e-10	CD8_EffectorMemory	Cd38
Ifi213	5.98652e-14	0.654383	0.532	0.421	1.35104e-09	CD8_EffectorMemory	Ifi213
Cd48	8.41892e-14	0.548636	0.728	0.662	1.89998e-09	CD8_EffectorMemory	Cd48
Ifi2091	1.14609e-13	0.590963	0.603	0.511	2.58649e-09	CD8_EffectorMemory	Ifi209
Abr	1.23467e-13	0.883152	0.505	0.408	2.78641e-09	CD8_EffectorMemory	Abr
Rtp41	2.01608e-13	0.7608	0.451	0.338	4.54989e-09	CD8_EffectorMemory	Rtp4
Ifi2031	2.59886e-13	0.385466	0.777	0.715	5.86512e-09	CD8_EffectorMemory	Ifi203
Bcl11b1	3.31566e-13	0.382106	0.793	0.727	7.48278e-09	CD8_EffectorMemory	Bcl11b
Rps10	3.77942e-13	0.193894	0.929	0.906	8.52939e-09	CD8_EffectorMemory	Rps10
Rpl24	4.23219e-13	0.237634	0.927	0.895	9.55121e-09	CD8_EffectorMemory	Rpl24
Ly6a1	5.20896e-13	0.324172	0.862	0.783	1.17556e-08	CD8_EffectorMemory	Ly6a
Cd3d1	5.69542e-13	0.278152	0.906	0.842	1.28534e-08	CD8_EffectorMemory	Cd3d
Ifi208	5.84946e-13	0.887375	0.388	0.273	1.32011e-08	CD8_EffectorMemory	Ifi208
Abcb1a	1.07205e-12	0.627066	0.577	0.478	2.4194e-08	CD8_EffectorMemory	Abcb1a
Pstpip1	1.33996e-12	0.607062	0.578	0.501	3.02403e-08	CD8_EffectorMemory	Pstpip1
Phf11b1	1.94652e-12	0.849136	0.501	0.418	4.39291e-08	CD8_EffectorMemory	Phf11b
Rpl17	1.99045e-12	0.207454	0.94	0.906	4.49204e-08	CD8_EffectorMemory	Rpl17
Zbp11	2.25443e-12	0.803284	0.563	0.484	5.0878e-08	CD8_EffectorMemory	Zbp1
Prf1	2.32467e-12	0.165512	0.422	0.28	5.24633e-08	CD8_EffectorMemory	Prf1
Uqcrh	2.42302e-12	0.328484	0.862	0.823	5.46828e-08	CD8_EffectorMemory	Uqcrh
Rundc3b	2.53882e-12	0.65631	0.485	0.377	5.7296e-08	CD8_EffectorMemory	Rundc3b
Ifit3b1	2.63735e-12	1.17095	0.144	0.067	5.95198e-08	CD8_EffectorMemory	Ifit3b
Apbb1ip1	2.89821e-12	0.392136	0.75	0.708	6.54067e-08	CD8_EffectorMemory	Apbb1ip
Rpl36al	5.66936e-12	0.289166	0.858	0.837	1.27946e-07	CD8_EffectorMemory	Rpl36al
Slfn21	6.43794e-12	0.342877	0.799	0.735	1.45291e-07	CD8_EffectorMemory	Slfn2
2006-09-01	6.84388e-12	0.452142	0.688	0.637	1.54453e-07	CD8_EffectorMemory	2006-09-01
B2m1	7.12194e-12	0.206433	0.978	0.952	1.60728e-07	CD8_EffectorMemory	B2m
Rpl34	7.56142e-12	0.190109	0.926	0.896	1.70646e-07	CD8_EffectorMemory	Rpl34
Tbc1d10c1	8.20488e-12	0.602478	0.614	0.565	1.85168e-07	CD8_EffectorMemory	Tbc1d10c
Rps14	9.20145e-12	0.191726	0.918	0.9	2.07658e-07	CD8_EffectorMemory	Rps14
Ablim1	9.29416e-12	0.231348	0.881	0.831	2.09751e-07	CD8_EffectorMemory	Ablim1
Rpl27a	9.85745e-12	0.194046	0.949	0.931	2.22463e-07	CD8_EffectorMemory	Rpl27a
Rpl37	1.05682e-11	0.228088	0.918	0.901	2.38503e-07	CD8_EffectorMemory	Rpl37
Myo1f	1.39456e-11	0.656213	0.594	0.504	3.14723e-07	CD8_EffectorMemory	Myo1f
Gm30054	1.75069e-11	0.787802	0.337	0.236	3.95097e-07	CD8_EffectorMemory	Gm30054
Rps15a	2.18854e-11	0.218451	0.926	0.914	4.93909e-07	CD8_EffectorMemory	Rps15a
Arhgdib1	2.34246e-11	0.30137	0.872	0.84	5.28647e-07	CD8_EffectorMemory	Arhgdib
Arhgap45	2.51354e-11	0.251717	0.839	0.794	5.67255e-07	CD8_EffectorMemory	Arhgap45
Skap11	2.86343e-11	0.18201	0.981	0.967	6.46218e-07	CD8_EffectorMemory	Skap1
Rpl18	3.40913e-11	0.213286	0.917	0.908	7.69373e-07	CD8_EffectorMemory	Rpl18
Ifit11	3.4979e-11	0.96414	0.289	0.19	7.89406e-07	CD8_EffectorMemory	Ifit1
Ildr1	3.50274e-11	1.31024	0.19	0.108	7.90498e-07	CD8_EffectorMemory	Ildr1
Pfdn5	4.24604e-11	0.316798	0.859	0.829	9.58247e-07	CD8_EffectorMemory	Pfdn5
Arhgap101	4.43643e-11	0.631076	0.529	0.431	1.00121e-06	CD8_EffectorMemory	Arhgap10
Gmfg1	5.45133e-11	0.440161	0.75	0.725	1.23026e-06	CD8_EffectorMemory	Gmfg
Gimap41	5.96515e-11	0.2681	0.845	0.801	1.34621e-06	CD8_EffectorMemory	Gimap4
Mir142hg1	7.78613e-11	0.300196	0.904	0.881	1.75717e-06	CD8_EffectorMemory	Mir142hg
Tgfbr2	8.00393e-11	0.315022	0.791	0.724	1.80633e-06	CD8_EffectorMemory	Tgfbr2
Ndufa131	9.85234e-11	0.346481	0.793	0.754	2.22348e-06	CD8_EffectorMemory	Ndufa13
Mndal1	1.05819e-10	0.312571	0.83	0.801	2.38811e-06	CD8_EffectorMemory	Mndal
Apol7e	1.14942e-10	0.813816	0.309	0.216	2.59402e-06	CD8_EffectorMemory	Apol7e
Pitpnc1	1.42752e-10	0.340141	0.92	0.885	3.22163e-06	CD8_EffectorMemory	Pitpnc1
Maml2	1.5316e-10	0.28067	0.878	0.823	3.45651e-06	CD8_EffectorMemory	Maml2
Sntb2	1.60893e-10	0.724467	0.408	0.312	3.63102e-06	CD8_EffectorMemory	Sntb2
BE692007	1.74021e-10	0.483929	0.589	0.51	3.92731e-06	CD8_EffectorMemory	BE692007
Eef1d	2.1563e-10	0.359023	0.796	0.745	4.86635e-06	CD8_EffectorMemory	Eef1d
Malat11	2.5892e-10	0.158072	0.998	0.999	5.84331e-06	CD8_EffectorMemory	Malat1
Calhm6	2.77058e-10	1.28995	0.196	0.118	6.25265e-06	CD8_EffectorMemory	Calhm6
Crot	2.9646e-10	0.728837	0.416	0.328	6.6905e-06	CD8_EffectorMemory	Crot
Ifitm10	3.41263e-10	1.19266	0.218	0.137	7.70161e-06	CD8_EffectorMemory	Ifitm10
Pdcd4	3.50904e-10	0.326346	0.768	0.736	7.9192e-06	CD8_EffectorMemory	Pdcd4
Ppp1r12a1	3.53222e-10	0.277053	0.9	0.9	7.97151e-06	CD8_EffectorMemory	Ppp1r12a
Gtf2i	4.19548e-10	0.544941	0.543	0.461	9.46835e-06	CD8_EffectorMemory	Gtf2i
Gas5	4.7453e-10	0.355555	0.788	0.755	1.07092e-05	CD8_EffectorMemory	Gas5
Gm12216	5.64967e-10	0.578117	0.419	0.32	1.27502e-05	CD8_EffectorMemory	Gm12216
Isg201	6.47745e-10	0.582898	0.546	0.473	1.46183e-05	CD8_EffectorMemory	Isg20
4933406I18Rik	6.49579e-10	0.838928	0.315	0.221	1.46597e-05	CD8_EffectorMemory	4933406I18Rik
Slc16a6	6.68497e-10	0.618128	0.41	0.32	1.50867e-05	CD8_EffectorMemory	Slc16a6
Sp110	7.82473e-10	0.539643	0.556	0.513	1.76589e-05	CD8_EffectorMemory	Sp110
Tm6sf1	7.82506e-10	0.805148	0.366	0.273	1.76596e-05	CD8_EffectorMemory	Tm6sf1
Crip11	7.8814e-10	0.313808	0.832	0.773	1.77867e-05	CD8_EffectorMemory	Crip1
Gm20559	8.04374e-10	0.624182	0.462	0.378	1.81531e-05	CD8_EffectorMemory	Gm20559
Ndfip2	8.57392e-10	0.496602	0.578	0.518	1.93496e-05	CD8_EffectorMemory	Ndfip2
Herc6	8.59883e-10	0.517127	0.538	0.467	1.94058e-05	CD8_EffectorMemory	Herc6
2810001G20Rik	8.89507e-10	1.21371	0.173	0.1	2.00744e-05	CD8_EffectorMemory	2810001G20Rik
Chsy1	9.97162e-10	0.700727	0.487	0.414	2.2504e-05	CD8_EffectorMemory	Chsy1
Cox4i1	1.00574e-09	0.270966	0.873	0.831	2.26976e-05	CD8_EffectorMemory	Cox4i1
Shisa52	1.02664e-09	0.22494	0.913	0.9	2.31691e-05	CD8_EffectorMemory	Shisa5
Rpl32	1.64209e-09	0.175024	0.935	0.916	3.70588e-05	CD8_EffectorMemory	Rpl32
Fam189b	1.77501e-09	0.651827	0.403	0.314	4.00584e-05	CD8_EffectorMemory	Fam189b
Sub1	2.00902e-09	0.287962	0.858	0.807	4.53395e-05	CD8_EffectorMemory	Sub1
Rpl30	2.03138e-09	0.172126	0.924	0.915	4.58442e-05	CD8_EffectorMemory	Rpl30
Dtx3l1	2.13245e-09	0.667682	0.44	0.364	4.81252e-05	CD8_EffectorMemory	Dtx3l
Lgals3	2.23446e-09	0.503513	0.498	0.405	5.04272e-05	CD8_EffectorMemory	Lgals3
Efhd2	2.24986e-09	0.555085	0.558	0.49	5.07748e-05	CD8_EffectorMemory	Efhd2
Fam78a	2.87424e-09	0.867681	0.301	0.22	6.48659e-05	CD8_EffectorMemory	Fam78a
Dpp4	3.17738e-09	0.478313	0.437	0.35	7.1707e-05	CD8_EffectorMemory	Dpp4
Fgl21	3.82443e-09	0.46029	0.518	0.419	8.63098e-05	CD8_EffectorMemory	Fgl2
Samd3	3.8532e-09	0.862084	0.213	0.131	8.6959e-05	CD8_EffectorMemory	Samd3
Rpl9	4.94336e-09	0.172715	0.917	0.906	0.000111562	CD8_EffectorMemory	Rpl9
Prkcz	5.37622e-09	0.9428	0.266	0.187	0.000121331	CD8_EffectorMemory	Prkcz
Ppp3cc	6.24753e-09	0.385169	0.66	0.596	0.000140994	CD8_EffectorMemory	Ppp3cc
Psmb101	7.16032e-09	0.527538	0.614	0.586	0.000161594	CD8_EffectorMemory	Psmb10
Gm14029	7.57192e-09	1.26178	0.155	0.088	0.000170883	CD8_EffectorMemory	Gm14029
Padi2	8.26986e-09	0.664816	0.393	0.313	0.000186634	CD8_EffectorMemory	Padi2
Rgs11	8.42401e-09	0.333522	0.813	0.77	0.000190113	CD8_EffectorMemory	Rgs1
Trim12a	8.96906e-09	0.429429	0.55	0.484	0.000202414	CD8_EffectorMemory	Trim12a
Mta3	1.14785e-08	0.424117	0.686	0.656	0.000259048	CD8_EffectorMemory	Mta3
Ppp3ca	1.16487e-08	0.403092	0.706	0.658	0.000262888	CD8_EffectorMemory	Ppp3ca
Mrpl30	1.27095e-08	0.481311	0.552	0.499	0.000286828	CD8_EffectorMemory	Mrpl30
Zfp652	1.27148e-08	0.690152	0.464	0.384	0.000286947	CD8_EffectorMemory	Zfp652
Oas3	1.37807e-08	0.787865	0.247	0.167	0.000311002	CD8_EffectorMemory	Oas3
Hspa8	1.45051e-08	0.219506	0.901	0.888	0.000327351	CD8_EffectorMemory	Hspa8
Supt4a	1.56714e-08	0.435459	0.694	0.664	0.000353673	CD8_EffectorMemory	Supt4a
Samd9l1	1.64711e-08	0.4154	0.59	0.53	0.000371719	CD8_EffectorMemory	Samd9l
Cox7a2l	2.21119e-08	0.28942	0.782	0.747	0.000499021	CD8_EffectorMemory	Cox7a2l
Rps24	2.2657e-08	0.146327	0.957	0.923	0.000511323	CD8_EffectorMemory	Rps24
Coro1a1	2.38399e-08	0.258381	0.898	0.871	0.000538019	CD8_EffectorMemory	Coro1a
Eomes	2.4309e-08	1.36174	0.125	0.067	0.000548604	CD8_EffectorMemory	Eomes
Gm83691	2.513e-08	0.269421	0.726	0.653	0.000567134	CD8_EffectorMemory	Gm8369
Rpl7a	3.34383e-08	0.234649	0.896	0.868	0.000754635	CD8_EffectorMemory	Rpl7a
S1pr5	3.43352e-08	4.37216	0.015	0.002	0.000774876	CD8_EffectorMemory	S1pr5
Il10ra	3.49398e-08	0.73508	0.393	0.325	0.000788521	CD8_EffectorMemory	Il10ra
Atxn1	4.19913e-08	0.245687	0.947	0.903	0.000947659	CD8_EffectorMemory	Atxn1
Arsb	4.25107e-08	0.78223	0.439	0.37	0.00095938	CD8_EffectorMemory	Arsb
Isg151	5.6868e-08	0.837019	0.461	0.403	0.0012834	CD8_EffectorMemory	Isg15
Gm19261	6.04528e-08	2.16594	0.04	0.012	0.0013643	CD8_EffectorMemory	Gm19261
Gpr171	6.32281e-08	0.697411	0.474	0.426	0.00142693	CD8_EffectorMemory	Gpr171
Armc7	6.36581e-08	0.819442	0.306	0.232	0.00143664	CD8_EffectorMemory	Armc7
Ntan1	6.52171e-08	0.627168	0.487	0.432	0.00147182	CD8_EffectorMemory	Ntan1
Nlrc5	6.56314e-08	0.290611	0.777	0.749	0.00148117	CD8_EffectorMemory	Nlrc5
Ccr21	8.50403e-08	0.45046	0.393	0.303	0.00191919	CD8_EffectorMemory	Ccr2
Cnn21	9.47892e-08	0.349369	0.717	0.687	0.0021392	CD8_EffectorMemory	Cnn2
Rpl11	1.09051e-07	0.164331	0.932	0.912	0.00246107	CD8_EffectorMemory	Rpl11
Izumo4	1.12631e-07	0.945689	0.255	0.183	0.00254186	CD8_EffectorMemory	Izumo4
Prkacb	1.17604e-07	0.421916	0.471	0.403	0.00265408	CD8_EffectorMemory	Prkacb
Pik3ap11	1.18958e-07	0.551585	0.368	0.289	0.00268463	CD8_EffectorMemory	Pik3ap1
Gpsm3	1.21256e-07	0.433561	0.606	0.585	0.0027365	CD8_EffectorMemory	Gpsm3
Xaf11	1.23824e-07	0.612332	0.44	0.377	0.00279446	CD8_EffectorMemory	Xaf1
Ifi471	1.24002e-07	0.485785	0.558	0.515	0.00279849	CD8_EffectorMemory	Ifi47
S100a41	1.48578e-07	0.259991	0.743	0.626	0.00335312	CD8_EffectorMemory	S100a4
Zyx	1.91407e-07	0.580603	0.504	0.452	0.00431968	CD8_EffectorMemory	Zyx
Ddx58	2.01828e-07	0.636557	0.419	0.355	0.00455485	CD8_EffectorMemory	Ddx58
Vps28	2.09304e-07	0.334465	0.628	0.599	0.00472358	CD8_EffectorMemory	Vps28
Heatr9	2.10056e-07	1.52638	0.065	0.027	0.00474053	CD8_EffectorMemory	Heatr9
Rnf213	2.38353e-07	0.427708	0.603	0.554	0.00537915	CD8_EffectorMemory	Rnf213
Gnas1	2.45179e-07	0.279485	0.893	0.861	0.00553319	CD8_EffectorMemory	Gnas
Atf7ip	2.6167e-07	0.527039	0.658	0.633	0.00590537	CD8_EffectorMemory	Atf7ip
Itgae1	2.67495e-07	0.830354	0.25	0.176	0.00603682	CD8_EffectorMemory	Itgae
Mxd4	2.85937e-07	0.525108	0.493	0.429	0.00645304	CD8_EffectorMemory	Mxd4
Zyg11b	3.60069e-07	0.55544	0.507	0.462	0.00812604	CD8_EffectorMemory	Zyg11b
Sh2d3c	3.70468e-07	0.604482	0.323	0.25	0.00836072	CD8_EffectorMemory	Sh2d3c
Pglyrp2	4.48987e-07	0.692935	0.32	0.25	0.0101327	CD8_EffectorMemory	Pglyrp2
Zfp683	4.62134e-07	1.42317	0.068	0.03	0.0104294	CD8_EffectorMemory	Zfp683
Tmsb4x1	5.11798e-07	0.188466	0.988	0.985	0.0115503	CD8_EffectorMemory	Tmsb4x
Npc21	5.54623e-07	0.264828	0.785	0.746	0.0125167	CD8_EffectorMemory	Npc2
Ubb1	5.7774e-07	0.175492	0.927	0.903	0.0130384	CD8_EffectorMemory	Ubb
Baiap3	6.0964e-07	1.31763	0.124	0.071	0.0137583	CD8_EffectorMemory	Baiap3
Plaat31	6.15431e-07	0.376652	0.646	0.603	0.013889	CD8_EffectorMemory	Plaat3
Slc25a40	6.28533e-07	0.787034	0.32	0.253	0.0141847	CD8_EffectorMemory	Slc25a40
Cox8a	6.66752e-07	0.2077	0.847	0.834	0.0150473	CD8_EffectorMemory	Cox8a
Selenow1	7.90599e-07	0.282303	0.798	0.767	0.0178422	CD8_EffectorMemory	Selenow
Gm4070	8.17873e-07	0.586177	0.369	0.297	0.0184578	CD8_EffectorMemory	Gm4070
Abracl1	8.32904e-07	0.382688	0.706	0.684	0.018797	CD8_EffectorMemory	Abracl
Emg1	8.41705e-07	0.412414	0.572	0.53	0.0189956	CD8_EffectorMemory	Emg1
Gm12253	8.98565e-07	2.10813	0.048	0.018	0.0202788	CD8_EffectorMemory	Gm12253
Aplp2	1.07163e-06	0.512215	0.519	0.466	0.0241845	CD8_EffectorMemory	Aplp2
Mrps161	1.1188e-06	0.525864	0.543	0.52	0.025249	CD8_EffectorMemory	Mrps16
Selenon	1.23448e-06	1.70001	0.097	0.053	0.0278597	CD8_EffectorMemory	Selenon
Rnf166	1.26482e-06	0.504436	0.464	0.418	0.0285444	CD8_EffectorMemory	Rnf166
Ptprcap1	1.30832e-06	0.190174	0.824	0.767	0.0295262	CD8_EffectorMemory	Ptprcap
Sec61b1	1.3305e-06	0.276641	0.765	0.716	0.0300268	CD8_EffectorMemory	Sec61b
Rps5	1.46934e-06	0.149839	0.92	0.891	0.0331601	CD8_EffectorMemory	Rps5
Fam71b	1.59212e-06	1.18995	0.11	0.062	0.035931	CD8_EffectorMemory	Fam71b
Gprin31	1.71746e-06	0.658837	0.433	0.376	0.0387597	CD8_EffectorMemory	Gprin3
Trim30a1	1.86558e-06	0.370283	0.662	0.643	0.0421023	CD8_EffectorMemory	Trim30a
Cbx4	2.02668e-06	0.523475	0.485	0.448	0.0457381	CD8_EffectorMemory	Cbx4
Abi3	2.03307e-06	0.85781	0.258	0.197	0.0458824	CD8_EffectorMemory	Abi3

## Sheet: CD8_NaiveLike
Gene	p_val	avg_log2FC	pct.1	pct.2	p_val_adj	cluster	gene
Pde2a	1.971e-167	2.88904	0.466	0.091	4.44816e-163	CD8_NaiveLike	Pde2a
Klra7	9.63506e-146	3.44513	0.271	0.027	2.17444e-141	CD8_NaiveLike	Klra7
Klra6	1.57462e-135	4.6204	0.195	0.011	3.55361e-131	CD8_NaiveLike	Klra6
Gm26821	2.80755e-133	1.72655	0.847	0.559	6.33608e-129	CD8_NaiveLike	Gm2682
Tcf72	4.221e-121	1.96378	0.584	0.2	9.52596e-117	CD8_NaiveLike	Tcf7
Sell1	4.33655e-121	2.56502	0.419	0.101	9.78672e-117	CD8_NaiveLike	Sell
Aff32	1.7344e-112	1.46975	0.635	0.24	3.9142e-108	CD8_NaiveLike	Aff3
Sidt1	1.95657e-111	2.32891	0.68	0.368	4.41558e-107	CD8_NaiveLike	Sidt1
Fgf13	1.29236e-109	2.14967	0.584	0.222	2.9166e-105	CD8_NaiveLike	Fgf13
Gramd31	1.3429e-108	1.44321	0.852	0.636	3.03065e-104	CD8_NaiveLike	Gramd3
Ifngas1	1.34586e-108	3.61444	0.23	0.028	3.03735e-104	CD8_NaiveLike	Ifngas1
Lef1	9.72341e-104	2.25408	0.661	0.351	2.19438e-99	CD8_NaiveLike	Lef1
Klf2	6.58281e-101	2.05028	0.536	0.195	1.48561e-96	CD8_NaiveLike	Klf2
Nsg2	4.70763e-97	2.82847	0.277	0.051	1.06242e-92	CD8_NaiveLike	Nsg2
Bach21	2.03794e-93	1.46321	0.737	0.427	4.59923e-89	CD8_NaiveLike	Bach2
Foxp1	1.0483e-86	1.37576	0.821	0.716	2.36581e-82	CD8_NaiveLike	Foxp1
Klf3	8.95666e-78	1.85946	0.472	0.179	2.02134e-73	CD8_NaiveLike	Klf3
Ssh21	9.57906e-78	1.24279	0.83	0.763	2.1618e-73	CD8_NaiveLike	Ssh2
Txk	8.04013e-77	1.87154	0.664	0.425	1.8145e-72	CD8_NaiveLike	Txk
S1pr11	1.27243e-75	1.71208	0.434	0.152	2.87162e-71	CD8_NaiveLike	S1pr1
Pde3b1	1.18711e-73	1.41046	0.773	0.535	2.67908e-69	CD8_NaiveLike	Pde3b
1700025G04Rik	2.29681e-72	2.15137	0.378	0.126	5.18345e-68	CD8_NaiveLike	1700025G04Rik
mt-Nd21	5.47656e-72	0.889984	0.914	0.933	1.23595e-67	CD8_NaiveLike	mt-Nd2
Rras2	7.07255e-72	2.24876	0.477	0.214	1.59613e-67	CD8_NaiveLike	Rras2
Emb1	6.6579e-70	1.14833	0.803	0.604	1.50255e-65	CD8_NaiveLike	Emb
Klra1	2.0131e-68	2.90491	0.153	0.019	4.54317e-64	CD8_NaiveLike	Klra1
Cd7	1.26505e-63	2.24684	0.342	0.114	2.85496e-59	CD8_NaiveLike	Cd7
Patj	5.78746e-63	2.08333	0.274	0.074	1.30611e-58	CD8_NaiveLike	Patj
Ly6c21	1.53023e-62	1.31318	0.643	0.369	3.45343e-58	CD8_NaiveLike	Ly6c2
Samd31	3.28769e-62	2.21325	0.338	0.113	7.41967e-58	CD8_NaiveLike	Samd3
mt-Atp62	3.63716e-61	0.614819	0.972	0.997	8.20833e-57	CD8_NaiveLike	mt-Atp6
Tmem108	5.66417e-59	3.58411	0.099	0.008	1.27829e-54	CD8_NaiveLike	Tmem108
Xcl1	4.38547e-58	1.71037	0.368	0.132	9.89713e-54	CD8_NaiveLike	Xcl1
mt-Nd42	8.04564e-58	0.708397	0.927	0.953	1.81574e-53	CD8_NaiveLike	mt-Nd4
Rbpms	3.52619e-54	2.31292	0.205	0.048	7.9579e-50	CD8_NaiveLike	Rbpms
Arhgap151	1.11703e-53	0.645398	0.939	0.978	2.52091e-49	CD8_NaiveLike	Arhgap15
Nedd4l	5.95661e-53	1.94646	0.284	0.091	1.34429e-48	CD8_NaiveLike	Nedd4l
Ripor2	2.83115e-52	1.15295	0.766	0.649	6.38934e-48	CD8_NaiveLike	Ripor2
Cmah2	2.84928e-51	1.89582	0.424	0.198	6.43026e-47	CD8_NaiveLike	Cmah
Dapl1	1.17884e-50	3.74229	0.105	0.012	2.6604e-46	CD8_NaiveLike	Dapl1
Atp1b1	2.70859e-50	2.54022	0.162	0.032	6.11274e-46	CD8_NaiveLike	Atp1b1
Pakap.11	8.92424e-49	2.00544	0.255	0.08	2.01402e-44	CD8_NaiveLike	Pakap.1
Bcl21	2.19214e-48	1.22646	0.739	0.586	4.94723e-44	CD8_NaiveLike	Bcl2
Satb1	4.45459e-48	1.17154	0.753	0.64	1.00531e-43	CD8_NaiveLike	Satb1
Thada	3.04955e-46	1.27606	0.683	0.516	6.88223e-42	CD8_NaiveLike	Thada
mt-Co32	4.38642e-43	0.554754	0.978	0.996	9.89928e-39	CD8_NaiveLike	mt-Co3
Atp11b1	3.71634e-41	0.961458	0.748	0.719	8.38703e-37	CD8_NaiveLike	Atp11b
Ccnd32	4.51472e-41	1.0299	0.801	0.762	1.01888e-36	CD8_NaiveLike	Ccnd3
Tcf12	7.52988e-41	0.9423	0.786	0.761	1.69934e-36	CD8_NaiveLike	Tcf12
Znrf3	8.66881e-41	1.372	0.569	0.377	1.95638e-36	CD8_NaiveLike	Znrf3
Rps241	2.20911e-37	0.462535	0.876	0.935	4.98552e-33	CD8_NaiveLike	Rps24
Rplp1	2.4536e-37	0.547621	0.869	0.937	5.53729e-33	CD8_NaiveLike	Rplp1
Pdlim1	1.8555e-36	1.65644	0.294	0.124	4.1875e-32	CD8_NaiveLike	Pdlim1
Tdrp	6.61955e-36	2.41903	0.109	0.02	1.4939e-31	CD8_NaiveLike	Tdrp
Scml4	7.88475e-36	1.5284	0.511	0.329	1.77943e-31	CD8_NaiveLike	Scml4
Rps20	1.55527e-35	0.608406	0.865	0.924	3.50994e-31	CD8_NaiveLike	Rps20
Fhit	2.48071e-35	1.91295	0.236	0.085	5.59846e-31	CD8_NaiveLike	Fhit
Rps29	1.08135e-34	0.525875	0.825	0.916	2.44039e-30	CD8_NaiveLike	Rps29
Rps16	1.1032e-34	0.444156	0.841	0.926	2.48969e-30	CD8_NaiveLike	Rps16
mt-Nd11	1.32086e-34	0.550485	0.92	0.954	2.98093e-30	CD8_NaiveLike	mt-Nd1
Jak1	1.67627e-34	0.719567	0.859	0.901	3.783e-30	CD8_NaiveLike	Jak1
Gm42418	3.28346e-34	0.452912	0.984	0.989	7.41012e-30	CD8_NaiveLike	Gm42418
mt-Cytb2	5.43309e-34	0.541291	0.945	0.979	1.22614e-29	CD8_NaiveLike	mt-Cytb
mt-Nd5	7.23844e-34	0.847625	0.764	0.736	1.63357e-29	CD8_NaiveLike	mt-Nd5
Lrmda	3.94693e-33	1.78904	0.229	0.085	8.90744e-29	CD8_NaiveLike	Lrmda
Rps28	7.45036e-33	0.530278	0.814	0.891	1.6814e-28	CD8_NaiveLike	Rps28
Clnk	1.44573e-32	1.45827	0.204	0.068	3.26272e-28	CD8_NaiveLike	Clnk
Gramd4	2.91434e-32	1.74767	0.304	0.142	6.57708e-28	CD8_NaiveLike	Gramd4
Vps37b	5.8686e-32	0.582153	0.862	0.887	1.32443e-27	CD8_NaiveLike	Vps37b
mt-Co12	1.66937e-31	0.447524	0.978	0.995	3.76743e-27	CD8_NaiveLike	mt-Co1
Pde7a1	2.42301e-31	0.894205	0.776	0.715	5.46824e-27	CD8_NaiveLike	Pde7a
Evl1	2.83836e-31	1.20992	0.572	0.43	6.40561e-27	CD8_NaiveLike	Evl
Klhdc2	8.6163e-31	1.99116	0.368	0.214	1.94453e-26	CD8_NaiveLike	Klhdc2
Rps211	4.02781e-30	0.436224	0.876	0.938	9.08997e-26	CD8_NaiveLike	Rps21
Epsti11	4.28365e-30	0.67618	0.838	0.822	9.66733e-26	CD8_NaiveLike	Epsti1
Boll	5.04068e-30	2.90887	0.092	0.017	1.13758e-25	CD8_NaiveLike	Boll
Rpl13	6.69538e-30	0.425536	0.882	0.938	1.51101e-25	CD8_NaiveLike	Rpl13
Rps27a	1.29545e-29	0.398455	0.852	0.924	2.92356e-25	CD8_NaiveLike	Rps27a
Gas7	3.03978e-29	2.03552	0.17	0.056	6.86018e-25	CD8_NaiveLike	Gas7
Rpl8	5.33952e-29	0.446008	0.831	0.917	1.20502e-24	CD8_NaiveLike	Rpl8
Klrb1c	8.37636e-29	1.95277	0.14	0.039	1.89038e-24	CD8_NaiveLike	Klrb1c
Elmsan1	8.65968e-29	1.23053	0.549	0.411	1.95432e-24	CD8_NaiveLike	Elmsan1
Atp8b41	1.5937e-28	0.938846	0.684	0.516	3.59666e-24	CD8_NaiveLike	Atp8b4
Ptprc1	2.86268e-28	0.451013	0.949	0.982	6.46049e-24	CD8_NaiveLike	Ptprc
Gm4258	3.215e-28	2.84258	0.147	0.045	7.25561e-24	CD8_NaiveLike	Gm4258
Eomes1	7.2626e-28	1.94404	0.173	0.059	1.63902e-23	CD8_NaiveLike	Eomes
Prss12	1.29799e-27	2.32314	0.09	0.018	2.9293e-23	CD8_NaiveLike	Prss12
Pou6f1	2.39553e-27	1.86797	0.236	0.101	5.40622e-23	CD8_NaiveLike	Pou6f1
Rps101	1.51991e-26	0.374098	0.841	0.918	3.43014e-22	CD8_NaiveLike	Rps10
Fam241a	3.07897e-26	1.94153	0.314	0.172	6.94862e-22	CD8_NaiveLike	Fam241a
Rpl21	1.03799e-25	0.384797	0.814	0.911	2.34254e-21	CD8_NaiveLike	Rpl21
Nmnat2	2.0972e-25	1.42098	0.268	0.127	4.73295e-21	CD8_NaiveLike	Nmnat2
Ablim11	2.71617e-25	0.754803	0.808	0.841	6.12986e-21	CD8_NaiveLike	Ablim1
Ust	3.08486e-25	1.40226	0.421	0.269	6.9619e-21	CD8_NaiveLike	Ust
Rpl23	1.02982e-24	0.338784	0.879	0.941	2.32411e-20	CD8_NaiveLike	Rpl23
Rps71	1.26259e-24	0.420261	0.83	0.92	2.84941e-20	CD8_NaiveLike	Rps7
Skap12	1.77208e-24	0.46715	0.94	0.973	3.99923e-20	CD8_NaiveLike	Skap1
Tanc1	2.87928e-24	1.58438	0.279	0.141	6.49796e-20	CD8_NaiveLike	Tanc1
Sh3pxd2a1	3.24473e-24	1.67274	0.173	0.065	7.3227e-20	CD8_NaiveLike	Sh3pxd2a
Rpl12	5.69689e-24	0.452023	0.803	0.9	1.28567e-19	CD8_NaiveLike	Rpl12
Rplp2	5.82776e-24	0.342806	0.837	0.917	1.31521e-19	CD8_NaiveLike	Rplp2
Treml2	6.39505e-24	2.23532	0.128	0.04	1.44323e-19	CD8_NaiveLike	Treml2
Pik3r51	7.25528e-24	1.19668	0.397	0.246	1.63737e-19	CD8_NaiveLike	Pik3r5
mt-Co2	9.55853e-24	0.449423	0.961	0.995	2.15717e-19	CD8_NaiveLike	mt-Co2
Eml5	1.78095e-23	1.6114	0.234	0.108	4.01925e-19	CD8_NaiveLike	Eml5
Cerk1	4.48677e-23	1.30796	0.408	0.268	1.01257e-18	CD8_NaiveLike	Cerk
1810006J02Rik	7.06746e-23	1.82209	0.141	0.047	1.59498e-18	CD8_NaiveLike	1810006J02Rik
Btbd111	1.1791e-22	1.48413	0.374	0.231	2.661e-18	CD8_NaiveLike	Btbd11
Dmrta1	1.69435e-22	3.34077	0.041	0.004	3.82381e-18	CD8_NaiveLike	Dmrta1
Klhl6	2.14703e-22	1.2194	0.482	0.358	4.84541e-18	CD8_NaiveLike	Klhl6
Rpl10a	3.14196e-22	0.431104	0.799	0.894	7.09077e-18	CD8_NaiveLike	Rpl10a
Klra9	5.60144e-22	2.1013	0.064	0.012	1.26413e-17	CD8_NaiveLike	Klra9
Rps18	1.4143e-21	0.399228	0.815	0.908	3.19178e-17	CD8_NaiveLike	Rps18
Gpr18	1.68615e-21	1.44537	0.339	0.204	3.8053e-17	CD8_NaiveLike	Gpr18
Pik3ip1	2.07947e-21	1.85019	0.176	0.072	4.69296e-17	CD8_NaiveLike	Pik3ip1
A630014C17Rik	2.58028e-21	1.9904	0.09	0.023	5.82317e-17	CD8_NaiveLike	A630014C17Rik
Il6st2	2.97208e-21	1.15492	0.354	0.21	6.7074e-17	CD8_NaiveLike	Il6st
Spry2	8.92972e-21	1.92222	0.192	0.085	2.01526e-16	CD8_NaiveLike	Spry2
Ms4a4c	9.62171e-21	1.20053	0.335	0.198	2.17143e-16	CD8_NaiveLike	Ms4a4c
Ssbp21	1.57567e-20	1.23873	0.461	0.316	3.55598e-16	CD8_NaiveLike	Ssbp2
Gimap61	2.64543e-20	0.522629	0.798	0.806	5.97021e-16	CD8_NaiveLike	Gimap6
Hmgn1	4.29041e-20	1.46085	0.301	0.174	9.6826e-16	CD8_NaiveLike	Hmgn1
Gm14085	4.62485e-20	2.79105	0.038	0.004	1.04374e-15	CD8_NaiveLike	Gm14085
Rflnb1	5.25707e-20	1.8142	0.122	0.041	1.18642e-15	CD8_NaiveLike	Rflnb
Rps51	9.26041e-20	0.365491	0.809	0.906	2.08989e-15	CD8_NaiveLike	Rps5
Rps19	9.98064e-20	0.458997	0.803	0.916	2.25243e-15	CD8_NaiveLike	Rps19
Sh3bp52	1.92212e-19	1.53503	0.234	0.12	4.33784e-15	CD8_NaiveLike	Sh3bp5
Nckap5l	3.74831e-19	2.49912	0.082	0.021	8.45918e-15	CD8_NaiveLike	Nckap5l
Ddc	5.10726e-19	3.10679	0.042	0.006	1.15261e-14	CD8_NaiveLike	Ddc
Fcer1g	5.71409e-19	0.937187	0.445	0.315	1.28956e-14	CD8_NaiveLike	Fcer1g
Actn1	7.6012e-19	1.54734	0.252	0.138	1.71544e-14	CD8_NaiveLike	Actn1
Rps3a1	8.49871e-19	0.357022	0.852	0.926	1.91799e-14	CD8_NaiveLike	Rps3a1
Arhgef18	9.66163e-19	1.10197	0.517	0.409	2.18044e-14	CD8_NaiveLike	Arhgef18
Rpl36a	1.36059e-18	0.561256	0.748	0.85	3.07057e-14	CD8_NaiveLike	Rpl36a
Gm267401	1.55148e-18	0.60157	0.741	0.65	3.50138e-14	CD8_NaiveLike	Gm26740
Syde2	1.70614e-18	3.96439	0.033	0.003	3.85042e-14	CD8_NaiveLike	Syde2
Klhdc1	2.01014e-18	1.5575	0.208	0.102	4.53649e-14	CD8_NaiveLike	Klhdc1
Vipr1	2.09107e-18	1.84024	0.073	0.018	4.71912e-14	CD8_NaiveLike	Vipr1
Rapgef6	2.57595e-18	0.551149	0.836	0.884	5.81341e-14	CD8_NaiveLike	Rapgef6
Rpl91	4.24802e-18	0.30782	0.857	0.914	9.58694e-14	CD8_NaiveLike	Rpl9
Crim11	7.03929e-18	1.19422	0.39	0.263	1.58863e-13	CD8_NaiveLike	Crim1
Rpl10	7.41781e-18	0.37862	0.787	0.882	1.67405e-13	CD8_NaiveLike	Rpl10
Rps31	1.36619e-17	0.287173	0.825	0.916	3.08321e-13	CD8_NaiveLike	Rps3
Prkcq2	1.52798e-17	0.682164	0.776	0.769	3.44835e-13	CD8_NaiveLike	Prkcq
Rpl35a	2.17312e-17	0.338808	0.83	0.915	4.90429e-13	CD8_NaiveLike	Rpl35a
Ccr72	2.17762e-17	0.860464	0.236	0.119	4.91444e-13	CD8_NaiveLike	Ccr7
Zhx21	4.78934e-17	1.1009	0.415	0.292	1.08086e-12	CD8_NaiveLike	Zhx2
Rps8	7.21842e-17	0.330186	0.885	0.94	1.62905e-12	CD8_NaiveLike	Rps8
Igfbp4	7.49467e-17	3.20567	0.049	0.009	1.6914e-12	CD8_NaiveLike	Igfbp4
Tut41	8.28593e-17	0.516089	0.799	0.834	1.86997e-12	CD8_NaiveLike	Tut4
Sorcs2	8.98384e-17	2.08536	0.047	0.008	2.02747e-12	CD8_NaiveLike	Sorcs2
Rps271	1.01106e-16	0.365977	0.805	0.913	2.28175e-12	CD8_NaiveLike	Rps27
Gm36279	1.18233e-16	1.4424	0.204	0.102	2.66827e-12	CD8_NaiveLike	Gm36279
G0s2	1.41897e-16	3.14621	0.023	0.001	3.20233e-12	CD8_NaiveLike	G0s2
Pitpnc11	1.54044e-16	0.448199	0.872	0.891	3.47645e-12	CD8_NaiveLike	Pitpnc1
Ppm1h1	2.41955e-16	0.65857	0.755	0.757	5.46044e-12	CD8_NaiveLike	Ppm1h
Ipcef1	2.53868e-16	0.825685	0.633	0.581	5.72928e-12	CD8_NaiveLike	Ipcef1
Rps4x	2.60072e-16	0.344022	0.82	0.916	5.86931e-12	CD8_NaiveLike	Rps4x
Kifc3	2.7158e-16	2.64321	0.063	0.015	6.12902e-12	CD8_NaiveLike	Kifc3
Cxcr42	3.40524e-16	0.982712	0.357	0.237	7.68494e-12	CD8_NaiveLike	Cxcr4
Bend4	9.04845e-16	1.34703	0.291	0.177	2.04205e-11	CD8_NaiveLike	Bend4
Rpl35	1.0018e-15	0.552731	0.715	0.82	2.26087e-11	CD8_NaiveLike	Rpl35
Bcl2l11	1.12298e-15	0.975597	0.524	0.42	2.53434e-11	CD8_NaiveLike	Bcl2l11
Rnf144a	1.24728e-15	2.15261	0.103	0.037	2.81486e-11	CD8_NaiveLike	Rnf144a
Zbtb202	1.30034e-15	0.510281	0.776	0.738	2.93462e-11	CD8_NaiveLike	Zbtb20
Gm43698	1.40044e-15	3.68962	0.029	0.003	3.16052e-11	CD8_NaiveLike	Gm43698
Gm11342	2.55293e-15	2.83672	0.048	0.01	5.76145e-11	CD8_NaiveLike	Gm11342
Gm16341	2.96309e-15	2.42913	0.071	0.02	6.6871e-11	CD8_NaiveLike	Gm16341
Gpr15	3.36749e-15	3.57274	0.022	0.001	7.59976e-11	CD8_NaiveLike	Gpr15
Rpl181	3.41269e-15	0.264504	0.84	0.919	7.70175e-11	CD8_NaiveLike	Rpl18
Prkd3	5.06845e-15	1.46386	0.278	0.172	1.14385e-10	CD8_NaiveLike	Prkd3
Usp12	6.82462e-15	1.39383	0.32	0.218	1.54018e-10	CD8_NaiveLike	Usp12
Galnt10	7.62226e-15	1.18749	0.367	0.255	1.72019e-10	CD8_NaiveLike	Galnt10
1810041H14Rik	9.97888e-15	2.24881	0.08	0.025	2.25203e-10	CD8_NaiveLike	1810041H14Rik
Slc14a11	1.09777e-14	1.22434	0.207	0.11	2.47745e-10	CD8_NaiveLike	Slc14a1
Rps91	1.21746e-14	0.254353	0.827	0.921	2.74756e-10	CD8_NaiveLike	Rps9
Rpl321	2.54008e-14	0.276478	0.853	0.927	5.73245e-10	CD8_NaiveLike	Rpl32
Zbtb10	3.72025e-14	1.40752	0.096	0.035	8.39587e-10	CD8_NaiveLike	Zbtb10
Rpl18a1	4.9174e-14	0.253062	0.841	0.927	1.10976e-09	CD8_NaiveLike	Rpl18a
Rasa3	5.1125e-14	1.0772	0.453	0.359	1.15379e-09	CD8_NaiveLike	Rasa3
Rpl381	5.40427e-14	0.27907	0.811	0.903	1.21964e-09	CD8_NaiveLike	Rpl38
Cnr2	5.47371e-14	2.40103	0.039	0.007	1.23531e-09	CD8_NaiveLike	Cnr2
Ubac2	6.31594e-14	0.7636	0.656	0.647	1.42538e-09	CD8_NaiveLike	Ubac2
Rps231	1.11344e-13	0.250864	0.843	0.911	2.51282e-09	CD8_NaiveLike	Rps23
Cnksr3	1.11486e-13	2.11964	0.068	0.02	2.51603e-09	CD8_NaiveLike	Cnksr3
Kcnj8	2.98811e-13	2.09397	0.067	0.02	6.74356e-09	CD8_NaiveLike	Kcnj8
Kbtbd11	3.13914e-13	0.98949	0.303	0.195	7.08442e-09	CD8_NaiveLike	Kbtbd11
Hmg20b1	3.46267e-13	0.125036	0.154	0.306	7.81455e-09	CD8_NaiveLike	Hmg20b
Slc9a7	4.6834e-13	1.20674	0.224	0.129	1.05695e-08	CD8_NaiveLike	Slc9a7
A930005H10Rik	6.24823e-13	1.62829	0.167	0.087	1.4101e-08	CD8_NaiveLike	A930005H10Rik
Tnfrsf261	7.24637e-13	1.48444	0.137	0.063	1.63536e-08	CD8_NaiveLike	Tnfrsf26
Plcxd2	8.02918e-13	0.791286	0.466	0.368	1.81203e-08	CD8_NaiveLike	Plcxd2
Ugcg1	9.14747e-13	0.675385	0.643	0.591	2.0644e-08	CD8_NaiveLike	Ugcg
Il4ra1	1.30739e-12	1.05045	0.421	0.333	2.95052e-08	CD8_NaiveLike	Il4ra
Esr1	1.32174e-12	1.69892	0.098	0.038	2.9829e-08	CD8_NaiveLike	Esr1
Mirt1	1.4031e-12	1.39376	0.263	0.17	3.16651e-08	CD8_NaiveLike	Mirt1
Cd160	1.59857e-12	1.33972	0.214	0.124	3.60765e-08	CD8_NaiveLike	Cd160
Arhgef32	1.74716e-12	0.669768	0.595	0.52	3.94299e-08	CD8_NaiveLike	Arhgef3
Rpl191	2.17231e-12	0.202315	0.872	0.927	4.90247e-08	CD8_NaiveLike	Rpl19
Id31	2.5395e-12	2.56225	0.064	0.02	5.73115e-08	CD8_NaiveLike	Id3
Myb1	3.0867e-12	1.91629	0.169	0.09	6.96607e-08	CD8_NaiveLike	Myb
Rpl171	3.49041e-12	0.246042	0.857	0.917	7.87716e-08	CD8_NaiveLike	Rpl17
Pip5k1b	3.49918e-12	1.03519	0.218	0.128	7.89695e-08	CD8_NaiveLike	Pip5k1b
Pim2	3.93089e-12	1.40423	0.261	0.171	8.87123e-08	CD8_NaiveLike	Pim2
4933440M02Rik	4.10581e-12	4.46869	0.017	0.001	9.26598e-08	CD8_NaiveLike	4933440M02Rik
Rpl3	4.44857e-12	0.290921	0.796	0.905	1.00395e-07	CD8_NaiveLike	Rpl3
Scmh1	4.6846e-12	1.48832	0.156	0.079	1.05722e-07	CD8_NaiveLike	Scmh1
Oprm1	5.061e-12	1.18815	0.424	0.331	1.14217e-07	CD8_NaiveLike	Oprm1
Rpl261	6.05039e-12	0.260957	0.815	0.905	1.36545e-07	CD8_NaiveLike	Rpl26
Tcp11l2	6.17137e-12	1.08019	0.355	0.256	1.39276e-07	CD8_NaiveLike	Tcp11l2
Zeb12	1.04925e-11	0.543594	0.763	0.762	2.36794e-07	CD8_NaiveLike	Zeb1
Rpl301	1.2808e-11	0.215151	0.838	0.927	2.8905e-07	CD8_NaiveLike	Rpl30
Pdcd41	1.29805e-11	0.597202	0.712	0.744	2.92945e-07	CD8_NaiveLike	Pdcd4
Zfp36l21	1.4164e-11	0.509933	0.741	0.758	3.19654e-07	CD8_NaiveLike	Zfp36l2
Stat42	1.80794e-11	0.411493	0.853	0.874	4.08015e-07	CD8_NaiveLike	Stat4
Utrn2	2.20766e-11	0.405761	0.847	0.875	4.98225e-07	CD8_NaiveLike	Utrn
Rpl5	2.32788e-11	0.293188	0.787	0.907	5.25356e-07	CD8_NaiveLike	Rpl5
Usp28	2.59092e-11	1.50679	0.143	0.072	5.8472e-07	CD8_NaiveLike	Usp28
Rpl371	2.71282e-11	0.256966	0.828	0.914	6.12229e-07	CD8_NaiveLike	Rpl37
Dph5	2.78028e-11	1.3569	0.242	0.156	6.27454e-07	CD8_NaiveLike	Dph5
0610043K17Rik	3.51892e-11	2.15586	0.057	0.017	7.9415e-07	CD8_NaiveLike	0610043K17Rik
Smad71	3.97135e-11	0.71614	0.635	0.638	8.96254e-07	CD8_NaiveLike	Smad7
Gab3	4.06867e-11	1.04432	0.349	0.259	9.18219e-07	CD8_NaiveLike	Gab3
Rps141	4.09945e-11	0.19536	0.837	0.912	9.25164e-07	CD8_NaiveLike	Rps14
Rps6	5.10516e-11	0.311799	0.779	0.891	1.15213e-06	CD8_NaiveLike	Rps6
Gm47283	5.15837e-11	0.660565	0.608	0.561	1.16414e-06	CD8_NaiveLike	Gm47283
Qrfp	5.63025e-11	1.76525	0.137	0.07	1.27064e-06	CD8_NaiveLike	Qrfp
Elovl7	5.7419e-11	2.23627	0.035	0.007	1.29583e-06	CD8_NaiveLike	Elovl7
Rpl15	7.56139e-11	0.310144	0.79	0.902	1.70645e-06	CD8_NaiveLike	Rpl15
Trdc	1.42168e-10	1.02939	0.109	0.049	3.20844e-06	CD8_NaiveLike	Trdc
Tcrg-C4	1.79888e-10	1.29361	0.125	0.061	4.05971e-06	CD8_NaiveLike	Tcrg-C4
Cadps2	1.84972e-10	4.16616	0.019	0.002	4.17444e-06	CD8_NaiveLike	Cadps2
Map4k41	1.96027e-10	0.766883	0.578	0.535	4.42393e-06	CD8_NaiveLike	Map4k4
Fam78b	2.01546e-10	1.91222	0.071	0.026	4.54849e-06	CD8_NaiveLike	Fam78b
Crtam	2.41371e-10	1.06687	0.159	0.087	5.44726e-06	CD8_NaiveLike	Crtam
Rps111	3.69195e-10	0.209447	0.847	0.917	8.332e-06	CD8_NaiveLike	Rps11
Gm16083	3.87086e-10	1.58938	0.041	0.01	8.73575e-06	CD8_NaiveLike	Gm16083
Gm14009	6.63744e-10	3.61938	0.017	0.002	1.49794e-05	CD8_NaiveLike	Gm14009
Gm161522	6.75775e-10	1.83611	0.066	0.024	1.52509e-05	CD8_NaiveLike	Gm16152
Slc6a19	6.89795e-10	4.52187	0.013	0.001	1.55673e-05	CD8_NaiveLike	Slc6a19
Taf4b	7.90528e-10	0.907729	0.224	0.142	1.78406e-05	CD8_NaiveLike	Taf4b
Rapgef41	8.89796e-10	1.58856	0.132	0.069	2.00809e-05	CD8_NaiveLike	Rapgef4
Ldlrap1	1.0331e-09	1.28295	0.185	0.112	2.33149e-05	CD8_NaiveLike	Ldlrap1
Rplp0	1.0648e-09	0.290745	0.827	0.913	2.40304e-05	CD8_NaiveLike	Rplp0
Klra3	1.08241e-09	1.68539	0.063	0.022	2.44277e-05	CD8_NaiveLike	Klra3
Npm1	1.10454e-09	0.487456	0.753	0.846	2.49273e-05	CD8_NaiveLike	Npm1
Cxxc5	1.19097e-09	1.54078	0.073	0.028	2.68779e-05	CD8_NaiveLike	Cxxc5
Gabrr2	1.21593e-09	1.7937	0.023	0.004	2.74411e-05	CD8_NaiveLike	Gabrr2
Rpl28	1.63647e-09	0.276228	0.803	0.908	3.69318e-05	CD8_NaiveLike	Rpl28
Rps15	1.75929e-09	0.218313	0.824	0.914	3.97038e-05	CD8_NaiveLike	Rps15
Rps2	2.00171e-09	0.333626	0.802	0.908	4.51746e-05	CD8_NaiveLike	Rps2
Smarcc2	2.35584e-09	0.148013	0.252	0.408	5.31665e-05	CD8_NaiveLike	Smarcc2
Peli11	2.36602e-09	0.390248	0.836	0.881	5.33963e-05	CD8_NaiveLike	Peli1
Tmsb10	2.39844e-09	0.290902	0.805	0.894	5.41279e-05	CD8_NaiveLike	Tmsb10
Ifi301	2.6316e-09	0.129639	0.143	0.261	5.93898e-05	CD8_NaiveLike	Ifi30
Rpl14	3.00581e-09	0.315432	0.767	0.887	6.78352e-05	CD8_NaiveLike	Rpl14
Ikzf11	3.09969e-09	0.5214	0.782	0.817	6.99538e-05	CD8_NaiveLike	Ikzf1
Mogs	3.7481e-09	0.112209	0.1	0.202	8.45872e-05	CD8_NaiveLike	Mogs
Trip41	3.85889e-09	0.102558	0.166	0.294	8.70874e-05	CD8_NaiveLike	Trip4
Rps131	4.10984e-09	0.192046	0.836	0.914	9.27509e-05	CD8_NaiveLike	Rps13
Macrod1	4.36569e-09	2.14478	0.086	0.038	9.85249e-05	CD8_NaiveLike	Macrod1
Acly	4.4954e-09	0.145473	0.179	0.31	0.000101452	CD8_NaiveLike	Acly
Reck	4.77474e-09	1.7146	0.112	0.056	0.000107756	CD8_NaiveLike	Reck
Sipa1l21	5.24113e-09	1.37779	0.146	0.081	0.000118282	CD8_NaiveLike	Sipa1l2
Bzw21	8.9068e-09	0.692088	0.421	0.343	0.000201009	CD8_NaiveLike	Bzw2
Gm30948	9.71272e-09	3.92937	0.016	0.002	0.000219197	CD8_NaiveLike	Gm30948
Ube2cbp	1.11428e-08	2.41579	0.051	0.017	0.00025147	CD8_NaiveLike	Ube2cbp
Eef1b2	1.13373e-08	0.3472	0.755	0.865	0.00025586	CD8_NaiveLike	Eef1b2
Brd7	1.14553e-08	0.162617	0.205	0.334	0.000258523	CD8_NaiveLike	Brd7
Ms4a4b1	1.16432e-08	0.224628	0.876	0.837	0.000262764	CD8_NaiveLike	Ms4a4b
Srsf12	1.1948e-08	2.12581	0.026	0.005	0.000269642	CD8_NaiveLike	Srsf12
Rps26	1.30748e-08	0.260536	0.795	0.892	0.000295072	CD8_NaiveLike	Rps26
Mob3b	1.30786e-08	1.71867	0.13	0.071	0.000295157	CD8_NaiveLike	Mob3b
Trim12a1	1.31634e-08	0.803555	0.528	0.486	0.000297071	CD8_NaiveLike	Trim12a
Xrn21	1.34318e-08	0.50563	0.668	0.705	0.000303128	CD8_NaiveLike	Xrn2
Eif4ebp21	1.66077e-08	0.12551	0.288	0.446	0.000374803	CD8_NaiveLike	Eif4ebp2
Emc3	1.74807e-08	0.115986	0.224	0.355	0.000394505	CD8_NaiveLike	Emc3
mt-Nd4l	2.27917e-08	0.81638	0.489	0.443	0.000514363	CD8_NaiveLike	mt-Nd4l
Rnf138	2.42854e-08	0.665622	0.62	0.635	0.000548072	CD8_NaiveLike	Rnf138
Ptpn221	2.43564e-08	0.293645	0.894	0.955	0.000549675	CD8_NaiveLike	Ptpn22
A730081D07Rik	2.59826e-08	1.67004	0.083	0.038	0.000586375	CD8_NaiveLike	A730081D07Rik
Anapc4	2.70331e-08	0.206193	0.122	0.227	0.000610083	CD8_NaiveLike	Anapc4
Cyb5r4	3.05638e-08	0.146278	0.189	0.319	0.000689763	CD8_NaiveLike	Cyb5r4
Stx7	3.06241e-08	0.282751	0.102	0.202	0.000691125	CD8_NaiveLike	Stx7
Tcrg-V4	3.11278e-08	2.71356	0.017	0.003	0.000702493	CD8_NaiveLike	Tcrg-V4
Zfp592	3.28315e-08	1.19776	0.346	0.284	0.00074094	CD8_NaiveLike	Zfp592
Tle41	3.31381e-08	0.657796	0.539	0.496	0.000747861	CD8_NaiveLike	Tle4
Maml21	3.51056e-08	0.473748	0.803	0.834	0.000792262	CD8_NaiveLike	Maml2
Pggt1b1	3.82455e-08	0.142521	0.128	0.234	0.000863125	CD8_NaiveLike	Pggt1b
Slc26a11	3.86423e-08	1.42876	0.169	0.104	0.000872079	CD8_NaiveLike	Slc26a11
Smad3	3.92139e-08	0.878326	0.339	0.262	0.000884979	CD8_NaiveLike	Smad3
Gm26936	4.02254e-08	2.74233	0.02	0.004	0.000907808	CD8_NaiveLike	Gm26936
Rps25	4.26461e-08	0.246774	0.75	0.878	0.000962437	CD8_NaiveLike	Rps25
Aoah	4.46688e-08	1.60295	0.106	0.055	0.00100809	CD8_NaiveLike	Aoah
D030028A08Rik	4.61817e-08	1.57557	0.083	0.038	0.00104223	CD8_NaiveLike	D030028A08Rik
Pik3cg	4.95869e-08	0.249676	0.144	0.255	0.00111908	CD8_NaiveLike	Pik3cg
Gm26632	4.97229e-08	2.62539	0.028	0.006	0.00112215	CD8_NaiveLike	Gm26632
Dync1li2	5.32194e-08	0.17568	0.108	0.205	0.00120106	CD8_NaiveLike	Dync1li2
Rftn11	5.86672e-08	0.121168	0.393	0.545	0.001324	CD8_NaiveLike	Rftn1
Rpl361	6.04566e-08	0.20809	0.806	0.902	0.00136439	CD8_NaiveLike	Rpl36
Stt3a	6.16582e-08	0.157422	0.191	0.316	0.0013915	CD8_NaiveLike	Stt3a
Fry	6.90904e-08	0.263654	0.127	0.224	0.00155923	CD8_NaiveLike	Fry
Tmem131l	7.07389e-08	0.859456	0.408	0.347	0.00159644	CD8_NaiveLike	Tmem131l
Ralgds1	7.5092e-08	0.195834	0.02	0.078	0.00169468	CD8_NaiveLike	Ralgds
Vdac1	7.60973e-08	0.117099	0.24	0.369	0.00171736	CD8_NaiveLike	Vdac1
Cxcr51	8.03723e-08	1.18906	0.067	0.028	0.00181384	CD8_NaiveLike	Cxcr5
Frat2	8.2285e-08	1.59319	0.131	0.075	0.00185701	CD8_NaiveLike	Frat2
Helb1	8.46897e-08	0.203788	0.102	0.198	0.00191128	CD8_NaiveLike	Helb
Fgfr1	8.49799e-08	2.9108	0.017	0.003	0.00191783	CD8_NaiveLike	Fgfr1
Chuk	9.52683e-08	0.11968	0.202	0.324	0.00215001	CD8_NaiveLike	Chuk
Atg16l21	9.71998e-08	0.113803	0.208	0.332	0.00219361	CD8_NaiveLike	Atg16l2
1700027F09Rik	9.86792e-08	3.51517	0.012	0.001	0.00222699	CD8_NaiveLike	1700027F09Rik
Lactb21	1.18886e-07	0.216731	0.119	0.218	0.00268302	CD8_NaiveLike	Lactb2
Clock	1.28406e-07	0.117257	0.172	0.288	0.00289786	CD8_NaiveLike	Clock
Dnajc242	1.45318e-07	0.143305	0.118	0.215	0.00327955	CD8_NaiveLike	Dnajc24
Neurl3	1.49503e-07	0.372135	0.675	0.649	0.00337398	CD8_NaiveLike	Neurl3
Ighm1	1.58601e-07	0.54094	0.361	0.275	0.00357931	CD8_NaiveLike	Ighm
Snhg1	1.61966e-07	0.712247	0.438	0.394	0.00365525	CD8_NaiveLike	Snhg1
Tcrg-C1	1.63332e-07	0.135286	0.093	0.045	0.00368608	CD8_NaiveLike	Tcrg-C1
Camk2g	1.67547e-07	0.130803	0.237	0.364	0.0037812	CD8_NaiveLike	Camk2g
Jmy1	1.725e-07	0.556522	0.45	0.379	0.00389297	CD8_NaiveLike	Jmy
Parp82	1.82819e-07	0.615634	0.508	0.451	0.00412587	CD8_NaiveLike	Parp8
Rpl61	1.97595e-07	0.186482	0.836	0.917	0.00445932	CD8_NaiveLike	Rpl6
Crlf31	2.07254e-07	0.630933	0.655	0.691	0.00467731	CD8_NaiveLike	Crlf3
Rpl37a1	2.08063e-07	0.171964	0.836	0.921	0.00469558	CD8_NaiveLike	Rpl37a
Airn	2.15421e-07	0.640708	0.523	0.47	0.00486162	CD8_NaiveLike	Airn
Mogat1	2.28359e-07	2.82881	0.017	0.003	0.0051536	CD8_NaiveLike	Mogat1
Naxd	2.35911e-07	0.163247	0.128	0.228	0.00532404	CD8_NaiveLike	Naxd
Rpl7	2.39642e-07	0.199687	0.801	0.9	0.00540825	CD8_NaiveLike	Rpl7
Asah1	2.42594e-07	0.132548	0.105	0.196	0.00547486	CD8_NaiveLike	Asah1
Ralgapb1	2.86573e-07	0.120096	0.214	0.333	0.00646737	CD8_NaiveLike	Ralgapb
Trim30c	2.89673e-07	1.81111	0.039	0.013	0.00653733	CD8_NaiveLike	Trim30c
Cnot3	2.99835e-07	0.115946	0.22	0.341	0.00676668	CD8_NaiveLike	Cnot3
Mcoln2	3.01697e-07	1.46339	0.102	0.054	0.0068087	CD8_NaiveLike	Mcoln2
Pms1	3.0817e-07	0.484357	0.083	0.166	0.00695477	CD8_NaiveLike	Pms1
Cracr2a1	3.11749e-07	0.955676	0.326	0.266	0.00703556	CD8_NaiveLike	Cracr2a
Slc25a271	3.37577e-07	1.86226	0.048	0.018	0.00761843	CD8_NaiveLike	Slc25a27
Fkbp51	3.5022e-07	0.133156	0.204	0.32	0.00790377	CD8_NaiveLike	Fkbp5
Gm370681	3.57593e-07	2.375	0.019	0.004	0.00807017	CD8_NaiveLike	Gm37068
Gm26577	4.30936e-07	2.74113	0.015	0.002	0.00972536	CD8_NaiveLike	Gm26577
Pdxdc1	4.66776e-07	0.161585	0.213	0.338	0.0105342	CD8_NaiveLike	Pdxdc1
Auts2	4.86654e-07	1.39697	0.039	0.013	0.0109828	CD8_NaiveLike	Auts2
Raver2	5.0656e-07	1.70748	0.036	0.012	0.011432	CD8_NaiveLike	Raver2
Gm34006	5.31313e-07	1.61853	0.06	0.025	0.0119907	CD8_NaiveLike	Gm34006
Clip11	5.3729e-07	0.168915	0.277	0.415	0.0121256	CD8_NaiveLike	Clip1
Grap21	5.47022e-07	0.343152	0.803	0.794	0.0123452	CD8_NaiveLike	Grap2
Fam192a	5.71339e-07	0.202194	0.167	0.272	0.012894	CD8_NaiveLike	Fam192a
Neto2	5.84707e-07	1.63715	0.095	0.05	0.0131957	CD8_NaiveLike	Neto2
Itk1	5.86871e-07	0.270338	0.895	0.949	0.0132445	CD8_NaiveLike	Itk
Dnajc151	5.8726e-07	0.51733	0.592	0.58	0.0132533	CD8_NaiveLike	Dnajc15
Tmem165	6.52666e-07	0.194883	0.255	0.387	0.0147294	CD8_NaiveLike	Tmem165
Tmem1921	6.86471e-07	0.10249	0.192	0.303	0.0154923	CD8_NaiveLike	Tmem192
Mbnl11	7.14929e-07	0.294191	0.939	0.976	0.0161345	CD8_NaiveLike	Mbnl1
Tdg	7.49543e-07	0.352528	0.132	0.229	0.0169157	CD8_NaiveLike	Tdg
Ifngr11	7.57401e-07	0.240656	0.852	0.899	0.017093	CD8_NaiveLike	Ifngr1
Rps12	7.58533e-07	0.241972	0.836	0.919	0.0171186	CD8_NaiveLike	Rps12
Kif3b1	7.68297e-07	0.117605	0.114	0.201	0.0173389	CD8_NaiveLike	Kif3b
Rp21	7.74055e-07	0.156191	0.048	0.112	0.0174689	CD8_NaiveLike	Rp2
Rnf20	7.78721e-07	0.116028	0.23	0.351	0.0175742	CD8_NaiveLike	Rnf20
Ylpm1	7.79564e-07	0.134526	0.24	0.37	0.0175932	CD8_NaiveLike	Ylpm1
Tssc41	7.84097e-07	0.128385	0.063	0.133	0.0176955	CD8_NaiveLike	Tssc4
Camk1d1	9.51575e-07	0.45744	0.779	0.805	0.0214751	CD8_NaiveLike	Camk1d
Bicdl12	9.74879e-07	1.15637	0.178	0.119	0.0220011	CD8_NaiveLike	Bicdl1
Gpatch2	9.82394e-07	0.179011	0.164	0.271	0.0221707	CD8_NaiveLike	Gpatch2
Tbl1xr1	1.00289e-06	0.129986	0.425	0.58	0.0226332	CD8_NaiveLike	Tbl1xr1
Rpsa	1.01521e-06	0.19982	0.875	0.933	0.0229112	CD8_NaiveLike	Rpsa
Appbp2	1.17042e-06	0.138138	0.245	0.37	0.026414	CD8_NaiveLike	Appbp2
Tbce	1.18405e-06	0.108059	0.157	0.257	0.0267216	CD8_NaiveLike	Tbce
Gm4208	1.21547e-06	3.14312	0.015	0.002	0.0274308	CD8_NaiveLike	Gm4208
Dtx3	1.22815e-06	0.221366	0.093	0.173	0.0277168	CD8_NaiveLike	Dtx3
Slc25a12	1.27198e-06	0.132036	0.218	0.337	0.028706	CD8_NaiveLike	Slc25a12
Ccdc88b1	1.30564e-06	0.239231	0.124	0.213	0.0294658	CD8_NaiveLike	Ccdc88b
Pip4k2c	1.34265e-06	0.109044	0.093	0.174	0.0303009	CD8_NaiveLike	Pip4k2c
Trdj1	1.37093e-06	1.28256	0.033	0.011	0.0309392	CD8_NaiveLike	Trdj1
Myo1f1	1.43236e-06	0.120506	0.371	0.535	0.0323255	CD8_NaiveLike	Myo1f
Plod31	1.4933e-06	0.174343	0.016	0.062	0.0337008	CD8_NaiveLike	Plod3
Chd91	1.5281e-06	0.166975	0.328	0.469	0.0344862	CD8_NaiveLike	Chd9
Ube2k	1.55655e-06	0.104102	0.485	0.657	0.0351282	CD8_NaiveLike	Ube2k
Slc9a92	1.58054e-06	0.511069	0.741	0.766	0.0356696	CD8_NaiveLike	Slc9a9
Dpp8	1.59501e-06	0.188491	0.217	0.328	0.0359963	CD8_NaiveLike	Dpp8
Xpo61	1.63603e-06	0.138777	0.247	0.369	0.0369218	CD8_NaiveLike	Xpo6
Cldn10	1.71573e-06	2.53031	0.023	0.006	0.0387207	CD8_NaiveLike	Cldn10
Clec2i1	1.73478e-06	0.964178	0.247	0.185	0.0391504	CD8_NaiveLike	Clec2i
Mettl1	1.77688e-06	1.22793	0.122	0.073	0.0401007	CD8_NaiveLike	Mettl1
Ccdc1171	1.7803e-06	0.94324	0.23	0.17	0.0401779	CD8_NaiveLike	Ccdc117
Rabep21	1.78033e-06	0.165765	0.115	0.2	0.0401785	CD8_NaiveLike	Rabep2
Atp13a3	1.91853e-06	0.111441	0.291	0.424	0.0432974	CD8_NaiveLike	Atp13a3
Rpl391	1.93201e-06	0.184998	0.834	0.906	0.0436015	CD8_NaiveLike	Rpl39
Slamf62	1.96282e-06	0.595755	0.288	0.217	0.0442969	CD8_NaiveLike	Slamf6
Wdr48	1.98888e-06	0.186721	0.143	0.238	0.044885	CD8_NaiveLike	Wdr48
Ints8	2.00639e-06	0.253394	0.159	0.258	0.0452802	CD8_NaiveLike	Ints8
Stk38	2.1659e-06	0.938633	0.459	0.434	0.04888	CD8_NaiveLike	Stk38
Slc12a7	2.17591e-06	0.947442	0.192	0.133	0.0491058	CD8_NaiveLike	Slc12a7

## Sheet: CD8_Tex
Gene	p_val	avg_log2FC	pct.1	pct.2	p_val_adj	cluster	gene
Cd8a1	0	2.40246	0.884	0.235	0	CD8_Tex	Cd8a
Cd8b11	0	2.17634	0.881	0.259	0	CD8_Tex	Cd8b1
Prf11	9.34461e-285	2.5865	0.749	0.197	2.10889e-280	CD8_Tex	Prf1
Nkg71	9.33287e-268	1.50175	0.983	0.688	2.10624e-263	CD8_Tex	Nkg7
Gm367231	9.62544e-242	1.95213	0.766	0.232	2.17227e-237	CD8_Tex	Gm36723
Klre1	4.96926e-233	2.14922	0.677	0.176	1.12146e-228	CD8_Tex	Klre1
Klrd11	6.59628e-228	1.6113	0.93	0.441	1.48865e-223	CD8_Tex	Klrd1
Gm441742	1.30309e-220	1.61785	0.7	0.176	2.94082e-216	CD8_Tex	Gm44174
Ccl4	1.25488e-208	1.54651	0.828	0.311	2.83202e-204	CD8_Tex	Ccl4
Cd244a	3.44463e-195	2.0495	0.467	0.085	7.77385e-191	CD8_Tex	Cd244a
S100a61	6.24937e-192	1.42636	0.953	0.667	1.41036e-187	CD8_Tex	S100a6
Havcr2	6.04631e-191	1.51475	0.788	0.272	1.36453e-186	CD8_Tex	Havcr2
Klrc11	1.50469e-187	1.37205	0.831	0.309	3.39579e-183	CD8_Tex	Klrc1
Gzmb2	6.34169e-183	2.10446	0.777	0.319	1.43119e-178	CD8_Tex	Gzmb
Sema6d	3.1363e-178	2.59407	0.408	0.07	7.07799e-174	CD8_Tex	Sema6d
Itga11	2.23232e-161	1.28729	0.754	0.277	5.0379e-157	CD8_Tex	Itga1
Setbp1	1.30563e-158	1.7887	0.638	0.214	2.94655e-154	CD8_Tex	Setbp1
Tmem163	2.15372e-158	1.16696	0.911	0.444	4.86051e-154	CD8_Tex	Tmem163
Dapk21	2.36143e-153	1.77997	0.543	0.152	5.32928e-149	CD8_Tex	Dapk2
Pdcd12	3.17286e-148	1.09606	0.927	0.501	7.16052e-144	CD8_Tex	Pdcd1
Smyd11	1.20494e-147	1.78775	0.399	0.079	2.71932e-143	CD8_Tex	Smyd1
Ifitm1	2.89255e-147	2.52046	0.488	0.139	6.5279e-143	CD8_Tex	Ifitm1
Cd3g1	8.57702e-147	0.833899	0.977	0.844	1.93566e-142	CD8_Tex	Cd3g
Ctsd1	3.0035e-146	1.07359	0.954	0.693	6.77829e-142	CD8_Tex	Ctsd
Styk1	2.09751e-145	2.22363	0.426	0.099	4.73365e-141	CD8_Tex	Styk1
Lrrk11	6.41804e-137	1.38667	0.629	0.219	1.44842e-132	CD8_Tex	Lrrk1
Wdr951	2.20883e-136	1.89229	0.4	0.087	4.9849e-132	CD8_Tex	Wdr95
Lag31	4.5167e-134	1.02495	0.81	0.354	1.01933e-129	CD8_Tex	Lag3
AA467197	1.39824e-133	1.52614	0.608	0.214	3.15556e-129	CD8_Tex	AA467197
Abr1	1.17853e-131	1.2582	0.758	0.345	2.6597e-127	CD8_Tex	Abr
Lat21	2.93839e-129	1.58704	0.52	0.163	6.63136e-125	CD8_Tex	Lat2
Lgals31	5.62322e-128	1.59181	0.738	0.346	1.26905e-123	CD8_Tex	Lgals3
Klrk12	2.98414e-124	0.901661	0.739	0.295	6.73461e-120	CD8_Tex	Klrk1
Bend41	2.63909e-123	1.35027	0.469	0.131	5.9559e-119	CD8_Tex	Bend4
Adgrg11	1.69615e-122	2.4316	0.26	0.037	3.82788e-118	CD8_Tex	Adgrg1
Osgin11	4.41869e-122	1.80395	0.447	0.123	9.97211e-118	CD8_Tex	Osgin1
Rgs16	1.66146e-121	1.17357	0.722	0.319	3.74959e-117	CD8_Tex	Rgs16
S100a42	3.81971e-119	0.980032	0.921	0.578	8.62032e-115	CD8_Tex	S100a4
Sult2b1	2.24657e-117	2.24249	0.384	0.096	5.07006e-113	CD8_Tex	Sult2b1
Cd521	2.69881e-117	0.739523	0.988	0.897	6.09068e-113	CD8_Tex	Cd52
Magohb	3.06314e-117	1.5209	0.508	0.169	6.91289e-113	CD8_Tex	Magohb
Tmsb4x2	6.74144e-114	0.570968	0.998	0.982	1.52141e-109	CD8_Tex	Tmsb4x
Sema4a1	1.49852e-113	1.15123	0.617	0.235	3.38186e-109	CD8_Tex	Sema4a
Litaf	2.95665e-113	0.831429	0.929	0.536	6.67258e-109	CD8_Tex	Litaf
Fgl22	9.46236e-110	1.03413	0.764	0.358	2.13547e-105	CD8_Tex	Fgl2
Lgals11	3.62289e-109	0.82893	0.967	0.707	8.17613e-105	CD8_Tex	Lgals1
Ppp2r2c1	1.58105e-105	2.29594	0.208	0.026	3.56812e-101	CD8_Tex	Ppp2r2c
Tm6sf12	5.08529e-104	1.11189	0.582	0.219	1.14765e-99	CD8_Tex	Tm6sf1
Srgap31	1.90383e-103	1.22073	0.577	0.224	4.29657e-99	CD8_Tex	Srgap3
Tmem273	7.15551e-103	1.80026	0.345	0.085	1.61485e-98	CD8_Tex	Tmem273
Jaml1	1.34721e-102	1.06848	0.692	0.313	3.04038e-98	CD8_Tex	Jaml
Tcrg-C21	3.37478e-102	1.73155	0.368	0.098	7.61621e-98	CD8_Tex	Tcrg-C2
Filip1	3.27068e-101	3.47335	0.213	0.031	7.38127e-97	CD8_Tex	Filip1
AW1120102	5.17349e-101	0.688571	0.982	0.873	1.16755e-96	CD8_Tex	AW112010
Lzts1	1.47105e-100	2.05953	0.294	0.063	3.31987e-96	CD8_Tex	Lzts1
Sub11	1.59761e-99	0.763132	0.963	0.78	3.60549e-95	CD8_Tex	Sub1
Spats21	7.85762e-99	2.41793	0.208	0.029	1.77331e-94	CD8_Tex	Spats2
1700017B05Rik1	8.48049e-99	1.22853	0.538	0.203	1.91388e-94	CD8_Tex	1700017B05Rik
Padi21	1.20558e-97	1.06129	0.622	0.256	2.72075e-93	CD8_Tex	Padi2
Gm156	6.68328e-97	3.11662	0.229	0.039	1.50828e-92	CD8_Tex	Gm156
Thy11	6.7041e-97	0.79372	0.932	0.666	1.51298e-92	CD8_Tex	Thy1
Plek	7.17454e-97	0.901789	0.707	0.328	1.61915e-92	CD8_Tex	Plek
Rgs8	7.48958e-97	2.74213	0.176	0.019	1.69025e-92	CD8_Tex	Rgs8
Cst71	2.49899e-95	1.00585	0.773	0.406	5.63971e-91	CD8_Tex	Cst7
Dgkh	1.96434e-94	0.883817	0.747	0.365	4.43313e-90	CD8_Tex	Dgkh
Atp8b42	3.42976e-93	0.624728	0.886	0.46	7.74029e-89	CD8_Tex	Atp8b4
Ctla2a1	7.40289e-93	0.986388	0.879	0.541	1.67068e-88	CD8_Tex	Ctla2a
Cxcr61	4.60765e-92	0.719055	0.947	0.582	1.03985e-87	CD8_Tex	Cxcr6
Glmn1	5.47333e-92	1.23558	0.509	0.194	1.23522e-87	CD8_Tex	Glmn
Casp31	5.35084e-91	0.962587	0.681	0.323	1.20758e-86	CD8_Tex	Casp3
Irf81	5.41176e-91	1.29265	0.603	0.269	1.22133e-86	CD8_Tex	Irf8
Abcb9	1.67009e-90	1.1005	0.62	0.278	3.76906e-86	CD8_Tex	Abcb9
Ccl51	2.53821e-89	1.41588	0.885	0.646	5.72823e-85	CD8_Tex	Ccl5
Ugcg2	1.17174e-88	0.849838	0.865	0.539	2.64438e-84	CD8_Tex	Ugcg
Slamf71	1.78457e-88	1.02721	0.545	0.216	4.02741e-84	CD8_Tex	Slamf7
Zyx1	2.45673e-88	0.948412	0.748	0.395	5.54436e-84	CD8_Tex	Zyx
Id21	3.33632e-88	0.818427	0.934	0.632	7.52941e-84	CD8_Tex	Id2
2900026A02Rik	4.78841e-85	1.65224	0.312	0.083	1.08065e-80	CD8_Tex	2900026A02Rik
Nek6	1.22395e-84	1.66444	0.339	0.098	2.7622e-80	CD8_Tex	Nek6
Igflr11	1.82394e-84	0.988466	0.71	0.354	4.11626e-80	CD8_Tex	Igflr1
Klrc21	7.50682e-84	0.719945	0.613	0.255	1.69414e-79	CD8_Tex	Klrc2
Cox5a1	1.83342e-83	0.728826	0.911	0.679	4.13767e-79	CD8_Tex	Cox5a
Sh3bgrl31	2.0292e-83	0.593781	0.972	0.826	4.5795e-79	CD8_Tex	Sh3bgrl3
Gnptab	4.66135e-83	0.960183	0.668	0.328	1.05197e-78	CD8_Tex	Gnptab
Il2rb1	1.08047e-82	0.734516	0.953	0.73	2.4384e-78	CD8_Tex	Il2rb
Ctsw1	2.62534e-82	0.826561	0.916	0.602	5.92487e-78	CD8_Tex	Ctsw
Arsb1	6.49184e-82	0.822456	0.668	0.314	1.46508e-77	CD8_Tex	Arsb
Runx31	1.1598e-81	0.786096	0.896	0.611	2.61744e-77	CD8_Tex	Runx3
Ccl31	1.9657e-81	1.14675	0.426	0.151	4.4362e-77	CD8_Tex	Ccl3
Cox8a1	6.16716e-81	0.575171	0.96	0.808	1.3918e-76	CD8_Tex	Cox8a
2011-09-01	1.48904e-80	0.813892	0.747	0.415	3.36047e-76	CD8_Tex	2011-09-01
Sh2d2a	3.66001e-80	0.845935	0.881	0.595	8.25992e-76	CD8_Tex	Sh2d2a
Eif2ak31	4.04255e-80	0.881902	0.636	0.299	9.12323e-76	CD8_Tex	Eif2ak3
Chst12	6.93449e-80	1.08141	0.483	0.188	1.56498e-75	CD8_Tex	Chst12
Gpd2	1.61302e-79	1.19252	0.543	0.233	3.64026e-75	CD8_Tex	Gpd2
Gm441751	5.00778e-79	1.18426	0.249	0.054	1.13016e-74	CD8_Tex	Gm44175
Nedd4	1.66011e-78	1.02899	0.469	0.174	3.74654e-74	CD8_Tex	Nedd4
Adgrg5	1.85753e-77	1.51799	0.297	0.08	4.19208e-73	CD8_Tex	Adgrg5
Cox171	3.96452e-77	0.716647	0.892	0.618	8.94714e-73	CD8_Tex	Cox17
Trgv21	4.81541e-77	1.51402	0.299	0.081	1.08674e-72	CD8_Tex	Trgv2
Galnt3	1.02194e-76	1.31773	0.38	0.128	2.30632e-72	CD8_Tex	Galnt3
Gng21	1.49524e-76	0.65614	0.947	0.687	3.37445e-72	CD8_Tex	Gng2
Atp10a	3.16224e-76	0.904396	0.779	0.463	7.13655e-72	CD8_Tex	Atp10a
Ifng1	4.17239e-75	0.173119	0.688	0.326	9.41626e-71	CD8_Tex	Ifng
Ly6g5b1	6.38475e-74	2.09948	0.238	0.056	1.44091e-69	CD8_Tex	Ly6g5b
Chsy11	6.73751e-74	0.693526	0.706	0.36	1.52052e-69	CD8_Tex	Chsy1
Ccr52	1.24841e-73	0.722954	0.773	0.405	2.81742e-69	CD8_Tex	Ccr5
Nr4a2	3.57631e-73	0.767573	0.769	0.437	8.07102e-69	CD8_Tex	Nr4a2
Rbm31	4.96667e-73	0.665914	0.942	0.764	1.12088e-68	CD8_Tex	Rbm3
Chn21	1.28007e-72	0.98935	0.581	0.27	2.88886e-68	CD8_Tex	Chn2
Txn12	1.85949e-71	0.679583	0.931	0.708	4.1965e-67	CD8_Tex	Txn1
Rpa2	6.11011e-70	0.996189	0.507	0.223	1.37893e-65	CD8_Tex	Rpa2
Cd381	8.82174e-70	0.970378	0.474	0.194	1.99089e-65	CD8_Tex	Cd38
Ptpn6	9.48377e-70	0.96077	0.703	0.405	2.1403e-65	CD8_Tex	Ptpn6
Anxa21	1.66796e-69	0.706328	0.839	0.529	3.76425e-65	CD8_Tex	Anxa2
Cd3e1	3.99829e-69	0.523892	0.974	0.812	9.02335e-65	CD8_Tex	Cd3e
Rps15a1	1.00372e-68	0.432718	0.98	0.902	2.26519e-64	CD8_Tex	Rps15a
Ier5l	1.50449e-68	1.35491	0.341	0.114	3.39534e-64	CD8_Tex	Ier5l
Mctp22	1.52608e-68	0.537694	0.721	0.366	3.44405e-64	CD8_Tex	Mctp2
Rpl322	1.59637e-68	0.447815	0.982	0.904	3.60268e-64	CD8_Tex	Rpl32
Cox5b	4.66075e-68	0.6818	0.891	0.641	1.05184e-63	CD8_Tex	Cox5b
Rpl13a1	9.54667e-68	0.427229	0.983	0.887	2.15449e-63	CD8_Tex	Rpl13a
Napsa	4.28783e-66	1.72963	0.252	0.068	9.67677e-62	CD8_Tex	Napsa
Cers6	1.02838e-65	0.818773	0.534	0.234	2.32084e-61	CD8_Tex	Cers6
Ybx3	8.84605e-65	0.869191	0.604	0.309	1.99638e-60	CD8_Tex	Ybx3
Vipr2	9.95911e-65	1.54857	0.211	0.049	2.24757e-60	CD8_Tex	Vipr2
Lmtk3	2.18e-64	2.42739	0.17	0.032	4.91982e-60	CD8_Tex	Lmtk3
Entpd12	4.01797e-64	0.606585	0.707	0.368	9.06776e-60	CD8_Tex	Entpd1
Clspn1	5.02201e-64	1.94185	0.27	0.083	1.13337e-59	CD8_Tex	Clspn
Gm195851	5.4504e-64	0.785085	0.65	0.342	1.23005e-59	CD8_Tex	Gm19585
Ctnnd2	6.78576e-64	2.27515	0.14	0.02	1.53141e-59	CD8_Tex	Ctnnd2
Rpl271	2.00799e-63	0.409698	0.977	0.872	4.53163e-59	CD8_Tex	Rpl27
Hip12	3.35649e-63	0.611235	0.903	0.595	7.57493e-59	CD8_Tex	Hip1
Dut	3.68746e-63	1.19384	0.623	0.35	8.32186e-59	CD8_Tex	Dut
Gzmk1	4.91845e-63	0.954901	0.371	0.135	1.11e-58	CD8_Tex	Gzmk
Cables11	4.26499e-62	1.00745	0.447	0.19	9.62523e-58	CD8_Tex	Cables1
Ech11	5.21221e-62	0.714554	0.783	0.473	1.17629e-57	CD8_Tex	Ech1
Cd3d2	8.4221e-62	0.498821	0.973	0.823	1.9007e-57	CD8_Tex	Cd3d
Hilpda1	2.11389e-61	0.748016	0.628	0.33	4.77063e-57	CD8_Tex	Hilpda
Pclaf1	4.06437e-61	2.10372	0.274	0.088	9.17247e-57	CD8_Tex	Pclaf
Reep51	8.91291e-61	0.640095	0.869	0.6	2.01147e-56	CD8_Tex	Reep5
Rps261	5.40938e-59	0.493961	0.971	0.86	1.22079e-54	CD8_Tex	Rps26
Rpl7a1	1.64304e-58	0.452547	0.971	0.85	3.70802e-54	CD8_Tex	Rpl7a
Cd481	5.5657e-58	0.575013	0.893	0.621	1.25607e-53	CD8_Tex	Cd48
Stmn11	1.05319e-57	1.82584	0.359	0.15	2.37685e-53	CD8_Tex	Stmn1
Gpr1601	1.15221e-57	0.996169	0.353	0.134	2.60031e-53	CD8_Tex	Gpr160
Rps22	1.32e-57	0.486581	0.984	0.875	2.97898e-53	CD8_Tex	Rps2
Cenpw	1.40391e-57	1.47747	0.307	0.109	3.16834e-53	CD8_Tex	Cenpw
Eef1a1	2.35863e-57	0.393186	0.988	0.943	5.32295e-53	CD8_Tex	Eef1a1
Ncald1	4.69461e-57	1.15755	0.279	0.09	1.05948e-52	CD8_Tex	Ncald
Tbx21	1.54013e-56	0.599527	0.743	0.442	3.47576e-52	CD8_Tex	Tbx21
Gipc2	1.77555e-56	3.8215	0.083	0.006	4.00707e-52	CD8_Tex	Gipc2
Sla21	5.12544e-56	0.72122	0.662	0.366	1.15671e-51	CD8_Tex	Sla2
Fam71b1	8.80418e-56	1.79564	0.183	0.042	1.98693e-51	CD8_Tex	Fam71b
Rps121	1.73183e-55	0.385965	0.98	0.893	3.90839e-51	CD8_Tex	Rps12
Ppp1r3b1	1.76759e-55	1.09711	0.332	0.124	3.98909e-51	CD8_Tex	Ppp1r3b
Mef2a1	3.88091e-55	0.616417	0.832	0.563	8.75844e-51	CD8_Tex	Mef2a
Pik3ap12	7.32951e-55	0.720934	0.527	0.248	1.65412e-50	CD8_Tex	Pik3ap1
Specc1	1.26919e-54	1.29204	0.266	0.087	2.86431e-50	CD8_Tex	Specc1
Bspry1	2.28365e-54	1.3465	0.267	0.087	5.15374e-50	CD8_Tex	Bspry
Rgs31	2.64648e-54	0.704434	0.653	0.359	5.97257e-50	CD8_Tex	Rgs3
Ptms2	4.45306e-54	0.623891	0.715	0.397	1.00497e-49	CD8_Tex	Ptms
Kif111	4.87145e-54	1.58793	0.277	0.095	1.09939e-49	CD8_Tex	Kif11
Gpr34	6.39497e-54	1.16975	0.272	0.09	1.44322e-49	CD8_Tex	Gpr34
Nap1l1	2.18668e-53	0.787124	0.768	0.533	4.9349e-49	CD8_Tex	Nap1l1
Alad1	2.42738e-53	1.12888	0.367	0.15	5.47811e-49	CD8_Tex	Alad
Rad51	2.85801e-53	1.92853	0.221	0.065	6.44995e-49	CD8_Tex	Rad51
Cmtm72	2.91415e-52	0.596827	0.794	0.497	6.57665e-48	CD8_Tex	Cmtm7
Adora3	4.09477e-52	2.26233	0.126	0.021	9.24107e-48	CD8_Tex	Adora3
Frmd4a1	4.18957e-52	0.996837	0.253	0.08	9.45503e-48	CD8_Tex	Frmd4a
Prim1	8.31384e-52	1.26466	0.285	0.1	1.87627e-47	CD8_Tex	Prim1
Cox6c2	1.77267e-51	0.473911	0.932	0.749	4.00055e-47	CD8_Tex	Cox6c
S100a111	2.07504e-51	0.489394	0.94	0.728	4.68295e-47	CD8_Tex	S100a11
Tk11	3.02198e-51	1.73981	0.252	0.084	6.82e-47	CD8_Tex	Tk1
Cdc451	3.56077e-51	2.02726	0.188	0.049	8.03593e-47	CD8_Tex	Cdc45
Atp5f1	3.71254e-51	0.539952	0.87	0.663	8.37846e-47	CD8_Tex	Atp5f1
Ly6c22	3.94986e-51	0.748979	0.635	0.353	8.91403e-47	CD8_Tex	Ly6c2
Uhrf11	5.94138e-51	1.71645	0.228	0.071	1.34085e-46	CD8_Tex	Uhrf1
Rpl4	1.02681e-50	0.448042	0.958	0.822	2.3173e-46	CD8_Tex	Rpl4
B4galt51	1.10567e-50	0.556817	0.612	0.325	2.49529e-46	CD8_Tex	B4galt5
Glp1r	1.67844e-50	3.25298	0.096	0.011	3.78791e-46	CD8_Tex	Glp1r
Rpl41	1.72942e-50	0.404876	0.974	0.887	3.90294e-46	CD8_Tex	Rpl41
Sdf2l1	1.99952e-50	0.899067	0.466	0.223	4.51251e-46	CD8_Tex	Sdf2l1
Ptk2b	2.39032e-50	0.549236	0.9	0.641	5.39448e-46	CD8_Tex	Ptk2b
Pgls	2.73876e-50	0.693387	0.743	0.468	6.18083e-46	CD8_Tex	Pgls
Snrpe	3.29129e-50	0.570774	0.879	0.658	7.42779e-46	CD8_Tex	Snrpe
Rmnd5b1	4.3072e-50	0.873244	0.399	0.173	9.72049e-46	CD8_Tex	Rmnd5b
Efhd21	5.09028e-50	0.554032	0.744	0.445	1.14877e-45	CD8_Tex	Efhd2
Cox4i11	5.16421e-50	0.414518	0.951	0.811	1.16546e-45	CD8_Tex	Cox4i1
Rhoq	6.58924e-50	0.745044	0.563	0.296	1.48706e-45	CD8_Tex	Rhoq
Fndc3a	8.87688e-50	0.669536	0.85	0.593	2.00333e-45	CD8_Tex	Fndc3a
Ikzf31	9.57309e-50	0.341062	0.921	0.623	2.16046e-45	CD8_Tex	Ikzf3
Abcb1b1	1.12398e-49	0.473467	0.628	0.348	2.5366e-45	CD8_Tex	Abcb1b
Spc241	1.30574e-49	1.73382	0.229	0.072	2.94679e-45	CD8_Tex	Spc24
Tmprss6	2.16401e-49	3.02582	0.09	0.01	4.88373e-45	CD8_Tex	Tmprss6
Clic12	2.55581e-49	0.448804	0.965	0.816	5.76795e-45	CD8_Tex	Clic1
Slc16a10	3.67428e-49	1.00771	0.314	0.12	8.29211e-45	CD8_Tex	Slc16a10
Adamts14	3.85778e-49	1.82469	0.142	0.029	8.70625e-45	CD8_Tex	Adamts14
Mcm51	4.69404e-49	1.43356	0.307	0.121	1.05935e-44	CD8_Tex	Mcm5
Gatad2a	6.43698e-49	0.54193	0.809	0.545	1.4527e-44	CD8_Tex	Gatad2a
1810037I17Rik1	7.33996e-49	0.607845	0.841	0.572	1.65648e-44	CD8_Tex	1810037I17Rik
Tmcc3	2.46343e-48	1.15142	0.237	0.076	5.55948e-44	CD8_Tex	Tmcc3
Tmem2561	3.31769e-48	0.748973	0.597	0.33	7.48736e-44	CD8_Tex	Tmem256
Actg11	4.7573e-48	0.418191	0.985	0.888	1.07363e-43	CD8_Tex	Actg1
Cuedc2	6.46741e-48	0.8898	0.398	0.177	1.45957e-43	CD8_Tex	Cuedc2
Rpl281	7.24143e-48	0.438016	0.973	0.877	1.63424e-43	CD8_Tex	Rpl28
Hells1	7.84816e-48	1.1247	0.36	0.16	1.77117e-43	CD8_Tex	Hells
Dtl	1.27069e-47	1.26571	0.288	0.109	2.86768e-43	CD8_Tex	Dtl
E330009J07Rik1	1.49077e-47	0.954271	0.339	0.138	3.36436e-43	CD8_Tex	E330009J07Rik
Rfc41	1.63718e-47	1.37443	0.281	0.104	3.6948e-43	CD8_Tex	Rfc4
Ncapg21	1.70044e-47	1.45761	0.253	0.089	3.83756e-43	CD8_Tex	Ncapg2
Myo101	5.13206e-47	1.34415	0.3	0.117	1.1582e-42	CD8_Tex	Myo10
Atpif11	8.0374e-47	0.6654	0.684	0.406	1.81388e-42	CD8_Tex	Atpif1
Slc25a5	1.22922e-46	0.605096	0.869	0.649	2.77411e-42	CD8_Tex	Slc25a5
Adrb1	1.30891e-46	2.05686	0.12	0.022	2.95395e-42	CD8_Tex	Adrb1
Gapdh1	1.51067e-46	0.465092	0.958	0.803	3.40928e-42	CD8_Tex	Gapdh
Rps181	1.85136e-46	0.378011	0.978	0.878	4.17814e-42	CD8_Tex	Rps18
Cmip	1.92114e-46	0.461988	0.964	0.785	4.33564e-42	CD8_Tex	Cmip
Abracl2	2.1488e-46	0.510023	0.884	0.643	4.8494e-42	CD8_Tex	Abracl
Lasp1	2.55913e-46	0.578036	0.614	0.339	5.77545e-42	CD8_Tex	Lasp1
Rack12	3.31111e-46	0.37911	0.976	0.866	7.47251e-42	CD8_Tex	Rack1
Cdh11	4.3352e-46	1.26826	0.205	0.061	9.78367e-42	CD8_Tex	Cdh1
Vim1	5.0969e-46	0.456475	0.927	0.696	1.15027e-41	CD8_Tex	Vim
Eef21	5.96208e-46	0.412173	0.974	0.852	1.34552e-41	CD8_Tex	Eef2
Cox7c1	8.15676e-46	0.447467	0.951	0.772	1.84082e-41	CD8_Tex	Cox7c
Cisd11	1.27616e-45	0.884919	0.44	0.216	2.88004e-41	CD8_Tex	Cisd1
Mrpl581	2.07287e-45	0.66096	0.588	0.316	4.67805e-41	CD8_Tex	Mrpl58
Chd7	2.54907e-45	0.558783	0.865	0.607	5.75273e-41	CD8_Tex	Chd7
Fasl1	2.81396e-45	0.33328	0.776	0.452	6.35055e-41	CD8_Tex	Fasl
Mcm31	2.93613e-45	1.22089	0.361	0.164	6.62627e-41	CD8_Tex	Mcm3
Rbpj3	4.01832e-45	0.347152	0.937	0.637	9.06855e-41	CD8_Tex	Rbpj
Cenph1	4.06971e-45	1.75463	0.188	0.054	9.18452e-41	CD8_Tex	Cenph
Hip1r	4.45572e-45	0.587192	0.663	0.383	1.00557e-40	CD8_Tex	Hip1r
Atp5c11	5.39585e-45	0.472081	0.897	0.666	1.21773e-40	CD8_Tex	Atp5c1
Cks1b1	8.4887e-45	1.51643	0.262	0.099	1.91573e-40	CD8_Tex	Cks1b
Cd200r4	9.08285e-45	1.00614	0.31	0.125	2.04982e-40	CD8_Tex	Cd200r4
Ctla2b1	9.13727e-45	0.741265	0.444	0.21	2.0621e-40	CD8_Tex	Ctla2b
Mtmr11	1.22106e-44	0.693476	0.456	0.225	2.75569e-40	CD8_Tex	Mtmr1
Zfand4	1.36112e-44	1.41298	0.198	0.06	3.07177e-40	CD8_Tex	Zfand4
Rpl33	1.46803e-44	0.365487	0.972	0.873	3.31304e-40	CD8_Tex	Rpl3
Fxyd52	1.62784e-44	0.400783	0.977	0.866	3.67371e-40	CD8_Tex	Fxyd5
Itgb2	1.91816e-44	0.449079	0.885	0.589	4.3289e-40	CD8_Tex	Itgb2
Top2a1	2.84374e-44	1.26107	0.456	0.241	6.41775e-40	CD8_Tex	Top2a
Orc1	4.7174e-44	1.48137	0.197	0.06	1.06462e-39	CD8_Tex	Orc1
Atp5d1	5.3542e-44	0.469311	0.919	0.714	1.20834e-39	CD8_Tex	Atp5d
Hist1h1b1	7.69536e-44	1.76375	0.23	0.079	1.73669e-39	CD8_Tex	Hist1h1b
Arl14ep1	1.08436e-43	0.794092	0.37	0.167	2.44719e-39	CD8_Tex	Arl14ep
Orc6	1.09472e-43	1.03122	0.353	0.157	2.47056e-39	CD8_Tex	Orc6
Ncf1	1.1497e-43	1.13846	0.246	0.087	2.59463e-39	CD8_Tex	Ncf1
Rpa31	1.51073e-43	0.991172	0.402	0.192	3.40942e-39	CD8_Tex	Rpa3
Csnk2b	1.69501e-43	0.573878	0.772	0.515	3.8253e-39	CD8_Tex	Csnk2b
Sytl21	1.89904e-43	0.383012	0.668	0.384	4.28574e-39	CD8_Tex	Sytl2
Gcnt11	1.9144e-43	1.45276	0.269	0.103	4.32041e-39	CD8_Tex	Gcnt1
Clta1	2.44006e-43	0.403661	0.938	0.752	5.50672e-39	CD8_Tex	Clta
Dock81	5.66733e-43	0.453826	0.954	0.798	1.279e-38	CD8_Tex	Dock8
Dnajc152	7.0251e-43	0.478391	0.811	0.531	1.58542e-38	CD8_Tex	Dnajc15
Rrm21	7.15739e-43	1.96643	0.218	0.075	1.61528e-38	CD8_Tex	Rrm2
Ran1	7.17094e-43	0.688924	0.821	0.606	1.61834e-38	CD8_Tex	Ran
Krtcap21	8.22023e-43	0.505908	0.874	0.637	1.85514e-38	CD8_Tex	Krtcap2
Rpl372	8.35352e-43	0.33556	0.978	0.887	1.88522e-38	CD8_Tex	Rpl37
Ppp1ca1	8.90714e-43	0.47779	0.902	0.686	2.01016e-38	CD8_Tex	Ppp1ca
Cenpk	9.55352e-43	1.56828	0.199	0.063	2.15604e-38	CD8_Tex	Cenpk
Cit1	9.57233e-43	1.39227	0.219	0.074	2.16028e-38	CD8_Tex	Cit
Rbms31	9.95645e-43	2.19692	0.117	0.023	2.24697e-38	CD8_Tex	Rbms3
Rcn11	1.40592e-42	0.757217	0.365	0.161	3.17289e-38	CD8_Tex	Rcn1
Camk2n11	1.58822e-42	0.656329	0.499	0.254	3.5843e-38	CD8_Tex	Camk2n1
Tbcb1	1.62696e-42	0.596259	0.658	0.391	3.67173e-38	CD8_Tex	Tbcb
Dpy30	2.47651e-42	0.705476	0.558	0.309	5.58899e-38	CD8_Tex	Dpy30
Hpf11	2.64143e-42	0.725286	0.572	0.331	5.96118e-38	CD8_Tex	Hpf1
Gmnn1	2.72052e-42	1.08092	0.39	0.188	6.13966e-38	CD8_Tex	Gmnn
Atp5e1	3.19319e-42	0.430009	0.95	0.776	7.20639e-38	CD8_Tex	Atp5e
Rpl23a1	3.33273e-42	0.362531	0.968	0.853	7.5213e-38	CD8_Tex	Rpl23a
Atp5l1	3.51883e-42	0.449643	0.931	0.749	7.94129e-38	CD8_Tex	Atp5l
Pglyrp11	4.03398e-42	0.488312	0.663	0.377	9.10388e-38	CD8_Tex	Pglyrp1
Ybx1	4.45012e-42	0.473817	0.923	0.75	1.0043e-37	CD8_Tex	Ybx1
Tyms1	4.69738e-42	1.32486	0.314	0.136	1.0601e-37	CD8_Tex	Tyms
Brip11	4.81035e-42	1.42729	0.213	0.071	1.0856e-37	CD8_Tex	Brip1
Anapc11	5.19745e-42	0.775322	0.51	0.275	1.17296e-37	CD8_Tex	Anapc11
Cd962	5.89983e-42	0.442981	0.69	0.4	1.33147e-37	CD8_Tex	Cd96
Zfp318	6.71549e-42	1.03785	0.282	0.111	1.51555e-37	CD8_Tex	Zfp318
Rps27l1	7.1073e-42	0.646058	0.715	0.475	1.60398e-37	CD8_Tex	Rps27l
Etfb1	7.11544e-42	0.688352	0.636	0.386	1.60581e-37	CD8_Tex	Etfb
Chaf1b	7.55416e-42	1.26641	0.224	0.078	1.70482e-37	CD8_Tex	Chaf1b
Sec11c1	8.28972e-42	0.508317	0.802	0.546	1.87082e-37	CD8_Tex	Sec11c
Atp5h1	8.85914e-42	0.415512	0.943	0.764	1.99933e-37	CD8_Tex	Atp5h
Dock52	1.23592e-41	0.47382	0.402	0.183	2.78922e-37	CD8_Tex	Dock5
Asf1b1	1.25077e-41	1.56335	0.229	0.082	2.82274e-37	CD8_Tex	Asf1b
Tacc31	1.34248e-41	1.52511	0.226	0.079	3.0297e-37	CD8_Tex	Tacc3
Nusap11	1.36534e-41	1.51674	0.23	0.083	3.08129e-37	CD8_Tex	Nusap1
Ube2m1	1.96449e-41	0.6845	0.609	0.363	4.43347e-37	CD8_Tex	Ube2m
Mrps162	2.33333e-41	0.557856	0.742	0.475	5.26587e-37	CD8_Tex	Mrps16
Ifitm101	2.76707e-41	0.891098	0.292	0.115	6.24473e-37	CD8_Tex	Ifitm10
Bub11	3.05868e-41	1.88644	0.168	0.048	6.90284e-37	CD8_Tex	Bub1
Cox6a1	3.18317e-41	0.528371	0.799	0.545	7.18377e-37	CD8_Tex	Cox6a1
Cdk11	3.60304e-41	1.4608	0.233	0.084	8.13133e-37	CD8_Tex	Cdk1
Plac81	3.8073e-41	0.475304	0.745	0.496	8.59232e-37	CD8_Tex	Plac8
Neil31	4.24467e-41	1.79965	0.182	0.056	9.57938e-37	CD8_Tex	Neil3
Rpl392	4.41324e-41	0.337556	0.98	0.879	9.9598e-37	CD8_Tex	Rpl39
Mybl2	4.61237e-41	1.7491	0.135	0.031	1.04092e-36	CD8_Tex	Mybl2
Esyt1	5.30965e-41	0.482556	0.688	0.418	1.19828e-36	CD8_Tex	Esyt1
Nhp2	5.36702e-41	0.665425	0.528	0.287	1.21123e-36	CD8_Tex	Nhp2
B4galnt11	6.12984e-41	0.513933	0.772	0.492	1.38338e-36	CD8_Tex	B4galnt1
Acot7	6.54406e-41	0.587817	0.615	0.353	1.47686e-36	CD8_Tex	Acot7
Ndufa132	6.57993e-41	0.435999	0.929	0.721	1.48496e-36	CD8_Tex	Ndufa13
Slc25a4	9.06288e-41	0.519102	0.774	0.508	2.04531e-36	CD8_Tex	Slc25a4
Tle52	1.0219e-40	0.421269	0.935	0.755	2.30623e-36	CD8_Tex	Tle5
Rpl112	1.06709e-40	0.315127	0.978	0.901	2.4082e-36	CD8_Tex	Rpl11
Cd861	1.17757e-40	0.478968	0.458	0.228	2.65753e-36	CD8_Tex	Cd86
Dnajc91	1.33959e-40	0.744762	0.602	0.375	3.02319e-36	CD8_Tex	Dnajc9
Lsm5	1.35249e-40	0.638846	0.656	0.404	3.0523e-36	CD8_Tex	Lsm5
Mrpl541	1.77348e-40	0.617331	0.646	0.382	4.00238e-36	CD8_Tex	Mrpl54
Polk1	1.89753e-40	0.656373	0.419	0.207	4.28235e-36	CD8_Tex	Polk
Uqcrq1	2.11377e-40	0.483263	0.824	0.578	4.77036e-36	CD8_Tex	Uqcrq
Fen11	2.88347e-40	1.065	0.287	0.117	6.50741e-36	CD8_Tex	Fen1
Bcl2l111	2.97012e-40	0.487533	0.654	0.385	6.70296e-36	CD8_Tex	Bcl2l11
Atp5j1	3.02129e-40	0.473064	0.879	0.669	6.81846e-36	CD8_Tex	Atp5j
Casp8ap2	3.05391e-40	0.511012	0.607	0.347	6.89206e-36	CD8_Tex	Casp8ap2
Pmf1	3.4422e-40	1.1432	0.283	0.115	7.76836e-36	CD8_Tex	Pmf1
P2ry14	3.72104e-40	1.47116	0.188	0.059	8.39764e-36	CD8_Tex	P2ry14
Topbp1	3.82282e-40	0.762226	0.434	0.219	8.62735e-36	CD8_Tex	Topbp1
Ptp4a31	4.41781e-40	0.770625	0.406	0.197	9.97012e-36	CD8_Tex	Ptp4a3
Rps112	4.59397e-40	0.311174	0.986	0.892	1.03677e-35	CD8_Tex	Rps11
Cep551	6.16197e-40	1.62137	0.19	0.061	1.39063e-35	CD8_Tex	Cep55
Spc251	6.26877e-40	1.7421	0.182	0.057	1.41474e-35	CD8_Tex	Spc25
Ifi27	9.79485e-40	0.56192	0.752	0.502	2.2105e-35	CD8_Tex	Ifi27
Glrx1	1.30447e-39	0.206761	0.723	0.418	2.94392e-35	CD8_Tex	Glrx
Cdca31	1.57476e-39	1.67401	0.186	0.059	3.55392e-35	CD8_Tex	Cdca3
Cdc6	2.25292e-39	2.22911	0.124	0.028	5.08439e-35	CD8_Tex	Cdc6
Snx91	2.34242e-39	0.406743	0.535	0.286	5.28638e-35	CD8_Tex	Snx9
Ssbp1	2.46133e-39	0.568674	0.574	0.326	5.55472e-35	CD8_Tex	Ssbp1
F2r1	2.71153e-39	0.709282	0.418	0.205	6.11939e-35	CD8_Tex	F2r
Hmgn21	2.99241e-39	1.14939	0.421	0.223	6.75327e-35	CD8_Tex	Hmgn2
Gzmc	3.06868e-39	2.0827	0.137	0.034	6.92541e-35	CD8_Tex	Gzmc
Atp5g2	3.09243e-39	0.420958	0.928	0.74	6.979e-35	CD8_Tex	Atp5g2
Knl11	3.09774e-39	1.43584	0.215	0.075	6.99098e-35	CD8_Tex	Knl1
Snrpd11	3.35767e-39	0.605776	0.712	0.476	7.5776e-35	CD8_Tex	Snrpd1
Diaph31	3.45952e-39	0.904926	0.398	0.201	7.80745e-35	CD8_Tex	Diaph3
Ccna21	3.47948e-39	1.69078	0.183	0.058	7.8525e-35	CD8_Tex	Ccna2
Tipin1	3.5236e-39	1.03086	0.374	0.185	7.95207e-35	CD8_Tex	Tipin
Mcm61	3.66047e-39	0.723703	0.556	0.326	8.26095e-35	CD8_Tex	Mcm6
Abi31	4.12368e-39	0.586927	0.369	0.168	9.30633e-35	CD8_Tex	Abi3
Ndufb71	4.54325e-39	0.483256	0.843	0.612	1.02532e-34	CD8_Tex	Ndufb7
Nsd2	6.43596e-39	0.52764	0.634	0.381	1.45247e-34	CD8_Tex	Nsd2
Tcf19	6.89525e-39	1.67475	0.159	0.045	1.55612e-34	CD8_Tex	Tcf19
Hsp90b11	8.24109e-39	0.491823	0.888	0.655	1.85985e-34	CD8_Tex	Hsp90b1
Lyst	1.05393e-38	0.271256	0.761	0.485	2.3785e-34	CD8_Tex	Lyst
Hnrnpa1	1.06264e-38	0.490915	0.85	0.618	2.39817e-34	CD8_Tex	Hnrnpa1
Cmc2	1.17224e-38	0.849285	0.376	0.18	2.6455e-34	CD8_Tex	Cmc2
Ccnf	1.25726e-38	1.5547	0.159	0.045	2.83738e-34	CD8_Tex	Ccnf
Gzmf	1.34085e-38	4.85493	0.101	0.019	3.02602e-34	CD8_Tex	Gzmf
Rnaseh2b	1.43457e-38	0.745579	0.32	0.141	3.23754e-34	CD8_Tex	Rnaseh2b
Smc21	1.57742e-38	1.10924	0.372	0.188	3.55992e-34	CD8_Tex	Smc2
Fbxo51	1.59391e-38	1.74938	0.193	0.065	3.59713e-34	CD8_Tex	Fbxo5
Rps171	1.84333e-38	0.461453	0.934	0.779	4.16003e-34	CD8_Tex	Rps17
Fkbp21	1.87342e-38	0.745098	0.45	0.237	4.22793e-34	CD8_Tex	Fkbp2
Aarsd1	1.88555e-38	0.69084	0.444	0.229	4.25531e-34	CD8_Tex	Aarsd1
Actr10	2.32347e-38	0.490097	0.682	0.415	5.2436e-34	CD8_Tex	Actr10
Esco2	2.44647e-38	2.08534	0.145	0.039	5.52119e-34	CD8_Tex	Esco2
Psmb6	4.80143e-38	0.542775	0.742	0.486	1.08359e-33	CD8_Tex	Psmb6
Bcr1	5.38402e-38	0.634627	0.418	0.209	1.21506e-33	CD8_Tex	Bcr
Mcm71	5.4632e-38	1.1931	0.303	0.135	1.23293e-33	CD8_Tex	Mcm7
Plscr1	5.60843e-38	0.388305	0.536	0.286	1.26571e-33	CD8_Tex	Plscr1
Zfp367	5.65713e-38	0.989205	0.293	0.125	1.2767e-33	CD8_Tex	Zfp367
Ctnnbip1	5.95655e-38	1.09477	0.218	0.078	1.34428e-33	CD8_Tex	Ctnnbip1
Fundc21	7.58106e-38	0.652884	0.637	0.394	1.71089e-33	CD8_Tex	Fundc2
Birc51	1.12491e-37	1.47432	0.219	0.081	2.53869e-33	CD8_Tex	Birc5
Ntan11	1.20939e-37	0.600764	0.644	0.393	2.72936e-33	CD8_Tex	Ntan1
Bub1b1	1.23172e-37	1.60816	0.189	0.063	2.77974e-33	CD8_Tex	Bub1b
Cox7a2	1.28874e-37	0.452074	0.87	0.654	2.90844e-33	CD8_Tex	Cox7a2
Mki671	1.33169e-37	1.19459	0.365	0.183	3.00537e-33	CD8_Tex	Mki67
Dlgap51	1.59661e-37	1.31021	0.213	0.076	3.60324e-33	CD8_Tex	Dlgap5
Trip13	1.62088e-37	1.40074	0.148	0.04	3.65801e-33	CD8_Tex	Trip13
Kif41	1.7928e-37	1.4688	0.186	0.061	4.04598e-33	CD8_Tex	Kif4
Ndfip21	1.9057e-37	0.443082	0.743	0.478	4.30078e-33	CD8_Tex	Ndfip2
Rps81	1.94554e-37	0.330349	0.994	0.919	4.3907e-33	CD8_Tex	Rps8
Anxa111	2.15515e-37	0.538864	0.65	0.391	4.86375e-33	CD8_Tex	Anxa11
Spag5	2.24036e-37	1.68823	0.16	0.047	5.05604e-33	CD8_Tex	Spag5
Ppia1	2.44694e-37	0.452894	0.974	0.872	5.52226e-33	CD8_Tex	Ppia
Atp5o	2.62303e-37	0.523154	0.794	0.546	5.91966e-33	CD8_Tex	Atp5o
E2f71	2.91956e-37	1.56457	0.142	0.038	6.58887e-33	CD8_Tex	E2f7
Eif3h	3.41224e-37	0.395527	0.945	0.769	7.70075e-33	CD8_Tex	Eif3h
Kntc1	3.46065e-37	1.67202	0.148	0.041	7.80999e-33	CD8_Tex	Kntc1
Serpinb9	3.93446e-37	0.476113	0.571	0.331	8.87929e-33	CD8_Tex	Serpinb9
Mt11	4.25233e-37	1.0222	0.283	0.12	9.59667e-33	CD8_Tex	Mt1
Tpx21	4.48264e-37	1.47313	0.217	0.081	1.01164e-32	CD8_Tex	Tpx2
Ccnb21	5.1129e-37	1.57133	0.19	0.064	1.15388e-32	CD8_Tex	Ccnb2
Aurkb1	7.28003e-37	1.7154	0.171	0.054	1.64296e-32	CD8_Tex	Aurkb
Shcbp11	8.08926e-37	1.57411	0.17	0.053	1.82558e-32	CD8_Tex	Shcbp1
Chaf1a1	8.27448e-37	1.40214	0.203	0.072	1.86738e-32	CD8_Tex	Chaf1a
Il10ra1	9.11131e-37	0.507323	0.529	0.29	2.05624e-32	CD8_Tex	Il10ra
Cdc14a2	9.32623e-37	0.530393	0.622	0.373	2.10474e-32	CD8_Tex	Cdc14a
Dcps	1.06129e-36	0.631274	0.46	0.243	2.39512e-32	CD8_Tex	Dcps
Alyref1	1.11958e-36	0.817107	0.493	0.282	2.52667e-32	CD8_Tex	Alyref
Tmem189	1.12474e-36	0.48274	0.546	0.306	2.53832e-32	CD8_Tex	Tmem189
Ifitm21	1.16898e-36	0.772032	0.531	0.316	2.63815e-32	CD8_Tex	Ifitm2
Pld32	1.20727e-36	0.564405	0.664	0.402	2.72457e-32	CD8_Tex	Pld3
Lax12	1.20729e-36	0.344794	0.621	0.355	2.7246e-32	CD8_Tex	Lax1
Cenpm	1.28614e-36	1.52151	0.171	0.054	2.90257e-32	CD8_Tex	Cenpm
Hcst1	1.40671e-36	0.440859	0.935	0.718	3.17466e-32	CD8_Tex	Hcst
Vdac2	1.43883e-36	0.472943	0.789	0.541	3.24716e-32	CD8_Tex	Vdac2
Ggct	1.8115e-36	0.885627	0.289	0.123	4.0882e-32	CD8_Tex	Ggct
Rfc21	1.85769e-36	0.719783	0.502	0.284	4.19242e-32	CD8_Tex	Rfc2
Cox6b12	2.17296e-36	0.404596	0.915	0.716	4.90393e-32	CD8_Tex	Cox6b1
Crlf21	2.25574e-36	0.472027	0.709	0.444	5.09076e-32	CD8_Tex	Crlf2
Lockd	2.77046e-36	0.660339	0.444	0.234	6.25237e-32	CD8_Tex	Lockd
Emid1	3.09456e-36	0.94754	0.164	0.049	6.98381e-32	CD8_Tex	Emid1
Arpc1b1	3.96166e-36	0.359768	0.96	0.808	8.94067e-32	CD8_Tex	Arpc1b
Fam92a1	4.44357e-36	0.687535	0.392	0.192	1.00282e-31	CD8_Tex	Fam92a
Rpl241	4.73656e-36	0.317063	0.982	0.881	1.06895e-31	CD8_Tex	Rpl24
Taf10	6.16456e-36	0.453061	0.834	0.601	1.39122e-31	CD8_Tex	Taf10
Ndufb91	7.21183e-36	0.490613	0.815	0.574	1.62757e-31	CD8_Tex	Ndufb9
Micos101	7.35465e-36	0.488491	0.791	0.542	1.6598e-31	CD8_Tex	Micos10
Iqsec1	7.93891e-36	0.636244	0.406	0.205	1.79165e-31	CD8_Tex	Iqsec1
Rps72	9.16693e-36	0.287462	0.981	0.893	2.06879e-31	CD8_Tex	Rps7
Dennd4a1	1.08447e-35	0.328992	0.99	0.899	2.44743e-31	CD8_Tex	Dennd4a
Erp441	1.39994e-35	0.434046	0.687	0.415	3.15938e-31	CD8_Tex	Erp44
Ccne1	1.49233e-35	1.4492	0.184	0.062	3.36789e-31	CD8_Tex	Ccne1
Nedd91	1.50769e-35	0.440694	0.964	0.786	3.40255e-31	CD8_Tex	Nedd9
Snrpd2	1.6288e-35	0.459016	0.807	0.564	3.67588e-31	CD8_Tex	Snrpd2
Ctsc	1.77939e-35	0.368383	0.653	0.394	4.01573e-31	CD8_Tex	Ctsc
Myl62	1.99818e-35	0.35148	0.97	0.84	4.50949e-31	CD8_Tex	Myl6
Mrps36	2.01008e-35	0.587609	0.518	0.293	4.53634e-31	CD8_Tex	Mrps36
Bola2	2.12391e-35	0.582757	0.639	0.398	4.79325e-31	CD8_Tex	Bola2
Metrn	2.3136e-35	0.917667	0.292	0.127	5.22132e-31	CD8_Tex	Metrn
Lman21	2.31685e-35	0.502555	0.673	0.423	5.22866e-31	CD8_Tex	Lman2
Tfdp1	2.49238e-35	0.782286	0.356	0.173	5.6248e-31	CD8_Tex	Tfdp1
Ppib1	2.75392e-35	0.40277	0.929	0.74	6.21505e-31	CD8_Tex	Ppib
Rps61	3.1816e-35	0.328781	0.972	0.856	7.18024e-31	CD8_Tex	Rps6
Mcm21	3.21767e-35	1.23546	0.247	0.101	7.26164e-31	CD8_Tex	Mcm2
Selenoh1	3.51546e-35	0.75505	0.531	0.316	7.93369e-31	CD8_Tex	Selenoh
Nans1	3.52103e-35	0.583511	0.507	0.284	7.94625e-31	CD8_Tex	Nans
Ncapg1	4.19731e-35	1.43422	0.197	0.07	9.4725e-31	CD8_Tex	Ncapg
Cdca81	4.25493e-35	1.31545	0.227	0.088	9.60252e-31	CD8_Tex	Cdca8
4930453N24Rik	4.48617e-35	0.541693	0.508	0.28	1.01244e-30	CD8_Tex	4930453N24Rik
Myl12a2	4.61616e-35	0.416042	0.891	0.683	1.04178e-30	CD8_Tex	Myl12a
Ndufs61	5.59411e-35	0.555648	0.657	0.409	1.26248e-30	CD8_Tex	Ndufs6
Ska1	6.77511e-35	1.78768	0.139	0.039	1.52901e-30	CD8_Tex	Ska1
Fignl11	6.93833e-35	1.48612	0.169	0.055	1.56584e-30	CD8_Tex	Fignl1
Vdac31	7.17632e-35	0.565794	0.588	0.357	1.61955e-30	CD8_Tex	Vdac3
Tma71	8.95718e-35	0.403173	0.892	0.701	2.02146e-30	CD8_Tex	Tma7
Mrpl131	9.32482e-35	0.565099	0.511	0.283	2.10443e-30	CD8_Tex	Mrpl13
Ndufb10	9.8933e-35	0.459029	0.774	0.518	2.23272e-30	CD8_Tex	Ndufb10
Cnih1	1.23375e-34	0.587112	0.421	0.215	2.78432e-30	CD8_Tex	Cnih1
Commd31	1.39807e-34	0.51321	0.593	0.355	3.15517e-30	CD8_Tex	Commd3
Lsm61	1.86729e-34	0.55275	0.649	0.405	4.2141e-30	CD8_Tex	Lsm6
Ssr21	1.98832e-34	0.588666	0.582	0.338	4.48724e-30	CD8_Tex	Ssr2
Ndufa14	2.13291e-34	0.457535	0.757	0.503	4.81355e-30	CD8_Tex	Ndufa1
Ccni	2.28539e-34	0.505398	0.661	0.416	5.15768e-30	CD8_Tex	Ccni
Zyg11b1	2.55925e-34	0.399198	0.68	0.421	5.77571e-30	CD8_Tex	Zyg11b
Rad51ap11	3.37855e-34	1.69573	0.157	0.049	7.6247e-30	CD8_Tex	Rad51ap1
Siva1	3.38292e-34	0.875842	0.387	0.202	7.63457e-30	CD8_Tex	Siva1
Gzma1	3.44696e-34	2.55038	0.236	0.1	7.77911e-30	CD8_Tex	Gzma
S100a132	3.72056e-34	0.400318	0.852	0.586	8.39655e-30	CD8_Tex	S100a13
Otulin	3.89351e-34	0.427713	0.687	0.431	8.78687e-30	CD8_Tex	Otulin
Nme2	3.89452e-34	0.40825	0.913	0.722	8.78916e-30	CD8_Tex	Nme2
Calm11	3.97655e-34	0.377223	0.958	0.828	8.97427e-30	CD8_Tex	Calm1
Rnaseh2c	4.77962e-34	0.569677	0.636	0.401	1.07867e-29	CD8_Tex	Rnaseh2c
Tiprl1	4.79611e-34	0.584993	0.614	0.386	1.08239e-29	CD8_Tex	Tiprl
Ube2c1	5.3395e-34	1.60936	0.213	0.082	1.20502e-29	CD8_Tex	Ube2c
Ms4a4b2	5.43625e-34	0.321743	0.983	0.811	1.22685e-29	CD8_Tex	Ms4a4b
Cenpe1	6.03464e-34	1.22769	0.217	0.084	1.3619e-29	CD8_Tex	Cenpe
Ndufb81	6.13951e-34	0.464259	0.748	0.505	1.38556e-29	CD8_Tex	Ndufb8
Kif13b	6.63419e-34	0.418284	0.696	0.44	1.4972e-29	CD8_Tex	Kif13b
Mrpl401	8.41766e-34	0.623542	0.431	0.231	1.8997e-29	CD8_Tex	Mrpl40
Rps6ka11	8.84409e-34	0.459202	0.592	0.347	1.99593e-29	CD8_Tex	Rps6ka1
Pcna1	8.95096e-34	0.809045	0.543	0.339	2.02005e-29	CD8_Tex	Pcna
Rpl231	9.15457e-34	0.272236	0.988	0.921	2.066e-29	CD8_Tex	Rpl23
Hist1h3c1	1.07817e-33	1.77087	0.142	0.041	2.43322e-29	CD8_Tex	Hist1h3c
Ndufs2	1.59426e-33	0.628122	0.574	0.342	3.59793e-29	CD8_Tex	Ndufs2
Mcm41	1.69379e-33	0.755165	0.386	0.2	3.82254e-29	CD8_Tex	Mcm4
Dscc11	1.8056e-33	1.96069	0.106	0.024	4.07489e-29	CD8_Tex	Dscc1
Rab191	2.18711e-33	0.454555	0.523	0.294	4.93587e-29	CD8_Tex	Rab19
Prc11	2.27659e-33	1.04579	0.267	0.116	5.1378e-29	CD8_Tex	Prc1
Bard1	2.39406e-33	1.27982	0.203	0.077	5.40291e-29	CD8_Tex	Bard1
Tafa3	2.73985e-33	1.70032	0.111	0.026	6.1833e-29	CD8_Tex	Tafa3
Lyar	2.92392e-33	0.706377	0.411	0.215	6.59871e-29	CD8_Tex	Lyar
Pfn11	3.18993e-33	0.338599	0.966	0.864	7.19902e-29	CD8_Tex	Pfn1
Zeb2	3.2008e-33	0.320211	0.605	0.355	7.22356e-29	CD8_Tex	Zeb2
Rplp01	3.7717e-33	0.33693	0.978	0.886	8.51198e-29	CD8_Tex	Rplp0
Sgo1	4.00604e-33	1.81152	0.136	0.039	9.04084e-29	CD8_Tex	Sgo1
Naa381	4.27069e-33	0.599183	0.469	0.259	9.63808e-29	CD8_Tex	Naa38
Cenpj	5.13957e-33	0.629491	0.269	0.115	1.1599e-28	CD8_Tex	Cenpj
Igsf5	5.20961e-33	1.10851	0.088	0.016	1.1757e-28	CD8_Tex	Igsf5
4933406I18Rik2	6.75256e-33	0.423673	0.394	0.197	1.52392e-28	CD8_Tex	4933406I18Rik
Mcm10	7.20437e-33	2.26665	0.113	0.028	1.62588e-28	CD8_Tex	Mcm10
St3gal3	7.70648e-33	0.325163	0.339	0.158	1.7392e-28	CD8_Tex	St3gal3
Lsp11	7.81019e-33	0.370137	0.927	0.728	1.7626e-28	CD8_Tex	Lsp1
Tubgcp2	8.27279e-33	0.690427	0.297	0.133	1.867e-28	CD8_Tex	Tubgcp2
Rgs2	8.31967e-33	0.446116	0.739	0.491	1.87758e-28	CD8_Tex	Rgs2
B2m2	8.77811e-33	0.255204	0.991	0.948	1.98104e-28	CD8_Tex	B2m
Lin54	1.08643e-32	0.618108	0.495	0.283	2.45186e-28	CD8_Tex	Lin54
Acadl	1.12208e-32	0.452681	0.669	0.42	2.53232e-28	CD8_Tex	Acadl
Hprt	1.21637e-32	0.435028	0.703	0.457	2.74511e-28	CD8_Tex	Hprt
Rpl262	1.23003e-32	0.305842	0.976	0.875	2.77594e-28	CD8_Tex	Rpl26
Pin11	1.39801e-32	0.605927	0.452	0.244	3.15504e-28	CD8_Tex	Pin1
5430416N02Rik	1.51072e-32	0.930025	0.272	0.121	3.40939e-28	CD8_Tex	5430416N02Rik
Atad5	1.53454e-32	1.07793	0.246	0.105	3.46315e-28	CD8_Tex	Atad5
Bin1	1.56299e-32	0.416306	0.66	0.413	3.52735e-28	CD8_Tex	Bin1
Snrpg1	1.74716e-32	0.392831	0.912	0.737	3.943e-28	CD8_Tex	Snrpg
Borcs81	2.12332e-32	0.544976	0.477	0.261	4.79191e-28	CD8_Tex	Borcs8
Rpn1	2.3323e-32	0.589316	0.437	0.235	5.26354e-28	CD8_Tex	Rpn1
Pole1	2.35393e-32	1.27619	0.178	0.062	5.31235e-28	CD8_Tex	Pole
Lgalsl	2.57127e-32	1.06482	0.166	0.054	5.80285e-28	CD8_Tex	Lgalsl
Chpt1	2.58411e-32	0.689075	0.251	0.105	5.83183e-28	CD8_Tex	Chpt1
Depdc1a1	2.77246e-32	1.53052	0.158	0.052	6.25689e-28	CD8_Tex	Depdc1a
Ubl51	2.84312e-32	0.375272	0.919	0.71	6.41636e-28	CD8_Tex	Ubl5
Chst111	3.47602e-32	0.245974	0.719	0.449	7.84467e-28	CD8_Tex	Chst11
Dnmt11	3.5382e-32	0.801489	0.449	0.257	7.98501e-28	CD8_Tex	Dnmt1
Cdca21	3.55893e-32	1.30931	0.184	0.066	8.03179e-28	CD8_Tex	Cdca2
Gstp31	3.82261e-32	0.556756	0.557	0.335	8.62686e-28	CD8_Tex	Gstp3
Slc30a9	4.14431e-32	0.462371	0.488	0.279	9.35288e-28	CD8_Tex	Slc30a9
Btf31	4.20998e-32	0.359829	0.956	0.805	9.50108e-28	CD8_Tex	Btf3
Matk1	5.3448e-32	0.675183	0.299	0.136	1.20621e-27	CD8_Tex	Matk
Ndufa81	6.36373e-32	0.520041	0.668	0.424	1.43617e-27	CD8_Tex	Ndufa8
Nudt9	6.56496e-32	0.7166	0.363	0.184	1.48158e-27	CD8_Tex	Nudt9
Hspd1	8.45643e-32	0.455629	0.676	0.446	1.90845e-27	CD8_Tex	Hspd1
Kifc11	8.81514e-32	1.53969	0.154	0.05	1.9894e-27	CD8_Tex	Kifc1
Atp5j22	9.21002e-32	0.387932	0.891	0.698	2.07852e-27	CD8_Tex	Atp5j2
Timeless	9.33915e-32	1.276	0.181	0.065	2.10766e-27	CD8_Tex	Timeless
Uqcc2	1.02204e-31	0.537418	0.619	0.397	2.30654e-27	CD8_Tex	Uqcc2
Rpl22l11	1.31809e-31	0.381564	0.918	0.741	2.97468e-27	CD8_Tex	Rpl22l1
Prelid11	1.35102e-31	0.467347	0.789	0.545	3.04898e-27	CD8_Tex	Prelid1
Atp5g31	1.45699e-31	0.440378	0.786	0.539	3.28814e-27	CD8_Tex	Atp5g3
Cox7b1	1.5202e-31	0.405971	0.859	0.641	3.43079e-27	CD8_Tex	Cox7b
Uqcrb1	1.56719e-31	0.394222	0.831	0.583	3.53683e-27	CD8_Tex	Uqcrb
Ebpl	1.61982e-31	0.592306	0.426	0.231	3.65561e-27	CD8_Tex	Ebpl
Nme1	1.66664e-31	0.505809	0.724	0.498	3.76128e-27	CD8_Tex	Nme1
Rpl131	2.2057e-31	0.274062	0.989	0.918	4.97781e-27	CD8_Tex	Rpl13
Gngt21	2.22399e-31	0.455698	0.357	0.175	5.01911e-27	CD8_Tex	Gngt2
Gm31597	2.55014e-31	0.846922	0.257	0.112	5.75516e-27	CD8_Tex	Gm31597
Ccdc341	2.62493e-31	1.01763	0.253	0.11	5.92394e-27	CD8_Tex	Ccdc34
Hist1h2ap	2.68483e-31	1.9387	0.148	0.047	6.05912e-27	CD8_Tex	Hist1h2ap
Atp5b	2.96168e-31	0.443974	0.891	0.702	6.68392e-27	CD8_Tex	Atp5b
Ddt	3.12897e-31	0.540347	0.562	0.338	7.06146e-27	CD8_Tex	Ddt
Tjp11	3.15857e-31	1.79313	0.106	0.025	7.12827e-27	CD8_Tex	Tjp1
Ceacam161	3.45589e-31	1.53147	0.127	0.035	7.79924e-27	CD8_Tex	Ceacam16
Ehd11	3.5214e-31	0.352479	0.592	0.344	7.9471e-27	CD8_Tex	Ehd1
Srp19	3.59372e-31	0.470779	0.613	0.372	8.11031e-27	CD8_Tex	Srp19
Idh3a	3.67148e-31	0.5076	0.456	0.251	8.2858e-27	CD8_Tex	Idh3a
Cct2	3.79478e-31	0.424852	0.79	0.551	8.56406e-27	CD8_Tex	Cct2
Usp37	4.2855e-31	0.436588	0.529	0.312	9.67153e-27	CD8_Tex	Usp37
Mrpl181	4.3648e-31	0.537105	0.616	0.397	9.85048e-27	CD8_Tex	Mrpl18
Rps3a11	4.37574e-31	0.278265	0.989	0.901	9.87517e-27	CD8_Tex	Rps3a1
Adam191	4.48582e-31	0.330409	0.747	0.477	1.01236e-26	CD8_Tex	Adam19
Sugt11	4.57987e-31	0.381162	0.781	0.526	1.03358e-26	CD8_Tex	Sugt1
Aunip	4.75083e-31	2.11572	0.097	0.022	1.07217e-26	CD8_Tex	Aunip
Sec13	5.48019e-31	0.529428	0.446	0.241	1.23677e-26	CD8_Tex	Sec13
Stil1	5.73411e-31	1.54918	0.149	0.048	1.29407e-26	CD8_Tex	Stil
Osbpl31	5.86725e-31	0.289905	0.844	0.557	1.32412e-26	CD8_Tex	Osbpl3
Ciapin11	6.39327e-31	0.352649	0.603	0.366	1.44283e-26	CD8_Tex	Ciapin1
Dtymk2	7.38573e-31	0.602228	0.396	0.21	1.66681e-26	CD8_Tex	Dtymk
Dhfr1	7.67226e-31	1.51231	0.187	0.07	1.73147e-26	CD8_Tex	Dhfr
Vma211	8.21239e-31	0.590459	0.399	0.208	1.85337e-26	CD8_Tex	Vma21
Rpl151	8.2208e-31	0.319082	0.981	0.868	1.85527e-26	CD8_Tex	Rpl15
Calm31	8.40726e-31	0.481533	0.742	0.512	1.89735e-26	CD8_Tex	Calm3
Aprt	8.76885e-31	0.478041	0.737	0.507	1.97895e-26	CD8_Tex	Aprt
Lcn4	8.95921e-31	1.52989	0.119	0.032	2.02191e-26	CD8_Tex	Lcn4
Rfwd3	9.35878e-31	0.657171	0.422	0.232	2.11209e-26	CD8_Tex	Rfwd3
Haus8	9.92042e-31	0.679162	0.276	0.123	2.23884e-26	CD8_Tex	Haus8
Aopep2	1.04531e-30	0.348276	0.949	0.745	2.35906e-26	CD8_Tex	Aopep
Slc2a3	1.051e-30	0.382892	0.403	0.213	2.3719e-26	CD8_Tex	Slc2a3
Eef1g	1.05759e-30	0.398252	0.907	0.706	2.38676e-26	CD8_Tex	Eef1g
Lrmp1	1.13119e-30	0.36576	0.619	0.384	2.55287e-26	CD8_Tex	Lrmp
Crot1	1.14791e-30	0.356786	0.527	0.297	2.59061e-26	CD8_Tex	Crot
Dbi1	1.19072e-30	0.556345	0.628	0.405	2.68722e-26	CD8_Tex	Dbi
Rrm1	1.24892e-30	0.812681	0.338	0.171	2.81855e-26	CD8_Tex	Rrm1
Kif221	1.41515e-30	1.37684	0.171	0.061	3.19371e-26	CD8_Tex	Kif22
Zgrf1	1.41986e-30	0.877168	0.206	0.081	3.20434e-26	CD8_Tex	Zgrf1
Atp5k1	1.52506e-30	0.462007	0.697	0.482	3.44176e-26	CD8_Tex	Atp5k
Rad54l	1.56017e-30	1.65012	0.118	0.032	3.521e-26	CD8_Tex	Rad54l
Edf11	1.62469e-30	0.390656	0.879	0.631	3.66661e-26	CD8_Tex	Edf1
Hmmr1	1.65492e-30	1.52321	0.157	0.053	3.73482e-26	CD8_Tex	Hmmr
Serf2	1.8993e-30	0.316398	0.958	0.822	4.28634e-26	CD8_Tex	Serf2
Atp5g1	1.93183e-30	0.391217	0.795	0.569	4.35976e-26	CD8_Tex	Atp5g1
Tomm71	2.00469e-30	0.365326	0.865	0.643	4.52418e-26	CD8_Tex	Tomm7
Sec61b2	2.12804e-30	0.403788	0.883	0.687	4.80257e-26	CD8_Tex	Sec61b
Btg3	2.52965e-30	0.403826	0.6	0.361	5.70891e-26	CD8_Tex	Btg3
Csf1	2.61726e-30	0.580446	0.306	0.146	5.90663e-26	CD8_Tex	Csf1
Actb2	2.68885e-30	0.338593	0.994	0.954	6.06819e-26	CD8_Tex	Actb
Eif3i	2.7136e-30	0.438558	0.776	0.542	6.12406e-26	CD8_Tex	Eif3i
Mis18bp11	3.16856e-30	1.14696	0.16	0.054	7.1508e-26	CD8_Tex	Mis18bp1
Rcn3	3.21919e-30	1.25862	0.133	0.039	7.26507e-26	CD8_Tex	Rcn3
Lig11	3.29589e-30	0.919553	0.354	0.187	7.43818e-26	CD8_Tex	Lig1
Stard3nl1	4.06023e-30	0.524011	0.453	0.253	9.16312e-26	CD8_Tex	Stard3nl
Sgo2a1	4.34129e-30	1.60708	0.143	0.046	9.79743e-26	CD8_Tex	Sgo2a
Rpsa1	4.60758e-30	0.29468	0.987	0.912	1.03984e-25	CD8_Tex	Rpsa
Ticrr1	5.08332e-30	1.48909	0.139	0.043	1.1472e-25	CD8_Tex	Ticrr
Klri2	5.40596e-30	0.989867	0.223	0.093	1.22002e-25	CD8_Tex	Klri2
Ndufb61	6.00247e-30	0.50756	0.585	0.363	1.35464e-25	CD8_Tex	Ndufb6
Slc16a11	6.46195e-30	2.55716	0.061	0.008	1.45833e-25	CD8_Tex	Slc16a11
Gm170181	6.47271e-30	0.563477	0.418	0.224	1.46076e-25	CD8_Tex	Gm17018
E2f1	7.48314e-30	1.39354	0.148	0.048	1.6888e-25	CD8_Tex	E2f1
Psmb32	7.48513e-30	0.383249	0.857	0.649	1.68924e-25	CD8_Tex	Psmb3
Zbtb32	7.62451e-30	1.23822	0.168	0.059	1.7207e-25	CD8_Tex	Zbtb32
Mad2l11	9.11664e-30	1.12009	0.213	0.088	2.05744e-25	CD8_Tex	Mad2l1
H2afv1	9.31687e-30	0.591711	0.733	0.516	2.10263e-25	CD8_Tex	H2afv
Ranbp11	1.09357e-29	0.646232	0.652	0.452	2.46797e-25	CD8_Tex	Ranbp1
Gm29243	1.15781e-29	0.897401	0.21	0.083	2.61295e-25	CD8_Tex	Gm29243
Ndufb2	1.18687e-29	0.546517	0.556	0.346	2.67853e-25	CD8_Tex	Ndufb2
Incenp1	1.21861e-29	0.833523	0.373	0.199	2.75017e-25	CD8_Tex	Incenp
Exosc81	1.33345e-29	0.483095	0.599	0.374	3.00933e-25	CD8_Tex	Exosc8
Ddx391	1.36818e-29	0.589441	0.472	0.273	3.08771e-25	CD8_Tex	Ddx39
Cct5	1.42046e-29	0.443892	0.738	0.51	3.2057e-25	CD8_Tex	Cct5
Dnajb111	1.6891e-29	0.455766	0.61	0.383	3.81196e-25	CD8_Tex	Dnajb11
Ube2t	1.69874e-29	1.06358	0.21	0.085	3.83371e-25	CD8_Tex	Ube2t
Kif15	1.89278e-29	0.673169	0.344	0.175	4.27163e-25	CD8_Tex	Kif15
Ulbp11	2.0033e-29	0.978945	0.222	0.093	4.52104e-25	CD8_Tex	Ulbp1
Tnfsf101	2.14415e-29	0.408129	0.555	0.324	4.83891e-25	CD8_Tex	Tnfsf10
Hspa81	2.28236e-29	0.337495	0.981	0.87	5.15084e-25	CD8_Tex	Hspa8
Nbeal2	2.2824e-29	0.479504	0.347	0.174	5.15091e-25	CD8_Tex	Nbeal2
Abhd17a	2.65043e-29	0.44599	0.603	0.374	5.98149e-25	CD8_Tex	Abhd17a
Gm34086	2.67741e-29	0.571945	0.221	0.09	6.04237e-25	CD8_Tex	Gm34086
Hist1h2ae1	2.67867e-29	1.73671	0.173	0.064	6.04522e-25	CD8_Tex	Hist1h2ae
Mrpl201	2.84683e-29	0.459369	0.614	0.387	6.42473e-25	CD8_Tex	Mrpl20
Cdk41	2.92133e-29	0.584701	0.48	0.279	6.59285e-25	CD8_Tex	Cdk4
Rasal2	2.92506e-29	1.91849	0.087	0.018	6.60128e-25	CD8_Tex	Rasal2
Phgdh1	3.03623e-29	0.639557	0.449	0.26	6.85216e-25	CD8_Tex	Phgdh
Gng10	3.17975e-29	0.45631	0.61	0.374	7.17606e-25	CD8_Tex	Gng10
Hikeshi1	3.31823e-29	0.51518	0.416	0.223	7.48857e-25	CD8_Tex	Hikeshi
Isg202	3.43352e-29	0.314675	0.689	0.436	7.74877e-25	CD8_Tex	Isg20
Ptprcap2	3.67195e-29	0.330491	0.943	0.737	8.28687e-25	CD8_Tex	Ptprcap
Magoh	3.83435e-29	0.459121	0.631	0.396	8.65337e-25	CD8_Tex	Magoh
Plod2	4.05118e-29	0.777671	0.184	0.069	9.14271e-25	CD8_Tex	Plod2
Pradc11	4.75181e-29	0.951707	0.172	0.062	1.07239e-24	CD8_Tex	Pradc1
Exo11	4.8393e-29	2.02504	0.106	0.028	1.09213e-24	CD8_Tex	Exo1
Anln	5.30169e-29	1.33267	0.149	0.05	1.19648e-24	CD8_Tex	Anln
Ncaph1	5.40324e-29	1.16718	0.186	0.071	1.2194e-24	CD8_Tex	Ncaph
Tmem1671	5.53701e-29	0.425382	0.76	0.531	1.24959e-24	CD8_Tex	Tmem167
Mms22l	5.75168e-29	0.733323	0.326	0.165	1.29804e-24	CD8_Tex	Mms22l
Nsmaf1	6.12928e-29	0.288773	0.684	0.44	1.38326e-24	CD8_Tex	Nsmaf
Ptpre1	6.15938e-29	0.580976	0.467	0.273	1.39005e-24	CD8_Tex	Ptpre
Cdkn31	7.48814e-29	1.54715	0.144	0.047	1.68992e-24	CD8_Tex	Cdkn3
Ppm1g	8.44642e-29	0.302392	0.661	0.416	1.90619e-24	CD8_Tex	Ppm1g
Lamtor41	9.27745e-29	0.448683	0.703	0.473	2.09374e-24	CD8_Tex	Lamtor4
Rpl10a1	9.76787e-29	0.310043	0.968	0.863	2.20441e-24	CD8_Tex	Rpl10a
Rpl36al1	1.01151e-28	0.318092	0.959	0.813	2.28278e-24	CD8_Tex	Rpl36al
Gnai21	1.11792e-28	0.352137	0.945	0.771	2.52292e-24	CD8_Tex	Gnai2
Haus6	1.17761e-28	0.552737	0.289	0.136	2.65763e-24	CD8_Tex	Haus6
Prim21	1.5243e-28	0.718772	0.315	0.159	3.44005e-24	CD8_Tex	Prim2
Itsn1	1.6268e-28	1.16036	0.156	0.054	3.67137e-24	CD8_Tex	Itsn1
Mrps231	1.64019e-28	0.587086	0.48	0.28	3.70158e-24	CD8_Tex	Mrps23
Psmb12	1.66995e-28	0.35862	0.9	0.718	3.76874e-24	CD8_Tex	Psmb1
Hmbs	1.69847e-28	0.952895	0.229	0.098	3.83311e-24	CD8_Tex	Hmbs
Ndufa2	1.86362e-28	0.375276	0.853	0.62	4.20582e-24	CD8_Tex	Ndufa2
Golt1b1	1.9681e-28	0.657134	0.323	0.161	4.44161e-24	CD8_Tex	Golt1b
Cycs1	1.98823e-28	0.476275	0.658	0.439	4.48703e-24	CD8_Tex	Cycs
Snrpa	1.99117e-28	0.598482	0.399	0.217	4.49368e-24	CD8_Tex	Snrpa
Ufc11	2.02493e-28	0.434675	0.605	0.377	4.56987e-24	CD8_Tex	Ufc1
Sec61g1	2.099e-28	0.35948	0.888	0.673	4.73702e-24	CD8_Tex	Sec61g
Rpl35a1	2.10382e-28	0.250431	0.978	0.888	4.74789e-24	CD8_Tex	Rpl35a
Syce2	2.43894e-28	1.15456	0.168	0.061	5.50421e-24	CD8_Tex	Syce2
Psmd13	2.62349e-28	0.394688	0.617	0.392	5.92069e-24	CD8_Tex	Psmd13
Eid11	2.74058e-28	0.497183	0.468	0.268	6.18494e-24	CD8_Tex	Eid1
Oip5os11	3.06404e-28	0.351845	0.72	0.468	6.91492e-24	CD8_Tex	Oip5os1
H2afj1	3.09531e-28	0.401204	0.829	0.606	6.98549e-24	CD8_Tex	H2afj
Cenpp1	3.2179e-28	1.1749	0.195	0.078	7.26216e-24	CD8_Tex	Cenpp
Pbx4	3.43675e-28	1.18967	0.134	0.042	7.75605e-24	CD8_Tex	Pbx4
Exoc3l	3.47941e-28	2.9899	0.043	0.003	7.85233e-24	CD8_Tex	Exoc3l
Knstrn1	3.58566e-28	1.16259	0.193	0.076	8.09211e-24	CD8_Tex	Knstrn
Fuca21	4.25233e-28	0.576682	0.317	0.157	9.59665e-24	CD8_Tex	Fuca2
Mastl1	4.90528e-28	1.05287	0.156	0.055	1.10702e-23	CD8_Tex	Mastl
Kif18a	5.00528e-28	0.902108	0.214	0.09	1.12959e-23	CD8_Tex	Kif18a
Atxn11	6.52568e-28	0.287408	0.993	0.889	1.47271e-23	CD8_Tex	Atxn1
Mrpl57	6.958e-28	0.405032	0.624	0.393	1.57028e-23	CD8_Tex	Mrpl57
Prdx11	7.57614e-28	0.427171	0.831	0.638	1.70978e-23	CD8_Tex	Prdx1
Arpc41	7.61569e-28	0.365991	0.794	0.557	1.71871e-23	CD8_Tex	Arpc4
Suox	7.73822e-28	1.22369	0.166	0.061	1.74636e-23	CD8_Tex	Suox
Ndc80	7.98369e-28	1.02721	0.212	0.089	1.80176e-23	CD8_Tex	Ndc80
Ncapd21	8.17397e-28	0.846177	0.242	0.109	1.8447e-23	CD8_Tex	Ncapd2
Gtf2ird11	8.33892e-28	0.640129	0.21	0.086	1.88193e-23	CD8_Tex	Gtf2ird1
Fam20a1	8.44263e-28	0.443456	0.301	0.145	1.90533e-23	CD8_Tex	Fam20a
Uqcr111	9.08714e-28	0.394597	0.701	0.461	2.05079e-23	CD8_Tex	Uqcr11
Wdhd1	1.01667e-27	0.864012	0.221	0.094	2.29442e-23	CD8_Tex	Wdhd1
Psat11	1.05168e-27	0.772267	0.245	0.11	2.37343e-23	CD8_Tex	Psat1
Smpdl3b	1.08516e-27	1.09249	0.182	0.07	2.44898e-23	CD8_Tex	Smpdl3b
Brca11	1.32233e-27	1.24237	0.178	0.069	2.98424e-23	CD8_Tex	Brca1
Mrpl511	1.32996e-27	0.576091	0.491	0.296	3.00146e-23	CD8_Tex	Mrpl51
Dctn31	1.36394e-27	0.382728	0.691	0.443	3.07814e-23	CD8_Tex	Dctn3
Rps232	1.56011e-27	0.261421	0.977	0.887	3.52085e-23	CD8_Tex	Rps23
Tnip31	1.60983e-27	1.33041	0.2	0.083	3.63307e-23	CD8_Tex	Tnip3
Rac22	1.66689e-27	0.300547	0.966	0.826	3.76184e-23	CD8_Tex	Rac2
Ncf41	1.77564e-27	0.418658	0.622	0.39	4.00726e-23	CD8_Tex	Ncf4
Cct7	1.97039e-27	0.422568	0.733	0.503	4.44677e-23	CD8_Tex	Cct7
Ndufb111	2.46515e-27	0.389576	0.818	0.589	5.56335e-23	CD8_Tex	Ndufb11
Impa22	2.48088e-27	0.21869	0.602	0.364	5.59884e-23	CD8_Tex	Impa2
Usp14	2.49094e-27	0.435043	0.461	0.267	5.62156e-23	CD8_Tex	Usp14
Uqcrfs11	2.58801e-27	0.396702	0.665	0.432	5.84062e-23	CD8_Tex	Uqcrfs1
Npat	2.8116e-27	0.45013	0.377	0.202	6.34522e-23	CD8_Tex	Npat
Rfc31	3.0049e-27	0.86959	0.266	0.127	6.78146e-23	CD8_Tex	Rfc3
Rps52	3.13368e-27	0.255411	0.971	0.877	7.07209e-23	CD8_Tex	Rps5
Mtch11	3.48805e-27	0.448574	0.522	0.315	7.87183e-23	CD8_Tex	Mtch1
Gins21	3.54032e-27	1.08021	0.173	0.066	7.9898e-23	CD8_Tex	Gins2
Ide1	3.55653e-27	0.413455	0.549	0.336	8.02639e-23	CD8_Tex	Ide
Ostm1	3.69963e-27	0.486875	0.364	0.191	8.34933e-23	CD8_Tex	Ostm1
Tomm20	3.80376e-27	0.362328	0.828	0.608	8.58431e-23	CD8_Tex	Tomm20
Prdx52	4.01541e-27	0.29613	0.796	0.56	9.06198e-23	CD8_Tex	Prdx5
Calr1	4.23122e-27	0.365863	0.853	0.62	9.54901e-23	CD8_Tex	Calr
Ndufc1	4.43044e-27	0.401363	0.605	0.384	9.99862e-23	CD8_Tex	Ndufc1
Cd164	4.49281e-27	0.372638	0.692	0.45	1.01394e-22	CD8_Tex	Cd164
Uqcrh1	4.49293e-27	0.320137	0.952	0.8	1.01396e-22	CD8_Tex	Uqcrh
Golim4	4.53285e-27	0.465189	0.388	0.21	1.02297e-22	CD8_Tex	Golim4
Cdca51	4.63123e-27	1.78275	0.117	0.035	1.04518e-22	CD8_Tex	Cdca5
Traip	5.1905e-27	1.54064	0.105	0.029	1.17139e-22	CD8_Tex	Traip
Hist1h1d1	5.40892e-27	1.34817	0.186	0.074	1.22068e-22	CD8_Tex	Hist1h1d
Gpr1711	6.43126e-27	0.392177	0.619	0.391	1.45141e-22	CD8_Tex	Gpr171
Hat1	7.25965e-27	0.413107	0.494	0.294	1.63836e-22	CD8_Tex	Hat1
Stk392	8.13104e-27	0.290991	0.82	0.586	1.83501e-22	CD8_Tex	Stk39
Hmgb21	8.43239e-27	0.897903	0.849	0.664	1.90302e-22	CD8_Tex	Hmgb2
Ndufa51	8.56982e-27	0.401889	0.591	0.372	1.93404e-22	CD8_Tex	Ndufa5
P4hb	8.67003e-27	0.40319	0.526	0.31	1.95665e-22	CD8_Tex	P4hb
Ostf11	9.04773e-27	0.234321	0.944	0.738	2.04189e-22	CD8_Tex	Ostf1
Cops41	9.07884e-27	0.39731	0.592	0.368	2.04891e-22	CD8_Tex	Cops4
Vasp1	9.19109e-27	0.321445	0.868	0.651	2.07425e-22	CD8_Tex	Vasp
Hmgn51	1.13894e-26	0.578965	0.345	0.18	2.57035e-22	CD8_Tex	Hmgn5
Mrps26	1.16609e-26	0.525224	0.479	0.281	2.63162e-22	CD8_Tex	Mrps26
Rpa1	1.18338e-26	0.396718	0.523	0.317	2.67065e-22	CD8_Tex	Rpa1
Plk11	1.27626e-26	1.63553	0.126	0.04	2.88026e-22	CD8_Tex	Plk1
Rer11	1.32601e-26	0.42183	0.703	0.476	2.99254e-22	CD8_Tex	Rer1
Ebp1	1.36746e-26	0.404777	0.573	0.344	3.08608e-22	CD8_Tex	Ebp
Cnot9	1.38675e-26	0.617135	0.299	0.149	3.12961e-22	CD8_Tex	Cnot9
Sem11	1.43907e-26	0.339261	0.9	0.706	3.24769e-22	CD8_Tex	Sem1
2610318N02Rik	1.46019e-26	1.84046	0.095	0.024	3.29535e-22	CD8_Tex	2610318N02Rik
Selenoi	1.58758e-26	0.549237	0.298	0.148	3.58285e-22	CD8_Tex	Selenoi
Cenpi1	1.62107e-26	1.43049	0.116	0.035	3.65843e-22	CD8_Tex	Cenpi
Mrpl12	1.63026e-26	0.491659	0.502	0.299	3.67918e-22	CD8_Tex	Mrpl12
Hspe1	1.63565e-26	0.368111	0.835	0.618	3.69132e-22	CD8_Tex	Hspe1
Ddost1	1.75028e-26	0.435739	0.568	0.353	3.95004e-22	CD8_Tex	Ddost
Chchd11	1.76628e-26	0.452107	0.536	0.332	3.98613e-22	CD8_Tex	Chchd1
Kif14	1.85345e-26	1.70902	0.111	0.032	4.18287e-22	CD8_Tex	Kif14
Ndufs51	2.03618e-26	0.435245	0.678	0.452	4.59525e-22	CD8_Tex	Ndufs5
Manf1	2.06595e-26	0.384051	0.708	0.495	4.66243e-22	CD8_Tex	Manf
Wdr761	2.18048e-26	0.578821	0.295	0.148	4.92091e-22	CD8_Tex	Wdr76
Ap2s11	2.26061e-26	0.398442	0.683	0.445	5.10173e-22	CD8_Tex	Ap2s1
Naca1	2.67407e-26	0.298848	0.966	0.841	6.03483e-22	CD8_Tex	Naca
Cd1601	2.74573e-26	0.520809	0.247	0.111	6.19656e-22	CD8_Tex	Cd160
Cenps1	2.74963e-26	1.58323	0.131	0.043	6.20537e-22	CD8_Tex	Cenps
Acoxl	2.7526e-26	0.799865	0.178	0.069	6.21206e-22	CD8_Tex	Acoxl
Arhgap11a1	2.8899e-26	1.01501	0.191	0.078	6.52193e-22	CD8_Tex	Arhgap11a
Mrps71	2.9544e-26	0.469804	0.414	0.231	6.66748e-22	CD8_Tex	Mrps7
Tkt1	2.97488e-26	0.460763	0.65	0.44	6.71371e-22	CD8_Tex	Tkt
Cbx31	3.02119e-26	0.439359	0.764	0.552	6.81822e-22	CD8_Tex	Cbx3
Ccnb11	3.02899e-26	1.35097	0.151	0.054	6.83584e-22	CD8_Tex	Ccnb1
Ndufc21	3.32347e-26	0.412151	0.67	0.447	7.50041e-22	CD8_Tex	Ndufc2
Set1	3.32877e-26	0.38751	0.869	0.678	7.51237e-22	CD8_Tex	Set
Bola3	3.44108e-26	0.455237	0.534	0.322	7.76582e-22	CD8_Tex	Bola3
Bscl21	3.61049e-26	0.543898	0.415	0.234	8.14816e-22	CD8_Tex	Bscl2
Emc71	3.67323e-26	0.359385	0.544	0.328	8.28974e-22	CD8_Tex	Emc7
Gars	3.72571e-26	0.395492	0.496	0.297	8.40817e-22	CD8_Tex	Gars
Lilrb4a1	3.78491e-26	0.333986	0.434	0.246	8.54178e-22	CD8_Tex	Lilrb4a
Lrr1	4.74826e-26	2.33611	0.073	0.015	1.07159e-21	CD8_Tex	Lrr1
Aspm1	5.33772e-26	1.45733	0.135	0.045	1.20462e-21	CD8_Tex	Aspm
Eloc1	5.34864e-26	0.37219	0.714	0.475	1.20708e-21	CD8_Tex	Eloc
Anapc151	6.18519e-26	0.735045	0.251	0.118	1.39587e-21	CD8_Tex	Anapc15
Emc10	6.88541e-26	0.413135	0.57	0.356	1.5539e-21	CD8_Tex	Emc10
Bex31	6.93081e-26	0.42146	0.484	0.282	1.56414e-21	CD8_Tex	Bex3
Ndufb5	7.03497e-26	0.398472	0.737	0.516	1.58765e-21	CD8_Tex	Ndufb5
Cuta1	7.37422e-26	0.429188	0.622	0.403	1.66421e-21	CD8_Tex	Cuta
Psma11	7.41841e-26	0.32269	0.717	0.492	1.67419e-21	CD8_Tex	Psma1
Sdhb1	7.51104e-26	0.372652	0.69	0.464	1.69509e-21	CD8_Tex	Sdhb
Tacc21	7.97298e-26	0.91127	0.172	0.066	1.79934e-21	CD8_Tex	Tacc2
Cdk61	8.06211e-26	0.274443	0.784	0.55	1.81946e-21	CD8_Tex	Cdk6
Soat1	8.35486e-26	0.360002	0.48	0.283	1.88552e-21	CD8_Tex	Soat1
Rpl62	8.42475e-26	0.26489	0.984	0.89	1.9013e-21	CD8_Tex	Rpl6
Ppm1h2	8.54408e-26	0.309158	0.907	0.724	1.92823e-21	CD8_Tex	Ppm1h
Gtf3a	8.81074e-26	0.533722	0.445	0.26	1.98841e-21	CD8_Tex	Gtf3a
Mtpn1	9.58551e-26	0.362456	0.598	0.377	2.16326e-21	CD8_Tex	Mtpn
Eif2s1	1.00922e-25	0.429034	0.603	0.394	2.27762e-21	CD8_Tex	Eif2s1
Rps32	1.02219e-25	0.25263	0.98	0.888	2.30688e-21	CD8_Tex	Rps3
Nuf21	1.03925e-25	1.43086	0.133	0.045	2.34538e-21	CD8_Tex	Nuf2
Rad54l2	1.05601e-25	0.403103	0.437	0.246	2.38319e-21	CD8_Tex	Rad54l2
Galnt18	1.09452e-25	3.68507	0.035	0.002	2.47011e-21	CD8_Tex	Galnt18
Polr3k2	1.09754e-25	0.552652	0.362	0.197	2.47694e-21	CD8_Tex	Polr3k
Pelo	1.10784e-25	0.697162	0.232	0.104	2.50017e-21	CD8_Tex	Pelo
Phb2	1.1094e-25	0.452371	0.64	0.422	2.5037e-21	CD8_Tex	Phb2
Atp5mpl2	1.21126e-25	0.360904	0.803	0.577	2.73358e-21	CD8_Tex	Atp5mpl
Ttk1	1.2691e-25	1.47559	0.108	0.031	2.8641e-21	CD8_Tex	Ttk
Prr7	1.34433e-25	0.709244	0.206	0.087	3.03388e-21	CD8_Tex	Prr7
Nelfe	1.36877e-25	0.728273	0.304	0.156	3.08903e-21	CD8_Tex	Nelfe
Hint11	1.45249e-25	0.390184	0.887	0.698	3.27797e-21	CD8_Tex	Hint1
Snrpa11	1.49455e-25	0.4783	0.487	0.289	3.3729e-21	CD8_Tex	Snrpa1
Ahcyl1	1.55188e-25	0.36584	0.467	0.274	3.50228e-21	CD8_Tex	Ahcyl1
B3gat31	1.62591e-25	0.397753	0.455	0.263	3.66935e-21	CD8_Tex	B3gat3
Kif20b1	1.7046e-25	0.791552	0.256	0.123	3.84693e-21	CD8_Tex	Kif20b
Ndufa121	1.73473e-25	0.42049	0.611	0.403	3.91493e-21	CD8_Tex	Ndufa12
Psmb51	1.80805e-25	0.411494	0.722	0.507	4.08041e-21	CD8_Tex	Psmb5
C1qtnf61	1.82749e-25	1.22837	0.185	0.076	4.12427e-21	CD8_Tex	C1qtnf6
Alpk2	1.8921e-25	1.89127	0.131	0.044	4.27009e-21	CD8_Tex	Alpk2
Ndufab11	1.97438e-25	0.479918	0.619	0.412	4.45578e-21	CD8_Tex	Ndufab1
Hist1h1e1	1.98169e-25	0.624134	0.45	0.272	4.47229e-21	CD8_Tex	Hist1h1e
Surf4	2.02912e-25	0.520411	0.483	0.287	4.57931e-21	CD8_Tex	Surf4
Emc2	2.03183e-25	0.384154	0.469	0.272	4.58543e-21	CD8_Tex	Emc2
Cops5	2.03451e-25	0.354713	0.474	0.277	4.59148e-21	CD8_Tex	Cops5
Ect2	2.20226e-25	1.03569	0.17	0.067	4.97007e-21	CD8_Tex	Ect2
Lmnb11	2.20658e-25	0.289513	0.736	0.51	4.97982e-21	CD8_Tex	Lmnb1
Eef1b21	2.24481e-25	0.284565	0.957	0.828	5.06609e-21	CD8_Tex	Eef1b2
Eif3e1	2.34562e-25	0.344738	0.879	0.674	5.29359e-21	CD8_Tex	Eif3e
Nucb11	2.35749e-25	0.365307	0.624	0.403	5.32038e-21	CD8_Tex	Nucb1
Tmed31	2.69099e-25	0.473269	0.407	0.227	6.07304e-21	CD8_Tex	Tmed3
Plk41	2.80855e-25	0.660021	0.259	0.125	6.33832e-21	CD8_Tex	Plk4
Tubg1	2.81156e-25	0.859098	0.204	0.088	6.34512e-21	CD8_Tex	Tubg1
Grina	2.83724e-25	0.335374	0.542	0.329	6.40309e-21	CD8_Tex	Grina
Lysmd4	3.21367e-25	0.347685	0.305	0.154	7.25261e-21	CD8_Tex	Lysmd4
Dnajc2	3.26582e-25	0.349661	0.601	0.39	7.37031e-21	CD8_Tex	Dnajc2
Car21	3.46183e-25	0.613723	0.187	0.075	7.81265e-21	CD8_Tex	Car2
Ubl4a1	3.6311e-25	0.505737	0.365	0.198	8.19467e-21	CD8_Tex	Ubl4a
Ckap2l1	3.64561e-25	1.5868	0.136	0.047	8.22741e-21	CD8_Tex	Ckap2l
Arf51	3.7526e-25	0.310891	0.919	0.728	8.46886e-21	CD8_Tex	Arf5
Hnrnpa3	3.79689e-25	0.366317	0.909	0.739	8.56882e-21	CD8_Tex	Hnrnpa3
Ostc1	3.96707e-25	0.395252	0.691	0.459	8.95288e-21	CD8_Tex	Ostc
Rbms2	4.00809e-25	0.403153	0.383	0.211	9.04546e-21	CD8_Tex	Rbms2
Snai3	4.11954e-25	1.16817	0.103	0.029	9.29697e-21	CD8_Tex	Snai3
Eif3m	4.59062e-25	0.333676	0.855	0.63	1.03601e-20	CD8_Tex	Eif3m
Pfdn4	4.88997e-25	0.484173	0.378	0.207	1.10357e-20	CD8_Tex	Pfdn4
Cct4	5.40837e-25	0.346524	0.735	0.499	1.22056e-20	CD8_Tex	Cct4
Hira1	5.6507e-25	0.377098	0.462	0.274	1.27525e-20	CD8_Tex	Hira
Romo1	6.44897e-25	0.400233	0.602	0.389	1.4554e-20	CD8_Tex	Romo1
Pigf	7.11081e-25	0.435963	0.293	0.146	1.60477e-20	CD8_Tex	Pigf
Hist1h4d1	7.3684e-25	1.14672	0.267	0.134	1.6629e-20	CD8_Tex	Hist1h4d
Mt21	7.38354e-25	1.34812	0.087	0.021	1.66632e-20	CD8_Tex	Mt2
Commd1	7.59934e-25	0.374578	0.49	0.293	1.71502e-20	CD8_Tex	Commd1
Rab5if1	7.71814e-25	0.347044	0.664	0.436	1.74183e-20	CD8_Tex	Rab5if
Dmac11	7.95505e-25	0.519364	0.382	0.212	1.7953e-20	CD8_Tex	Dmac1
Rpl351	8.17513e-25	0.302446	0.942	0.778	1.84496e-20	CD8_Tex	Rpl35
Fbxl5	8.32199e-25	0.329044	0.442	0.253	1.87811e-20	CD8_Tex	Fbxl5
E2f21	8.76626e-25	0.686233	0.196	0.083	1.97837e-20	CD8_Tex	E2f2
Cfl11	9.09237e-25	0.319144	0.953	0.814	2.05197e-20	CD8_Tex	Cfl1
Uqcr101	9.52264e-25	0.391346	0.755	0.547	2.14907e-20	CD8_Tex	Uqcr10
Zfp521	9.59559e-25	0.299822	0.448	0.257	2.16553e-20	CD8_Tex	Zfp52
Rwdd4a	9.6864e-25	0.516374	0.326	0.172	2.18603e-20	CD8_Tex	Rwdd4a
Tstd31	9.8088e-25	0.674141	0.264	0.127	2.21365e-20	CD8_Tex	Tstd3
Rps151	9.86345e-25	0.251842	0.983	0.885	2.22598e-20	CD8_Tex	Rps15
Rpl27a2	1.03445e-24	0.239343	0.985	0.921	2.33456e-20	CD8_Tex	Rpl27a
Gabarapl1	1.18854e-24	0.638719	0.261	0.125	2.68229e-20	CD8_Tex	Gabarapl1
Mien11	1.19942e-24	0.409252	0.643	0.421	2.70685e-20	CD8_Tex	Mien1
Mgat21	1.24901e-24	0.382233	0.494	0.297	2.81877e-20	CD8_Tex	Mgat2
Ctsa	1.25784e-24	0.354129	0.487	0.285	2.83869e-20	CD8_Tex	Ctsa
Mrps15	1.29102e-24	0.484797	0.503	0.307	2.91358e-20	CD8_Tex	Mrps15
Ildr11	1.31942e-24	0.491514	0.218	0.096	2.97768e-20	CD8_Tex	Ildr1
Capns11	1.32708e-24	0.32634	0.802	0.563	2.99495e-20	CD8_Tex	Capns1
Eif1ad	1.4641e-24	0.534954	0.356	0.194	3.30419e-20	CD8_Tex	Eif1ad
Os9	1.498e-24	0.292347	0.701	0.469	3.38069e-20	CD8_Tex	Os9
B4galnt2	1.50052e-24	2.53129	0.045	0.005	3.38638e-20	CD8_Tex	B4galnt2
Cdca7l	1.54243e-24	0.74358	0.255	0.123	3.48095e-20	CD8_Tex	Cdca7l
Bag11	1.63777e-24	0.340899	0.753	0.523	3.69613e-20	CD8_Tex	Bag1
Mrps141	1.65122e-24	0.39474	0.65	0.428	3.72646e-20	CD8_Tex	Mrps14
Stk32c1	1.65671e-24	0.631366	0.205	0.09	3.73886e-20	CD8_Tex	Stk32c
Tubb4b1	1.68131e-24	0.776932	0.507	0.328	3.79439e-20	CD8_Tex	Tubb4b
Eri1	1.70758e-24	0.379941	0.46	0.274	3.85366e-20	CD8_Tex	Eri1
Impdh1	1.77379e-24	0.511361	0.316	0.162	4.00309e-20	CD8_Tex	Impdh1
Tbc1d2b2	1.80154e-24	0.345361	0.403	0.225	4.06572e-20	CD8_Tex	Tbc1d2b
Rftn12	1.83569e-24	0.259134	0.712	0.485	4.14279e-20	CD8_Tex	Rftn1
Eef1d1	1.84045e-24	0.292221	0.907	0.717	4.15353e-20	CD8_Tex	Eef1d
Blm	1.93415e-24	0.613361	0.247	0.118	4.36498e-20	CD8_Tex	Blm
Taldo11	2.18527e-24	0.344341	0.778	0.551	4.93172e-20	CD8_Tex	Taldo1
Hnrnpab1	2.20441e-24	0.468953	0.712	0.516	4.9749e-20	CD8_Tex	Hnrnpab
Capg1	2.58614e-24	0.229825	0.81	0.544	5.8364e-20	CD8_Tex	Capg
Ccdc502	2.74253e-24	0.22177	0.664	0.432	6.18934e-20	CD8_Tex	Ccdc50
Kif2c1	2.76302e-24	1.83341	0.102	0.03	6.23559e-20	CD8_Tex	Kif2c
Plp21	2.98611e-24	0.502365	0.421	0.241	6.73906e-20	CD8_Tex	Plp2
Ckap21	3.02285e-24	1.05614	0.159	0.062	6.82197e-20	CD8_Tex	Ckap2
Serpinb6a1	3.19642e-24	0.248481	0.578	0.358	7.21369e-20	CD8_Tex	Serpinb6a
Arpc52	3.2815e-24	0.318003	0.881	0.67	7.40569e-20	CD8_Tex	Arpc5
Pbk1	3.43926e-24	1.70516	0.118	0.039	7.76173e-20	CD8_Tex	Pbk
Dpysl21	3.48769e-24	0.347143	0.537	0.331	7.87101e-20	CD8_Tex	Dpysl2
Mrpl4	3.57914e-24	0.415551	0.496	0.299	8.0774e-20	CD8_Tex	Mrpl4
Cldnd2	3.58631e-24	1.36243	0.091	0.024	8.09359e-20	CD8_Tex	Cldnd2
Snapc51	3.8406e-24	0.47534	0.473	0.28	8.66746e-20	CD8_Tex	Snapc5
Ssr11	4.00643e-24	0.339552	0.574	0.357	9.04172e-20	CD8_Tex	Ssr1
Cenpf1	4.08168e-24	1.18679	0.169	0.069	9.21154e-20	CD8_Tex	Cenpf
Gsr1	4.13934e-24	0.448239	0.387	0.216	9.34166e-20	CD8_Tex	Gsr
Prkar2a1	4.23668e-24	0.545099	0.277	0.137	9.56134e-20	CD8_Tex	Prkar2a
Chl1	4.31521e-24	2.53282	0.043	0.005	9.73857e-20	CD8_Tex	Chl1
Paics	4.49378e-24	0.597697	0.428	0.254	1.01416e-19	CD8_Tex	Paics
Rps201	4.50541e-24	0.229568	0.983	0.902	1.01678e-19	CD8_Tex	Rps20
Mrps18c1	4.54478e-24	0.370396	0.555	0.35	1.02567e-19	CD8_Tex	Mrps18c
Ubash3b2	4.65365e-24	0.107721	0.839	0.583	1.05024e-19	CD8_Tex	Ubash3b
Polq	4.67769e-24	1.37808	0.123	0.041	1.05566e-19	CD8_Tex	Polq
Prkcz2	4.94491e-24	0.340149	0.322	0.168	1.11597e-19	CD8_Tex	Prkcz
Ssbp4	5.59009e-24	0.324395	0.619	0.401	1.26157e-19	CD8_Tex	Ssbp4
Lamb3	5.62054e-24	0.238039	0.546	0.331	1.26844e-19	CD8_Tex	Lamb3
5031425F14Rik	5.83108e-24	2.18592	0.078	0.018	1.31596e-19	CD8_Tex	5031425F14Rik
Tmem9b1	5.89241e-24	0.457507	0.45	0.264	1.3298e-19	CD8_Tex	Tmem9b
Ywhah1	6.10607e-24	0.452236	0.728	0.518	1.37802e-19	CD8_Tex	Ywhah
Chek11	6.66368e-24	1.77865	0.101	0.029	1.50386e-19	CD8_Tex	Chek1
Timm17b1	6.92647e-24	0.48045	0.454	0.265	1.56317e-19	CD8_Tex	Timm17b
Zbtb8os1	7.02752e-24	0.486468	0.51	0.314	1.58597e-19	CD8_Tex	Zbtb8os
Hist1h4i1	7.34923e-24	0.805281	0.178	0.073	1.65858e-19	CD8_Tex	Hist1h4i
Smc6	7.48038e-24	0.314045	0.713	0.494	1.68817e-19	CD8_Tex	Smc6
Trac1	7.57169e-24	0.30178	0.962	0.781	1.70878e-19	CD8_Tex	Trac
E2f81	7.84436e-24	1.35568	0.114	0.037	1.77032e-19	CD8_Tex	E2f8
Dennd4c1	7.84726e-24	0.175101	0.644	0.424	1.77097e-19	CD8_Tex	Dennd4c
Snrnp251	8.0678e-24	0.552403	0.321	0.168	1.82074e-19	CD8_Tex	Snrnp25
Naa40	8.7087e-24	0.493379	0.283	0.143	1.96538e-19	CD8_Tex	Naa40
Lfng	8.82064e-24	0.40277	0.538	0.333	1.99064e-19	CD8_Tex	Lfng
Gm5111	1.05066e-23	3.22767	0.038	0.003	2.37113e-19	CD8_Tex	Gm5111
Nxt11	1.05973e-23	0.51889	0.377	0.21	2.39161e-19	CD8_Tex	Nxt1
Psmd141	1.06443e-23	0.266897	0.722	0.494	2.40221e-19	CD8_Tex	Psmd14
Snf81	1.16027e-23	0.344192	0.614	0.395	2.6185e-19	CD8_Tex	Snf8
Tex9	1.17669e-23	0.459539	0.229	0.106	2.65555e-19	CD8_Tex	Tex9
Rcc1	1.19343e-23	0.880576	0.164	0.065	2.69332e-19	CD8_Tex	Rcc1
Upf11	1.25906e-23	0.379913	0.383	0.215	2.84145e-19	CD8_Tex	Upf1
Tmem14c1	1.27805e-23	0.37447	0.668	0.455	2.88431e-19	CD8_Tex	Tmem14c
Elof11	1.31833e-23	0.51343	0.431	0.255	2.97521e-19	CD8_Tex	Elof1
Nrm1	1.38676e-23	1.05732	0.188	0.081	3.12963e-19	CD8_Tex	Nrm
Snrpf	1.45719e-23	0.403107	0.771	0.579	3.28858e-19	CD8_Tex	Snrpf
Anapc5	1.46208e-23	0.452954	0.487	0.311	3.29962e-19	CD8_Tex	Anapc5
Carnmt11	1.52002e-23	0.203991	0.546	0.341	3.43038e-19	CD8_Tex	Carnmt1
Slc25a111	1.53498e-23	0.425906	0.509	0.308	3.46415e-19	CD8_Tex	Slc25a11
Gadd45gip1	1.61993e-23	0.422027	0.478	0.291	3.65585e-19	CD8_Tex	Gadd45gip1
Nol7	1.77698e-23	0.315844	0.804	0.585	4.01029e-19	CD8_Tex	Nol7
Emc8	1.79765e-23	0.453079	0.35	0.191	4.05693e-19	CD8_Tex	Emc8
Rabggtb	1.90643e-23	0.425145	0.37	0.205	4.30242e-19	CD8_Tex	Rabggtb
Dbf4	1.94691e-23	0.297829	0.453	0.265	4.3938e-19	CD8_Tex	Dbf4
Nudt5	2.01102e-23	0.440477	0.38	0.214	4.53847e-19	CD8_Tex	Nudt5
Pam16	2.04623e-23	0.45893	0.431	0.252	4.61793e-19	CD8_Tex	Pam16
Nrgn	2.06851e-23	0.147251	0.265	0.13	4.66821e-19	CD8_Tex	Nrgn
Dusp19	2.26464e-23	0.809952	0.221	0.102	5.11085e-19	CD8_Tex	Dusp19
Eef1e1	2.36702e-23	0.570409	0.311	0.163	5.3419e-19	CD8_Tex	Eef1e1
Med102	2.44678e-23	0.364854	0.602	0.383	5.52189e-19	CD8_Tex	Med10
Rpl18a2	2.58155e-23	0.232897	0.987	0.901	5.82604e-19	CD8_Tex	Rpl18a
Fkbp41	2.62488e-23	0.378483	0.496	0.302	5.92383e-19	CD8_Tex	Fkbp4
Eif3f1	2.63369e-23	0.292985	0.935	0.765	5.94372e-19	CD8_Tex	Eif3f
Cdca71	2.77747e-23	1.26064	0.135	0.048	6.2682e-19	CD8_Tex	Cdca7
Riox2	2.94691e-23	0.451777	0.343	0.184	6.65059e-19	CD8_Tex	Riox2
Arrb2	3.14701e-23	0.295297	0.531	0.328	7.10217e-19	CD8_Tex	Arrb2
Zranb3	3.3193e-23	1.08664	0.128	0.044	7.49099e-19	CD8_Tex	Zranb3
Eif1ax1	3.33865e-23	0.415989	0.566	0.364	7.53466e-19	CD8_Tex	Eif1ax
Swi5	3.38033e-23	0.386202	0.69	0.469	7.62873e-19	CD8_Tex	Swi5
Tuba1b1	3.44242e-23	1.12131	0.492	0.335	7.76884e-19	CD8_Tex	Tuba1b
Ssrp11	3.48534e-23	0.442099	0.561	0.367	7.86572e-19	CD8_Tex	Ssrp1
Eef2k	3.56484e-23	1.27886	0.12	0.04	8.04514e-19	CD8_Tex	Eef2k
Foxm11	3.62833e-23	1.29131	0.114	0.037	8.18842e-19	CD8_Tex	Foxm1
Gm347941	3.83991e-23	1.71539	0.076	0.018	8.66592e-19	CD8_Tex	Gm34794
Mrpl521	3.9882e-23	0.314139	0.831	0.591	9.00058e-19	CD8_Tex	Mrpl52
Tcp1	4.19219e-23	0.362296	0.641	0.428	9.46094e-19	CD8_Tex	Tcp1
Akr1a1	4.31911e-23	0.330266	0.741	0.504	9.74737e-19	CD8_Tex	Akr1a1
Asns	4.3647e-23	1.3151	0.121	0.041	9.85026e-19	CD8_Tex	Asns
Pdk3	4.6093e-23	0.420622	0.328	0.179	1.04023e-18	CD8_Tex	Pdk3
Pole2	4.78353e-23	0.82846	0.163	0.065	1.07955e-18	CD8_Tex	Pole2
Adcy3	4.92448e-23	0.567581	0.218	0.099	1.11136e-18	CD8_Tex	Adcy3
Elob1	5.05142e-23	0.316208	0.924	0.749	1.14e-18	CD8_Tex	Elob
Cltb	5.13348e-23	0.522414	0.25	0.12	1.15852e-18	CD8_Tex	Cltb
Pacsin21	5.13617e-23	0.27579	0.4	0.225	1.15913e-18	CD8_Tex	Pacsin2
Dph31	5.19962e-23	0.404319	0.544	0.341	1.17345e-18	CD8_Tex	Dph3
Rsl1d1	5.35426e-23	0.353985	0.601	0.395	1.20835e-18	CD8_Tex	Rsl1d1
Psmb41	5.49212e-23	0.37302	0.743	0.528	1.23946e-18	CD8_Tex	Psmb4
Polr2k	5.78966e-23	0.347351	0.536	0.334	1.30661e-18	CD8_Tex	Polr2k
Cript1	6.14064e-23	0.309018	0.651	0.425	1.38582e-18	CD8_Tex	Cript
Npm3	6.21345e-23	0.49623	0.531	0.339	1.40225e-18	CD8_Tex	Npm3
Me2	6.51379e-23	0.220678	0.542	0.338	1.47003e-18	CD8_Tex	Me2
Ppp1r182	7.19588e-23	0.319591	0.746	0.497	1.62397e-18	CD8_Tex	Ppp1r18
Esd1	7.46367e-23	0.329879	0.736	0.501	1.6844e-18	CD8_Tex	Esd
Sar1b1	7.54225e-23	0.346705	0.583	0.374	1.70214e-18	CD8_Tex	Sar1b
Zwilch	7.57252e-23	0.981854	0.141	0.052	1.70897e-18	CD8_Tex	Zwilch
Tmem1601	7.57386e-23	0.369624	0.723	0.5	1.70927e-18	CD8_Tex	Tmem160
Gm55471	7.72068e-23	0.520136	0.305	0.16	1.7424e-18	CD8_Tex	Gm5547
E2f41	9.18886e-23	0.361649	0.439	0.259	2.07374e-18	CD8_Tex	E2f4
Pdcd5	9.23523e-23	0.30712	0.683	0.467	2.08421e-18	CD8_Tex	Pdcd5
Srp141	9.48734e-23	0.270305	0.853	0.625	2.1411e-18	CD8_Tex	Srp14
Psmc3ip	9.80427e-23	1.24926	0.126	0.044	2.21263e-18	CD8_Tex	Psmc3ip
Pola1	9.82787e-23	0.715604	0.395	0.244	2.21795e-18	CD8_Tex	Pola1
Tsga10	9.96356e-23	1.0977	0.096	0.028	2.24858e-18	CD8_Tex	Tsga10
Blmh1	1.01112e-22	0.341568	0.509	0.313	2.28188e-18	CD8_Tex	Blmh
Rfc51	1.05156e-22	0.791491	0.229	0.109	2.37316e-18	CD8_Tex	Rfc5
Psma41	1.06988e-22	0.375265	0.728	0.519	2.4145e-18	CD8_Tex	Psma4
Lsm3	1.16604e-22	0.539462	0.391	0.225	2.63152e-18	CD8_Tex	Lsm3
Pycard2	1.26691e-22	0.287063	0.73	0.49	2.85916e-18	CD8_Tex	Pycard
Kars	1.27549e-22	0.614696	0.299	0.159	2.87853e-18	CD8_Tex	Kars
Haspin1	1.35745e-22	0.595997	0.161	0.064	3.0635e-18	CD8_Tex	Haspin
Tsfm	1.44742e-22	0.529745	0.278	0.141	3.26654e-18	CD8_Tex	Tsfm
Racgap1	1.45371e-22	0.781417	0.305	0.167	3.28074e-18	CD8_Tex	Racgap1
Degs11	1.49081e-22	0.374414	0.436	0.256	3.36447e-18	CD8_Tex	Degs1
Eif3k1	1.6189e-22	0.312403	0.885	0.676	3.65353e-18	CD8_Tex	Eif3k
Med30	1.70355e-22	0.415156	0.52	0.333	3.84456e-18	CD8_Tex	Med30
Agfg2	1.79944e-22	0.517698	0.262	0.13	4.06098e-18	CD8_Tex	Agfg2
Ccdc1241	1.8359e-22	0.417975	0.518	0.324	4.14327e-18	CD8_Tex	Ccdc124
Eva1b1	1.94811e-22	0.32023	0.499	0.301	4.3965e-18	CD8_Tex	Eva1b
Pdap11	2.03579e-22	0.39114	0.588	0.387	4.59437e-18	CD8_Tex	Pdap1
Uchl3	2.10639e-22	0.437581	0.417	0.248	4.75369e-18	CD8_Tex	Uchl3
Fcrl61	2.11789e-22	2.32564	0.069	0.016	4.77965e-18	CD8_Tex	Fcrl6
Banf1	2.13148e-22	0.477151	0.545	0.361	4.81031e-18	CD8_Tex	Banf1
Ciao2a1	2.2981e-22	0.396056	0.543	0.345	5.18636e-18	CD8_Tex	Ciao2a
Runx21	2.37146e-22	0.142829	0.922	0.683	5.35191e-18	CD8_Tex	Runx2
Smc31	2.37221e-22	0.31745	0.658	0.459	5.3536e-18	CD8_Tex	Smc3
Foxd2os1	2.44374e-22	0.578581	0.21	0.096	5.51503e-18	CD8_Tex	Foxd2os
Kif24	2.64397e-22	1.46745	0.109	0.035	5.9669e-18	CD8_Tex	Kif24
Hmgb11	2.84972e-22	0.514745	0.907	0.769	6.43125e-18	CD8_Tex	Hmgb1
Ccdc102a	2.87112e-22	0.867536	0.137	0.05	6.47954e-18	CD8_Tex	Ccdc102a
Tuba1c1	2.87843e-22	0.570632	0.406	0.241	6.49604e-18	CD8_Tex	Tuba1c
Gins1	2.89341e-22	1.34619	0.123	0.043	6.52985e-18	CD8_Tex	Gins1
Ptpn31	3.03552e-22	0.479916	0.255	0.126	6.85057e-18	CD8_Tex	Ptpn3
Rpl31	3.07482e-22	0.300222	0.932	0.763	6.93926e-18	CD8_Tex	Rpl31
Timm10b	3.22117e-22	0.296432	0.639	0.419	7.26953e-18	CD8_Tex	Timm10b
Fmnl11	3.73295e-22	0.237163	0.749	0.505	8.42452e-18	CD8_Tex	Fmnl1
Nup85	3.7403e-22	0.595108	0.19	0.083	8.4411e-18	CD8_Tex	Nup85
Ndufb1-ps1	4.05535e-22	0.309577	0.823	0.604	9.15211e-18	CD8_Tex	Ndufb1-ps
Ufm11	4.10052e-22	0.423678	0.422	0.248	9.25406e-18	CD8_Tex	Ufm1
Mrpl161	4.59444e-22	0.671779	0.29	0.153	1.03687e-17	CD8_Tex	Mrpl16
C1qbp	4.70888e-22	0.382334	0.44	0.265	1.0627e-17	CD8_Tex	C1qbp
Zfp142	4.7098e-22	0.419638	0.207	0.094	1.06291e-17	CD8_Tex	Zfp142
Slc20a1	4.76683e-22	0.19123	0.469	0.28	1.07578e-17	CD8_Tex	Slc20a1
Gtf2h51	4.82163e-22	0.356734	0.596	0.39	1.08814e-17	CD8_Tex	Gtf2h5
Stard41	4.97452e-22	0.380218	0.307	0.164	1.12265e-17	CD8_Tex	Stard4
Myo1f2	5.01456e-22	0.129101	0.718	0.47	1.13169e-17	CD8_Tex	Myo1f
Acp11	5.42697e-22	0.385679	0.491	0.302	1.22476e-17	CD8_Tex	Acp1
Ssna11	5.50272e-22	0.328117	0.477	0.286	1.24185e-17	CD8_Tex	Ssna1
Cd2262	5.52891e-22	0.224609	0.756	0.532	1.24776e-17	CD8_Tex	Cd226
Exosc7	5.65073e-22	0.40635	0.39	0.226	1.27526e-17	CD8_Tex	Exosc7
Tmed5	5.74451e-22	0.345693	0.719	0.524	1.29642e-17	CD8_Tex	Tmed5
Erh1	5.91599e-22	0.423605	0.461	0.28	1.33512e-17	CD8_Tex	Erh
Lzic	5.92539e-22	0.51857	0.282	0.144	1.33724e-17	CD8_Tex	Lzic
Ndufb4	6.07357e-22	0.363218	0.618	0.407	1.37068e-17	CD8_Tex	Ndufb4
H2afx	6.18239e-22	0.953518	0.344	0.199	1.39524e-17	CD8_Tex	H2afx
Sapcd2	6.38149e-22	1.76206	0.092	0.027	1.44017e-17	CD8_Tex	Sapcd2
Tomm22	6.47812e-22	0.335887	0.716	0.504	1.46198e-17	CD8_Tex	Tomm22
Eif4a1	6.49307e-22	0.311573	0.857	0.676	1.46536e-17	CD8_Tex	Eif4a1
Mrpl431	6.70075e-22	0.360213	0.524	0.326	1.51223e-17	CD8_Tex	Mrpl43
Hdgfl2	6.7334e-22	0.4064	0.348	0.192	1.51959e-17	CD8_Tex	Hdgfl2
Rps132	6.84022e-22	0.227734	0.967	0.89	1.5437e-17	CD8_Tex	Rps13
Paxx	6.9912e-22	0.441652	0.297	0.154	1.57777e-17	CD8_Tex	Paxx
Nup50	7.38253e-22	0.237768	0.48	0.289	1.66609e-17	CD8_Tex	Nup50
Iqgap1	7.41383e-22	0.230985	0.94	0.771	1.67315e-17	CD8_Tex	Iqgap1
Smap2	7.54306e-22	0.192581	0.764	0.521	1.70232e-17	CD8_Tex	Smap2
Gins4	7.68948e-22	0.460744	0.296	0.156	1.73536e-17	CD8_Tex	Gins4
Ccne2	7.71475e-22	1.13005	0.129	0.047	1.74106e-17	CD8_Tex	Ccne2
Afg3l11	8.16942e-22	0.355556	0.46	0.276	1.84367e-17	CD8_Tex	Afg3l1
Ccdc107	8.37069e-22	0.384356	0.404	0.236	1.8891e-17	CD8_Tex	Ccdc107
Timm17a	9.06224e-22	0.307067	0.513	0.315	2.04517e-17	CD8_Tex	Timm17a
Ptprj2	9.22846e-22	0.156346	0.679	0.444	2.08268e-17	CD8_Tex	Ptprj
Ssr41	9.86519e-22	0.327268	0.819	0.602	2.22638e-17	CD8_Tex	Ssr4
Aimp1	9.90021e-22	0.318349	0.659	0.441	2.23428e-17	CD8_Tex	Aimp1
Capzb1	9.90024e-22	0.270948	0.909	0.717	2.23429e-17	CD8_Tex	Capzb
Spry21	9.94468e-22	0.534615	0.185	0.079	2.24431e-17	CD8_Tex	Spry2
Fut8	9.9983e-22	0.178303	0.669	0.447	2.25642e-17	CD8_Tex	Fut8
Impdh2	1.00585e-21	0.440554	0.417	0.246	2.26999e-17	CD8_Tex	Impdh2
Cip2a1	1.06205e-21	1.28253	0.14	0.054	2.39683e-17	CD8_Tex	Cip2a
Lilr4b1	1.09878e-21	0.174702	0.376	0.211	2.47974e-17	CD8_Tex	Lilr4b
Spag7	1.12479e-21	0.462155	0.408	0.238	2.53843e-17	CD8_Tex	Spag7
Gm33782	1.1375e-21	1.20714	0.097	0.029	2.56712e-17	CD8_Tex	Gm33782
Atp6v0e1	1.18793e-21	0.259812	0.845	0.625	2.68092e-17	CD8_Tex	Atp6v0e
Thyn11	1.18841e-21	0.510268	0.274	0.14	2.68199e-17	CD8_Tex	Thyn1
Atp5md	1.2053e-21	0.320884	0.816	0.602	2.72012e-17	CD8_Tex	Atp5md
Nup1551	1.23487e-21	0.256412	0.272	0.138	2.78685e-17	CD8_Tex	Nup155
Zfp6521	1.27749e-21	0.232394	0.559	0.357	2.88304e-17	CD8_Tex	Zfp652
Gja5	1.30576e-21	3.95432	0.034	0.003	2.94685e-17	CD8_Tex	Gja5
Hras1	1.4301e-21	0.329301	0.384	0.219	3.22745e-17	CD8_Tex	Hras
Dna2	1.53176e-21	1.5639	0.103	0.033	3.45688e-17	CD8_Tex	Dna2
Snrnp40	1.6532e-21	0.20658	0.55	0.345	3.73094e-17	CD8_Tex	Snrnp40
Acsl5	1.75084e-21	0.311103	0.455	0.272	3.9513e-17	CD8_Tex	Acsl5
Selplg1	1.92401e-21	0.258927	0.947	0.772	4.34211e-17	CD8_Tex	Selplg
Rnasek1	1.92935e-21	0.287931	0.824	0.601	4.35415e-17	CD8_Tex	Rnasek
Rtraf1	1.95002e-21	0.298098	0.8	0.586	4.4008e-17	CD8_Tex	Rtraf
Ncor2	1.99866e-21	0.368675	0.396	0.232	4.51057e-17	CD8_Tex	Ncor2
Hist1h3e	2.01764e-21	1.20154	0.137	0.052	4.55341e-17	CD8_Tex	Hist1h3e
Pole31	2.195e-21	0.600928	0.253	0.127	4.95368e-17	CD8_Tex	Pole3
Il21r	2.55363e-21	0.216654	0.823	0.606	5.76304e-17	CD8_Tex	Il21r
Cep2501	2.56164e-21	0.176794	0.507	0.309	5.78111e-17	CD8_Tex	Cep250
Surf1	2.63629e-21	0.443982	0.386	0.225	5.94957e-17	CD8_Tex	Surf1
Rpl71	2.68447e-21	0.23561	0.973	0.868	6.05831e-17	CD8_Tex	Rpl7
Kxd1	2.69256e-21	0.399961	0.561	0.36	6.07658e-17	CD8_Tex	Kxd1
Psph1	2.85222e-21	0.566349	0.366	0.213	6.43689e-17	CD8_Tex	Psph
Rangap11	2.94705e-21	0.468225	0.448	0.276	6.6509e-17	CD8_Tex	Rangap1
Fam83d	2.97837e-21	1.19615	0.105	0.034	6.72158e-17	CD8_Tex	Fam83d
Gm2000	3.01137e-21	0.289209	0.553	0.349	6.79607e-17	CD8_Tex	Gm2000
Anp32b1	3.18273e-21	0.424116	0.849	0.672	7.18279e-17	CD8_Tex	Anp32b
Ehd41	3.2343e-21	0.341783	0.388	0.224	7.29916e-17	CD8_Tex	Ehd4
Rnf227	3.25052e-21	1.21553	0.095	0.029	7.33577e-17	CD8_Tex	Rnf227
Cyb5r41	3.29659e-21	0.213999	0.455	0.269	7.43975e-17	CD8_Tex	Cyb5r4
Pstpip11	3.33394e-21	0.260597	0.699	0.469	7.52404e-17	CD8_Tex	Pstpip1
Atf1	3.45622e-21	0.249868	0.559	0.359	7.8e-17	CD8_Tex	Atf1
H2afz1	3.49867e-21	0.548047	0.888	0.728	7.89581e-17	CD8_Tex	H2afz
Rpl81	3.52513e-21	0.22188	0.983	0.889	7.95551e-17	CD8_Tex	Rpl8
Rexo51	3.53154e-21	0.178259	0.359	0.201	7.96997e-17	CD8_Tex	Rexo5
Pdia61	3.62581e-21	0.373944	0.628	0.42	8.18273e-17	CD8_Tex	Pdia6
Gmps1	3.8533e-21	0.249134	0.561	0.357	8.69613e-17	CD8_Tex	Gmps
Ncbp21	4.03681e-21	0.471839	0.321	0.178	9.11026e-17	CD8_Tex	Ncbp2
Trmt112	4.20733e-21	0.306926	0.706	0.478	9.4951e-17	CD8_Tex	Trmt112
Slc3a2	4.75382e-21	0.270278	0.833	0.611	1.07284e-16	CD8_Tex	Slc3a2
Mrpl361	4.79012e-21	0.409197	0.448	0.271	1.08103e-16	CD8_Tex	Mrpl36
1700020L24Rik1	5.20881e-21	1.25605	0.079	0.021	1.17552e-16	CD8_Tex	1700020L24Rik
Rps4x1	5.26204e-21	0.227986	0.976	0.888	1.18754e-16	CD8_Tex	Rps4x
Cdc7	5.31458e-21	0.573991	0.169	0.071	1.19939e-16	CD8_Tex	Cdc7
Tspan31	5.52256e-21	0.438739	0.32	0.174	1.24633e-16	CD8_Tex	Tspan31
Hacd2	5.67683e-21	0.447864	0.384	0.226	1.28115e-16	CD8_Tex	Hacd2
Nt5c3b	5.86859e-21	0.413636	0.384	0.222	1.32442e-16	CD8_Tex	Nt5c3b
Psma21	6.12464e-21	0.30383	0.847	0.631	1.38221e-16	CD8_Tex	Psma2
Hspb111	6.50008e-21	0.612045	0.236	0.117	1.46694e-16	CD8_Tex	Hspb11
E2f61	6.64497e-21	0.774869	0.148	0.059	1.49964e-16	CD8_Tex	E2f6
Dek1	6.9351e-21	0.477197	0.756	0.577	1.56511e-16	CD8_Tex	Dek
Pet1001	7.29314e-21	0.316258	0.478	0.289	1.64592e-16	CD8_Tex	Pet100
Ube2s1	7.36786e-21	0.556261	0.74	0.553	1.66278e-16	CD8_Tex	Ube2s
Chchd21	7.5428e-21	0.264158	0.944	0.78	1.70226e-16	CD8_Tex	Chchd2
Hscb1	7.56414e-21	0.421669	0.351	0.198	1.70708e-16	CD8_Tex	Hscb
Parpbp	7.82426e-21	1.15136	0.109	0.037	1.76578e-16	CD8_Tex	Parpbp
Btbd81	7.93958e-21	0.823761	0.168	0.072	1.7918e-16	CD8_Tex	Btbd8
Pxn	8.06813e-21	0.139324	0.44	0.261	1.82082e-16	CD8_Tex	Pxn
Gem1	8.25403e-21	0.107949	0.515	0.321	1.86277e-16	CD8_Tex	Gem
Klra5	8.93292e-21	2.42364	0.058	0.012	2.01598e-16	CD8_Tex	Klra5
Zcchc17	8.99007e-21	0.373155	0.495	0.309	2.02888e-16	CD8_Tex	Zcchc17
Chtf18	9.23737e-21	1.18035	0.087	0.025	2.08469e-16	CD8_Tex	Chtf18
Rpl172	9.61254e-21	0.233717	0.979	0.895	2.16936e-16	CD8_Tex	Rpl17
Gpaa1	1.0401e-20	0.351574	0.262	0.134	2.34729e-16	CD8_Tex	Gpaa1
4930486L24Rik	1.07058e-20	1.04405	0.154	0.063	2.41609e-16	CD8_Tex	4930486L24Rik
Dynll11	1.07606e-20	0.320948	0.841	0.641	2.42845e-16	CD8_Tex	Dynll1
Mthfd1	1.08656e-20	0.704388	0.198	0.091	2.45216e-16	CD8_Tex	Mthfd1
Lpin2	1.1251e-20	0.163867	0.483	0.297	2.53912e-16	CD8_Tex	Lpin2
Mrpl41	1.18929e-20	0.418239	0.388	0.223	2.68398e-16	CD8_Tex	Mrpl41
Sipa13	1.28512e-20	0.245696	0.6	0.382	2.90026e-16	CD8_Tex	Sipa1
Mxd31	1.29691e-20	1.72311	0.102	0.034	2.92687e-16	CD8_Tex	Mxd3
Ndufb31	1.30314e-20	0.3459	0.679	0.462	2.94093e-16	CD8_Tex	Ndufb3
Tubb51	1.40471e-20	0.887189	0.759	0.582	3.17016e-16	CD8_Tex	Tubb5
Rps102	1.45049e-20	0.2085	0.973	0.894	3.27346e-16	CD8_Tex	Rps10
Pdlim71	1.47986e-20	0.981575	0.153	0.063	3.33975e-16	CD8_Tex	Pdlim7
Slc35b11	1.50018e-20	0.34462	0.339	0.189	3.3856e-16	CD8_Tex	Slc35b1
Tsn	1.51397e-20	0.30536	0.657	0.445	3.41672e-16	CD8_Tex	Tsn
Mettl9	1.61743e-20	0.33336	0.361	0.205	3.65023e-16	CD8_Tex	Mettl9
Rnf1661	1.62074e-20	0.233937	0.599	0.385	3.65768e-16	CD8_Tex	Rnf166
Klk81	1.68464e-20	0.401432	0.507	0.324	3.80189e-16	CD8_Tex	Klk8
Gga11	1.69217e-20	0.400421	0.313	0.172	3.8189e-16	CD8_Tex	Gga1
Flot21	1.73963e-20	0.416685	0.28	0.146	3.926e-16	CD8_Tex	Flot2
Melk1	1.75522e-20	1.32973	0.128	0.048	3.96118e-16	CD8_Tex	Melk
Pbdc1	1.83027e-20	0.376295	0.4	0.238	4.13055e-16	CD8_Tex	Pbdc1
Hist1h2af	1.83143e-20	2.17438	0.073	0.019	4.13316e-16	CD8_Tex	Hist1h2af
Igf2r	1.86676e-20	0.138871	0.592	0.384	4.21291e-16	CD8_Tex	Igf2r
Gm327721	1.90077e-20	2.63751	0.04	0.005	4.28966e-16	CD8_Tex	Gm32772
Psmb92	1.95728e-20	0.247548	0.898	0.689	4.41719e-16	CD8_Tex	Psmb9
Cdc341	1.97469e-20	0.450377	0.348	0.197	4.45647e-16	CD8_Tex	Cdc34
Atad2	1.97734e-20	0.318356	0.636	0.445	4.46245e-16	CD8_Tex	Atad2
Mob2	2.01105e-20	0.34867	0.522	0.336	4.53854e-16	CD8_Tex	Mob2
Pdss1	2.02838e-20	0.529297	0.196	0.09	4.57764e-16	CD8_Tex	Pdss1
Uba521	2.16535e-20	0.284944	0.815	0.602	4.88676e-16	CD8_Tex	Uba52
U2af1	2.29892e-20	0.305803	0.752	0.54	5.1882e-16	CD8_Tex	U2af1
Eif1b1	2.34069e-20	0.368098	0.511	0.332	5.28247e-16	CD8_Tex	Eif1b
Emp32	2.40214e-20	0.314414	0.827	0.614	5.42116e-16	CD8_Tex	Emp3
Rpl141	2.70475e-20	0.22627	0.966	0.851	6.10407e-16	CD8_Tex	Rpl14
Vps36	2.86519e-20	0.184071	0.583	0.375	6.46615e-16	CD8_Tex	Vps36
Lta4h	2.97965e-20	0.265581	0.471	0.289	6.72447e-16	CD8_Tex	Lta4h
Dctpp11	3.12059e-20	0.446332	0.361	0.211	7.04255e-16	CD8_Tex	Dctpp1
Ndnf	3.39093e-20	1.24121	0.087	0.025	7.65265e-16	CD8_Tex	Ndnf
Mrpl141	3.53258e-20	0.344065	0.481	0.299	7.97232e-16	CD8_Tex	Mrpl14
Gm20658	3.59319e-20	0.788713	0.061	0.013	8.10911e-16	CD8_Tex	Gm20658
Snrpd3	3.68053e-20	0.300681	0.584	0.38	8.30622e-16	CD8_Tex	Snrpd3
Npm11	3.9248e-20	0.260859	0.951	0.809	8.85748e-16	CD8_Tex	Npm1
Gm11808	4.0312e-20	0.304469	0.59	0.386	9.09761e-16	CD8_Tex	Gm11808
Gm38190	4.06818e-20	0.937474	0.133	0.051	9.18108e-16	CD8_Tex	Gm38190
Ggh1	4.09324e-20	0.420171	0.372	0.219	9.23761e-16	CD8_Tex	Ggh
Slirp1	4.26072e-20	0.46861	0.379	0.223	9.61558e-16	CD8_Tex	Slirp
Tubb61	4.28909e-20	0.731723	0.189	0.088	9.67962e-16	CD8_Tex	Tubb6
Ppid1	4.31495e-20	0.281814	0.377	0.217	9.73799e-16	CD8_Tex	Ppid
Ccdc25	4.32419e-20	0.292887	0.417	0.248	9.75883e-16	CD8_Tex	Ccdc25
Pold11	4.44898e-20	0.702722	0.172	0.076	1.00405e-15	CD8_Tex	Pold1
St14	4.46741e-20	0.779592	0.128	0.048	1.00821e-15	CD8_Tex	St14
Akirin1	4.4747e-20	0.240361	0.617	0.4	1.00985e-15	CD8_Tex	Akirin1
Txnl11	4.63731e-20	0.268024	0.647	0.434	1.04655e-15	CD8_Tex	Txnl1
Slc48a11	4.6906e-20	0.501627	0.285	0.152	1.05858e-15	CD8_Tex	Slc48a1
Rpn2	4.73012e-20	0.284363	0.572	0.372	1.06749e-15	CD8_Tex	Rpn2
Nup37	4.77807e-20	0.638329	0.214	0.103	1.07831e-15	CD8_Tex	Nup37
Snx51	5.03876e-20	0.228896	0.714	0.494	1.13715e-15	CD8_Tex	Snx5
E2f31	5.19639e-20	0.372406	0.4	0.243	1.17272e-15	CD8_Tex	E2f3
Col4a3bp2	5.2224e-20	0.255911	0.8	0.577	1.17859e-15	CD8_Tex	Col4a3bp
Ptrh2	5.2581e-20	0.486683	0.248	0.126	1.18665e-15	CD8_Tex	Ptrh2
Utp23	5.2671e-20	0.521231	0.257	0.134	1.18868e-15	CD8_Tex	Utp23
Uchl5	5.53749e-20	0.339032	0.443	0.27	1.2497e-15	CD8_Tex	Uchl5
Akip11	5.55421e-20	0.785694	0.174	0.077	1.25347e-15	CD8_Tex	Akip1
Psma51	5.55675e-20	0.286118	0.673	0.461	1.25405e-15	CD8_Tex	Psma5
Itgb1bp11	5.63549e-20	0.320102	0.43	0.255	1.27182e-15	CD8_Tex	Itgb1bp1
Rars	5.68803e-20	0.257222	0.398	0.232	1.28368e-15	CD8_Tex	Rars
Nudt19	5.69412e-20	0.483152	0.286	0.153	1.28505e-15	CD8_Tex	Nudt19
Pag11	6.05771e-20	0.421989	0.711	0.518	1.3671e-15	CD8_Tex	Pag1
Dennd3	6.13987e-20	0.870897	0.112	0.039	1.38565e-15	CD8_Tex	Dennd3
Sema4d1	6.18893e-20	0.127038	0.844	0.607	1.39672e-15	CD8_Tex	Sema4d
Creld21	6.42633e-20	0.641073	0.262	0.139	1.45029e-15	CD8_Tex	Creld2
Mtch2	6.49742e-20	0.293874	0.448	0.273	1.46634e-15	CD8_Tex	Mtch2
2900041M22Rik	6.65554e-20	1.50135	0.102	0.034	1.50202e-15	CD8_Tex	2900041M22Rik
Cops61	6.72261e-20	0.342031	0.526	0.334	1.51716e-15	CD8_Tex	Cops6
Cgas1	6.72819e-20	0.701012	0.158	0.067	1.51842e-15	CD8_Tex	Cgas
Ppat	6.78251e-20	0.355285	0.339	0.192	1.53068e-15	CD8_Tex	Ppat
Smyd3	6.83694e-20	0.300331	0.918	0.76	1.54296e-15	CD8_Tex	Smyd3
Denr1	6.94276e-20	0.239849	0.624	0.402	1.56684e-15	CD8_Tex	Denr
Qpct1	6.95989e-20	0.695234	0.153	0.064	1.57071e-15	CD8_Tex	Qpct
2021-03-01	7.06194e-20	0.27443	0.513	0.322	1.59374e-15	CD8_Tex	2002-03-01
Mif1	7.21167e-20	0.322203	0.822	0.617	1.62753e-15	CD8_Tex	Mif
Stap1	7.32151e-20	0.234914	0.532	0.337	1.65232e-15	CD8_Tex	Stap1
Naxe1	7.41891e-20	0.429632	0.365	0.213	1.6743e-15	CD8_Tex	Naxe
Nubp11	7.54033e-20	0.370344	0.468	0.293	1.7017e-15	CD8_Tex	Nubp1
Cyc1	7.58859e-20	0.410899	0.547	0.358	1.71259e-15	CD8_Tex	Cyc1
Mapk31	7.62429e-20	0.41844	0.346	0.197	1.72065e-15	CD8_Tex	Mapk3
Sass61	7.64246e-20	0.550656	0.203	0.096	1.72475e-15	CD8_Tex	Sass6
Cracr2a2	7.77341e-20	0.164692	0.416	0.242	1.7543e-15	CD8_Tex	Cracr2a
Prmt1	7.87447e-20	0.340988	0.541	0.346	1.77711e-15	CD8_Tex	Prmt1
Rbm15	7.94074e-20	0.425697	0.286	0.154	1.79207e-15	CD8_Tex	Rbm15
Fdx2	8.03999e-20	0.478036	0.331	0.187	1.81446e-15	CD8_Tex	Fdx2
Prelid3b1	8.38872e-20	0.375719	0.383	0.225	1.89317e-15	CD8_Tex	Prelid3b
Rbx11	8.51828e-20	0.266471	0.855	0.652	1.92241e-15	CD8_Tex	Rbx1
Rwdd11	8.83845e-20	0.326841	0.72	0.513	1.99466e-15	CD8_Tex	Rwdd1
Ppil11	8.89116e-20	0.468762	0.304	0.167	2.00656e-15	CD8_Tex	Ppil1
Micos13	8.90527e-20	0.316031	0.74	0.518	2.00974e-15	CD8_Tex	Micos13
Srbd11	9.04339e-20	0.330921	0.367	0.215	2.04091e-15	CD8_Tex	Srbd1
Polr2j	9.15508e-20	0.32745	0.549	0.351	2.06612e-15	CD8_Tex	Polr2j
Dync1li21	9.17901e-20	0.23286	0.306	0.168	2.07152e-15	CD8_Tex	Dync1li2
Med12l	9.20104e-20	0.304923	0.182	0.081	2.07649e-15	CD8_Tex	Med12l
Dhrs13	9.22536e-20	1.04891	0.089	0.027	2.08198e-15	CD8_Tex	Dhrs13
Adap11	9.87083e-20	0.382756	0.244	0.124	2.22765e-15	CD8_Tex	Adap1
Dnajb61	9.97902e-20	0.194477	0.906	0.723	2.25207e-15	CD8_Tex	Dnajb6
Sdr39u1	1.01828e-19	0.620708	0.177	0.079	2.29806e-15	CD8_Tex	Sdr39u1
Dda1	1.02543e-19	0.38244	0.424	0.26	2.31419e-15	CD8_Tex	Dda1
Filip1l	1.04187e-19	0.222234	0.615	0.41	2.35129e-15	CD8_Tex	Filip1l
Phf5a1	1.24777e-19	0.350452	0.513	0.338	2.81597e-15	CD8_Tex	Phf5a
Zc3h18	1.26083e-19	0.225845	0.41	0.242	2.84545e-15	CD8_Tex	Zc3h18
Strap	1.29191e-19	0.319918	0.522	0.332	2.91557e-15	CD8_Tex	Strap
Eif4enif12	1.34413e-19	0.321706	0.416	0.251	3.03344e-15	CD8_Tex	Eif4enif1
Exosc9	1.36162e-19	0.517927	0.264	0.138	3.0729e-15	CD8_Tex	Exosc9
Adam81	1.36435e-19	0.450159	0.234	0.118	3.07907e-15	CD8_Tex	Adam8
Mrps211	1.37357e-19	0.25624	0.686	0.46	3.09988e-15	CD8_Tex	Mrps21
Brca2	1.39322e-19	0.783583	0.162	0.071	3.14422e-15	CD8_Tex	Brca2
Snx25	1.4163e-19	0.184973	0.426	0.256	3.1963e-15	CD8_Tex	Snx25
Hjurp	1.41773e-19	0.652947	0.357	0.217	3.19954e-15	CD8_Tex	Hjurp
Espl11	1.45787e-19	1.32841	0.081	0.023	3.29012e-15	CD8_Tex	Espl1
Actl6a	1.47551e-19	0.249621	0.439	0.265	3.32994e-15	CD8_Tex	Actl6a
Metap21	1.52803e-19	0.333951	0.649	0.436	3.44846e-15	CD8_Tex	Metap2
Znhit2	1.5778e-19	0.770384	0.199	0.094	3.56077e-15	CD8_Tex	Znhit2
Sdhd	1.59012e-19	0.377528	0.422	0.253	3.58857e-15	CD8_Tex	Sdhd
Arpc5l1	1.65014e-19	0.289081	0.61	0.404	3.72404e-15	CD8_Tex	Arpc5l
Alg51	1.65036e-19	0.362009	0.454	0.28	3.72454e-15	CD8_Tex	Alg5
Smc5	1.6547e-19	0.153829	0.52	0.332	3.73434e-15	CD8_Tex	Smc5
Fkbp81	1.71209e-19	0.241314	0.651	0.435	3.86385e-15	CD8_Tex	Fkbp8
Eipr1	1.81276e-19	0.310359	0.462	0.292	4.09104e-15	CD8_Tex	Eipr1
Sipa1l1	1.85135e-19	0.182835	0.889	0.684	4.17813e-15	CD8_Tex	Sipa1l1
Rpl341	1.90175e-19	0.222945	0.97	0.884	4.29187e-15	CD8_Tex	Rpl34
Ube2a1	1.91391e-19	0.300479	0.566	0.37	4.3193e-15	CD8_Tex	Ube2a
Snu13	2.00371e-19	0.28898	0.708	0.507	4.52198e-15	CD8_Tex	Snu13
Mydgf1	2.08421e-19	0.382584	0.452	0.276	4.70365e-15	CD8_Tex	Mydgf
Tmem971	2.14329e-19	0.965755	0.135	0.054	4.83698e-15	CD8_Tex	Tmem97
Mdh21	2.16258e-19	0.326447	0.751	0.554	4.8805e-15	CD8_Tex	Mdh2
Ska3	2.18316e-19	1.52279	0.095	0.031	4.92696e-15	CD8_Tex	Ska3
Armc72	2.18679e-19	0.383271	0.365	0.214	4.93515e-15	CD8_Tex	Armc7
Gpi11	2.19696e-19	0.26278	0.874	0.671	4.95809e-15	CD8_Tex	Gpi1
Rpl37a2	2.20882e-19	0.217327	0.976	0.896	4.98487e-15	CD8_Tex	Rpl37a
Rex1bd1	2.21627e-19	0.276808	0.571	0.37	5.00167e-15	CD8_Tex	Rex1bd
Rpl36a1	2.24314e-19	0.225659	0.953	0.812	5.06231e-15	CD8_Tex	Rpl36a
B3glct	2.26589e-19	0.630618	0.16	0.069	5.11366e-15	CD8_Tex	B3glct
Mrps241	2.42124e-19	0.300367	0.683	0.469	5.46424e-15	CD8_Tex	Mrps24
Nudt21	2.42479e-19	0.354459	0.598	0.409	5.47227e-15	CD8_Tex	Nudt21
Cep128	2.42502e-19	0.473326	0.33	0.192	5.47278e-15	CD8_Tex	Cep128
Nup88	2.43685e-19	0.295551	0.306	0.167	5.49948e-15	CD8_Tex	Nup88
Coro1c	2.467e-19	0.28335	0.44	0.271	5.56753e-15	CD8_Tex	Coro1c
Hsph11	2.47634e-19	0.346991	0.418	0.253	5.58859e-15	CD8_Tex	Hsph1
Sra11	2.59083e-19	0.312934	0.601	0.399	5.84698e-15	CD8_Tex	Sra1
Tmpo1	2.68469e-19	0.495968	0.573	0.408	6.0588e-15	CD8_Tex	Tmpo
Smc1a	2.79325e-19	0.313496	0.66	0.474	6.30381e-15	CD8_Tex	Smc1a
Rpl51	2.82758e-19	0.207819	0.973	0.874	6.38129e-15	CD8_Tex	Rpl5
Tmem30a1	2.83036e-19	0.32007	0.663	0.455	6.38756e-15	CD8_Tex	Tmem30a
Etfa	2.89083e-19	0.25704	0.496	0.314	6.52402e-15	CD8_Tex	Etfa
Memo11	2.93335e-19	0.258426	0.487	0.309	6.61998e-15	CD8_Tex	Memo1
Mrps17	3.05704e-19	0.364458	0.419	0.255	6.89913e-15	CD8_Tex	Mrps17
Cdc201	3.06436e-19	1.2108	0.138	0.056	6.91565e-15	CD8_Tex	Cdc20
Fkbp32	3.11269e-19	0.280204	0.772	0.559	7.02471e-15	CD8_Tex	Fkbp3
Actr1b	3.14026e-19	0.472171	0.296	0.164	7.08695e-15	CD8_Tex	Actr1b
Cenpc11	3.21521e-19	0.341515	0.392	0.237	7.25609e-15	CD8_Tex	Cenpc1
Serbp1	3.41281e-19	0.258153	0.939	0.799	7.70204e-15	CD8_Tex	Serbp1
Nde1	3.42023e-19	0.223127	0.424	0.254	7.71877e-15	CD8_Tex	Nde1
BC030867	3.43961e-19	1.92231	0.077	0.022	7.76251e-15	CD8_Tex	BC030867
Rps251	3.77417e-19	0.237169	0.96	0.84	8.51755e-15	CD8_Tex	Rps25
Glrx3	3.86307e-19	0.29776	0.586	0.384	8.71819e-15	CD8_Tex	Glrx3
Lage3	3.86325e-19	0.380073	0.356	0.204	8.71859e-15	CD8_Tex	Lage3
Lsm13	4.00288e-19	0.33859	0.498	0.317	9.0337e-15	CD8_Tex	Lsm1
Snip1	4.00815e-19	0.542871	0.255	0.133	9.0456e-15	CD8_Tex	Snip1
Atp2b41	4.0171e-19	0.134901	0.778	0.535	9.06578e-15	CD8_Tex	Atp2b4
Mtbp1	4.11425e-19	0.241518	0.241	0.123	9.28504e-15	CD8_Tex	Mtbp
Cbx11	4.31073e-19	0.29321	0.561	0.374	9.72847e-15	CD8_Tex	Cbx1
Sephs2	4.36803e-19	0.398272	0.318	0.177	9.85777e-15	CD8_Tex	Sephs2
Atp6v1a1	4.43028e-19	0.293529	0.359	0.209	9.99826e-15	CD8_Tex	Atp6v1a
Mrps11	4.43031e-19	0.39662	0.314	0.176	9.99831e-15	CD8_Tex	Mrps11
Cacybp1	4.59466e-19	0.334637	0.572	0.385	1.03692e-14	CD8_Tex	Cacybp
Rbmx2	4.68201e-19	0.594309	0.189	0.088	1.05664e-14	CD8_Tex	Rbmx2
Lrrc9	4.74116e-19	1.37907	0.037	0.005	1.06998e-14	CD8_Tex	Lrrc9
Mrpl271	4.82273e-19	0.408278	0.328	0.188	1.08839e-14	CD8_Tex	Mrpl27
Polh	5.20302e-19	0.580377	0.188	0.088	1.17422e-14	CD8_Tex	Polh
Recql	5.55477e-19	0.29964	0.222	0.11	1.2536e-14	CD8_Tex	Recql
Tmem126a	5.80448e-19	0.15454	0.618	0.41	1.30995e-14	CD8_Tex	Tmem126a
Slf11	5.98186e-19	0.16549	0.38	0.225	1.34999e-14	CD8_Tex	Slf1
Als2cl	6.0038e-19	0.721788	0.126	0.048	1.35494e-14	CD8_Tex	Als2cl
Sf3b41	6.08622e-19	0.45858	0.297	0.162	1.37354e-14	CD8_Tex	Sf3b4
Nedd81	6.13235e-19	0.290782	0.816	0.617	1.38395e-14	CD8_Tex	Nedd8
Ndc1	6.37755e-19	0.85617	0.12	0.046	1.43929e-14	CD8_Tex	Ndc1
Gm10076	6.40213e-19	0.284478	0.759	0.54	1.44483e-14	CD8_Tex	Gm10076
Lrrc59	6.58419e-19	0.382741	0.396	0.237	1.48592e-14	CD8_Tex	Lrrc59
Srsf91	6.66969e-19	0.249187	0.539	0.348	1.50522e-14	CD8_Tex	Srsf9
Snhg6	6.74108e-19	0.432164	0.326	0.185	1.52133e-14	CD8_Tex	Snhg6
Cx3cr11	6.94271e-19	0.418944	0.334	0.194	1.56683e-14	CD8_Tex	Cx3cr1
Pik3cg1	6.98095e-19	0.227737	0.365	0.214	1.57546e-14	CD8_Tex	Pik3cg
Gtf2b	7.00334e-19	0.181505	0.528	0.335	1.58051e-14	CD8_Tex	Gtf2b
Chp1	7.14434e-19	0.232174	0.554	0.364	1.61233e-14	CD8_Tex	Chp1
Spata24	7.36079e-19	1.09071	0.129	0.051	1.66118e-14	CD8_Tex	Spata24
Pms11	7.52648e-19	0.165906	0.257	0.134	1.69857e-14	CD8_Tex	Pms1
Zfp7061	7.63696e-19	0.277214	0.679	0.467	1.72351e-14	CD8_Tex	Zfp706
Tm9sf1	7.67897e-19	0.383019	0.272	0.146	1.73299e-14	CD8_Tex	Tm9sf1
Dpm21	8.01093e-19	0.398059	0.358	0.21	1.80791e-14	CD8_Tex	Dpm2
Arhgdia1	8.02663e-19	0.276708	0.795	0.587	1.81145e-14	CD8_Tex	Arhgdia
Cct81	8.06217e-19	0.303852	0.691	0.494	1.81947e-14	CD8_Tex	Cct8
Mrpl321	8.14694e-19	0.351689	0.472	0.298	1.8386e-14	CD8_Tex	Mrpl32
Pdia31	8.59025e-19	0.258207	0.881	0.694	1.93865e-14	CD8_Tex	Pdia3
Myo16	8.78211e-19	1.0717	0.084	0.025	1.98195e-14	CD8_Tex	Myo16
Tpk11	8.82378e-19	0.126744	0.485	0.305	1.99135e-14	CD8_Tex	Tpk1
Cep57	9.16826e-19	0.216604	0.481	0.303	2.06909e-14	CD8_Tex	Cep57
Ccdc122	9.21663e-19	0.217347	0.793	0.572	2.08001e-14	CD8_Tex	Ccdc12
Mrpl11	9.26118e-19	0.358409	0.339	0.195	2.09006e-14	CD8_Tex	Mrpl11
Trmt13	9.26881e-19	0.332796	0.237	0.12	2.09178e-14	CD8_Tex	Trmt13
Aars	9.39032e-19	0.286143	0.27	0.145	2.11921e-14	CD8_Tex	Aars
Ptpn121	9.45809e-19	0.108226	0.403	0.24	2.1345e-14	CD8_Tex	Ptpn12
Nmt11	1.04921e-18	0.185014	0.501	0.316	2.36787e-14	CD8_Tex	Nmt1
Sec23b1	1.0806e-18	0.334712	0.384	0.229	2.4387e-14	CD8_Tex	Sec23b
Tmem147	1.12089e-18	0.402872	0.36	0.212	2.52962e-14	CD8_Tex	Tmem147
Cad	1.12323e-18	0.85514	0.146	0.062	2.53491e-14	CD8_Tex	Cad
Sdhc	1.12908e-18	0.405612	0.363	0.216	2.54811e-14	CD8_Tex	Sdhc
C1d1	1.14139e-18	0.364938	0.407	0.246	2.57588e-14	CD8_Tex	C1d
Kcnk7	1.17948e-18	0.828324	0.101	0.035	2.66184e-14	CD8_Tex	Kcnk7
Pacs2	1.19912e-18	0.495935	0.215	0.108	2.70618e-14	CD8_Tex	Pacs2
Tomm51	1.23601e-18	0.329765	0.593	0.393	2.78943e-14	CD8_Tex	Tomm5
Zfp6831	1.26358e-18	1.03424	0.082	0.024	2.85165e-14	CD8_Tex	Zfp683
Ckap5	1.2636e-18	0.32801	0.542	0.364	2.85168e-14	CD8_Tex	Ckap5
Hdac1	1.26628e-18	0.253555	0.694	0.486	2.85774e-14	CD8_Tex	Hdac1
Adgrg31	1.26704e-18	1.16757	0.092	0.03	2.85946e-14	CD8_Tex	Adgrg3
Arhgef9	1.31793e-18	1.55268	0.072	0.02	2.97431e-14	CD8_Tex	Arhgef9
Lnpk1	1.31844e-18	0.336486	0.326	0.187	2.97546e-14	CD8_Tex	Lnpk
Cfap126	1.32927e-18	1.63189	0.058	0.013	2.9999e-14	CD8_Tex	Cfap126
Nup93	1.36184e-18	0.290049	0.239	0.122	3.0734e-14	CD8_Tex	Nup93
Apip1	1.36525e-18	0.552946	0.229	0.117	3.0811e-14	CD8_Tex	Apip
Vps291	1.40003e-18	0.272898	0.604	0.403	3.15959e-14	CD8_Tex	Vps29
Eci2	1.42533e-18	0.387739	0.366	0.217	3.2167e-14	CD8_Tex	Eci2
Pa2g4	1.45056e-18	0.417192	0.501	0.332	3.27362e-14	CD8_Tex	Pa2g4
Cenpn	1.45173e-18	1.04208	0.108	0.039	3.27627e-14	CD8_Tex	Cenpn
Sumo21	1.50233e-18	0.284857	0.922	0.768	3.39046e-14	CD8_Tex	Sumo2
Gstcd	1.59169e-18	0.207842	0.247	0.128	3.59213e-14	CD8_Tex	Gstcd
Bub31	1.63008e-18	0.380701	0.56	0.378	3.67877e-14	CD8_Tex	Bub3
Smyd2	1.68866e-18	0.817193	0.139	0.057	3.81098e-14	CD8_Tex	Smyd2
Pola21	1.78808e-18	0.517285	0.23	0.118	4.03535e-14	CD8_Tex	Pola2
Atp6v1f1	1.79397e-18	0.256898	0.841	0.635	4.04863e-14	CD8_Tex	Atp6v1f
Ube2v11	1.84705e-18	0.249954	0.587	0.385	4.16842e-14	CD8_Tex	Ube2v1
Pimreg	1.88376e-18	1.29982	0.091	0.03	4.25127e-14	CD8_Tex	Pimreg
Slc28a22	1.92079e-18	0.154803	0.493	0.311	4.33484e-14	CD8_Tex	Slc28a2
Cnot31	2.01639e-18	0.119724	0.471	0.293	4.55058e-14	CD8_Tex	Cnot3
Acaa2	2.04188e-18	0.284246	0.36	0.209	4.60811e-14	CD8_Tex	Acaa2
Snx10	2.06174e-18	0.451486	0.24	0.124	4.65294e-14	CD8_Tex	Snx10
Plaat32	2.10217e-18	0.239605	0.793	0.568	4.74419e-14	CD8_Tex	Plaat3
Pold2	2.12069e-18	0.446964	0.23	0.118	4.78598e-14	CD8_Tex	Pold2
Mrpl34	2.18953e-18	0.385819	0.468	0.297	4.94132e-14	CD8_Tex	Mrpl34
Bnip2	2.47832e-18	0.245661	0.532	0.344	5.59307e-14	CD8_Tex	Bnip2
Rpl92	2.58711e-18	0.204646	0.984	0.89	5.83859e-14	CD8_Tex	Rpl9
Haus4	2.69394e-18	0.42827	0.286	0.158	6.07968e-14	CD8_Tex	Haus4
Bud31	2.82747e-18	0.360348	0.454	0.285	6.38103e-14	CD8_Tex	Bud31
Erg281	2.93363e-18	0.322236	0.45	0.283	6.62062e-14	CD8_Tex	Erg28
Ccz1	3.16901e-18	0.188938	0.487	0.304	7.15181e-14	CD8_Tex	Ccz1
Lsm21	3.21251e-18	0.379373	0.404	0.248	7.24999e-14	CD8_Tex	Lsm2
Dusp6	3.23446e-18	0.353179	0.205	0.101	7.29953e-14	CD8_Tex	Dusp6
Pkp31	3.25845e-18	0.264205	0.665	0.451	7.35368e-14	CD8_Tex	Pkp3
Plekha2	3.29948e-18	0.209273	0.745	0.543	7.44627e-14	CD8_Tex	Plekha2
Ebna1bp2	3.33289e-18	0.318515	0.468	0.297	7.52167e-14	CD8_Tex	Ebna1bp2
Fancm	3.35828e-18	0.234096	0.207	0.101	7.57896e-14	CD8_Tex	Fancm
Pabpc11	3.43885e-18	0.229017	0.968	0.83	7.76081e-14	CD8_Tex	Pabpc1
Mrpl421	3.45315e-18	0.278343	0.493	0.316	7.79308e-14	CD8_Tex	Mrpl42
Coa31	3.48788e-18	0.275946	0.526	0.339	7.87146e-14	CD8_Tex	Coa3
Exosc4	3.57382e-18	0.38785	0.367	0.217	8.0654e-14	CD8_Tex	Exosc4
Pgk11	3.61894e-18	0.284707	0.736	0.533	8.16723e-14	CD8_Tex	Pgk1
Rbm17	3.70241e-18	0.311019	0.453	0.281	8.35559e-14	CD8_Tex	Rbm17
Idh3b	3.84301e-18	0.294665	0.503	0.327	8.6729e-14	CD8_Tex	Idh3b
Grpel1	3.84982e-18	0.289826	0.51	0.324	8.68827e-14	CD8_Tex	Grpel1
Timm50	3.92761e-18	0.464521	0.289	0.16	8.86382e-14	CD8_Tex	Timm50
Pigp	4.16571e-18	0.31434	0.387	0.232	9.40118e-14	CD8_Tex	Pigp
Fbxo34	4.24279e-18	0.222493	0.418	0.257	9.57512e-14	CD8_Tex	Fbxo34
Pih1d11	4.37145e-18	0.39118	0.254	0.134	9.86548e-14	CD8_Tex	Pih1d1
Plaa	4.43665e-18	0.388956	0.454	0.286	1.00126e-13	CD8_Tex	Plaa
Tmem1281	4.48909e-18	0.283293	0.57	0.37	1.0131e-13	CD8_Tex	Tmem128
Fanca	4.5366e-18	1.11706	0.108	0.04	1.02382e-13	CD8_Tex	Fanca
Apmap	4.66977e-18	0.700189	0.179	0.084	1.05387e-13	CD8_Tex	Apmap
Cbx5	4.78354e-18	0.365136	0.418	0.264	1.07955e-13	CD8_Tex	Cbx5
Ost4	4.83794e-18	0.283122	0.753	0.531	1.09183e-13	CD8_Tex	Ost4
Thoc3	4.91403e-18	0.349537	0.287	0.158	1.109e-13	CD8_Tex	Thoc3
Raly1	4.91536e-18	0.381726	0.673	0.495	1.1093e-13	CD8_Tex	Raly
4930579G24Rik	4.92566e-18	1.41483	0.095	0.033	1.11162e-13	CD8_Tex	4930579G24Rik
Vapb1	5.27235e-18	0.34764	0.381	0.231	1.18986e-13	CD8_Tex	Vapb
Hypk	5.37828e-18	0.382442	0.413	0.253	1.21377e-13	CD8_Tex	Hypk
Gnptg	5.53241e-18	0.267527	0.42	0.255	1.24856e-13	CD8_Tex	Gnptg
Smpd12	5.53454e-18	0.546946	0.212	0.106	1.24904e-13	CD8_Tex	Smpd1
Vmp12	5.55989e-18	0.253275	0.844	0.632	1.25476e-13	CD8_Tex	Vmp1
Lrrc401	5.6264e-18	0.710883	0.144	0.062	1.26977e-13	CD8_Tex	Lrrc40
Gpr68	5.63594e-18	0.246219	0.505	0.326	1.27192e-13	CD8_Tex	Gpr68
Gm47769	5.71237e-18	3.9532	0.02	0.001	1.28917e-13	CD8_Tex	Gm47769
Ndufa111	5.73292e-18	0.251426	0.706	0.488	1.2938e-13	CD8_Tex	Ndufa11
Nmt2	6.08698e-18	0.25955	0.353	0.21	1.37371e-13	CD8_Tex	Nmt2
Cenpx	6.37218e-18	0.355768	0.532	0.356	1.43807e-13	CD8_Tex	Cenpx
Gm470151	6.39282e-18	0.497827	0.251	0.135	1.44273e-13	CD8_Tex	Gm47015
Prpf18	6.51653e-18	0.150444	0.416	0.256	1.47065e-13	CD8_Tex	Prpf18
Nsun21	6.93365e-18	0.307204	0.38	0.227	1.56479e-13	CD8_Tex	Nsun2
Oxct11	7.04625e-18	0.143296	0.627	0.421	1.5902e-13	CD8_Tex	Oxct1
Coq7	7.32329e-18	1.00145	0.128	0.052	1.65272e-13	CD8_Tex	Coq7
Ndufa101	7.47919e-18	0.266153	0.539	0.358	1.6879e-13	CD8_Tex	Ndufa10
Tacc11	7.82283e-18	0.127024	0.79	0.574	1.76546e-13	CD8_Tex	Tacc1
Pask	7.84968e-18	2.21543	0.054	0.012	1.77152e-13	CD8_Tex	Pask
Man2b2	7.86405e-18	0.640513	0.171	0.079	1.77476e-13	CD8_Tex	Man2b2
Ndufa71	8.39187e-18	0.223362	0.813	0.598	1.89388e-13	CD8_Tex	Ndufa7
Slbp1	8.42171e-18	0.396111	0.631	0.461	1.90061e-13	CD8_Tex	Slbp
Rpl101	8.6179e-18	0.23734	0.964	0.85	1.94489e-13	CD8_Tex	Rpl10
Tmem1651	8.80271e-18	0.206531	0.517	0.338	1.9866e-13	CD8_Tex	Tmem165
Polr2f1	8.83278e-18	0.304525	0.576	0.388	1.99338e-13	CD8_Tex	Polr2f
Nup621	9.05999e-18	0.586561	0.211	0.107	2.04466e-13	CD8_Tex	Nup62
Psmb82	9.5363e-18	0.228408	0.96	0.827	2.15215e-13	CD8_Tex	Psmb8
Zmat2	9.58947e-18	0.288305	0.565	0.376	2.16415e-13	CD8_Tex	Zmat2
Rbis1	9.62422e-18	0.195347	0.56	0.366	2.17199e-13	CD8_Tex	Rbis
Mgat4a	9.6833e-18	0.150339	0.43	0.262	2.18533e-13	CD8_Tex	Mgat4a
Crip12	9.9004e-18	0.255161	0.917	0.749	2.23432e-13	CD8_Tex	Crip1
Mob41	1.01106e-17	0.184097	0.665	0.454	2.28175e-13	CD8_Tex	Mob4
Msh2	1.01893e-17	0.170098	0.3	0.168	2.29952e-13	CD8_Tex	Msh2
Foxred2	1.03231e-17	1.17656	0.085	0.027	2.32972e-13	CD8_Tex	Foxred2
Gins32	1.0461e-17	0.658225	0.127	0.051	2.36085e-13	CD8_Tex	Gins3
Pi4k2b1	1.05704e-17	0.5077	0.159	0.071	2.38554e-13	CD8_Tex	Pi4k2b
Unkl	1.07967e-17	0.175404	0.339	0.198	2.4366e-13	CD8_Tex	Unkl
Ms4a4a	1.15111e-17	1.57389	0.072	0.021	2.59783e-13	CD8_Tex	Ms4a4a
Zranb2	1.16224e-17	0.193354	0.569	0.374	2.62295e-13	CD8_Tex	Zranb2
Net1	1.16343e-17	0.613822	0.192	0.093	2.62562e-13	CD8_Tex	Net1
L3mbtl2	1.22995e-17	0.483935	0.197	0.096	2.77576e-13	CD8_Tex	L3mbtl2
Ergic31	1.25158e-17	0.185604	0.468	0.289	2.82456e-13	CD8_Tex	Ergic3
Ormdl2	1.32716e-17	0.438994	0.304	0.174	2.99513e-13	CD8_Tex	Ormdl2
Txndc15	1.39165e-17	0.207656	0.34	0.194	3.14068e-13	CD8_Tex	Txndc15
Hsdl21	1.49565e-17	0.260078	0.291	0.163	3.37539e-13	CD8_Tex	Hsdl2
Psmd1	1.49843e-17	0.195607	0.526	0.339	3.38165e-13	CD8_Tex	Psmd1
Spdl11	1.52973e-17	1.06246	0.116	0.046	3.4523e-13	CD8_Tex	Spdl1
Echdc2	1.53054e-17	1.59631	0.043	0.008	3.45412e-13	CD8_Tex	Echdc2
Nup1331	1.54648e-17	0.431098	0.155	0.069	3.4901e-13	CD8_Tex	Nup133
Aldoa1	1.54724e-17	0.253641	0.907	0.729	3.49182e-13	CD8_Tex	Aldoa
Ndufaf7	1.55098e-17	0.430801	0.247	0.132	3.50025e-13	CD8_Tex	Ndufaf7
Ppp3cc1	1.6633e-17	0.158934	0.787	0.564	3.75375e-13	CD8_Tex	Ppp3cc
Riok1	1.66434e-17	0.136479	0.596	0.399	3.75609e-13	CD8_Tex	Riok1
Gna111	1.69378e-17	0.423393	0.194	0.095	3.82251e-13	CD8_Tex	Gna11
Txn2	1.69965e-17	0.333555	0.572	0.382	3.83577e-13	CD8_Tex	Txn2
Polr2d	1.7206e-17	0.424475	0.258	0.139	3.88305e-13	CD8_Tex	Polr2d
Nudc1	1.85634e-17	0.286793	0.593	0.402	4.18938e-13	CD8_Tex	Nudc
Snrpb21	1.90733e-17	0.359405	0.455	0.29	4.30446e-13	CD8_Tex	Snrpb2
Als21	1.92517e-17	0.285089	0.261	0.142	4.34472e-13	CD8_Tex	Als2
Nsa21	1.94223e-17	0.265618	0.888	0.686	4.38322e-13	CD8_Tex	Nsa2
Nab21	1.95308e-17	0.451452	0.27	0.148	4.40772e-13	CD8_Tex	Nab2
Phf11b2	1.95418e-17	0.151391	0.592	0.392	4.41018e-13	CD8_Tex	Phf11b
Tmem2581	2.02952e-17	0.282482	0.703	0.501	4.58022e-13	CD8_Tex	Tmem258
Ptpa	2.08016e-17	0.169003	0.518	0.334	4.69451e-13	CD8_Tex	Ptpa
1110008P14Rik1	2.17901e-17	0.286618	0.519	0.341	4.91759e-13	CD8_Tex	1110008P14Rik
Guk1	2.18874e-17	0.302176	0.424	0.263	4.93955e-13	CD8_Tex	Guk1
Uba6	2.22938e-17	0.1522	0.419	0.26	5.03125e-13	CD8_Tex	Uba6
Hspa142	2.25256e-17	0.241321	0.495	0.323	5.08358e-13	CD8_Tex	Hspa14
Ak3	2.26168e-17	0.335607	0.276	0.152	5.10417e-13	CD8_Tex	Ak3
Nr2c2ap	2.29791e-17	0.437533	0.248	0.132	5.18593e-13	CD8_Tex	Nr2c2ap
Baiap2	2.30734e-17	0.294234	0.233	0.122	5.2072e-13	CD8_Tex	Baiap2
Cdkn2aipnl	2.31781e-17	0.362384	0.296	0.166	5.23084e-13	CD8_Tex	Cdkn2aipnl
Eif3d1	2.32406e-17	0.308752	0.615	0.42	5.24494e-13	CD8_Tex	Eif3d
Rrp1b	2.35979e-17	0.302879	0.308	0.177	5.32558e-13	CD8_Tex	Rrp1b
Hnrnpul11	2.4691e-17	0.20364	0.661	0.453	5.57226e-13	CD8_Tex	Hnrnpul1
Stard7	2.50161e-17	0.462745	0.29	0.163	5.64564e-13	CD8_Tex	Stard7
Gps11	2.72153e-17	0.295099	0.346	0.203	6.14196e-13	CD8_Tex	Gps1
Ash2l	2.81701e-17	0.122412	0.361	0.212	6.35743e-13	CD8_Tex	Ash2l
Ilf2	2.93987e-17	0.203983	0.459	0.289	6.63469e-13	CD8_Tex	Ilf2
Haus5	2.96422e-17	0.673858	0.12	0.048	6.68966e-13	CD8_Tex	Haus5
Ipo91	2.97461e-17	0.129389	0.296	0.167	6.71309e-13	CD8_Tex	Ipo9
Glrx2	3.00711e-17	0.339196	0.438	0.276	6.78644e-13	CD8_Tex	Glrx2
Nup431	3.04741e-17	0.698012	0.154	0.069	6.8774e-13	CD8_Tex	Nup43
0610010F05Rik	3.0798e-17	0.303091	0.161	0.073	6.95048e-13	CD8_Tex	0610010F05Rik
Pomp1	3.17648e-17	0.269576	0.811	0.591	7.16867e-13	CD8_Tex	Pomp
Zmpste24	3.24537e-17	0.28085	0.321	0.187	7.32415e-13	CD8_Tex	Zmpste24
Ap1s21	3.30313e-17	0.175065	0.364	0.215	7.45451e-13	CD8_Tex	Ap1s2
Asnsd1	3.31807e-17	0.307834	0.419	0.26	7.48823e-13	CD8_Tex	Asnsd1
Gm267561	3.39654e-17	0.941038	0.068	0.019	7.66531e-13	CD8_Tex	Gm26756
Mns1	3.53677e-17	0.475462	0.23	0.12	7.98178e-13	CD8_Tex	Mns1
Rnf1261	3.5625e-17	0.243862	0.288	0.16	8.03986e-13	CD8_Tex	Rnf126
Nipal3	3.84579e-17	0.271155	0.313	0.181	8.67918e-13	CD8_Tex	Nipal3
Eme1	3.93571e-17	1.55385	0.078	0.024	8.88211e-13	CD8_Tex	Eme1
Lrpap1	3.94033e-17	0.134523	0.409	0.25	8.89254e-13	CD8_Tex	Lrpap1
Ddx491	3.9501e-17	0.443286	0.242	0.129	8.91459e-13	CD8_Tex	Ddx49
Umps1	3.99118e-17	0.58151	0.221	0.117	9.00729e-13	CD8_Tex	Umps
Cdc25c	4.04976e-17	1.38508	0.079	0.025	9.13949e-13	CD8_Tex	Cdc25c
Maea	4.11188e-17	0.211398	0.419	0.26	9.2797e-13	CD8_Tex	Maea
Dnaaf2	4.19735e-17	0.540796	0.204	0.103	9.47257e-13	CD8_Tex	Dnaaf2
Atp6v0b	4.34957e-17	0.150754	0.655	0.444	9.81611e-13	CD8_Tex	Atp6v0b
Sh3bp11	4.54288e-17	0.241062	0.377	0.225	1.02524e-12	CD8_Tex	Sh3bp1
Tmx11	4.56884e-17	0.297182	0.432	0.271	1.0311e-12	CD8_Tex	Tmx1
Errfi1	4.58175e-17	0.149551	0.355	0.209	1.03401e-12	CD8_Tex	Errfi1
Acot91	4.65426e-17	0.217801	0.468	0.301	1.05037e-12	CD8_Tex	Acot9
Tjp31	4.68216e-17	0.973362	0.11	0.042	1.05667e-12	CD8_Tex	Tjp3
Fmnl31	4.69621e-17	0.18232	0.355	0.214	1.05984e-12	CD8_Tex	Fmnl3
Mrpl351	4.74469e-17	0.382233	0.33	0.193	1.07078e-12	CD8_Tex	Mrpl35
Psmd61	4.7669e-17	0.311577	0.463	0.294	1.07579e-12	CD8_Tex	Psmd6
Cops91	4.91039e-17	0.254429	0.653	0.461	1.10818e-12	CD8_Tex	Cops9
Fancd21	4.95366e-17	1.18347	0.093	0.032	1.11794e-12	CD8_Tex	Fancd2
Cenpa1	4.95729e-17	0.524224	0.516	0.363	1.11876e-12	CD8_Tex	Cenpa
Gm47389	4.98149e-17	1.31272	0.057	0.014	1.12422e-12	CD8_Tex	Gm47389
Rpp25l1	4.99821e-17	0.403818	0.295	0.168	1.128e-12	CD8_Tex	Rpp25l
Ralbp1	5.09394e-17	0.179498	0.667	0.457	1.1496e-12	CD8_Tex	Ralbp1
Atg51	5.11587e-17	0.186784	0.471	0.298	1.15455e-12	CD8_Tex	Atg5
Coro1a2	5.21688e-17	0.237594	0.97	0.854	1.17735e-12	CD8_Tex	Coro1a
Kmt5a	5.3502e-17	0.283498	0.368	0.223	1.20743e-12	CD8_Tex	Kmt5a
Fgfr1op21	5.47394e-17	0.272449	0.721	0.516	1.23536e-12	CD8_Tex	Fgfr1op2
Tcerg1	5.49082e-17	0.213087	0.52	0.343	1.23917e-12	CD8_Tex	Tcerg1
Rpl362	5.56271e-17	0.212744	0.974	0.871	1.25539e-12	CD8_Tex	Rpl36
Mbnl31	5.62297e-17	0.336693	0.285	0.161	1.26899e-12	CD8_Tex	Mbnl3
Hsd17b12	5.63544e-17	0.266993	0.452	0.29	1.27181e-12	CD8_Tex	Hsd17b12
Trmt6	5.67779e-17	0.375216	0.304	0.175	1.28136e-12	CD8_Tex	Trmt6
Kif231	5.68409e-17	0.634414	0.184	0.09	1.28279e-12	CD8_Tex	Kif23
Cdt1	5.77817e-17	0.18451	0.281	0.154	1.30402e-12	CD8_Tex	Cdt1
Taf121	5.78114e-17	0.268353	0.47	0.3	1.30469e-12	CD8_Tex	Taf12
Hmgb31	6.1188e-17	0.741243	0.234	0.126	1.38089e-12	CD8_Tex	Hmgb3
Usp13	6.13512e-17	0.365978	0.439	0.289	1.38457e-12	CD8_Tex	Usp1
Higd1a1	6.16032e-17	0.223945	0.712	0.511	1.39026e-12	CD8_Tex	Higd1a
Zdhhc3	6.29847e-17	0.309724	0.386	0.234	1.42144e-12	CD8_Tex	Zdhhc3
Fam207a2	6.39486e-17	0.213488	0.316	0.182	1.44319e-12	CD8_Tex	Fam207a
Atp6v0a2	6.62647e-17	0.221319	0.392	0.241	1.49546e-12	CD8_Tex	Atp6v0a2
Mink1	6.81083e-17	0.138459	0.416	0.257	1.53707e-12	CD8_Tex	Mink1
Ddx41	6.83139e-17	0.287588	0.361	0.216	1.54171e-12	CD8_Tex	Ddx41
Fam174b1	7.22154e-17	1.04892	0.088	0.029	1.62976e-12	CD8_Tex	Fam174b
Gm266141	7.2667e-17	2.22665	0.048	0.01	1.63995e-12	CD8_Tex	Gm26614
Nmb1	7.50588e-17	0.520566	0.306	0.179	1.69393e-12	CD8_Tex	Nmb
Psmc41	7.55534e-17	0.300383	0.544	0.364	1.70509e-12	CD8_Tex	Psmc4
Timm8b1	8.02792e-17	0.327764	0.429	0.274	1.81174e-12	CD8_Tex	Timm8b
Hadha	8.12695e-17	0.101559	0.6	0.398	1.83409e-12	CD8_Tex	Hadha
Cdc25a	8.21708e-17	0.691878	0.171	0.082	1.85443e-12	CD8_Tex	Cdc25a
Aurkaip11	8.36384e-17	0.242265	0.669	0.467	1.88755e-12	CD8_Tex	Aurkaip1
Rnf2192	8.45232e-17	0.19317	0.233	0.123	1.90752e-12	CD8_Tex	Rnf219
Arhgap91	8.81938e-17	0.198341	0.655	0.448	1.99036e-12	CD8_Tex	Arhgap9
Cyb5b1	8.89025e-17	0.244286	0.467	0.302	2.00635e-12	CD8_Tex	Cyb5b
Polr2m	8.95937e-17	0.238562	0.559	0.374	2.02195e-12	CD8_Tex	Polr2m
2510039O18Rik	9.03394e-17	0.296912	0.366	0.221	2.03878e-12	CD8_Tex	2510039O18Rik
Fbxo48	9.46439e-17	2.10679	0.044	0.008	2.13592e-12	CD8_Tex	Fbxo48
Slc25a391	9.64931e-17	0.304315	0.324	0.188	2.17766e-12	CD8_Tex	Slc25a39
Pop5	9.73824e-17	0.312926	0.536	0.354	2.19773e-12	CD8_Tex	Pop5
Nup35	1.00307e-16	0.315902	0.263	0.146	2.26374e-12	CD8_Tex	Nup35
Igbp1	1.00837e-16	0.304577	0.497	0.323	2.2757e-12	CD8_Tex	Igbp1
Kpna3	1.01437e-16	0.154879	0.469	0.303	2.28922e-12	CD8_Tex	Kpna3
Zfp672	1.02791e-16	0.33594	0.269	0.151	2.31978e-12	CD8_Tex	Zfp672
Cope1	1.07852e-16	0.221485	0.634	0.436	2.43401e-12	CD8_Tex	Cope
Zfp2511	1.14917e-16	0.41627	0.184	0.089	2.59345e-12	CD8_Tex	Zfp251
0610012G03Rik	1.15874e-16	0.358213	0.426	0.271	2.61503e-12	CD8_Tex	0610012G03Rik
Lamtor51	1.16401e-16	0.294599	0.567	0.381	2.62693e-12	CD8_Tex	Lamtor5
Reep41	1.17507e-16	0.479929	0.205	0.104	2.6519e-12	CD8_Tex	Reep4
Laptm51	1.23254e-16	0.218773	0.972	0.862	2.78159e-12	CD8_Tex	Laptm5
Gltp	1.27205e-16	0.330202	0.496	0.33	2.87077e-12	CD8_Tex	Gltp
Rtcb	1.32194e-16	0.272435	0.47	0.301	2.98336e-12	CD8_Tex	Rtcb
Cisd31	1.34779e-16	0.533552	0.271	0.154	3.0417e-12	CD8_Tex	Cisd3
Polr1d1	1.35672e-16	0.258269	0.849	0.658	3.06185e-12	CD8_Tex	Polr1d
Arfrp1	1.38146e-16	0.264718	0.418	0.262	3.11768e-12	CD8_Tex	Arfrp1
Atp6v1b2	1.38924e-16	0.183335	0.371	0.226	3.13524e-12	CD8_Tex	Atp6v1b2
Pcmt1	1.39656e-16	0.190465	0.588	0.393	3.15177e-12	CD8_Tex	Pcmt1
Mad2l1bp1	1.40932e-16	0.542471	0.237	0.128	3.18055e-12	CD8_Tex	Mad2l1bp
Ndufs81	1.44594e-16	0.28845	0.507	0.331	3.2632e-12	CD8_Tex	Ndufs8
Trappc41	1.47857e-16	0.246479	0.55	0.361	3.33685e-12	CD8_Tex	Trappc4
Parp21	1.50652e-16	0.385393	0.286	0.161	3.39992e-12	CD8_Tex	Parp2
Mrpl281	1.52663e-16	0.334141	0.361	0.218	3.4453e-12	CD8_Tex	Mrpl28
Cep78	1.5326e-16	0.613238	0.129	0.054	3.45878e-12	CD8_Tex	Cep78
Psmc21	1.53341e-16	0.283719	0.559	0.37	3.4606e-12	CD8_Tex	Psmc2
Glipr11	1.61461e-16	0.119183	0.565	0.366	3.64384e-12	CD8_Tex	Glipr1
Smdt11	1.6284e-16	0.250243	0.733	0.541	3.67498e-12	CD8_Tex	Smdt1
Golph3l	1.62967e-16	0.21713	0.258	0.141	3.67783e-12	CD8_Tex	Golph3l
Pip4k2c1	1.63069e-16	0.354002	0.259	0.143	3.68014e-12	CD8_Tex	Pip4k2c
Psd41	1.66114e-16	0.123742	0.563	0.376	3.74886e-12	CD8_Tex	Psd4
Kif20a	1.68306e-16	1.34039	0.094	0.034	3.79833e-12	CD8_Tex	Kif20a
Rdm1	1.71778e-16	0.416023	0.289	0.164	3.87668e-12	CD8_Tex	Rdm1
Pdcl31	1.79662e-16	0.279723	0.46	0.296	4.05461e-12	CD8_Tex	Pdcl3
Ndufa9	1.81546e-16	0.155577	0.457	0.287	4.09713e-12	CD8_Tex	Ndufa9
Wdtc11	1.87914e-16	0.306342	0.218	0.113	4.24084e-12	CD8_Tex	Wdtc1
Fanci1	1.92448e-16	1.05983	0.096	0.035	4.34317e-12	CD8_Tex	Fanci
Ppp4c1	1.93261e-16	0.103004	0.581	0.39	4.36151e-12	CD8_Tex	Ppp4c
Gpn21	1.97272e-16	0.778428	0.128	0.054	4.45204e-12	CD8_Tex	Gpn2
Atraid	2.0758e-16	0.313369	0.347	0.207	4.68467e-12	CD8_Tex	Atraid
Cenpv	2.07989e-16	0.50293	0.16	0.074	4.6939e-12	CD8_Tex	Cenpv
Nucks1	2.08409e-16	0.329677	0.677	0.499	4.70336e-12	CD8_Tex	Nucks1
Map111	2.19302e-16	0.271676	0.221	0.116	4.9492e-12	CD8_Tex	Map11
Mrpl21	2.22068e-16	0.252615	0.526	0.347	5.01163e-12	CD8_Tex	Mrpl21
Orc21	2.23827e-16	0.24581	0.302	0.175	5.05133e-12	CD8_Tex	Orc2
Pms2	2.35294e-16	0.3437	0.254	0.141	5.31012e-12	CD8_Tex	Pms2
Triap1	2.36156e-16	0.397774	0.242	0.131	5.32957e-12	CD8_Tex	Triap1
Cetn2	2.37939e-16	0.258751	0.481	0.309	5.36981e-12	CD8_Tex	Cetn2
Elmo2	2.41255e-16	0.26478	0.217	0.113	5.44463e-12	CD8_Tex	Elmo2
Arpc1a1	2.42376e-16	0.1613	0.6	0.399	5.46994e-12	CD8_Tex	Arpc1a
Sarnp	2.48323e-16	0.174319	0.752	0.535	5.60415e-12	CD8_Tex	Sarnp
Prkdc1	2.51135e-16	0.100579	0.457	0.291	5.66761e-12	CD8_Tex	Prkdc
Knop11	2.56893e-16	0.22201	0.303	0.173	5.79757e-12	CD8_Tex	Knop1
Ipo51	2.65368e-16	0.349857	0.267	0.15	5.98882e-12	CD8_Tex	Ipo5
Phax	2.66738e-16	0.231487	0.441	0.281	6.01973e-12	CD8_Tex	Phax
Dclre1c1	2.67314e-16	0.27622	0.334	0.2	6.03274e-12	CD8_Tex	Dclre1c
Prpf38a1	2.68149e-16	0.152997	0.402	0.247	6.0516e-12	CD8_Tex	Prpf38a
Lman11	2.72166e-16	0.238007	0.354	0.215	6.14225e-12	CD8_Tex	Lman1
Dpm3	2.72974e-16	0.345134	0.545	0.376	6.16049e-12	CD8_Tex	Dpm3
Tmem238	2.80752e-16	0.432155	0.214	0.111	6.336e-12	CD8_Tex	Tmem238
Atp6ap21	2.81303e-16	0.117295	0.503	0.324	6.34845e-12	CD8_Tex	Atp6ap2
Anxa71	2.82443e-16	0.280769	0.383	0.236	6.37417e-12	CD8_Tex	Anxa7
Apol7e1	2.87132e-16	0.223891	0.342	0.201	6.47999e-12	CD8_Tex	Apol7e
Tradd2	2.94104e-16	0.291585	0.334	0.197	6.63735e-12	CD8_Tex	Tradd
Nfyb1	2.96062e-16	0.281289	0.374	0.229	6.68153e-12	CD8_Tex	Nfyb
Rabif	3.0301e-16	0.278584	0.303	0.175	6.83833e-12	CD8_Tex	Rabif
Zdhhc8	3.05746e-16	0.68165	0.165	0.078	6.90009e-12	CD8_Tex	Zdhhc8
Fh11	3.15247e-16	0.364689	0.292	0.167	7.11449e-12	CD8_Tex	Fh1
Imp31	3.23181e-16	0.208685	0.523	0.346	7.29355e-12	CD8_Tex	Imp3
Ccnc	3.2664e-16	0.234804	0.416	0.262	7.37161e-12	CD8_Tex	Ccnc
Was1	3.31336e-16	0.249279	0.549	0.365	7.4776e-12	CD8_Tex	Was
Tceal91	3.31356e-16	0.382604	0.379	0.233	7.47804e-12	CD8_Tex	Tceal9
Dpy19l11	3.33326e-16	0.191975	0.266	0.148	7.52249e-12	CD8_Tex	Dpy19l1
Zfp560	3.4015e-16	0.383121	0.304	0.179	7.6765e-12	CD8_Tex	Zfp560
Ndufv1	3.42326e-16	0.253267	0.406	0.252	7.72562e-12	CD8_Tex	Ndufv1
Smim71	3.47277e-16	0.272809	0.358	0.217	7.83734e-12	CD8_Tex	Smim7
Bet11	3.47761e-16	0.428378	0.256	0.141	7.84827e-12	CD8_Tex	Bet1
Churc1	3.48636e-16	0.175007	0.552	0.361	7.86801e-12	CD8_Tex	Churc1
Slc25a401	3.53038e-16	0.166888	0.384	0.234	7.96737e-12	CD8_Tex	Slc25a40
Nudt18	3.53216e-16	0.810693	0.203	0.105	7.97139e-12	CD8_Tex	Nudt18
Amfr1	3.5378e-16	0.157907	0.469	0.298	7.98412e-12	CD8_Tex	Amfr
Ctbp1	3.57125e-16	0.209458	0.517	0.339	8.05959e-12	CD8_Tex	Ctbp1
Gstm5	3.59019e-16	1.65783	0.064	0.018	8.10234e-12	CD8_Tex	Gstm5
Mrpl55	3.60348e-16	0.447294	0.273	0.156	8.13233e-12	CD8_Tex	Mrpl55
Fam117b1	3.60915e-16	0.251723	0.713	0.516	8.14514e-12	CD8_Tex	Fam117b
Slco4a1	3.68531e-16	1.59314	0.06	0.016	8.31701e-12	CD8_Tex	Slco4a1
Mlf21	3.70587e-16	0.218834	0.457	0.292	8.3634e-12	CD8_Tex	Mlf2
S100a102	3.78188e-16	0.163031	0.95	0.784	8.53495e-12	CD8_Tex	S100a10
Dbr1	3.78516e-16	0.477616	0.197	0.099	8.54235e-12	CD8_Tex	Dbr1
Smim3	3.85718e-16	0.22365	0.314	0.186	8.70488e-12	CD8_Tex	Smim3
Cox7a2l1	3.87065e-16	0.229484	0.898	0.719	8.73529e-12	CD8_Tex	Cox7a2l
Yipf11	3.87453e-16	0.204713	0.505	0.331	8.74405e-12	CD8_Tex	Yipf1
Ercc6l3	3.9344e-16	1.11468	0.087	0.03	8.87916e-12	CD8_Tex	Ercc6l
Stx18	3.99427e-16	0.239864	0.328	0.193	9.01427e-12	CD8_Tex	Stx18
Ptma1	4.02838e-16	0.44479	0.972	0.886	9.09125e-12	CD8_Tex	Ptma
Nras	4.07042e-16	0.144313	0.454	0.289	9.18612e-12	CD8_Tex	Nras
Zfp280b	4.08513e-16	0.392379	0.158	0.073	9.21931e-12	CD8_Tex	Zfp280b
Becn1	4.15285e-16	0.174106	0.5	0.325	9.37215e-12	CD8_Tex	Becn1
Polr2h	4.16307e-16	0.345674	0.313	0.182	9.39522e-12	CD8_Tex	Polr2h
Cenpu	4.17506e-16	1.07171	0.1	0.038	9.42228e-12	CD8_Tex	Cenpu
Tex302	4.21955e-16	0.210311	0.294	0.169	9.52267e-12	CD8_Tex	Tex30
Mpc2	4.31427e-16	0.242618	0.594	0.4	9.73644e-12	CD8_Tex	Mpc2
Ncapd31	4.35187e-16	0.318785	0.409	0.261	9.82129e-12	CD8_Tex	Ncapd3
Ilk	4.35213e-16	0.408294	0.403	0.255	9.82189e-12	CD8_Tex	Ilk
Wdr90	4.41993e-16	0.998466	0.089	0.031	9.9749e-12	CD8_Tex	Wdr90
Ywhag	4.43791e-16	0.128602	0.472	0.301	1.00155e-11	CD8_Tex	Ywhag
Nop58	4.49164e-16	0.320374	0.487	0.322	1.01367e-11	CD8_Tex	Nop58
Uggt1	4.72606e-16	0.112703	0.536	0.355	1.06658e-11	CD8_Tex	Uggt1
Kdelr21	4.89564e-16	0.228314	0.476	0.308	1.10485e-11	CD8_Tex	Kdelr2
Vegfb	4.95215e-16	0.607068	0.152	0.07	1.1176e-11	CD8_Tex	Vegfb
Carhsp11	5.04848e-16	0.579683	0.212	0.111	1.13934e-11	CD8_Tex	Carhsp1
Phtf1	5.15901e-16	0.216822	0.395	0.244	1.16429e-11	CD8_Tex	Phtf1
Inpp5b	5.18329e-16	0.254315	0.41	0.259	1.16976e-11	CD8_Tex	Inpp5b
Tmed9	5.25889e-16	0.196637	0.805	0.609	1.18683e-11	CD8_Tex	Tmed9
1961-09-01	5.25982e-16	0.148128	0.815	0.605	1.18704e-11	CD8_Tex	2006-09-01
Lamtor11	5.27741e-16	0.238258	0.567	0.382	1.19101e-11	CD8_Tex	Lamtor1
Prkcsh1	5.34889e-16	0.223317	0.447	0.285	1.20714e-11	CD8_Tex	Prkcsh
Timm23	5.39325e-16	0.235235	0.669	0.479	1.21715e-11	CD8_Tex	Timm23
Psma71	5.60985e-16	0.223925	0.852	0.67	1.26603e-11	CD8_Tex	Psma7
Mrpl49	5.68692e-16	0.445164	0.234	0.127	1.28342e-11	CD8_Tex	Mrpl49
Erp291	5.7576e-16	0.193942	0.661	0.459	1.29938e-11	CD8_Tex	Erp29
Mybl1	5.77042e-16	1.48673	0.064	0.018	1.30227e-11	CD8_Tex	Mybl1
Chek2	5.85238e-16	0.916668	0.105	0.041	1.32076e-11	CD8_Tex	Chek2
Lsm41	5.94332e-16	0.283586	0.703	0.514	1.34129e-11	CD8_Tex	Lsm4
Eif2d1	5.99035e-16	0.363184	0.236	0.127	1.3519e-11	CD8_Tex	Eif2d
Mrpl19	5.99247e-16	0.414246	0.291	0.17	1.35238e-11	CD8_Tex	Mrpl19
Slc39a6	6.00834e-16	0.335862	0.252	0.139	1.35596e-11	CD8_Tex	Slc39a6
Slc4a1ap	6.06658e-16	0.105982	0.332	0.197	1.36911e-11	CD8_Tex	Slc4a1ap
N4bp3	6.11735e-16	0.922433	0.098	0.036	1.38056e-11	CD8_Tex	N4bp3
Fau1	6.19631e-16	0.20494	0.99	0.931	1.39838e-11	CD8_Tex	Fau
Paxip1	6.34725e-16	0.342534	0.233	0.126	1.43245e-11	CD8_Tex	Paxip1
Lsm121	6.38868e-16	0.24815	0.641	0.439	1.4418e-11	CD8_Tex	Lsm12
Rps92	6.99157e-16	0.191723	0.98	0.894	1.57786e-11	CD8_Tex	Rps9
Dok21	7.0351e-16	0.235593	0.513	0.337	1.58768e-11	CD8_Tex	Dok2
Actn4	7.04958e-16	0.189236	0.654	0.469	1.59095e-11	CD8_Tex	Actn4
Hnrnpu	7.21351e-16	0.247675	0.877	0.731	1.62795e-11	CD8_Tex	Hnrnpu
Dynll21	7.27626e-16	0.298455	0.47	0.306	1.64211e-11	CD8_Tex	Dynll2
Tdg1	7.41191e-16	0.244323	0.321	0.194	1.67272e-11	CD8_Tex	Tdg
Pglyrp21	7.41316e-16	0.217476	0.377	0.232	1.673e-11	CD8_Tex	Pglyrp2
Gm493361	7.41585e-16	0.308893	0.338	0.204	1.67361e-11	CD8_Tex	Gm49336
Rapgef1	7.64678e-16	0.10415	0.73	0.514	1.72573e-11	CD8_Tex	Rapgef1
Pole4	7.67534e-16	0.309411	0.514	0.351	1.73217e-11	CD8_Tex	Pole4
Fis11	7.70243e-16	0.225973	0.797	0.575	1.73829e-11	CD8_Tex	Fis1
Inip	7.70654e-16	0.251663	0.217	0.114	1.73921e-11	CD8_Tex	Inip
Eif4b1	7.91503e-16	0.186243	0.693	0.495	1.78626e-11	CD8_Tex	Eif4b
Smpd5	8.04891e-16	0.455187	0.163	0.077	1.81648e-11	CD8_Tex	Smpd5
Vps35	8.39872e-16	0.156829	0.428	0.267	1.89542e-11	CD8_Tex	Vps35
Bak11	8.42251e-16	0.35646	0.339	0.203	1.90079e-11	CD8_Tex	Bak1
Chtop1	8.47504e-16	0.189037	0.473	0.307	1.91265e-11	CD8_Tex	Chtop
Smn1	8.52809e-16	0.320192	0.283	0.16	1.92462e-11	CD8_Tex	Smn1
Mak16	8.57974e-16	0.168048	0.424	0.265	1.93628e-11	CD8_Tex	Mak16
Scaf1	8.58584e-16	0.218749	0.316	0.185	1.93765e-11	CD8_Tex	Scaf1
Plekhj1	8.83181e-16	0.213107	0.62	0.422	1.99316e-11	CD8_Tex	Plekhj1
Hdgf1	8.85244e-16	0.412367	0.501	0.343	1.99782e-11	CD8_Tex	Hdgf
Hirip3	9.14951e-16	0.647574	0.19	0.096	2.06486e-11	CD8_Tex	Hirip3
Mbd4	9.19997e-16	0.57769	0.12	0.05	2.07625e-11	CD8_Tex	Mbd4
Pmvk1	9.27762e-16	0.460616	0.223	0.12	2.09377e-11	CD8_Tex	Pmvk
Slc7a6	1.01763e-15	0.225023	0.282	0.161	2.2966e-11	CD8_Tex	Slc7a6
Dynlrb11	1.02298e-15	0.197361	0.677	0.466	2.30865e-11	CD8_Tex	Dynlrb1
Fxn	1.04912e-15	0.335729	0.248	0.137	2.36766e-11	CD8_Tex	Fxn
Rgs13	1.08356e-15	0.265727	0.911	0.745	2.44537e-11	CD8_Tex	Rgs1
Creg1	1.08687e-15	0.240884	0.295	0.171	2.45285e-11	CD8_Tex	Creg1
Cox201	1.08721e-15	0.192914	0.565	0.378	2.45361e-11	CD8_Tex	Cox20
Atox11	1.09898e-15	0.169869	0.776	0.549	2.48018e-11	CD8_Tex	Atox1
Wdr11	1.11035e-15	0.249187	0.68	0.486	2.50584e-11	CD8_Tex	Wdr1
Rasal31	1.11622e-15	0.139062	0.705	0.496	2.51908e-11	CD8_Tex	Rasal3
Mrps121	1.15733e-15	0.325069	0.433	0.275	2.61187e-11	CD8_Tex	Mrps12
Adprh1	1.16841e-15	0.325108	0.419	0.269	2.63687e-11	CD8_Tex	Adprh
6720489N17Rik1	1.17046e-15	1.4367	0.064	0.019	2.6415e-11	CD8_Tex	6720489N17Rik
Slc45a41	1.1738e-15	0.575103	0.187	0.095	2.64903e-11	CD8_Tex	Slc45a4
Znrd2	1.21288e-15	0.405828	0.277	0.158	2.73724e-11	CD8_Tex	Znrd2
Toe11	1.2375e-15	0.353517	0.176	0.086	2.79278e-11	CD8_Tex	Toe1
G2e3	1.25504e-15	0.242472	0.287	0.165	2.83237e-11	CD8_Tex	G2e3
Nrbf2	1.25897e-15	0.200528	0.369	0.226	2.84123e-11	CD8_Tex	Nrbf2
Yeats4	1.27999e-15	0.2463	0.438	0.28	2.88868e-11	CD8_Tex	Yeats4
Zfp809	1.31694e-15	0.149094	0.293	0.169	2.97207e-11	CD8_Tex	Zfp809
Prr5l	1.3568e-15	0.658669	0.133	0.059	3.06202e-11	CD8_Tex	Prr5l
Phkg2	1.35707e-15	0.200542	0.315	0.183	3.06263e-11	CD8_Tex	Phkg2
Higd2a	1.4866e-15	0.23974	0.544	0.364	3.35495e-11	CD8_Tex	Higd2a
Gm140291	1.51637e-15	0.52203	0.167	0.081	3.42214e-11	CD8_Tex	Gm14029
Hist1h2bj1	1.52603e-15	1.22705	0.106	0.043	3.44393e-11	CD8_Tex	Hist1h2bj
Ppie	1.59166e-15	0.229853	0.327	0.194	3.59206e-11	CD8_Tex	Ppie
Dnlz	1.61743e-15	0.339599	0.277	0.159	3.65023e-11	CD8_Tex	Dnlz
Tgfb11	1.6448e-15	0.210206	0.771	0.582	3.71198e-11	CD8_Tex	Tgfb1
Sgta	1.6589e-15	0.326851	0.354	0.218	3.74382e-11	CD8_Tex	Sgta
Trappc31	1.67002e-15	0.261052	0.396	0.246	3.76891e-11	CD8_Tex	Trappc3
Ube2e11	1.67076e-15	0.169527	0.563	0.382	3.77056e-11	CD8_Tex	Ube2e1
Tpgs21	1.69313e-15	0.448936	0.231	0.126	3.82107e-11	CD8_Tex	Tpgs2
Derl21	1.74958e-15	0.270288	0.412	0.262	3.94845e-11	CD8_Tex	Derl2
Arl6ip41	1.75849e-15	0.241725	0.418	0.263	3.96856e-11	CD8_Tex	Arl6ip4
Akt1	1.76616e-15	0.255605	0.343	0.207	3.98587e-11	CD8_Tex	Akt1
Ipo7	1.79141e-15	0.193646	0.459	0.299	4.04285e-11	CD8_Tex	Ipo7
Prkrip1	1.89768e-15	0.28987	0.269	0.152	4.28269e-11	CD8_Tex	Prkrip1
Slc20a21	1.90754e-15	0.287706	0.196	0.101	4.30495e-11	CD8_Tex	Slc20a2
Txnrd1	1.93735e-15	0.122148	0.515	0.338	4.37221e-11	CD8_Tex	Txnrd1
Snrpc1	1.97421e-15	0.255013	0.573	0.391	4.45541e-11	CD8_Tex	Snrpc
Capza1	2.01379e-15	0.190851	0.873	0.693	4.54472e-11	CD8_Tex	Capza1
Rbm421	2.03596e-15	0.110469	0.573	0.378	4.59475e-11	CD8_Tex	Rbm42
Fam185a1	2.04872e-15	0.186023	0.251	0.139	4.62354e-11	CD8_Tex	Fam185a
Acaca1	2.07113e-15	0.126775	0.331	0.197	4.67413e-11	CD8_Tex	Acaca
Atp6v1d1	2.11323e-15	0.176679	0.577	0.384	4.76913e-11	CD8_Tex	Atp6v1d
Sephs1	2.11375e-15	0.529564	0.233	0.128	4.77032e-11	CD8_Tex	Sephs1
Stk16	2.14608e-15	0.280023	0.308	0.181	4.84327e-11	CD8_Tex	Stk16
Rabgef1	2.21058e-15	0.255249	0.396	0.253	4.98884e-11	CD8_Tex	Rabgef1
Zmat5	2.26758e-15	0.2256	0.458	0.298	5.11747e-11	CD8_Tex	Zmat5
Apoo	2.31026e-15	0.647696	0.142	0.065	5.2138e-11	CD8_Tex	Apoo
Pfdn61	2.32854e-15	0.363706	0.468	0.314	5.25504e-11	CD8_Tex	Pfdn6
Naxd1	2.36906e-15	0.180799	0.322	0.192	5.3465e-11	CD8_Tex	Naxd
Aimp2	2.43734e-15	0.495927	0.184	0.093	5.50059e-11	CD8_Tex	Aimp2
Mrpl23	2.4734e-15	0.241155	0.538	0.367	5.58196e-11	CD8_Tex	Mrpl23
0610010K14Rik1	2.47525e-15	0.383138	0.466	0.311	5.58615e-11	CD8_Tex	0610010K14Rik
Armc1	2.4757e-15	0.33114	0.34	0.207	5.58717e-11	CD8_Tex	Armc1
Rnf1681	2.52935e-15	0.417377	0.299	0.179	5.70823e-11	CD8_Tex	Rnf168
Nsl1	2.5575e-15	1.48277	0.064	0.019	5.77176e-11	CD8_Tex	Nsl1
Med14	2.60102e-15	0.139716	0.688	0.494	5.86998e-11	CD8_Tex	Med14
Mthfd2	2.60703e-15	0.358707	0.392	0.254	5.88355e-11	CD8_Tex	Mthfd2
Rps27a1	2.62758e-15	0.185954	0.982	0.9	5.92992e-11	CD8_Tex	Rps27a
Gm26291	2.65022e-15	0.885643	0.09	0.033	5.98101e-11	CD8_Tex	Gm2629
Psmc11	2.67042e-15	0.171349	0.39	0.244	6.0266e-11	CD8_Tex	Psmc1
Rragc	2.72856e-15	0.21518	0.353	0.216	6.15782e-11	CD8_Tex	Rragc
Lsm81	2.73112e-15	0.271597	0.509	0.341	6.1636e-11	CD8_Tex	Lsm8
Ezh21	2.75188e-15	0.326321	0.501	0.35	6.21044e-11	CD8_Tex	Ezh2
Cd1011	2.76305e-15	0.216672	0.355	0.218	6.23565e-11	CD8_Tex	Cd101
Gmds	2.85969e-15	0.103039	0.677	0.468	6.45375e-11	CD8_Tex	Gmds
Psmb21	2.87232e-15	0.231558	0.747	0.546	6.48225e-11	CD8_Tex	Psmb2
Psmd71	2.93811e-15	0.26324	0.519	0.347	6.63073e-11	CD8_Tex	Psmd7
Tbc1d10b	3.10679e-15	0.129227	0.309	0.182	7.01141e-11	CD8_Tex	Tbc1d10b
Kif18b1	3.1244e-15	1.58407	0.088	0.032	7.05114e-11	CD8_Tex	Kif18b
Ino80e	3.1618e-15	0.326285	0.304	0.181	7.13555e-11	CD8_Tex	Ino80e
Colgalt1	3.19634e-15	0.357906	0.227	0.122	7.21349e-11	CD8_Tex	Colgalt1
Tnrc18	3.21443e-15	0.107124	0.451	0.293	7.25433e-11	CD8_Tex	Tnrc18
Slc30a5	3.23551e-15	0.223928	0.335	0.204	7.30189e-11	CD8_Tex	Slc30a5
Vdac11	3.24717e-15	0.192418	0.489	0.323	7.32822e-11	CD8_Tex	Vdac1
Ppp1r351	3.25812e-15	0.394246	0.358	0.223	7.35293e-11	CD8_Tex	Ppp1r35
Apex21	3.26191e-15	0.250927	0.282	0.163	7.36147e-11	CD8_Tex	Apex2
Selenof1	3.37947e-15	0.178072	0.741	0.532	7.62679e-11	CD8_Tex	Selenof
Tsr31	3.38809e-15	0.363638	0.277	0.158	7.64623e-11	CD8_Tex	Tsr3
Psmd112	3.42825e-15	0.187121	0.686	0.486	7.73687e-11	CD8_Tex	Psmd11
Heatr6	3.4292e-15	0.124086	0.356	0.218	7.73902e-11	CD8_Tex	Heatr6
Ubxn81	3.4383e-15	0.554363	0.2	0.106	7.75955e-11	CD8_Tex	Ubxn8
Mrpl461	3.49432e-15	0.305993	0.283	0.165	7.88599e-11	CD8_Tex	Mrpl46
Depdc1b	3.53851e-15	1.54077	0.069	0.022	7.98572e-11	CD8_Tex	Depdc1b
Paqr41	3.54632e-15	1.12416	0.072	0.023	8.00332e-11	CD8_Tex	Paqr4
Slc9a5	3.57367e-15	3.01569	0.039	0.007	8.06505e-11	CD8_Tex	Slc9a5
Tmem219	3.69639e-15	0.177511	0.322	0.19	8.34201e-11	CD8_Tex	Tmem219
Dock10	3.9769e-15	0.152613	0.988	0.945	8.97507e-11	CD8_Tex	Dock10
Hist1h2bm1	4.0373e-15	1.37676	0.077	0.026	9.11139e-11	CD8_Tex	Hist1h2bm
AI413582	4.05287e-15	0.284858	0.336	0.201	9.14651e-11	CD8_Tex	AI413582
Adh5	4.15249e-15	0.208132	0.503	0.329	9.37133e-11	CD8_Tex	Adh5
Hcfc1r11	4.16485e-15	0.363301	0.419	0.27	9.39923e-11	CD8_Tex	Hcfc1r1
Mtmr2	4.26438e-15	0.147445	0.315	0.188	9.62385e-11	CD8_Tex	Mtmr2
Mtfr21	4.32092e-15	1.00919	0.065	0.02	9.75146e-11	CD8_Tex	Mtfr2
Mrpl171	4.32821e-15	0.29531	0.327	0.196	9.76791e-11	CD8_Tex	Mrpl17
Tmed21	4.54949e-15	0.201209	0.795	0.588	1.02673e-10	CD8_Tex	Tmed2
Sugp1	4.56836e-15	0.331558	0.32	0.193	1.03099e-10	CD8_Tex	Sugp1
Rnf1211	4.578e-15	0.160263	0.308	0.185	1.03316e-10	CD8_Tex	Rnf121
Hmgcs11	4.66149e-15	0.478081	0.242	0.135	1.05201e-10	CD8_Tex	Hmgcs1
1700123O20Rik1	4.7294e-15	0.347213	0.35	0.216	1.06733e-10	CD8_Tex	1700123O20Rik
Gm162861	4.73881e-15	0.183844	0.563	0.379	1.06945e-10	CD8_Tex	Gm16286
Cnpy21	5.10037e-15	0.250866	0.374	0.233	1.15105e-10	CD8_Tex	Cnpy2
Galk11	5.16599e-15	0.507612	0.235	0.132	1.16586e-10	CD8_Tex	Galk1
Cmpk11	5.20861e-15	0.27839	0.598	0.413	1.17548e-10	CD8_Tex	Cmpk1
Med81	5.26099e-15	0.303286	0.397	0.255	1.1873e-10	CD8_Tex	Med8
Utp4	5.27184e-15	0.264573	0.274	0.159	1.18975e-10	CD8_Tex	Utp4
Vps4a	5.40529e-15	0.39614	0.254	0.145	1.21987e-10	CD8_Tex	Vps4a
Eldr	5.51729e-15	1.43376	0.07	0.023	1.24514e-10	CD8_Tex	Eldr
Tmem41b	5.56541e-15	0.127261	0.214	0.114	1.256e-10	CD8_Tex	Tmem41b
Ube2l31	5.60504e-15	0.205128	0.798	0.586	1.26495e-10	CD8_Tex	Ube2l3
Sdf2	5.68366e-15	0.12882	0.6	0.408	1.28269e-10	CD8_Tex	Sdf2
Aen	5.90821e-15	0.333975	0.27	0.156	1.33337e-10	CD8_Tex	Aen
Agpat41	6.02821e-15	0.235184	0.345	0.21	1.36045e-10	CD8_Tex	Agpat4
Sec31a1	6.05395e-15	0.161412	0.513	0.344	1.36626e-10	CD8_Tex	Sec31a
Timm131	6.05756e-15	0.21898	0.696	0.498	1.36707e-10	CD8_Tex	Timm13
Spp1	6.10949e-15	0.523021	0.122	0.053	1.37879e-10	CD8_Tex	Spp1
Tcirg11	6.15194e-15	0.195497	0.253	0.143	1.38837e-10	CD8_Tex	Tcirg1
Nudcd21	6.15246e-15	0.338872	0.335	0.207	1.38849e-10	CD8_Tex	Nudcd2
Trappc2l	6.18121e-15	0.229826	0.462	0.294	1.39498e-10	CD8_Tex	Trappc2l
Gm10974	6.19269e-15	1.3689	0.05	0.012	1.39757e-10	CD8_Tex	Gm10974
Ppp1r7	6.30039e-15	0.293466	0.36	0.223	1.42187e-10	CD8_Tex	Ppp1r7
Eif3l	6.33986e-15	0.279956	0.459	0.301	1.43078e-10	CD8_Tex	Eif3l
Fmc1	6.36436e-15	0.323923	0.311	0.188	1.43631e-10	CD8_Tex	Fmc1
Efcab11	6.50036e-15	0.90915	0.11	0.046	1.467e-10	CD8_Tex	Efcab11
Ctps	6.52593e-15	0.499678	0.172	0.086	1.47277e-10	CD8_Tex	Ctps
Fzr11	6.55055e-15	0.364949	0.245	0.138	1.47833e-10	CD8_Tex	Fzr1
Lxn1	6.56737e-15	0.274948	0.31	0.185	1.48213e-10	CD8_Tex	Lxn
Ccdc112	6.58107e-15	1.98378	0.054	0.014	1.48522e-10	CD8_Tex	Ccdc112
Blvra1	6.58599e-15	0.255506	0.363	0.227	1.48633e-10	CD8_Tex	Blvra
Ptpmt11	6.62793e-15	0.372739	0.31	0.187	1.49579e-10	CD8_Tex	Ptpmt1
H2afy2	6.71167e-15	0.209024	0.877	0.689	1.51469e-10	CD8_Tex	H2afy
Ubtf1	6.72443e-15	0.210518	0.588	0.414	1.51757e-10	CD8_Tex	Ubtf
Sf3b51	6.84855e-15	0.22857	0.696	0.496	1.54558e-10	CD8_Tex	Sf3b5
Malsu1	6.90224e-15	0.199063	0.434	0.281	1.5577e-10	CD8_Tex	Malsu1
Cpsf21	6.98642e-15	0.254834	0.372	0.234	1.5767e-10	CD8_Tex	Cpsf2
Eif5a1	7.16011e-15	0.255384	0.876	0.713	1.61589e-10	CD8_Tex	Eif5a
Qrfp1	7.5196e-15	0.475154	0.141	0.065	1.69702e-10	CD8_Tex	Qrfp
Rpl182	7.56539e-15	0.181884	0.978	0.894	1.70736e-10	CD8_Tex	Rpl18
Rps281	7.82957e-15	0.181887	0.97	0.862	1.76698e-10	CD8_Tex	Rps28
Qars1	8.00465e-15	0.37078	0.326	0.2	1.80649e-10	CD8_Tex	Qars
Rap1a2	8.05996e-15	0.178235	0.95	0.781	1.81897e-10	CD8_Tex	Rap1a
Nus11	8.32854e-15	0.228742	0.36	0.225	1.87959e-10	CD8_Tex	Nus1
Pkmyt12	8.56144e-15	0.390061	0.137	0.062	1.93215e-10	CD8_Tex	Pkmyt1
Nudt11	8.64969e-15	0.595703	0.18	0.092	1.95206e-10	CD8_Tex	Nudt1
Sirt3	8.91293e-15	0.505903	0.136	0.061	2.01147e-10	CD8_Tex	Sirt3
Polr2i1	8.95788e-15	0.313416	0.344	0.212	2.02161e-10	CD8_Tex	Polr2i
Sec22b1	9.017e-15	0.277635	0.393	0.248	2.03496e-10	CD8_Tex	Sec22b
Eif2s2	9.21088e-15	0.219223	0.817	0.606	2.07871e-10	CD8_Tex	Eif2s2
Smu1	9.29923e-15	0.192471	0.454	0.296	2.09865e-10	CD8_Tex	Smu1
Hsd17b10	9.32345e-15	0.266121	0.454	0.297	2.10412e-10	CD8_Tex	Hsd17b10
Adamts10	9.3377e-15	0.13397	0.32	0.192	2.10733e-10	CD8_Tex	Adamts10
Commd6	9.57788e-15	0.257863	0.404	0.257	2.16154e-10	CD8_Tex	Commd6
Acd	9.7415e-15	0.457321	0.215	0.117	2.19846e-10	CD8_Tex	Acd
Rfk1	9.8445e-15	0.480565	0.282	0.167	2.22171e-10	CD8_Tex	Rfk
Skp2	1.01288e-14	0.833711	0.116	0.05	2.28587e-10	CD8_Tex	Skp2
Rpe	1.02614e-14	0.25105	0.309	0.182	2.31579e-10	CD8_Tex	Rpe
Xndc11	1.02837e-14	0.16987	0.21	0.111	2.32083e-10	CD8_Tex	Xndc1
Cs	1.04023e-14	0.216969	0.436	0.287	2.34759e-10	CD8_Tex	Cs
Trim28	1.04933e-14	0.222389	0.308	0.183	2.36814e-10	CD8_Tex	Trim28
Ndufs7	1.05522e-14	0.219615	0.619	0.425	2.38142e-10	CD8_Tex	Ndufs7
Pxylp1	1.06488e-14	0.302856	0.123	0.054	2.40322e-10	CD8_Tex	Pxylp1
Arl1	1.09601e-14	0.249666	0.517	0.343	2.47348e-10	CD8_Tex	Arl1
Spcs31	1.11136e-14	0.221836	0.345	0.211	2.50812e-10	CD8_Tex	Spcs3
Ndufv31	1.11861e-14	0.224955	0.74	0.534	2.52449e-10	CD8_Tex	Ndufv3
Dipk1b1	1.13889e-14	0.877253	0.081	0.028	2.57025e-10	CD8_Tex	Dipk1b
Afmid	1.19009e-14	0.466346	0.237	0.133	2.6858e-10	CD8_Tex	Afmid
Lamtor3	1.21833e-14	0.232706	0.371	0.231	2.74954e-10	CD8_Tex	Lamtor3
Tmem107	1.21893e-14	1.14723	0.076	0.026	2.75087e-10	CD8_Tex	Tmem107
Gm33843	1.2484e-14	1.26601	0.087	0.032	2.81739e-10	CD8_Tex	Gm33843
Rnf187	1.24987e-14	0.172643	0.627	0.439	2.8207e-10	CD8_Tex	Rnf187
Ier3ip11	1.27384e-14	0.186224	0.649	0.452	2.87481e-10	CD8_Tex	Ier3ip1
Hcls11	1.28975e-14	0.193192	0.732	0.52	2.91071e-10	CD8_Tex	Hcls1
Psmc31	1.30832e-14	0.192093	0.639	0.445	2.95262e-10	CD8_Tex	Psmc3
Mogs1	1.39773e-14	0.218664	0.285	0.169	3.1544e-10	CD8_Tex	Mogs
Mta1	1.42199e-14	0.413292	0.278	0.165	3.20914e-10	CD8_Tex	Mta1
Znhit31	1.44894e-14	0.533212	0.186	0.096	3.26997e-10	CD8_Tex	Znhit3
Ddx271	1.48969e-14	0.170164	0.417	0.266	3.36194e-10	CD8_Tex	Ddx27
Irak11	1.50275e-14	0.148177	0.394	0.246	3.39141e-10	CD8_Tex	Irak1
Itih51	1.54804e-14	0.214622	0.25	0.141	3.49361e-10	CD8_Tex	Itih5
Zfp5931	1.55996e-14	0.329482	0.269	0.156	3.52051e-10	CD8_Tex	Zfp593
Abcf21	1.61012e-14	0.175286	0.302	0.177	3.63372e-10	CD8_Tex	Abcf2
Naa501	1.68057e-14	0.195628	0.45	0.294	3.7927e-10	CD8_Tex	Naa50
Pin4	1.68561e-14	0.231605	0.464	0.305	3.80407e-10	CD8_Tex	Pin4
Gmfb	1.72335e-14	0.206973	0.438	0.284	3.88926e-10	CD8_Tex	Gmfb
Relt	1.75423e-14	0.831242	0.109	0.046	3.95895e-10	CD8_Tex	Relt
Polr2l	1.7752e-14	0.604136	0.186	0.096	4.00627e-10	CD8_Tex	Polr2l
Mta31	1.77779e-14	0.155904	0.826	0.624	4.01211e-10	CD8_Tex	Mta3
BC0040041	1.80527e-14	0.247452	0.432	0.278	4.07413e-10	CD8_Tex	BC004004
Ddrgk1	1.80611e-14	0.138655	0.549	0.37	4.07602e-10	CD8_Tex	Ddrgk1
Eif2s3x1	1.80968e-14	0.175783	0.469	0.306	4.08408e-10	CD8_Tex	Eif2s3x
Tmem171	1.81288e-14	1.79851	0.055	0.015	4.09131e-10	CD8_Tex	Tmem171
Bag41	1.83316e-14	0.374956	0.259	0.15	4.13708e-10	CD8_Tex	Bag4
Thap11	1.91582e-14	0.549019	0.184	0.095	4.32362e-10	CD8_Tex	Thap11
Ppp6r1	1.94769e-14	0.132042	0.515	0.338	4.39554e-10	CD8_Tex	Ppp6r1
Timm8a1	1.977e-14	0.485145	0.228	0.126	4.46169e-10	CD8_Tex	Timm8a1
Klc11	1.97895e-14	0.100004	0.412	0.263	4.4661e-10	CD8_Tex	Klc1
Ppme1	2.00776e-14	0.131777	0.47	0.308	4.53111e-10	CD8_Tex	Ppme1
Fam76a	2.12877e-14	0.282118	0.333	0.205	4.80422e-10	CD8_Tex	Fam76a
Gm50012	2.16244e-14	0.591492	0.143	0.067	4.88019e-10	CD8_Tex	Gm50012
Rab351	2.24561e-14	0.183798	0.358	0.221	5.0679e-10	CD8_Tex	Rab35
Hdhd21	2.24932e-14	0.467269	0.198	0.106	5.07627e-10	CD8_Tex	Hdhd2
Entr1	2.39211e-14	0.170985	0.321	0.195	5.39851e-10	CD8_Tex	Entr1
1700097N02Rik1	2.39741e-14	0.784946	0.162	0.081	5.41047e-10	CD8_Tex	1700097N02Rik
Rbbp7	2.41994e-14	0.3005	0.537	0.378	5.46131e-10	CD8_Tex	Rbbp7
Gm14164	2.43406e-14	0.690049	0.164	0.082	5.49318e-10	CD8_Tex	Gm14164
Cntrl	2.49765e-14	0.132005	0.813	0.602	5.63669e-10	CD8_Tex	Cntrl
Insrr	2.50401e-14	1.54263	0.039	0.008	5.65106e-10	CD8_Tex	Insrr
Wdr181	2.51187e-14	0.260756	0.269	0.157	5.66879e-10	CD8_Tex	Wdr18
Ola11	2.51389e-14	0.139055	0.617	0.429	5.67334e-10	CD8_Tex	Ola1
Cep851	2.53138e-14	0.217034	0.29	0.172	5.71282e-10	CD8_Tex	Cep85
Samm501	2.59922e-14	0.212119	0.45	0.291	5.86593e-10	CD8_Tex	Samm50
Cyth41	2.61629e-14	0.158673	0.765	0.549	5.90443e-10	CD8_Tex	Cyth4
Ppih	2.62013e-14	0.307192	0.267	0.154	5.91312e-10	CD8_Tex	Ppih
Llph	2.72876e-14	0.191314	0.63	0.432	6.15826e-10	CD8_Tex	Llph
Gpr89	2.76452e-14	0.388467	0.208	0.112	6.23897e-10	CD8_Tex	Gpr89
Sap30	2.77746e-14	0.410939	0.161	0.08	6.26817e-10	CD8_Tex	Sap30
Sri1	2.80649e-14	0.197901	0.847	0.645	6.3337e-10	CD8_Tex	Sri
Prkch2	2.81273e-14	0.132674	0.99	0.907	6.34778e-10	CD8_Tex	Prkch
Cdk141	2.81877e-14	1.04935	0.099	0.04	6.36139e-10	CD8_Tex	Cdk14
Cfap201	3.0857e-14	0.164868	0.365	0.23	6.9638e-10	CD8_Tex	Cfap20
Nhlrc21	3.11052e-14	0.106984	0.37	0.23	7.01983e-10	CD8_Tex	Nhlrc2
Mpv17l21	3.15072e-14	0.287623	0.282	0.165	7.11055e-10	CD8_Tex	Mpv17l2
Prrc1	3.21386e-14	0.237465	0.259	0.149	7.25305e-10	CD8_Tex	Prrc1
Cops3	3.26802e-14	0.123504	0.363	0.226	7.37527e-10	CD8_Tex	Cops3
Palb2	3.29199e-14	0.985835	0.07	0.023	7.42937e-10	CD8_Tex	Palb2
Snrpb1	3.38191e-14	0.230632	0.809	0.622	7.63228e-10	CD8_Tex	Snrpb
Anxa41	3.3858e-14	0.563475	0.192	0.103	7.64108e-10	CD8_Tex	Anxa4
a1	3.40591e-14	0.582156	0.15	0.073	7.68646e-10	CD8_Tex	a
Tuba4a	3.42102e-14	0.269712	0.426	0.283	7.72057e-10	CD8_Tex	Tuba4a
Cdca41	3.45052e-14	0.425834	0.242	0.138	7.78714e-10	CD8_Tex	Cdca4
Wee11	3.45113e-14	0.835997	0.105	0.044	7.78851e-10	CD8_Tex	Wee1
Ankle1	3.45584e-14	1.35123	0.051	0.013	7.79913e-10	CD8_Tex	Ankle1
Fam136a	3.60811e-14	0.257147	0.203	0.108	8.14279e-10	CD8_Tex	Fam136a
Canx	3.62365e-14	0.213397	0.691	0.505	8.17785e-10	CD8_Tex	Canx
Tmem167b	3.63688e-14	0.506214	0.164	0.082	8.20772e-10	CD8_Tex	Tmem167b
Rpap21	3.70188e-14	0.137518	0.33	0.204	8.35441e-10	CD8_Tex	Rpap2
Mkrn1	3.72068e-14	0.128573	0.654	0.46	8.39683e-10	CD8_Tex	Mkrn1
Hist1h3i1	3.73482e-14	1.08955	0.071	0.024	8.42875e-10	CD8_Tex	Hist1h3i
Mbd3	3.8195e-14	0.208489	0.453	0.301	8.61984e-10	CD8_Tex	Mbd3
Stat31	3.92949e-14	0.203034	0.949	0.825	8.86807e-10	CD8_Tex	Stat3
Gopc	3.9479e-14	0.244933	0.307	0.184	8.90961e-10	CD8_Tex	Gopc
Lmf21	3.98085e-14	0.436108	0.174	0.089	8.98398e-10	CD8_Tex	Lmf2
Smarcb11	4.07133e-14	0.201762	0.416	0.273	9.18818e-10	CD8_Tex	Smarcb1
Gm47392	4.07824e-14	0.941027	0.091	0.035	9.20376e-10	CD8_Tex	Gm47392
Pdhb	4.08847e-14	0.232899	0.402	0.255	9.22687e-10	CD8_Tex	Pdhb
Slc25a3	4.09959e-14	0.189441	0.907	0.759	9.25195e-10	CD8_Tex	Slc25a3
Togaram1	4.12972e-14	0.114776	0.389	0.245	9.31995e-10	CD8_Tex	Togaram1
Psmb71	4.17561e-14	0.184968	0.557	0.386	9.42351e-10	CD8_Tex	Psmb7
Nop9	4.26093e-14	0.119105	0.27	0.156	9.61608e-10	CD8_Tex	Nop9
Supt16	4.32627e-14	0.163152	0.643	0.473	9.76354e-10	CD8_Tex	Supt16
Csrp11	4.34646e-14	0.155411	0.396	0.251	9.80909e-10	CD8_Tex	Csrp1
Cenpq	4.47556e-14	0.198037	0.296	0.176	1.01005e-09	CD8_Tex	Cenpq
Cyp511	4.6034e-14	0.45988	0.267	0.159	1.03889e-09	CD8_Tex	Cyp51
Adsl1	4.68566e-14	0.279795	0.252	0.144	1.05746e-09	CD8_Tex	Adsl
Wnt10b	4.75745e-14	1.9062	0.03	0.004	1.07366e-09	CD8_Tex	Wnt10b
Gm4022	4.79987e-14	3.63894	0.016	0.001	1.08323e-09	CD8_Tex	Gm4022
Osgep	4.96731e-14	0.29634	0.345	0.215	1.12102e-09	CD8_Tex	Osgep
Ndufa31	5.06189e-14	0.226416	0.713	0.52	1.14237e-09	CD8_Tex	Ndufa3
Rplp21	5.19436e-14	0.169171	0.977	0.892	1.17226e-09	CD8_Tex	Rplp2
Sf3a3	5.30922e-14	0.246849	0.393	0.25	1.19819e-09	CD8_Tex	Sf3a3
Suv39h1	5.46306e-14	0.374022	0.141	0.067	1.2329e-09	CD8_Tex	Suv39h1
Polr3c1	5.47913e-14	0.176301	0.347	0.214	1.23653e-09	CD8_Tex	Polr3c
Nck11	5.61895e-14	0.100184	0.595	0.416	1.26808e-09	CD8_Tex	Nck1
Card19	5.67938e-14	0.200712	0.393	0.246	1.28172e-09	CD8_Tex	Card19
Nono1	5.78651e-14	0.214883	0.677	0.501	1.3059e-09	CD8_Tex	Nono
Chmp51	5.80422e-14	0.222489	0.513	0.344	1.3099e-09	CD8_Tex	Chmp5
Fut71	5.81941e-14	1.02396	0.093	0.037	1.31332e-09	CD8_Tex	Fut7
Mcph1	5.87779e-14	0.126916	0.338	0.211	1.3265e-09	CD8_Tex	Mcph1
Pex71	5.93168e-14	0.275487	0.252	0.146	1.33866e-09	CD8_Tex	Pex7
Mrps341	6.01193e-14	0.219436	0.435	0.285	1.35677e-09	CD8_Tex	Mrps34
Ccng11	6.07202e-14	0.304042	0.371	0.236	1.37033e-09	CD8_Tex	Ccng1
Tm2d2	6.26343e-14	0.214678	0.312	0.188	1.41353e-09	CD8_Tex	Tm2d2
Pim3	6.29803e-14	0.30837	0.293	0.176	1.42134e-09	CD8_Tex	Pim3
Mrpl331	6.45822e-14	0.176897	0.786	0.594	1.45749e-09	CD8_Tex	Mrpl33
Prps21	6.58074e-14	0.293721	0.291	0.174	1.48514e-09	CD8_Tex	Prps2
Otub11	6.65006e-14	0.199254	0.427	0.275	1.50079e-09	CD8_Tex	Otub1
Trim592	6.74412e-14	0.297209	0.331	0.205	1.52201e-09	CD8_Tex	Trim59
Gdi22	6.80997e-14	0.126093	0.897	0.71	1.53687e-09	CD8_Tex	Gdi2
Lrrc75a	6.87283e-14	0.891927	0.05	0.013	1.55106e-09	CD8_Tex	Lrrc75a
Dsn1	6.93297e-14	0.80432	0.108	0.046	1.56463e-09	CD8_Tex	Dsn1
2310011J03Rik1	7.13372e-14	0.256334	0.346	0.215	1.60994e-09	CD8_Tex	2310011J03Rik
Maz1	7.15246e-14	0.204449	0.462	0.312	1.61417e-09	CD8_Tex	Maz
Lap3	7.15264e-14	0.460423	0.198	0.107	1.61421e-09	CD8_Tex	Lap3
Tmem2081	7.3591e-14	0.139625	0.508	0.342	1.6608e-09	CD8_Tex	Tmem208
Haus2	7.57997e-14	0.451448	0.167	0.086	1.71065e-09	CD8_Tex	Haus2
Trir1	7.70759e-14	0.209882	0.773	0.567	1.73945e-09	CD8_Tex	Trir
Psmd81	7.85043e-14	0.26103	0.672	0.49	1.77168e-09	CD8_Tex	Psmd8
Chmp2b	7.98807e-14	0.359431	0.259	0.152	1.80275e-09	CD8_Tex	Chmp2b
Snhg41	8.18345e-14	0.451823	0.214	0.12	1.84684e-09	CD8_Tex	Snhg4
Nfatc2ip1	8.20849e-14	0.323836	0.214	0.118	1.85249e-09	CD8_Tex	Nfatc2ip
AI6622701	8.23968e-14	0.229692	0.517	0.358	1.85953e-09	CD8_Tex	AI662270
Rbm141	9.11337e-14	0.310116	0.204	0.111	2.05671e-09	CD8_Tex	Rbm14
Gosr1	9.50788e-14	0.209401	0.366	0.232	2.14574e-09	CD8_Tex	Gosr1
Rmi21	9.52073e-14	0.355315	0.183	0.096	2.14864e-09	CD8_Tex	Rmi2
Prps1	9.61608e-14	0.120682	0.271	0.159	2.17016e-09	CD8_Tex	Prps1
Mrps33	9.6265e-14	0.272032	0.567	0.4	2.17251e-09	CD8_Tex	Mrps33
Bax1	9.65776e-14	0.213439	0.679	0.493	2.17956e-09	CD8_Tex	Bax
Serpina3g1	9.84047e-14	0.240945	0.409	0.265	2.2208e-09	CD8_Tex	Serpina3g
Pfdn51	9.89586e-14	0.225225	0.946	0.808	2.2333e-09	CD8_Tex	Pfdn5
Tuba1a1	9.91793e-14	0.277775	0.445	0.299	2.23828e-09	CD8_Tex	Tuba1a
Eif2b5	9.92688e-14	0.215741	0.314	0.191	2.2403e-09	CD8_Tex	Eif2b5
Eny2	1.00444e-13	0.123526	0.516	0.345	2.26682e-09	CD8_Tex	Eny2
Dbnl1	1.00445e-13	0.170497	0.651	0.457	2.26684e-09	CD8_Tex	Dbnl
Mcm8	1.0153e-13	1.0739	0.066	0.022	2.29134e-09	CD8_Tex	Mcm8
Extl3	1.03115e-13	0.21457	0.295	0.18	2.32709e-09	CD8_Tex	Extl3
Lin91	1.06121e-13	0.313385	0.218	0.122	2.39494e-09	CD8_Tex	Lin9
1110038B12Rik	1.12191e-13	0.210479	0.315	0.191	2.53192e-09	CD8_Tex	1110038B12Rik
Zw10	1.13927e-13	0.317172	0.207	0.113	2.57112e-09	CD8_Tex	Zw10
Psmd21	1.15728e-13	0.241908	0.526	0.358	2.61176e-09	CD8_Tex	Psmd2
Ezr1	1.1608e-13	0.176281	0.782	0.609	2.61969e-09	CD8_Tex	Ezr
Sergef1	1.18062e-13	0.248772	0.292	0.177	2.66443e-09	CD8_Tex	Sergef
Rif1	1.18425e-13	0.148848	0.549	0.384	2.67262e-09	CD8_Tex	Rif1
Sap30bp	1.22126e-13	0.140948	0.311	0.188	2.75614e-09	CD8_Tex	Sap30bp
[truncated: 1,272 more rows]

## Sheet: CD8_Tpex
Gene	p_val	avg_log2FC	pct.1	pct.2	p_val_adj	cluster	gene
Ccl1	4.40247e-205	5.49303	0.488	0.037	9.93549e-201	CD8_Tpex	Ccl1
Bdh21	2.68838e-188	4.4209	0.442	0.032	6.06714e-184	CD8_Tpex	Bdh2
Unc13b1	5.20986e-129	4.18024	0.345	0.03	1.17576e-124	CD8_Tpex	Unc13b
Nrgn1	5.56696e-128	3.62536	0.647	0.13	1.25635e-123	CD8_Tpex	Nrgn
Igfbp71	6.23706e-110	2.74001	0.57	0.107	1.40758e-105	CD8_Tpex	Igfbp7
Exph51	4.25038e-106	3.80996	0.264	0.02	9.59225e-102	CD8_Tpex	Exph5
Crabp21	4.07504e-103	5.00395	0.186	0.009	9.19656e-99	CD8_Tpex	Crabp2
Gpm6b2	2.78281e-91	2.10148	0.671	0.174	6.28024e-87	CD8_Tpex	Gpm6b
Rgs161	6.40756e-81	2.29095	0.857	0.368	1.44606e-76	CD8_Tpex	Rgs16
Kif151	3.05862e-78	2.15364	0.647	0.183	6.90268e-74	CD8_Tpex	Kif15
Gldc1	6.79981e-78	2.46075	0.461	0.093	1.53458e-73	CD8_Tpex	Gldc
Ece12	6.21607e-76	2.13184	0.733	0.255	1.40284e-71	CD8_Tpex	Ece1
Ifng2	5.48232e-75	3.17729	0.806	0.37	1.23725e-70	CD8_Tpex	Ifng
Phactr21	3.51707e-73	1.77789	0.868	0.399	7.93732e-69	CD8_Tpex	Phactr2
Gm491802	7.18029e-73	1.90126	0.508	0.115	1.62045e-68	CD8_Tpex	Gm49180
Creb3l23	9.9461e-73	1.77548	0.733	0.248	2.24463e-68	CD8_Tpex	Creb3l2
Fhl2	3.17495e-67	2.19278	0.539	0.145	7.16523e-63	CD8_Tpex	Fhl2
Dlg21	1.23472e-65	2.09717	0.442	0.096	2.7865e-61	CD8_Tpex	Dlg2
Prelid22	1.5707e-64	1.89038	0.605	0.183	3.54477e-60	CD8_Tpex	Prelid2
Ccn43	8.43774e-63	2.09011	0.481	0.119	1.90423e-58	CD8_Tpex	Ccn4
Bcl2a1d1	2.63206e-62	1.55971	0.841	0.39	5.94004e-58	CD8_Tpex	Bcl2a1d
Rgcc1	3.3855e-62	2.02463	0.643	0.216	7.64041e-58	CD8_Tpex	Rgcc
Cd2002	3.821e-62	2.11296	0.543	0.156	8.62323e-58	CD8_Tpex	Cd200
Ptprs2	2.6417e-61	1.85696	0.547	0.157	5.9618e-57	CD8_Tpex	Ptprs
Ndfip13	2.42601e-59	0.891624	0.988	0.904	5.47502e-55	CD8_Tpex	Ndfip1
Synpo2	6.09535e-59	3.32517	0.143	0.011	1.3756e-54	CD8_Tpex	Synpo2
Bhlhe402	8.61764e-58	1.26668	0.957	0.598	1.94483e-53	CD8_Tpex	Bhlhe40
Rel3	1.16731e-56	1.62547	0.915	0.549	2.63439e-52	CD8_Tpex	Rel
Dusp43	2.42903e-56	1.35229	0.787	0.329	5.48184e-52	CD8_Tpex	Dusp4
Cd43	3.14571e-54	1.4515	0.81	0.4	7.09924e-50	CD8_Tpex	Cd4
Zeb21	3.54551e-54	1.57944	0.841	0.378	8.00152e-50	CD8_Tpex	Zeb2
Spry12	4.60785e-54	2.15083	0.318	0.06	1.0399e-49	CD8_Tpex	Spry1
Eea13	4.20769e-53	1.44847	0.872	0.495	9.49593e-49	CD8_Tpex	Eea1
Ptms3	5.29005e-53	1.4829	0.841	0.435	1.19386e-48	CD8_Tpex	Ptms
Cnih21	9.52476e-53	3.77922	0.167	0.017	2.14955e-48	CD8_Tpex	Cnih2
Serpinb9b	1.84164e-52	4.40553	0.124	0.009	4.15622e-48	CD8_Tpex	Serpinb9b
Csf21	2.05767e-52	3.76149	0.178	0.02	4.64375e-48	CD8_Tpex	Csf2
Ccdc28b2	3.37213e-52	1.9845	0.353	0.076	7.61022e-48	CD8_Tpex	Ccdc28b
Slc17a61	1.14045e-50	2.99006	0.182	0.022	2.57377e-46	CD8_Tpex	Slc17a6
Sema7a	1.87744e-50	2.12195	0.295	0.055	4.237e-46	CD8_Tpex	Sema7a
Il18rap1	2.1731e-50	1.4868	0.795	0.406	4.90425e-46	CD8_Tpex	Il18rap
Sdf42	4.62385e-49	1.19039	0.946	0.719	1.04351e-44	CD8_Tpex	Sdf4
Ptprk	6.28582e-49	3.82114	0.178	0.022	1.41858e-44	CD8_Tpex	Ptprk
Ubash3b3	6.49804e-49	1.20615	0.934	0.614	1.46648e-44	CD8_Tpex	Ubash3b
Gm147182	7.49986e-49	2.83597	0.198	0.027	1.69257e-44	CD8_Tpex	Gm14718
Egr21	1.20648e-48	3.04729	0.167	0.019	2.72279e-44	CD8_Tpex	Egr2
Lag32	2.5257e-48	1.37875	0.822	0.417	5.7e-44	CD8_Tpex	Lag3
Pou2f22	3.29179e-48	1.70635	0.636	0.243	7.42891e-44	CD8_Tpex	Pou2f2
Orai13	3.68575e-47	1.18443	0.907	0.563	8.31801e-43	CD8_Tpex	Orai1
Lpar32	2.04281e-46	3.06407	0.136	0.013	4.61021e-42	CD8_Tpex	Lpar3
Cd92	3.19797e-46	1.5289	0.566	0.198	7.21718e-42	CD8_Tpex	Cd9
Slc9b21	4.56431e-46	2.46503	0.26	0.048	1.03007e-41	CD8_Tpex	Slc9b2
Sema4c2	1.20647e-45	2.05985	0.318	0.071	2.72277e-41	CD8_Tpex	Sema4c
Ptpn112	5.23392e-45	1.3216	0.74	0.332	1.18119e-40	CD8_Tpex	Ptpn11
Alcam2	3.75775e-44	1.39697	0.818	0.413	8.48049e-40	CD8_Tpex	Alcam
Dclk12	1.89282e-43	2.45292	0.217	0.036	4.27173e-39	CD8_Tpex	Dclk1
Hif1a3	7.07055e-43	0.907317	0.973	0.74	1.59568e-38	CD8_Tpex	Hif1a
Ugt1a101	6.20539e-42	3.68555	0.105	0.008	1.40043e-37	CD8_Tpex	Ugt1a10
Slc37a21	7.17724e-42	1.84464	0.368	0.099	1.61976e-37	CD8_Tpex	Slc37a2
Tspan2	7.2806e-42	2.47232	0.213	0.036	1.64309e-37	CD8_Tpex	Tspan2
Stat32	1.76691e-41	0.952849	0.992	0.84	3.98755e-37	CD8_Tpex	Stat3
Farp12	3.02044e-41	1.04891	0.872	0.486	6.81653e-37	CD8_Tpex	Farp1
Fam162a2	3.03847e-41	1.35269	0.756	0.375	6.85722e-37	CD8_Tpex	Fam162a
Lgals71	3.99635e-41	2.49491	0.322	0.08	9.01896e-37	CD8_Tpex	Lgals7
Nrp12	8.58841e-41	1.16692	0.791	0.411	1.93823e-36	CD8_Tpex	Nrp1
Adamts63	2.33098e-40	1.0609	0.872	0.524	5.26056e-36	CD8_Tpex	Adamts6
Ybx31	1.09281e-39	1.23797	0.717	0.344	2.46625e-35	CD8_Tpex	Ybx3
Ucp21	3.27448e-39	1.32521	0.911	0.667	7.38985e-35	CD8_Tpex	Ucp2
Plk21	6.04656e-39	3.11196	0.221	0.041	1.36459e-34	CD8_Tpex	Plk2
Tgfb12	1.1167e-38	1.14525	0.899	0.602	2.52016e-34	CD8_Tpex	Tgfb1
Vcl1	3.21707e-38	1.53702	0.341	0.09	7.26028e-34	CD8_Tpex	Vcl
Bcl2a1b2	1.03293e-37	1.05426	0.899	0.619	2.33111e-33	CD8_Tpex	Bcl2a1b
Gm34093	1.07423e-37	4.58311	0.062	0.002	2.42433e-33	CD8_Tpex	Gm34093
Gm205281	1.43406e-37	2.15215	0.171	0.026	3.23639e-33	CD8_Tpex	Gm20528
Rida	2.80707e-37	2.18564	0.302	0.076	6.33499e-33	CD8_Tpex	Rida
Car5b	2.80714e-37	1.90877	0.298	0.073	6.33516e-33	CD8_Tpex	Car5b
Dgki2	6.1595e-37	2.36881	0.248	0.053	1.39008e-32	CD8_Tpex	Dgki
Gapdh2	6.37841e-37	0.791604	0.965	0.824	1.43948e-32	CD8_Tpex	Gapdh
Dusp2	2.39414e-36	1.25596	0.88	0.591	5.40309e-32	CD8_Tpex	Dusp2
Rbpj4	3.10948e-36	0.84055	0.957	0.678	7.01748e-32	CD8_Tpex	Rbpj
Serpinb6b1	1.19715e-35	1.8938	0.601	0.274	2.70173e-31	CD8_Tpex	Serpinb6b
Tbc1d42	1.3787e-35	1.4228	0.628	0.275	3.11145e-31	CD8_Tpex	Tbc1d4
Plek1	1.70864e-35	1.11565	0.76	0.378	3.85606e-31	CD8_Tpex	Plek
Gadd45b2	5.81357e-35	1.18544	0.705	0.361	1.31201e-30	CD8_Tpex	Gadd45b
Ramp32	9.81626e-35	1.15431	0.446	0.148	2.21533e-30	CD8_Tpex	Ramp3
Chst22	1.56737e-34	1.42289	0.391	0.121	3.53725e-30	CD8_Tpex	Chst2
Tnfsf112	2.78588e-34	1.60439	0.585	0.256	6.28718e-30	CD8_Tpex	Tnfsf11
Rilpl22	7.77295e-34	1.04511	0.733	0.367	1.7542e-29	CD8_Tpex	Rilpl2
Mir155hg2	1.13005e-33	1.40029	0.566	0.24	2.5503e-29	CD8_Tpex	Mir155hg
Plcl13	1.24908e-33	1.29498	0.477	0.176	2.81892e-29	CD8_Tpex	Plcl1
Nr4a21	2.05804e-33	1.2364	0.814	0.481	4.64458e-29	CD8_Tpex	Nr4a2
Ccl32	2.60506e-33	2.92826	0.465	0.187	5.87909e-29	CD8_Tpex	Ccl3
Stx113	7.91887e-33	1.08314	0.667	0.321	1.78713e-28	CD8_Tpex	Stx11
Tpi12	1.45638e-32	1.07115	0.826	0.48	3.28677e-28	CD8_Tpex	Tpi1
Marcksl11	1.81222e-32	1.93731	0.279	0.072	4.08982e-28	CD8_Tpex	Marcksl1
Cd40lg2	3.72182e-32	0.716627	0.516	0.188	8.39939e-28	CD8_Tpex	Cd40lg
Uhrf21	6.56386e-32	1.03411	0.899	0.664	1.48133e-27	CD8_Tpex	Uhrf2
Lrfn1	6.82333e-32	3.81866	0.074	0.005	1.53989e-27	CD8_Tpex	Lrfn1
Klri21	7.6299e-32	1.47252	0.349	0.105	1.72192e-27	CD8_Tpex	Klri2
Fkbp1a3	9.65056e-32	0.913472	0.88	0.596	2.17794e-27	CD8_Tpex	Fkbp1a
Mdfic3	4.02009e-31	0.864305	0.884	0.57	9.07255e-27	CD8_Tpex	Mdfic
Nkg72	4.16349e-31	0.918568	0.953	0.73	9.39615e-27	CD8_Tpex	Nkg7
Vamp51	4.83768e-31	1.2732	0.516	0.203	1.09177e-26	CD8_Tpex	Vamp5
Slc13a3	5.44819e-31	2.87202	0.085	0.007	1.22955e-26	CD8_Tpex	Slc13a3
Fam20a2	5.5336e-31	1.54741	0.434	0.16	1.24882e-26	CD8_Tpex	Fam20a
Pacsin11	8.58338e-31	1.57415	0.442	0.165	1.9371e-26	CD8_Tpex	Pacsin1
Ccn1	1.73023e-30	4.39741	0.066	0.004	3.90478e-26	CD8_Tpex	Ccn1
Xdh1	4.39808e-30	1.37343	0.481	0.192	9.92559e-26	CD8_Tpex	Xdh
Prr5l1	4.79759e-30	2.40594	0.248	0.063	1.08272e-25	CD8_Tpex	Prr5l
Ptger22	5.0083e-30	1.3417	0.399	0.139	1.13027e-25	CD8_Tpex	Ptger2
Serpine21	5.00973e-30	3.3542	0.178	0.035	1.1306e-25	CD8_Tpex	Serpine2
Trbc22	5.09711e-30	0.744082	0.981	0.86	1.15032e-25	CD8_Tpex	Trbc2
Smim31	6.64784e-30	1.20074	0.488	0.195	1.50028e-25	CD8_Tpex	Smim3
Zbtb321	6.83332e-30	1.95246	0.264	0.07	1.54214e-25	CD8_Tpex	Zbtb32
Trps12	1.42388e-29	0.810268	0.911	0.657	3.2134e-25	CD8_Tpex	Trps1
Itpr12	1.50594e-29	0.838341	0.899	0.64	3.39861e-25	CD8_Tpex	Itpr1
Mrps62	6.74726e-29	0.992483	0.636	0.305	1.52272e-24	CD8_Tpex	Mrps6
Bcat12	7.16095e-29	2.28743	0.202	0.045	1.61608e-24	CD8_Tpex	Bcat1
C230024C17Rik1	1.04872e-28	2.17797	0.186	0.038	2.36676e-24	CD8_Tpex	C230024C17Rik
Angptl22	1.27661e-28	1.65483	0.31	0.094	2.88105e-24	CD8_Tpex	Angptl2
Csf11	1.43129e-28	1.27882	0.438	0.162	3.23013e-24	CD8_Tpex	Csf1
Tnfrsf91	1.47165e-28	0.72343	0.907	0.581	3.32121e-24	CD8_Tpex	Tnfrsf9
Ptch11	1.51159e-28	1.38344	0.395	0.141	3.41135e-24	CD8_Tpex	Ptch1
Atp10a1	5.41574e-28	1.08365	0.818	0.505	1.22223e-23	CD8_Tpex	Atp10a
Gm152832	6.54643e-28	0.626007	0.845	0.514	1.4774e-23	CD8_Tpex	Gm15283
Nfatc12	1.92852e-27	0.863133	0.822	0.526	4.35228e-23	CD8_Tpex	Nfatc1
Ciapin12	2.49532e-27	1.03828	0.717	0.393	5.63145e-23	CD8_Tpex	Ciapin1
Ostf12	2.53862e-27	0.68178	0.969	0.766	5.72915e-23	CD8_Tpex	Ostf1
Atp2b2	3.49229e-27	4.4892	0.081	0.008	7.88139e-23	CD8_Tpex	Atp2b2
Gm17745	3.61557e-27	1.73222	0.322	0.104	8.15961e-23	CD8_Tpex	Gm17745
Ccdc503	5.45516e-27	0.70619	0.802	0.457	1.23112e-22	CD8_Tpex	Ccdc50
Selenos1	9.06595e-27	1.09654	0.698	0.39	2.046e-22	CD8_Tpex	Selenos
Lrch11	1.13229e-26	0.96263	0.876	0.638	2.55536e-22	CD8_Tpex	Lrch1
Tnfsf82	1.9025e-26	1.50771	0.457	0.181	4.29355e-22	CD8_Tpex	Tnfsf8
Tnfrsf42	2.32748e-26	0.368623	0.802	0.414	5.25267e-22	CD8_Tpex	Tnfrsf4
Plscr11	2.85437e-26	1.16724	0.62	0.317	6.44174e-22	CD8_Tpex	Plscr1
Fam178b1	3.75353e-26	2.98974	0.12	0.019	8.47097e-22	CD8_Tpex	Fam178b
Tpmt2	4.27407e-26	2.13794	0.171	0.035	9.64572e-22	CD8_Tpex	Tpmt
Bsg2	4.91162e-26	0.798463	0.857	0.564	1.10845e-21	CD8_Tpex	Bsg
Thap121	4.94329e-26	1.15866	0.55	0.257	1.1156e-21	CD8_Tpex	Thap12
Endod11	5.67207e-26	1.12217	0.484	0.21	1.28007e-21	CD8_Tpex	Endod1
Cacna1d1	6.13754e-26	2.17938	0.225	0.059	1.38512e-21	CD8_Tpex	Cacna1d
Wipf11	9.53484e-26	0.801981	0.934	0.698	2.15182e-21	CD8_Tpex	Wipf1
Cd822	1.21454e-25	0.952722	0.845	0.599	2.74097e-21	CD8_Tpex	Cd82
Cx3cr12	1.93839e-25	1.37499	0.477	0.206	4.37455e-21	CD8_Tpex	Cx3cr1
Pgk12	2.01728e-25	0.814514	0.829	0.556	4.55259e-21	CD8_Tpex	Pgk1
Nfkbib1	3.77717e-25	1.14283	0.593	0.292	8.52431e-21	CD8_Tpex	Nfkbib
Map2k31	3.97323e-25	1.03688	0.655	0.357	8.96678e-21	CD8_Tpex	Map2k3
Spred1	4.10742e-25	1.25429	0.357	0.127	9.26963e-21	CD8_Tpex	Spred1
Nol71	4.26534e-25	0.821233	0.868	0.613	9.62602e-21	CD8_Tpex	Nol7
Nr4a32	7.17371e-25	0.905604	0.787	0.497	1.61896e-20	CD8_Tpex	Nr4a3
Gm318142	9.51228e-25	2.56275	0.132	0.023	2.14673e-20	CD8_Tpex	Gm31814
Anxa52	1.16142e-24	1.08741	0.659	0.37	2.62108e-20	CD8_Tpex	Anxa5
Vamp81	1.44906e-24	0.921969	0.826	0.596	3.27024e-20	CD8_Tpex	Vamp8
Pgam13	1.7055e-24	0.981782	0.764	0.479	3.84897e-20	CD8_Tpex	Pgam1
Tmem1631	1.81794e-24	0.925213	0.81	0.514	4.10272e-20	CD8_Tpex	Tmem163
Gm15473	2.20428e-24	2.11126	0.163	0.035	4.97461e-20	CD8_Tpex	Gm15473
Hivep11	2.23198e-24	0.815237	0.678	0.364	5.03713e-20	CD8_Tpex	Hivep1
Hsp90ab12	2.93087e-24	0.586343	0.973	0.884	6.61439e-20	CD8_Tpex	Hsp90ab1
Ankrd461	3.5807e-24	1.44986	0.306	0.102	8.08093e-20	CD8_Tpex	Ankrd46
1810009J06Rik	8.13827e-24	3.8907	0.066	0.006	1.83664e-19	CD8_Tpex	1810009J06Rik
Tjp22	8.87159e-24	1.77393	0.395	0.161	2.00214e-19	CD8_Tpex	Tjp2
Susd2	9.04922e-24	3.19266	0.078	0.008	2.04223e-19	CD8_Tpex	Susd2
Wsb21	1.13279e-23	1.30621	0.403	0.162	2.55647e-19	CD8_Tpex	Wsb2
Zc3h12c1	1.17702e-23	1.60723	0.302	0.102	2.6563e-19	CD8_Tpex	Zc3h12c
Elk33	1.40798e-23	0.853279	0.806	0.507	3.17753e-19	CD8_Tpex	Elk3
Cd3g2	1.45897e-23	0.550998	0.973	0.862	3.2926e-19	CD8_Tpex	Cd3g
Samd4	1.79659e-23	5.16623	0.047	0.003	4.05455e-19	CD8_Tpex	Samd4
Zap702	2.84889e-23	0.732414	0.876	0.61	6.42938e-19	CD8_Tpex	Zap70
Pla2g4f2	2.99857e-23	3.41413	0.081	0.01	6.76718e-19	CD8_Tpex	Pla2g4f
Cd3e2	3.04313e-23	0.538087	0.977	0.834	6.86774e-19	CD8_Tpex	Cd3e
A430093F15Rik2	4.31316e-23	0.749094	0.756	0.448	9.73393e-19	CD8_Tpex	A430093F15Rik
Kdm2b3	4.45375e-23	0.7584	0.919	0.699	1.00512e-18	CD8_Tpex	Kdm2b
Plekho12	5.25411e-23	1.23914	0.337	0.122	1.18575e-18	CD8_Tpex	Plekho1
Anxa22	5.48809e-23	0.946119	0.837	0.572	1.23855e-18	CD8_Tpex	Anxa2
Plp22	6.09078e-23	1.02457	0.539	0.26	1.37457e-18	CD8_Tpex	Plp2
Pdcd13	6.66182e-23	0.691342	0.891	0.561	1.50344e-18	CD8_Tpex	Pdcd1
Ccr83	6.8373e-23	1.29982	0.345	0.127	1.54304e-18	CD8_Tpex	Ccr8
Rabgap1l3	7.75389e-23	0.540882	0.996	0.922	1.7499e-18	CD8_Tpex	Rabgap1l
Perp1	8.7314e-23	1.93139	0.213	0.059	1.9705e-18	CD8_Tpex	Perp
Sh2d2a1	1.32972e-22	0.730254	0.884	0.634	3.00091e-18	CD8_Tpex	Sh2d2a
Ptpn61	1.59125e-22	0.714582	0.775	0.443	3.59114e-18	CD8_Tpex	Ptpn6
Gm271661	1.64879e-22	1.47391	0.109	0.017	3.72099e-18	CD8_Tpex	Gm27166
Nfkb13	1.67598e-22	0.69901	0.946	0.764	3.78235e-18	CD8_Tpex	Nfkb1
Dusp142	2.83392e-22	1.65319	0.275	0.091	6.3956e-18	CD8_Tpex	Dusp14
Serpinb91	3.31809e-22	1.14061	0.64	0.361	7.48827e-18	CD8_Tpex	Serpinb9
Prkcsh2	4.8401e-22	0.909857	0.589	0.301	1.09231e-17	CD8_Tpex	Prkcsh
Ehd12	5.13589e-22	0.933778	0.663	0.375	1.15907e-17	CD8_Tpex	Ehd1
Sytl31	7.92449e-22	0.865991	0.69	0.398	1.7884e-17	CD8_Tpex	Sytl3
Tbx211	1.07648e-21	0.753569	0.814	0.48	2.42941e-17	CD8_Tpex	Tbx21
Gm42921	1.20758e-21	2.59845	0.101	0.016	2.72527e-17	CD8_Tpex	Gm42921
Adssl11	1.21328e-21	2.15304	0.221	0.066	2.73814e-17	CD8_Tpex	Adssl1
Sub12	1.22919e-21	0.620089	0.965	0.806	2.77405e-17	CD8_Tpex	Sub1
Nfat53	1.38212e-21	0.587788	0.86	0.598	3.11918e-17	CD8_Tpex	Nfat5
Cycs2	1.47677e-21	0.895149	0.74	0.465	3.33276e-17	CD8_Tpex	Cycs
Olr1	1.58203e-21	2.87234	0.047	0.003	3.57032e-17	CD8_Tpex	Olr1
Rpl342	1.59125e-21	0.539965	0.981	0.896	3.59114e-17	CD8_Tpex	Rpl34
Gpr681	1.7333e-21	0.825307	0.64	0.345	3.91171e-17	CD8_Tpex	Gpr68
Zfpm11	1.7399e-21	1.2698	0.337	0.127	3.92661e-17	CD8_Tpex	Zfpm1
Gem2	1.85398e-21	0.979447	0.624	0.343	4.18406e-17	CD8_Tpex	Gem
B930095G15Rik1	1.99276e-21	1.47701	0.248	0.077	4.49727e-17	CD8_Tpex	B930095G15Rik
Ostc2	3.76094e-21	0.795953	0.771	0.487	8.4877e-17	CD8_Tpex	Ostc
Ldha2	3.82957e-21	0.601864	0.946	0.747	8.64258e-17	CD8_Tpex	Ldha
Nfkbia2	3.84506e-21	0.756083	0.868	0.611	8.67752e-17	CD8_Tpex	Nfkbia
Cnih11	4.11029e-21	1.06746	0.5	0.24	9.2761e-17	CD8_Tpex	Cnih1
Vgll42	4.79871e-21	0.661206	0.942	0.745	1.08297e-16	CD8_Tpex	Vgll4
Capg2	4.99505e-21	0.787449	0.88	0.577	1.12728e-16	CD8_Tpex	Capg
Fgfr1op1	6.15206e-21	1.18158	0.426	0.19	1.3884e-16	CD8_Tpex	Fgfr1op
S100a112	6.50797e-21	0.723715	0.934	0.757	1.46872e-16	CD8_Tpex	S100a11
Idi2	6.65821e-21	3.75688	0.035	0.002	1.50262e-16	CD8_Tpex	Idi2
Runx2os11	9.478e-21	1.00426	0.357	0.141	2.13899e-16	CD8_Tpex	Runx2os1
Prxl2a2	1.12918e-20	1.62438	0.275	0.096	2.54833e-16	CD8_Tpex	Prxl2a
Supt32	1.27536e-20	0.687802	0.667	0.363	2.87823e-16	CD8_Tpex	Supt3
Ccl41	1.55631e-20	2.0624	0.643	0.392	3.51229e-16	CD8_Tpex	Ccl4
Atp1a1	1.84412e-20	0.773485	0.694	0.413	4.16181e-16	CD8_Tpex	Atp1a1
Rnh11	2.09911e-20	0.670303	0.74	0.452	4.73728e-16	CD8_Tpex	Rnh1
Msi23	2.1525e-20	0.596396	0.934	0.764	4.85777e-16	CD8_Tpex	Msi2
1973-09-01	3.77135e-20	0.574586	0.919	0.737	8.51118e-16	CD8_Tpex	2007-09-01
Camk2n12	3.90813e-20	1.01618	0.547	0.286	8.81988e-16	CD8_Tpex	Camk2n1
Baz1a1	4.10607e-20	0.713668	0.911	0.709	9.26657e-16	CD8_Tpex	Baz1a
Slc29a11	5.81327e-20	1.10575	0.357	0.145	1.31194e-15	CD8_Tpex	Slc29a1
Nek72	5.82388e-20	0.536268	0.872	0.615	1.31433e-15	CD8_Tpex	Nek7
Lclat12	6.41295e-20	0.76995	0.655	0.364	1.44727e-15	CD8_Tpex	Lclat1
Runx22	8.15595e-20	0.663903	0.911	0.717	1.84063e-15	CD8_Tpex	Runx2
Stk393	1.17222e-19	0.643354	0.845	0.617	2.64546e-15	CD8_Tpex	Stk39
Pdzk1ip11	1.58777e-19	3.36109	0.097	0.016	3.58329e-15	CD8_Tpex	Pdzk1ip1
Rab11fip41	1.65826e-19	0.865944	0.38	0.155	3.74237e-15	CD8_Tpex	Rab11fip4
Pde10a2	1.71968e-19	2.9694	0.078	0.011	3.88097e-15	CD8_Tpex	Pde10a
Dynlt31	2.45344e-19	1.18707	0.395	0.172	5.53693e-15	CD8_Tpex	Dynlt3
St132	2.83586e-19	0.72375	0.752	0.481	6.39997e-15	CD8_Tpex	St13
1700019D03Rik2	3.63741e-19	2.56395	0.112	0.022	8.20892e-15	CD8_Tpex	1700019D03Rik
Glud12	3.96447e-19	0.549143	0.86	0.6	8.94703e-15	CD8_Tpex	Glud1
Mpzl31	4.20689e-19	1.09786	0.283	0.101	9.49411e-15	CD8_Tpex	Mpzl3
Btg31	4.41353e-19	0.901026	0.651	0.391	9.96045e-15	CD8_Tpex	Btg3
Fdxr2	4.87021e-19	0.841062	0.384	0.16	1.09911e-14	CD8_Tpex	Fdxr
Gm26633	5.60981e-19	3.40402	0.07	0.009	1.26602e-14	CD8_Tpex	Gm2663
Cox172	5.95136e-19	0.662166	0.899	0.655	1.3431e-14	CD8_Tpex	Cox17
Card191	6.31613e-19	0.942461	0.512	0.261	1.42542e-14	CD8_Tpex	Card19
Gm369753	6.84891e-19	0.51894	0.787	0.475	1.54566e-14	CD8_Tpex	Gm36975
Lta2	7.05545e-19	1.63578	0.298	0.115	1.59227e-14	CD8_Tpex	Lta
Sla4	8.95823e-19	0.492239	0.907	0.648	2.02169e-14	CD8_Tpex	Sla
Hsd17b101	1.05111e-18	1.10458	0.574	0.313	2.37214e-14	CD8_Tpex	Hsd17b10
Arl6ip12	1.33852e-18	0.797686	0.938	0.784	3.02078e-14	CD8_Tpex	Arl6ip1
Atp5g11	1.4651e-18	0.656715	0.833	0.599	3.30643e-14	CD8_Tpex	Atp5g1
Ptpn32	1.75661e-18	1.22753	0.337	0.14	3.96432e-14	CD8_Tpex	Ptpn3
Twsg12	1.95018e-18	0.797667	0.453	0.215	4.40118e-14	CD8_Tpex	Twsg1
Oaz12	2.36917e-18	0.437243	0.953	0.864	5.34675e-14	CD8_Tpex	Oaz1
Timp22	2.63213e-18	0.866464	0.5	0.246	5.94018e-14	CD8_Tpex	Timp2
Irf82	2.83817e-18	0.87451	0.581	0.317	6.40518e-14	CD8_Tpex	Irf8
Cd3d3	2.86652e-18	0.54316	0.965	0.844	6.46917e-14	CD8_Tpex	Cd3d
Prdx22	2.88665e-18	0.74729	0.798	0.56	6.51458e-14	CD8_Tpex	Prdx2
Got2	2.92773e-18	0.684788	0.578	0.304	6.6073e-14	CD8_Tpex	Got2
Gpr651	3.41547e-18	0.814323	0.554	0.296	7.70803e-14	CD8_Tpex	Gpr65
Stat5a2	3.66466e-18	0.976562	0.566	0.309	8.27039e-14	CD8_Tpex	Stat5a
Inpp5b1	4.60722e-18	0.654672	0.539	0.274	1.03976e-13	CD8_Tpex	Inpp5b
Ormdl11	5.1374e-18	0.998176	0.45	0.208	1.15941e-13	CD8_Tpex	Ormdl1
Srp142	8.16259e-18	0.620658	0.876	0.656	1.84213e-13	CD8_Tpex	Srp14
Tpt1	9.96978e-18	0.366437	0.988	0.935	2.24998e-13	CD8_Tpex	Tpt1
Trbv21	1.12896e-17	2.16604	0.116	0.025	2.54783e-13	CD8_Tpex	Trbv2
Hilpda2	1.38708e-17	0.739426	0.628	0.371	3.13036e-13	CD8_Tpex	Hilpda
Acot71	1.49699e-17	0.683528	0.671	0.387	3.37842e-13	CD8_Tpex	Acot7
Slc7a11	1.81271e-17	0.964059	0.574	0.332	4.09093e-13	CD8_Tpex	Slc7a1
Ms4a6d	1.8953e-17	0.733444	0.384	0.167	4.2773e-13	CD8_Tpex	Ms4a6d
Tubb62	1.91325e-17	1.34903	0.264	0.098	4.31782e-13	CD8_Tpex	Tubb6
Trim82	2.08755e-17	0.831623	0.457	0.221	4.71119e-13	CD8_Tpex	Trim8
Psma42	2.22054e-17	0.663184	0.814	0.544	5.0113e-13	CD8_Tpex	Psma4
Slc39a14	2.72343e-17	1.34126	0.287	0.112	6.14624e-13	CD8_Tpex	Slc39a14
Havcr21	3.40553e-17	0.9441	0.597	0.353	7.68561e-13	CD8_Tpex	Havcr2
Gtf2e21	3.91892e-17	0.963412	0.442	0.211	8.84423e-13	CD8_Tpex	Gtf2e2
Prkca2	4.21006e-17	0.576398	0.965	0.829	9.50126e-13	CD8_Tpex	Prkca
Myl12a3	4.24399e-17	0.613797	0.899	0.712	9.57784e-13	CD8_Tpex	Myl12a
Hk22	4.24706e-17	0.939835	0.376	0.168	9.58476e-13	CD8_Tpex	Hk2
Abhd122	4.27383e-17	0.824009	0.578	0.321	9.64517e-13	CD8_Tpex	Abhd12
Aprt1	4.47297e-17	0.712666	0.795	0.536	1.00946e-12	CD8_Tpex	Aprt
Tg3	4.86466e-17	0.582486	0.477	0.236	1.09786e-12	CD8_Tpex	Tg
Tmem126a1	4.89943e-17	0.632259	0.698	0.435	1.1057e-12	CD8_Tpex	Tmem126a
Aldoa2	6.25545e-17	0.570568	0.953	0.751	1.41173e-12	CD8_Tpex	Aldoa
Pkm2	6.62173e-17	0.54165	0.922	0.732	1.49439e-12	CD8_Tpex	Pkm
Flnb2	6.78375e-17	1.30853	0.473	0.246	1.53096e-12	CD8_Tpex	Flnb
Il212	7.43649e-17	2.12389	0.109	0.023	1.67827e-12	CD8_Tpex	Il21
Spp11	7.82887e-17	3.33604	0.186	0.059	1.76682e-12	CD8_Tpex	Spp1
Ypel23	9.4684e-17	1.12517	0.267	0.101	2.13683e-12	CD8_Tpex	Ypel2
Tfrc2	1.0552e-16	0.673348	0.469	0.231	2.38139e-12	CD8_Tpex	Tfrc
S100a43	1.22702e-16	0.814805	0.841	0.63	2.76913e-12	CD8_Tpex	S100a4
Arap22	1.30183e-16	0.46337	0.872	0.645	2.93797e-12	CD8_Tpex	Arap2
Lgals12	1.33971e-16	0.544785	0.938	0.745	3.02346e-12	CD8_Tpex	Lgals1
Trac2	1.4741e-16	0.522713	0.961	0.806	3.32674e-12	CD8_Tpex	Trac
Mphosph63	1.50744e-16	0.969967	0.415	0.201	3.40199e-12	CD8_Tpex	Mphosph6
Adarb21	1.60887e-16	2.74243	0.054	0.006	3.63091e-12	CD8_Tpex	Adarb2
Eno12	1.61147e-16	0.693588	0.81	0.57	3.63676e-12	CD8_Tpex	Eno1
4933405E24Rik	1.69454e-16	4.05063	0.031	0.002	3.82423e-12	CD8_Tpex	4933405E24Rik
Ppfibp12	1.70068e-16	1.12075	0.283	0.112	3.83808e-12	CD8_Tpex	Ppfibp1
Pcmt11	1.75677e-16	0.669178	0.69	0.415	3.96468e-12	CD8_Tpex	Pcmt1
Tmsb4x3	1.91306e-16	0.422369	0.996	0.985	4.3174e-12	CD8_Tpex	Tmsb4x
Tmbim11	1.96561e-16	1.09684	0.24	0.086	4.43598e-12	CD8_Tpex	Tmbim1
Tspan311	2.07998e-16	0.969591	0.399	0.191	4.6941e-12	CD8_Tpex	Tspan31
Spn1	2.084e-16	0.611336	0.791	0.523	4.70317e-12	CD8_Tpex	Spn
Klc12	2.16695e-16	0.666682	0.523	0.278	4.89037e-12	CD8_Tpex	Klc1
Tnf1	2.53987e-16	0.887523	0.422	0.203	5.73198e-12	CD8_Tpex	Tnf
Wdr83os1	2.56758e-16	0.706579	0.678	0.411	5.79452e-12	CD8_Tpex	Wdr83os
Abcd3	3.08884e-16	1.76914	0.236	0.087	6.97089e-12	CD8_Tpex	Abcd3
Junb1	3.2622e-16	0.496067	0.973	0.913	7.36213e-12	CD8_Tpex	Junb
Cdh171	3.63122e-16	1.8457	0.074	0.012	8.19493e-12	CD8_Tpex	Cdh17
Ssr42	3.93292e-16	0.591616	0.868	0.63	8.87581e-12	CD8_Tpex	Ssr4
Ap1s22	4.59325e-16	0.6684	0.465	0.231	1.0366e-11	CD8_Tpex	Ap1s2
Il1r23	5.13591e-16	1.40574	0.295	0.122	1.15907e-11	CD8_Tpex	Il1r2
Eif3h1	5.3115e-16	0.46445	0.953	0.793	1.1987e-11	CD8_Tpex	Eif3h
Tbl1x2	5.86443e-16	0.576921	0.713	0.438	1.32349e-11	CD8_Tpex	Tbl1x
Gm171732	6.12115e-16	0.97657	0.329	0.143	1.38142e-11	CD8_Tpex	Gm17173
Nmrk12	6.23745e-16	0.737229	0.5	0.272	1.40767e-11	CD8_Tpex	Nmrk1
Rhoc2	7.27192e-16	1.2671	0.287	0.116	1.64113e-11	CD8_Tpex	Rhoc
Syt112	7.71778e-16	0.760289	0.403	0.189	1.74175e-11	CD8_Tpex	Syt11
Rab11fip13	8.37567e-16	0.744553	0.512	0.276	1.89022e-11	CD8_Tpex	Rab11fip1
Rapgef11	8.62992e-16	0.596148	0.795	0.541	1.9476e-11	CD8_Tpex	Rapgef1
Scyl22	8.75028e-16	0.949904	0.539	0.3	1.97476e-11	CD8_Tpex	Scyl2
Stk241	8.76489e-16	0.593545	0.872	0.627	1.97806e-11	CD8_Tpex	Stk24
Osbpl32	8.89293e-16	0.593753	0.86	0.596	2.00696e-11	CD8_Tpex	Osbpl3
E130308A19Rik2	9.03167e-16	1.08991	0.403	0.197	2.03827e-11	CD8_Tpex	E130308A19Rik
Gm504101	9.24583e-16	2.93351	0.05	0.006	2.0866e-11	CD8_Tpex	Gm50410
Lcp12	9.41402e-16	0.43608	0.969	0.844	2.12456e-11	CD8_Tpex	Lcp1
C430002N11Rik1	9.4796e-16	1.92752	0.097	0.02	2.13936e-11	CD8_Tpex	C430002N11Rik
Hs6st32	9.8733e-16	0.924695	0.136	0.035	2.22821e-11	CD8_Tpex	Hs6st3
Slc25a171	9.9056e-16	1.05161	0.372	0.177	2.2355e-11	CD8_Tpex	Slc25a17
Galnt92	1.05086e-15	1.06212	0.19	0.06	2.37159e-11	CD8_Tpex	Galnt9
Ifi271	1.09283e-15	0.635669	0.787	0.535	2.4663e-11	CD8_Tpex	Ifi27
Mir22hg1	1.1117e-15	1.17946	0.267	0.103	2.50888e-11	CD8_Tpex	Mir22hg
Nfkbiz3	1.13115e-15	0.490307	0.76	0.497	2.55278e-11	CD8_Tpex	Nfkbiz
Mlec1	1.6477e-15	0.680069	0.659	0.397	3.71852e-11	CD8_Tpex	Mlec
Tmem1672	1.8162e-15	0.533433	0.822	0.56	4.09879e-11	CD8_Tpex	Tmem167
Nr4a12	2.14844e-15	0.745321	0.64	0.398	4.84859e-11	CD8_Tpex	Nr4a1
Ap3b12	2.32935e-15	0.757286	0.868	0.659	5.25688e-11	CD8_Tpex	Ap3b1
Twist22	2.59969e-15	1.50896	0.089	0.017	5.86698e-11	CD8_Tpex	Twist2
Ifitm32	2.66098e-15	0.717176	0.667	0.428	6.0053e-11	CD8_Tpex	Ifitm3
Sulf2	2.73076e-15	2.14381	0.128	0.033	6.16279e-11	CD8_Tpex	Sulf2
Foxp41	2.90741e-15	0.695322	0.419	0.205	6.56143e-11	CD8_Tpex	Foxp4
Rab1b2	3.02172e-15	0.836087	0.527	0.288	6.81943e-11	CD8_Tpex	Rab1b
Nf11	3.37366e-15	0.663913	0.597	0.333	7.61367e-11	CD8_Tpex	Nf1
Pebp12	3.42336e-15	0.651316	0.767	0.53	7.72584e-11	CD8_Tpex	Pebp1
Rap1a3	3.54931e-15	0.409086	0.953	0.804	8.01008e-11	CD8_Tpex	Rap1a
Slc5a32	3.92166e-15	1.06816	0.287	0.119	8.85041e-11	CD8_Tpex	Slc5a3
Adipor23	3.96682e-15	0.691382	0.698	0.436	8.95232e-11	CD8_Tpex	Adipor2
Itgb21	5.31365e-15	0.599373	0.872	0.63	1.19918e-10	CD8_Tpex	Itgb2
Pnkd1	5.90362e-15	0.839098	0.492	0.273	1.33233e-10	CD8_Tpex	Pnkd
Tacc22	5.93131e-15	1.115	0.221	0.079	1.33858e-10	CD8_Tpex	Tacc2
Nrn12	7.4761e-15	2.52876	0.167	0.053	1.68721e-10	CD8_Tpex	Nrn1
Ehd2	7.67651e-15	3.36099	0.043	0.004	1.73243e-10	CD8_Tpex	Ehd2
Shtn1	8.73512e-15	2.3647	0.093	0.019	1.97134e-10	CD8_Tpex	Shtn1
Slc12a22	8.85843e-15	2.68459	0.205	0.075	1.99917e-10	CD8_Tpex	Slc12a2
Gtdc11	9.02676e-15	0.993898	0.729	0.513	2.03716e-10	CD8_Tpex	Gtdc1
Dgkz2	9.69701e-15	0.552175	0.69	0.426	2.18842e-10	CD8_Tpex	Dgkz
Mif2	1.05845e-14	0.621091	0.853	0.644	2.38871e-10	CD8_Tpex	Mif
Cetn41	1.08835e-14	2.03135	0.112	0.027	2.45618e-10	CD8_Tpex	Cetn4
St6galnac6	1.135e-14	1.07445	0.186	0.061	2.56148e-10	CD8_Tpex	St6galnac6
Pofut2	1.14416e-14	1.06172	0.314	0.139	2.58213e-10	CD8_Tpex	Pofut2
Gabarapl11	1.20232e-14	1.06512	0.318	0.141	2.71339e-10	CD8_Tpex	Gabarapl1
Lxn2	1.21247e-14	0.975129	0.395	0.198	2.7363e-10	CD8_Tpex	Lxn
Cd63	1.25812e-14	0.570181	0.837	0.612	2.83932e-10	CD8_Tpex	Cd6
Zdhhc22	1.27348e-14	0.644943	0.477	0.247	2.87399e-10	CD8_Tpex	Zdhhc2
Polr2k1	1.28716e-14	0.670798	0.609	0.358	2.90486e-10	CD8_Tpex	Polr2k
Jazf12	1.29382e-14	1.25278	0.434	0.238	2.9199e-10	CD8_Tpex	Jazf1
Rnf19a2	1.31013e-14	0.439364	0.767	0.5	2.95671e-10	CD8_Tpex	Rnf19a
Slc25a31	1.31182e-14	0.407912	0.953	0.777	2.9605e-10	CD8_Tpex	Slc25a3
Cst72	1.3939e-14	0.565817	0.736	0.459	3.14576e-10	CD8_Tpex	Cst7
Slc25a41	1.45483e-14	0.558632	0.791	0.544	3.28326e-10	CD8_Tpex	Slc25a4
4930554G24Rik	1.48054e-14	3.008	0.031	0.002	3.34129e-10	CD8_Tpex	4930554G24Rik
Tead11	1.48768e-14	2.86101	0.054	0.007	3.3574e-10	CD8_Tpex	Tead1
Hacd21	1.60589e-14	0.821743	0.465	0.244	3.62416e-10	CD8_Tpex	Hacd2
Galm3	1.65626e-14	0.860729	0.329	0.148	3.73786e-10	CD8_Tpex	Galm
Slc15a32	1.68918e-14	1.05846	0.291	0.122	3.81213e-10	CD8_Tpex	Slc15a3
Slc2a11	1.73094e-14	0.468532	0.601	0.332	3.90638e-10	CD8_Tpex	Slc2a1
Metap22	1.75792e-14	0.555545	0.733	0.461	3.96726e-10	CD8_Tpex	Metap2
Hccs2	1.92093e-14	1.04495	0.345	0.16	4.33516e-10	CD8_Tpex	Hccs
Dap1	1.97765e-14	0.761583	0.651	0.411	4.46315e-10	CD8_Tpex	Dap
Arl4d	2.06876e-14	2.07652	0.101	0.023	4.66878e-10	CD8_Tpex	Arl4d
Dad11	2.16119e-14	0.418696	0.942	0.75	4.87737e-10	CD8_Tpex	Dad1
Prelid12	2.23391e-14	0.546508	0.822	0.577	5.04148e-10	CD8_Tpex	Prelid1
Smarca51	2.27211e-14	0.499408	0.868	0.663	5.1277e-10	CD8_Tpex	Smarca5
Irf42	2.31055e-14	0.95915	0.388	0.191	5.21446e-10	CD8_Tpex	Irf4
Spag9	2.31297e-14	0.436772	0.907	0.708	5.21991e-10	CD8_Tpex	Spag9
Higd1a2	2.38092e-14	0.519527	0.795	0.535	5.37325e-10	CD8_Tpex	Higd1a
Ndufa112	2.38777e-14	0.611316	0.752	0.516	5.38872e-10	CD8_Tpex	Ndufa11
Gm137081	2.4641e-14	0.877827	0.256	0.102	5.56099e-10	CD8_Tpex	Gm13708
Klrd12	2.6615e-14	0.9219	0.74	0.518	6.00647e-10	CD8_Tpex	Klrd1
Slc29a31	2.78451e-14	1.12853	0.252	0.1	6.28407e-10	CD8_Tpex	Slc29a3
Siglecf1	2.79663e-14	2.87708	0.062	0.009	6.31143e-10	CD8_Tpex	Siglecf
Stx63	2.80283e-14	0.709694	0.566	0.345	6.32542e-10	CD8_Tpex	Stx6
Fyttd1	3.29619e-14	0.610576	0.465	0.238	7.43884e-10	CD8_Tpex	Fyttd1
4930535E02Rik	3.32729e-14	3.80395	0.035	0.003	7.50902e-10	CD8_Tpex	4930535E02Rik
Zfp827	3.38935e-14	0.550385	0.457	0.233	7.64909e-10	CD8_Tpex	Zfp827
Gm35507	3.44718e-14	3.09139	0.035	0.003	7.7796e-10	CD8_Tpex	Gm35507
Ybx11	4.26186e-14	0.445432	0.942	0.773	9.61816e-10	CD8_Tpex	Ybx1
Ube2a2	4.43243e-14	0.709843	0.64	0.394	1.00031e-09	CD8_Tpex	Ube2a
Ext12	4.48381e-14	0.272146	0.682	0.412	1.01191e-09	CD8_Tpex	Ext1
Romo11	4.57823e-14	0.676085	0.651	0.416	1.03322e-09	CD8_Tpex	Romo1
Tmem38b	4.74929e-14	1.12949	0.233	0.088	1.07182e-09	CD8_Tpex	Tmem38b
Casp42	5.04878e-14	0.420913	0.5	0.263	1.13941e-09	CD8_Tpex	Casp4
Gm1561	5.20088e-14	1.29399	0.194	0.067	1.17373e-09	CD8_Tpex	Gm156
Lactb	5.37554e-14	0.967965	0.368	0.181	1.21315e-09	CD8_Tpex	Lactb
Mpc11	5.71688e-14	0.660984	0.647	0.417	1.29019e-09	CD8_Tpex	Mpc1
Tle31	5.80311e-14	0.795011	0.504	0.281	1.30965e-09	CD8_Tpex	Tle3
Gm202752	5.8553e-14	0.397132	0.764	0.509	1.32142e-09	CD8_Tpex	Gm20275
Hk11	5.91011e-14	0.650836	0.647	0.396	1.33379e-09	CD8_Tpex	Hk1
Hnrnpll3	5.9605e-14	0.604127	0.663	0.422	1.34516e-09	CD8_Tpex	Hnrnpll
Ajuba1	6.03727e-14	2.3726	0.062	0.01	1.36249e-09	CD8_Tpex	Ajuba
Rab3ip1	6.80165e-14	0.727221	0.516	0.29	1.535e-09	CD8_Tpex	Rab3ip
Ndufs62	7.15795e-14	0.636121	0.698	0.442	1.61541e-09	CD8_Tpex	Ndufs6
Ptpn14	7.69067e-14	0.436137	0.915	0.722	1.73563e-09	CD8_Tpex	Ptpn1
Chd41	7.91468e-14	0.521364	0.876	0.694	1.78619e-09	CD8_Tpex	Chd4
Mlf22	8.22008e-14	0.749705	0.535	0.311	1.85511e-09	CD8_Tpex	Mlf2
Kras1	9.00424e-14	0.494996	0.775	0.546	2.03208e-09	CD8_Tpex	Kras
Traf5	9.37909e-14	0.676406	0.574	0.338	2.11667e-09	CD8_Tpex	Traf5
Dynll12	9.70427e-14	0.543654	0.899	0.665	2.19006e-09	CD8_Tpex	Dynll1
Gm27162	9.80106e-14	1.51137	0.19	0.067	2.2119e-09	CD8_Tpex	Gm27162
Ralyl2	9.84033e-14	2.88567	0.066	0.011	2.22077e-09	CD8_Tpex	Ralyl
Tprg	9.84348e-14	3.06212	0.031	0.002	2.22148e-09	CD8_Tpex	Tprg
Ctsb2	1.02022e-13	0.469771	0.798	0.551	2.30243e-09	CD8_Tpex	Ctsb
Atp6v0c1	1.10024e-13	0.493184	0.86	0.642	2.48302e-09	CD8_Tpex	Atp6v0c
Calm32	1.15639e-13	0.587371	0.798	0.541	2.60974e-09	CD8_Tpex	Calm3
Ssr22	1.1666e-13	0.647066	0.62	0.37	2.63279e-09	CD8_Tpex	Ssr2
B4galnt12	1.17572e-13	0.686895	0.736	0.532	2.65337e-09	CD8_Tpex	B4galnt1
Cox5a2	1.23599e-13	0.480035	0.907	0.712	2.78938e-09	CD8_Tpex	Cox5a
Atp5j3	1.27061e-13	0.507059	0.888	0.697	2.86752e-09	CD8_Tpex	Atp5j
Il18r11	1.29284e-13	0.484143	0.826	0.599	2.91767e-09	CD8_Tpex	Il18r1
Sphk1	1.40223e-13	4.17878	0.023	0.001	3.16454e-09	CD8_Tpex	Sphk1
Tes1	1.4924e-13	0.480242	0.826	0.576	3.36805e-09	CD8_Tpex	Tes
Dynlrb12	1.51577e-13	0.536808	0.748	0.492	3.42079e-09	CD8_Tpex	Dynlrb1
Ppia2	1.55645e-13	0.323627	0.973	0.886	3.5126e-09	CD8_Tpex	Ppia
Mrps331	1.65189e-13	0.644113	0.651	0.419	3.72798e-09	CD8_Tpex	Mrps33
Atf31	1.68256e-13	1.22879	0.298	0.136	3.79721e-09	CD8_Tpex	Atf3
Itm2c3	1.68962e-13	0.640307	0.678	0.441	3.81313e-09	CD8_Tpex	Itm2c
Cisd21	1.7086e-13	0.458143	0.69	0.43	3.85598e-09	CD8_Tpex	Cisd2
Arf62	1.83057e-13	0.671289	0.674	0.446	4.13124e-09	CD8_Tpex	Arf6
Tagap	1.85511e-13	0.875584	0.376	0.185	4.18662e-09	CD8_Tpex	Tagap
Ankrd392	1.88775e-13	0.978981	0.314	0.145	4.26028e-09	CD8_Tpex	Ankrd39
Tusc3	1.91555e-13	0.577974	0.543	0.307	4.323e-09	CD8_Tpex	Tusc3
Gramd1b2	2.07228e-13	1.01745	0.729	0.534	4.67673e-09	CD8_Tpex	Gramd1b
Fxyd53	2.11254e-13	0.383422	0.969	0.882	4.76759e-09	CD8_Tpex	Fxyd5
Cox7c2	2.2411e-13	0.388913	0.95	0.797	5.05772e-09	CD8_Tpex	Cox7c
Ssh12	2.28555e-13	0.658894	0.411	0.209	5.15803e-09	CD8_Tpex	Ssh1
Capns12	2.29513e-13	0.506022	0.818	0.595	5.17965e-09	CD8_Tpex	Capns1
Stk261	2.37923e-13	0.581709	0.566	0.325	5.36945e-09	CD8_Tpex	Stk26
Myl63	2.41578e-13	0.445424	0.973	0.858	5.45194e-09	CD8_Tpex	Myl6
Cks22	2.43335e-13	0.558101	0.504	0.275	5.49158e-09	CD8_Tpex	Cks2
Ddt1	2.66098e-13	0.724666	0.593	0.368	6.00531e-09	CD8_Tpex	Ddt
Itm2a	2.78119e-13	1.43141	0.248	0.104	6.27659e-09	CD8_Tpex	Itm2a
Erg282	2.86889e-13	0.614849	0.535	0.302	6.47452e-09	CD8_Tpex	Erg28
Psmb61	2.87919e-13	0.556148	0.771	0.52	6.49775e-09	CD8_Tpex	Psmb6
C2cd4b1	3.00733e-13	2.51179	0.081	0.017	6.78694e-09	CD8_Tpex	C2cd4b
1700111E14Rik2	3.04028e-13	1.74076	0.074	0.014	6.86131e-09	CD8_Tpex	1700111E14Rik
Sin3b2	3.73899e-13	0.526293	0.764	0.515	8.43815e-09	CD8_Tpex	Sin3b
Stard101	3.88533e-13	1.19442	0.225	0.088	8.76841e-09	CD8_Tpex	Stard10
Bach22	3.89164e-13	0.706084	0.69	0.455	8.78266e-09	CD8_Tpex	Bach2
Gm375292	4.56457e-13	0.91478	0.298	0.134	1.03013e-08	CD8_Tpex	Gm37529
Galnt31	5.63587e-13	0.852239	0.341	0.165	1.2719e-08	CD8_Tpex	Galnt3
Acsl51	5.67249e-13	0.51289	0.527	0.294	1.28017e-08	CD8_Tpex	Acsl5
Mapre2	5.9189e-13	0.283398	0.647	0.391	1.33578e-08	CD8_Tpex	Mapre2
Fam214b1	5.97441e-13	0.950036	0.182	0.063	1.34831e-08	CD8_Tpex	Fam214b
Bmpr23	6.24689e-13	0.838356	0.353	0.171	1.4098e-08	CD8_Tpex	Bmpr2
Tnip32	6.95597e-13	1.19567	0.236	0.097	1.56982e-08	CD8_Tpex	Tnip3
Rrbp11	6.99335e-13	0.501795	0.779	0.546	1.57826e-08	CD8_Tpex	Rrbp1
Pdcd1lg21	7.15229e-13	0.635662	0.558	0.332	1.61413e-08	CD8_Tpex	Pdcd1lg2
Xkr61	7.55681e-13	1.10729	0.14	0.042	1.70542e-08	CD8_Tpex	Xkr6
Batf3	7.9741e-13	0.602428	0.624	0.393	1.7996e-08	CD8_Tpex	Batf
Gm19519	8.40371e-13	5.81572	0.016	0	1.89655e-08	CD8_Tpex	Gm19519
Atp6v1f2	8.56321e-13	0.446279	0.895	0.66	1.93255e-08	CD8_Tpex	Atp6v1f
Ints42	9.01413e-13	1.14255	0.337	0.164	2.03431e-08	CD8_Tpex	Ints4
Slc1a5	9.29604e-13	0.446298	0.667	0.419	2.09793e-08	CD8_Tpex	Slc1a5
Siva11	9.385e-13	0.749815	0.426	0.225	2.11801e-08	CD8_Tpex	Siva1
Gpd21	9.71491e-13	0.587859	0.492	0.278	2.19246e-08	CD8_Tpex	Gpd2
Plxdc2	1.01474e-12	1.05033	0.306	0.142	2.29006e-08	CD8_Tpex	Plxdc2
Mapkapk32	1.15752e-12	0.467241	0.779	0.545	2.61229e-08	CD8_Tpex	Mapkapk3
Sec61g2	1.21469e-12	0.472857	0.907	0.702	2.74132e-08	CD8_Tpex	Sec61g
Ran2	1.22747e-12	0.399123	0.849	0.635	2.77016e-08	CD8_Tpex	Ran
Penk3	1.26418e-12	1.89274	0.163	0.056	2.853e-08	CD8_Tpex	Penk
Stfa31	1.28113e-12	3.61633	0.039	0.004	2.89126e-08	CD8_Tpex	Stfa3
Il21r1	1.3484e-12	0.65605	0.822	0.636	3.04307e-08	CD8_Tpex	Il21r
Arpc1b2	1.46123e-12	0.381926	0.957	0.829	3.2977e-08	CD8_Tpex	Arpc1b
Tmem1602	1.58974e-12	0.53331	0.76	0.53	3.58772e-08	CD8_Tpex	Tmem160
Gch11	1.62096e-12	0.481892	0.748	0.494	3.65819e-08	CD8_Tpex	Gch1
Calm12	1.66201e-12	0.405441	0.957	0.846	3.75082e-08	CD8_Tpex	Calm1
Gm33728	1.83856e-12	3.84017	0.023	0.001	4.14927e-08	CD8_Tpex	Gm33728
2700097O09Rik1	1.87343e-12	0.916288	0.279	0.126	4.22796e-08	CD8_Tpex	2700097O09Rik
Itgav2	1.89468e-12	0.374489	0.915	0.683	4.27592e-08	CD8_Tpex	Itgav
4930459C07Rik	1.90951e-12	2.6815	0.023	0.001	4.30939e-08	CD8_Tpex	4930459C07Rik
Dnajc121	1.92664e-12	1.41848	0.143	0.046	4.34804e-08	CD8_Tpex	Dnajc12
Sirt21	2.01398e-12	0.473381	0.593	0.359	4.54515e-08	CD8_Tpex	Sirt2
Jund2	2.0189e-12	0.523096	0.961	0.852	4.55625e-08	CD8_Tpex	Jund
Eef1g1	2.08221e-12	0.445481	0.919	0.734	4.69913e-08	CD8_Tpex	Eef1g
Cope2	2.09367e-12	0.468065	0.713	0.46	4.72501e-08	CD8_Tpex	Cope
Sestd12	2.20844e-12	0.983323	0.171	0.059	4.98402e-08	CD8_Tpex	Sestd1
Txndc172	2.34896e-12	0.53368	0.705	0.467	5.30113e-08	CD8_Tpex	Txndc17
Kdelr22	2.52232e-12	0.625851	0.554	0.327	5.69237e-08	CD8_Tpex	Kdelr2
Esd2	2.73041e-12	0.524002	0.771	0.532	6.16199e-08	CD8_Tpex	Esd
Slco4a11	2.74052e-12	1.90548	0.089	0.021	6.18481e-08	CD8_Tpex	Slco4a1
Fgf22	2.75389e-12	1.84838	0.074	0.015	6.21497e-08	CD8_Tpex	Fgf2
1110008P14Rik2	2.92122e-12	0.493252	0.612	0.361	6.59262e-08	CD8_Tpex	1110008P14Rik
Cdc14a3	3.02538e-12	0.53606	0.647	0.406	6.82768e-08	CD8_Tpex	Cdc14a
Lgals32	3.22894e-12	0.689691	0.643	0.405	7.28708e-08	CD8_Tpex	Lgals3
Tnfsf92	3.24474e-12	1.20405	0.19	0.071	7.32274e-08	CD8_Tpex	Tnfsf9
Ndufc11	3.26422e-12	0.498637	0.651	0.412	7.36668e-08	CD8_Tpex	Ndufc1
Ghitm2	3.3817e-12	0.517174	0.698	0.479	7.63181e-08	CD8_Tpex	Ghitm
Ubr51	3.40476e-12	0.382058	0.814	0.554	7.68387e-08	CD8_Tpex	Ubr5
Midn1	3.61732e-12	0.655557	0.469	0.266	8.16358e-08	CD8_Tpex	Midn
Trav14-3	4.05459e-12	3.01308	0.043	0.005	9.15041e-08	CD8_Tpex	Trav14-3
Tmem2631	4.22872e-12	0.827232	0.31	0.147	9.54338e-08	CD8_Tpex	Tmem263
Kcnk5	4.3589e-12	0.927459	0.256	0.112	9.83717e-08	CD8_Tpex	Kcnk5
Areg1	4.52481e-12	1.33061	0.248	0.109	1.02116e-07	CD8_Tpex	Areg
Psmb52	4.5826e-12	0.503446	0.775	0.534	1.0342e-07	CD8_Tpex	Psmb5
Smpdl3b1	4.73953e-12	0.860174	0.213	0.084	1.06962e-07	CD8_Tpex	Smpdl3b
Nenf2	4.93522e-12	0.9391	0.322	0.157	1.11378e-07	CD8_Tpex	Nenf
Stoml22	5.22456e-12	0.700228	0.411	0.217	1.17908e-07	CD8_Tpex	Stoml2
Pin12	5.32812e-12	0.690128	0.477	0.271	1.20245e-07	CD8_Tpex	Pin1
Cacybp2	5.40919e-12	0.586234	0.651	0.407	1.22075e-07	CD8_Tpex	Cacybp
Coq92	5.47142e-12	0.879117	0.26	0.114	1.23479e-07	CD8_Tpex	Coq9
F730043M19Rik1	5.74631e-12	0.434798	0.527	0.305	1.29683e-07	CD8_Tpex	F730043M19Rik
Ech12	6.07532e-12	0.57139	0.752	0.517	1.37108e-07	CD8_Tpex	Ech1
Ttc39c2	6.07888e-12	0.233072	0.721	0.464	1.37188e-07	CD8_Tpex	Ttc39c
Pfkl2	6.52432e-12	0.502857	0.519	0.304	1.47241e-07	CD8_Tpex	Pfkl
Sdcbp21	6.55307e-12	0.720394	0.477	0.272	1.4789e-07	CD8_Tpex	Sdcbp2
Angptl4	6.6397e-12	2.157	0.081	0.018	1.49845e-07	CD8_Tpex	Angptl4
Dusp162	7.09544e-12	0.583515	0.442	0.245	1.6013e-07	CD8_Tpex	Dusp16
Ndufab12	7.55287e-12	0.533302	0.69	0.438	1.70453e-07	CD8_Tpex	Ndufab1
Asnsd11	7.76439e-12	0.689293	0.484	0.279	1.75227e-07	CD8_Tpex	Asnsd1
Slc16a31	7.86302e-12	0.49759	0.329	0.157	1.77453e-07	CD8_Tpex	Slc16a3
Slc22a153	7.91443e-12	0.694584	0.442	0.244	1.78613e-07	CD8_Tpex	Slc22a15
Ube2n1	8.87745e-12	0.520851	0.721	0.501	2.00346e-07	CD8_Tpex	Ube2n
Cox202	9.34224e-12	0.529929	0.636	0.4	2.10836e-07	CD8_Tpex	Cox20
Chmp52	9.49243e-12	0.679856	0.585	0.364	2.14225e-07	CD8_Tpex	Chmp5
Gm128401	9.56981e-12	0.837981	0.407	0.219	2.15971e-07	CD8_Tpex	Gm12840
Aamdc	9.90308e-12	1.02501	0.318	0.155	2.23493e-07	CD8_Tpex	Aamdc
Dnajc131	1.03111e-11	0.499111	0.581	0.364	2.32702e-07	CD8_Tpex	Dnajc13
Akr1b8	1.03544e-11	1.8028	0.054	0.009	2.33679e-07	CD8_Tpex	Akr1b8
Rhbdf21	1.04554e-11	0.974709	0.213	0.086	2.35957e-07	CD8_Tpex	Rhbdf2
Dut1	1.0464e-11	0.7286	0.597	0.389	2.36151e-07	CD8_Tpex	Dut
Capsl1	1.06034e-11	1.80947	0.089	0.022	2.39297e-07	CD8_Tpex	Capsl
Dctn32	1.11694e-11	0.565447	0.702	0.477	2.5207e-07	CD8_Tpex	Dctn3
Ywhag1	1.15244e-11	0.470612	0.543	0.322	2.60084e-07	CD8_Tpex	Ywhag
Ly751	1.15385e-11	0.837834	0.574	0.367	2.60401e-07	CD8_Tpex	Ly75
Lhfpl2	1.16446e-11	1.53341	0.093	0.023	2.62795e-07	CD8_Tpex	Lhfpl2
Rhof1	1.20322e-11	0.52032	0.64	0.41	2.71543e-07	CD8_Tpex	Rhof
4930549P19Rik1	1.28036e-11	1.61761	0.12	0.036	2.88952e-07	CD8_Tpex	4930549P19Rik
Tfg	1.30607e-11	0.64207	0.477	0.268	2.94755e-07	CD8_Tpex	Tfg
Bcl2l16	1.34872e-11	0.665231	0.554	0.358	3.0438e-07	CD8_Tpex	Bcl2l1
Clcf1	1.3611e-11	0.877269	0.229	0.095	3.07174e-07	CD8_Tpex	Clcf1
Id22	1.4269e-11	0.577893	0.86	0.678	3.22022e-07	CD8_Tpex	Id2
Lrmp2	1.44557e-11	0.528218	0.651	0.415	3.26235e-07	CD8_Tpex	Lrmp
Metap12	1.47364e-11	0.721165	0.353	0.18	3.3257e-07	CD8_Tpex	Metap1
Pdap12	1.50042e-11	0.52004	0.667	0.411	3.38614e-07	CD8_Tpex	Pdap1
Rbm471	1.56448e-11	1.03229	0.291	0.138	3.53072e-07	CD8_Tpex	Rbm47
Btla2	1.56593e-11	0.448307	0.372	0.189	3.53399e-07	CD8_Tpex	Btla
Tmem2562	1.56655e-11	0.565804	0.585	0.368	3.53539e-07	CD8_Tpex	Tmem256
Cd2472	1.58957e-11	0.372023	0.95	0.804	3.58734e-07	CD8_Tpex	Cd247
Gdi23	1.67704e-11	0.457833	0.922	0.735	3.78475e-07	CD8_Tpex	Gdi2
Gabarapl22	1.71375e-11	0.418399	0.837	0.608	3.8676e-07	CD8_Tpex	Gabarapl2
Reep52	1.76316e-11	0.38611	0.872	0.637	3.9791e-07	CD8_Tpex	Reep5
Polr2g2	1.82454e-11	0.549847	0.605	0.385	4.11762e-07	CD8_Tpex	Polr2g
Gm201391	1.95749e-11	0.959281	0.229	0.096	4.41766e-07	CD8_Tpex	Gm20139
Utp112	1.98767e-11	0.597071	0.55	0.335	4.48578e-07	CD8_Tpex	Utp11
Ift202	1.99322e-11	0.54846	0.589	0.364	4.49829e-07	CD8_Tpex	Ift20
Slc23a21	2.01779e-11	0.39775	0.407	0.216	4.55375e-07	CD8_Tpex	Slc23a2
Gm457161	2.08048e-11	0.743555	0.345	0.173	4.69523e-07	CD8_Tpex	Gm45716
Casp13	2.1017e-11	0.590976	0.399	0.211	4.74311e-07	CD8_Tpex	Casp1
Acot92	2.10612e-11	0.478536	0.55	0.32	4.75309e-07	CD8_Tpex	Acot9
Stk38l	2.13216e-11	0.800583	0.302	0.147	4.81185e-07	CD8_Tpex	Stk38l
Hdac12	2.16685e-11	0.476428	0.752	0.512	4.89014e-07	CD8_Tpex	Hdac1
Serpind11	2.3676e-11	2.02341	0.043	0.006	5.34321e-07	CD8_Tpex	Serpind1
Csdc2	2.3729e-11	2.91046	0.035	0.004	5.35517e-07	CD8_Tpex	Csdc2
Ier3ip12	2.37896e-11	0.47097	0.721	0.476	5.36884e-07	CD8_Tpex	Ier3ip1
Tsen21	2.44601e-11	1.25218	0.174	0.065	5.52015e-07	CD8_Tpex	Tsen2
Cyth42	2.4646e-11	0.50799	0.771	0.579	5.56211e-07	CD8_Tpex	Cyth4
Cd56	2.47632e-11	0.527296	0.802	0.585	5.58856e-07	CD8_Tpex	Cd5
Mrpl202	2.49636e-11	0.492329	0.647	0.417	5.63378e-07	CD8_Tpex	Mrpl20
Tmem2582	2.50402e-11	0.476738	0.756	0.527	5.65107e-07	CD8_Tpex	Tmem258
Lpcat41	2.50417e-11	1.00951	0.221	0.092	5.65142e-07	CD8_Tpex	Lpcat4
Rassf5	2.57644e-11	0.601131	0.667	0.44	5.81451e-07	CD8_Tpex	Rassf5
Fyn2	2.60031e-11	0.362446	0.977	0.866	5.86839e-07	CD8_Tpex	Fyn
Rps27l2	2.66261e-11	0.498358	0.736	0.507	6.00898e-07	CD8_Tpex	Rps27l
Prnp2	2.6954e-11	1.06921	0.151	0.052	6.08298e-07	CD8_Tpex	Prnp
Mpzl21	2.81889e-11	2.0329	0.054	0.009	6.36168e-07	CD8_Tpex	Mpzl2
Cstb1	2.99551e-11	0.399189	0.659	0.418	6.76027e-07	CD8_Tpex	Cstb
Ube2m2	3.01033e-11	0.601782	0.616	0.397	6.79371e-07	CD8_Tpex	Ube2m
Cox7b2	3.05141e-11	0.429033	0.864	0.671	6.88642e-07	CD8_Tpex	Cox7b
Mff1	3.34794e-11	0.636647	0.55	0.333	7.55562e-07	CD8_Tpex	Mff
Pus10	3.40928e-11	0.767729	0.302	0.147	7.69405e-07	CD8_Tpex	Pus10
Scp21	3.45604e-11	0.492063	0.756	0.512	7.7996e-07	CD8_Tpex	Scp2
4932411K12Rik	3.46636e-11	7.51296	0.012	0	7.82288e-07	CD8_Tpex	4932411K12Rik
Ugt1a9	3.46636e-11	5.57632	0.012	0	7.82288e-07	CD8_Tpex	Ugt1a9
Gm32688	3.46636e-11	5.59763	0.012	0	7.82288e-07	CD8_Tpex	Gm32688
Actbl2	3.46636e-11	5.47737	0.012	0	7.82288e-07	CD8_Tpex	Actbl2
Snrpa12	3.71711e-11	0.521187	0.535	0.314	8.38878e-07	CD8_Tpex	Snrpa1
Gm473921	3.80322e-11	1.53617	0.128	0.041	8.5831e-07	CD8_Tpex	Gm47392
Grcc101	3.85778e-11	0.429104	0.884	0.688	8.70624e-07	CD8_Tpex	Grcc10
Hagh	4.00934e-11	0.705728	0.318	0.157	9.04828e-07	CD8_Tpex	Hagh
Edf12	4.03453e-11	0.428469	0.868	0.666	9.10512e-07	CD8_Tpex	Edf1
Psma32	4.0403e-11	0.414791	0.899	0.687	9.11816e-07	CD8_Tpex	Psma3
Atp6v0e2	4.17682e-11	0.473597	0.845	0.656	9.42625e-07	CD8_Tpex	Atp6v0e
Adora2a1	4.56533e-11	0.600763	0.372	0.196	1.0303e-06	CD8_Tpex	Adora2a
Sv2c1	4.57375e-11	0.497199	0.43	0.239	1.0322e-06	CD8_Tpex	Sv2c
Vps292	4.63352e-11	0.482912	0.671	0.427	1.04569e-06	CD8_Tpex	Vps29
Fam124b1	4.66648e-11	1.64742	0.116	0.035	1.05313e-06	CD8_Tpex	Fam124b
Farsb1	4.73287e-11	0.605873	0.391	0.209	1.06811e-06	CD8_Tpex	Farsb
Nt5dc11	4.86758e-11	0.443894	0.702	0.464	1.09852e-06	CD8_Tpex	Nt5dc1
Psmc22	5.43715e-11	0.465139	0.628	0.392	1.22706e-06	CD8_Tpex	Psmc2
Gls21	5.44919e-11	1.71031	0.074	0.016	1.22977e-06	CD8_Tpex	Gls2
0610040F04Rik1	5.55799e-11	1.45825	0.089	0.022	1.25433e-06	CD8_Tpex	0610040F04Rik
Cops62	5.73619e-11	0.643277	0.574	0.358	1.29454e-06	CD8_Tpex	Cops6
1700030E10Rik	6.04252e-11	5.93857	0.016	0.001	1.36368e-06	CD8_Tpex	1700030E10Rik
Taf101	6.17608e-11	0.415158	0.857	0.633	1.39382e-06	CD8_Tpex	Taf10
Pomp2	6.45577e-11	0.442812	0.841	0.62	1.45694e-06	CD8_Tpex	Pomp
Uqcc21	6.50266e-11	0.490779	0.667	0.426	1.46752e-06	CD8_Tpex	Uqcc2
Mdh22	6.64862e-11	0.500023	0.806	0.579	1.50046e-06	CD8_Tpex	Mdh2
Pxmp22	6.70807e-11	1.47024	0.14	0.047	1.51388e-06	CD8_Tpex	Pxmp2
Srxn11	6.73178e-11	1.23289	0.14	0.047	1.51923e-06	CD8_Tpex	Srxn1
Wbp41	7.32937e-11	0.475797	0.566	0.348	1.65409e-06	CD8_Tpex	Wbp4
P4hb1	8.03791e-11	0.435472	0.554	0.339	1.814e-06	CD8_Tpex	P4hb
Ndufs52	8.71191e-11	0.469767	0.709	0.482	1.9661e-06	CD8_Tpex	Ndufs5
Hsd17b121	8.80872e-11	0.529019	0.519	0.309	1.98795e-06	CD8_Tpex	Hsd17b12
Psme21	8.99954e-11	0.410149	0.884	0.708	2.03102e-06	CD8_Tpex	Psme2
Eif3b1	9.23489e-11	0.602055	0.523	0.318	2.08413e-06	CD8_Tpex	Eif3b
2310001H17Rik2	9.72863e-11	0.568998	0.5	0.289	2.19556e-06	CD8_Tpex	2310001H17Rik
Psmc52	9.90519e-11	0.525758	0.628	0.406	2.2354e-06	CD8_Tpex	Psmc5
Cox7a21	9.93824e-11	0.425277	0.872	0.684	2.24286e-06	CD8_Tpex	Cox7a2
Cnih41	1.0123e-10	0.522433	0.492	0.288	2.28456e-06	CD8_Tpex	Cnih4
Zbtb381	1.0175e-10	0.413995	0.616	0.388	2.29629e-06	CD8_Tpex	Zbtb38
St6galnac32	1.02372e-10	0.490129	0.837	0.612	2.31034e-06	CD8_Tpex	St6galnac3
Sat12	1.03757e-10	0.410193	0.76	0.517	2.34158e-06	CD8_Tpex	Sat1
Gtpbp4	1.10725e-10	0.538784	0.531	0.331	2.49884e-06	CD8_Tpex	Gtpbp4
Slc6a61	1.14713e-10	0.357529	0.566	0.343	2.58884e-06	CD8_Tpex	Slc6a6
Chrna1os1	1.16671e-10	2.44952	0.047	0.007	2.63302e-06	CD8_Tpex	Chrna1os
Ier31	1.19691e-10	0.688493	0.267	0.125	2.70118e-06	CD8_Tpex	Ier3
Ndufa122	1.20062e-10	0.501882	0.659	0.429	2.70956e-06	CD8_Tpex	Ndufa12
Tram11	1.23689e-10	0.414513	0.771	0.52	2.79142e-06	CD8_Tpex	Tram1
Il12rb21	1.24418e-10	0.742664	0.643	0.454	2.80786e-06	CD8_Tpex	Il12rb2
Otud7b1	1.28562e-10	0.33316	0.477	0.267	2.90139e-06	CD8_Tpex	Otud7b
Tnfsf13b2	1.29066e-10	1.54451	0.132	0.044	2.91277e-06	CD8_Tpex	Tnfsf13b
Maged2	1.36817e-10	1.51312	0.085	0.022	3.08769e-06	CD8_Tpex	Maged2
Acp12	1.37388e-10	0.564286	0.535	0.326	3.10058e-06	CD8_Tpex	Acp1
Lrrfip22	1.37962e-10	0.418169	0.543	0.331	3.11352e-06	CD8_Tpex	Lrrfip2
Srgn1	1.4207e-10	0.314501	0.981	0.924	3.20623e-06	CD8_Tpex	Srgn
Yipf32	1.45824e-10	0.607477	0.473	0.28	3.29095e-06	CD8_Tpex	Yipf3
Bag12	1.5148e-10	0.493323	0.775	0.554	3.4186e-06	CD8_Tpex	Bag1
Alkbh5	1.52556e-10	0.375671	0.593	0.365	3.44287e-06	CD8_Tpex	Alkbh5
Hspa51	1.52847e-10	0.351341	0.938	0.786	3.44946e-06	CD8_Tpex	Hspa5
Ndufc22	1.66389e-10	0.5001	0.686	0.477	3.75506e-06	CD8_Tpex	Ndufc2
Ndufs82	1.68228e-10	0.600485	0.562	0.352	3.79657e-06	CD8_Tpex	Ndufs8
Kif13b1	1.72615e-10	0.486791	0.705	0.475	3.89558e-06	CD8_Tpex	Kif13b
Scg21	1.79177e-10	0.931016	0.035	0.004	4.04367e-06	CD8_Tpex	Scg2
Sec31a2	1.81738e-10	0.544796	0.585	0.364	4.10147e-06	CD8_Tpex	Sec31a
Med141	1.87226e-10	0.427808	0.76	0.517	4.22532e-06	CD8_Tpex	Med14
Bace22	1.89594e-10	2.17899	0.05	0.009	4.27876e-06	CD8_Tpex	Bace2
Pfn12	1.90258e-10	0.307238	0.961	0.878	4.29374e-06	CD8_Tpex	Pfn1
Tcp11	2.00208e-10	0.504557	0.667	0.456	4.51829e-06	CD8_Tpex	Tcp1
Sec131	2.00434e-10	0.57284	0.465	0.268	4.52339e-06	CD8_Tpex	Sec13
Nucb12	2.01307e-10	0.417458	0.678	0.431	4.54309e-06	CD8_Tpex	Nucb1
Vdac12	2.03674e-10	0.505057	0.55	0.343	4.59651e-06	CD8_Tpex	Vdac1
Morn3	2.111e-10	1.13992	0.074	0.017	4.7641e-06	CD8_Tpex	Morn3
Psmb33	2.21362e-10	0.390596	0.891	0.676	4.9957e-06	CD8_Tpex	Psmb3
Minpp11	2.22401e-10	0.90916	0.376	0.201	5.01915e-06	CD8_Tpex	Minpp1
Grk5	2.25101e-10	0.927823	0.233	0.104	5.08009e-06	CD8_Tpex	Grk5
Zswim41	2.32502e-10	0.526885	0.326	0.166	5.24711e-06	CD8_Tpex	Zswim4
Trim161	2.36234e-10	2.10306	0.093	0.026	5.33134e-06	CD8_Tpex	Trim16
Tbrg41	2.39796e-10	1.19187	0.19	0.078	5.41171e-06	CD8_Tpex	Tbrg4
Stat43	2.50835e-10	0.363726	0.965	0.867	5.66084e-06	CD8_Tpex	Stat4
Pdia62	2.53826e-10	0.460696	0.671	0.447	5.72834e-06	CD8_Tpex	Pdia6
Apex11	2.60212e-10	1.16656	0.213	0.093	5.87247e-06	CD8_Tpex	Apex1
Sp3os2	2.60393e-10	0.648407	0.283	0.133	5.87654e-06	CD8_Tpex	Sp3os
Lrrc8d2	2.63403e-10	0.404573	0.651	0.449	5.94449e-06	CD8_Tpex	Lrrc8d
Evi2a1	2.66438e-10	0.413949	0.442	0.246	6.01298e-06	CD8_Tpex	Evi2a
Cnpy22	2.66527e-10	0.58795	0.434	0.25	6.01498e-06	CD8_Tpex	Cnpy2
Tet21	2.68762e-10	0.391255	0.655	0.424	6.06541e-06	CD8_Tpex	Tet2
Uqcrq2	2.75807e-10	0.424211	0.857	0.611	6.22442e-06	CD8_Tpex	Uqcrq
Hpf12	2.89083e-10	0.455124	0.593	0.363	6.52402e-06	CD8_Tpex	Hpf1
Arl11	2.93932e-10	0.590882	0.562	0.365	6.63346e-06	CD8_Tpex	Arl1
Etfb2	3.00254e-10	0.629164	0.624	0.422	6.77612e-06	CD8_Tpex	Etfb
Txn21	3.00576e-10	0.517152	0.62	0.406	6.7834e-06	CD8_Tpex	Txn2
Llph1	3.01339e-10	0.455744	0.686	0.456	6.80061e-06	CD8_Tpex	Llph
Arf11	3.09702e-10	0.362387	0.841	0.638	6.98936e-06	CD8_Tpex	Arf1
Tmem127	3.26659e-10	0.555408	0.446	0.252	7.37205e-06	CD8_Tpex	Tmem127
Erp442	3.42024e-10	0.401243	0.671	0.454	7.71881e-06	CD8_Tpex	Erp44
Actr101	3.42392e-10	0.406222	0.682	0.452	7.72711e-06	CD8_Tpex	Actr10
Ugt1a6a	3.4294e-10	3.34838	0.031	0.003	7.73946e-06	CD8_Tpex	Ugt1a6a
Ccdc90b1	3.60019e-10	1.10706	0.14	0.049	8.12491e-06	CD8_Tpex	Ccdc90b
Tspan51	3.73855e-10	0.406441	0.562	0.356	8.43717e-06	CD8_Tpex	Tspan5
Ranbp12	3.8698e-10	0.461563	0.698	0.477	8.73336e-06	CD8_Tpex	Ranbp1
Dctn21	3.92747e-10	0.465248	0.554	0.341	8.8635e-06	CD8_Tpex	Dctn2
Arf41	4.0208e-10	0.279143	0.93	0.76	9.07415e-06	CD8_Tpex	Arf4
Gas2l12	4.11952e-10	1.87982	0.081	0.021	9.29692e-06	CD8_Tpex	Gas2l1
Rpl282	4.1284e-10	0.312314	0.973	0.891	9.31698e-06	CD8_Tpex	Rpl28
Chchd22	4.30698e-10	0.352819	0.934	0.803	9.71998e-06	CD8_Tpex	Chchd2
Rex1bd2	4.52174e-10	0.442329	0.64	0.394	1.02047e-05	CD8_Tpex	Rex1bd
Cyfip12	4.52727e-10	0.336864	0.531	0.318	1.02171e-05	CD8_Tpex	Cyfip1
Mrpl441	4.57952e-10	0.878121	0.248	0.116	1.03351e-05	CD8_Tpex	Mrpl44
Ahi1	4.61715e-10	0.269046	0.426	0.24	1.042e-05	CD8_Tpex	Ahi1
Anapc10	4.83769e-10	0.342593	0.353	0.183	1.09177e-05	CD8_Tpex	Anapc10
Unc119b	4.91122e-10	0.472226	0.434	0.245	1.10836e-05	CD8_Tpex	Unc119b
Snrpd31	5.09403e-10	0.527425	0.64	0.405	1.14962e-05	CD8_Tpex	Snrpd3
Lancl32	5.11808e-10	1.50332	0.12	0.039	1.15505e-05	CD8_Tpex	Lancl3
Hlcs1	5.12188e-10	1.07228	0.36	0.198	1.15591e-05	CD8_Tpex	Hlcs
Tm2d31	5.33351e-10	0.673967	0.384	0.214	1.20367e-05	CD8_Tpex	Tm2d3
Capzb2	5.53888e-10	0.375118	0.915	0.743	1.25002e-05	CD8_Tpex	Capzb
Rcn2	5.78261e-10	0.346616	0.399	0.218	1.30502e-05	CD8_Tpex	Rcn2
Dbi2	5.80982e-10	0.486044	0.659	0.435	1.31116e-05	CD8_Tpex	Dbi
Ccni1	6.08856e-10	0.510901	0.659	0.45	1.37407e-05	CD8_Tpex	Ccni
Cmpk12	6.10512e-10	0.495123	0.659	0.436	1.3778e-05	CD8_Tpex	Cmpk1
Cask2	6.13303e-10	0.905869	0.19	0.078	1.3841e-05	CD8_Tpex	Cask
Chst112	6.19841e-10	0.412319	0.705	0.487	1.39886e-05	CD8_Tpex	Chst11
Xlr4b	6.20657e-10	0.510927	0.395	0.219	1.4007e-05	CD8_Tpex	Xlr4b
Lsp12	6.26856e-10	0.398608	0.934	0.755	1.41469e-05	CD8_Tpex	Lsp1
Csnk1d1	6.37679e-10	0.467058	0.616	0.401	1.43911e-05	CD8_Tpex	Csnk1d
Stip11	6.55249e-10	0.590255	0.543	0.347	1.47877e-05	CD8_Tpex	Stip1
Hacd32	6.93579e-10	0.555302	0.558	0.359	1.56527e-05	CD8_Tpex	Hacd3
Nop101	7.07806e-10	0.537781	0.717	0.508	1.59738e-05	CD8_Tpex	Nop10
Tuba1c2	7.08801e-10	0.506695	0.453	0.261	1.59962e-05	CD8_Tpex	Tuba1c
Zbtb7b2	7.16656e-10	0.693328	0.291	0.145	1.61735e-05	CD8_Tpex	Zbtb7b
Prkar1a2	7.32282e-10	0.374279	0.872	0.712	1.65261e-05	CD8_Tpex	Prkar1a
St6gal13	7.36926e-10	0.788946	0.391	0.223	1.66309e-05	CD8_Tpex	St6gal1
Ebp2	7.3727e-10	0.517967	0.593	0.375	1.66387e-05	CD8_Tpex	Ebp
Hspbp11	7.47449e-10	0.688096	0.333	0.175	1.68684e-05	CD8_Tpex	Hspbp1
Btbd191	7.50719e-10	1.00146	0.221	0.099	1.69422e-05	CD8_Tpex	Btbd19
Syn1	7.68483e-10	2.10423	0.043	0.007	1.73431e-05	CD8_Tpex	Syn1
Cops92	7.93303e-10	0.47738	0.698	0.486	1.79033e-05	CD8_Tpex	Cops9
Cox6c3	8.0121e-10	0.329099	0.911	0.775	1.80817e-05	CD8_Tpex	Cox6c
Phlda11	8.44814e-10	0.546294	0.329	0.172	1.90658e-05	CD8_Tpex	Phlda1
Dnaja31	8.58744e-10	0.46205	0.291	0.143	1.93801e-05	CD8_Tpex	Dnaja3
Slc48a12	8.64275e-10	0.705114	0.322	0.169	1.9505e-05	CD8_Tpex	Slc48a1
Xcl11	8.7173e-10	1.51021	0.291	0.155	1.96732e-05	CD8_Tpex	Xcl1
Mcu1	8.96572e-10	0.389083	0.643	0.432	2.02338e-05	CD8_Tpex	Mcu
Slc41a13	9.32098e-10	0.510081	0.256	0.121	2.10356e-05	CD8_Tpex	Slc41a1
Hint12	9.37658e-10	0.329471	0.911	0.723	2.11611e-05	CD8_Tpex	Hint1
Arpc53	9.4528e-10	0.371325	0.899	0.698	2.13331e-05	CD8_Tpex	Arpc5
Gm136842	9.49769e-10	0.219833	0.547	0.343	2.14344e-05	CD8_Tpex	Gm13684
Akr1a11	9.69342e-10	0.426436	0.717	0.538	2.18761e-05	CD8_Tpex	Akr1a1
Nudt4	9.88974e-10	0.657659	0.422	0.248	2.23192e-05	CD8_Tpex	Nudt4
Acsl4	9.97136e-10	0.346992	0.64	0.432	2.25034e-05	CD8_Tpex	Acsl4
Eif3d2	1.01668e-09	0.496669	0.667	0.445	2.29445e-05	CD8_Tpex	Eif3d
Gtf2a22	1.01859e-09	0.416392	0.547	0.339	2.29875e-05	CD8_Tpex	Gtf2a2
Morf4l2	1.03105e-09	0.565746	0.496	0.305	2.32687e-05	CD8_Tpex	Morf4l2
Atp5g32	1.03604e-09	0.415809	0.791	0.573	2.33814e-05	CD8_Tpex	Atp5g3
Utp152	1.09319e-09	0.869957	0.252	0.122	2.46712e-05	CD8_Tpex	Utp15
Atl32	1.09659e-09	0.389106	0.554	0.36	2.47479e-05	CD8_Tpex	Atl3
Swi51	1.1015e-09	0.448713	0.713	0.498	2.48586e-05	CD8_Tpex	Swi5
Cct82	1.11321e-09	0.433558	0.729	0.52	2.51229e-05	CD8_Tpex	Cct8
Eif4e1	1.11769e-09	0.455513	0.601	0.402	2.52239e-05	CD8_Tpex	Eif4e
Lgalsl1	1.13393e-09	1.31018	0.171	0.07	2.55906e-05	CD8_Tpex	Lgalsl
Fam81a2	1.17393e-09	2.27237	0.07	0.017	2.64933e-05	CD8_Tpex	Fam81a
Gm83692	1.18669e-09	0.438406	0.853	0.652	2.67813e-05	CD8_Tpex	Gm8369
Nol121	1.19082e-09	0.794579	0.322	0.17	2.68744e-05	CD8_Tpex	Nol12
Gm106341	1.23268e-09	0.614731	0.124	0.042	2.78191e-05	CD8_Tpex	Gm10634
Chmp2a1	1.27958e-09	0.434872	0.771	0.548	2.88775e-05	CD8_Tpex	Chmp2a
Ms4a4c1	1.33757e-09	0.549402	0.376	0.207	3.01863e-05	CD8_Tpex	Ms4a4c
Flywch12	1.39297e-09	0.755794	0.252	0.119	3.14366e-05	CD8_Tpex	Flywch1
Selenof2	1.39902e-09	0.349725	0.775	0.56	3.1573e-05	CD8_Tpex	Selenof
Plekhb21	1.40958e-09	0.515792	0.461	0.281	3.18113e-05	CD8_Tpex	Plekhb2
Glrx21	1.41513e-09	0.60797	0.477	0.296	3.19367e-05	CD8_Tpex	Glrx2
Cct21	1.42897e-09	0.432576	0.798	0.584	3.2249e-05	CD8_Tpex	Cct2
Gm195852	1.48076e-09	0.430246	0.601	0.387	3.34178e-05	CD8_Tpex	Gm19585
Scd22	1.48893e-09	0.632418	0.302	0.157	3.36021e-05	CD8_Tpex	Scd2
Mrps212	1.49959e-09	0.487724	0.709	0.49	3.38428e-05	CD8_Tpex	Mrps21
Dnah2	1.51749e-09	5.71816	0.016	0.001	3.42467e-05	CD8_Tpex	Dnah2
G6pc31	1.51782e-09	0.969837	0.202	0.089	3.42541e-05	CD8_Tpex	G6pc3
Dpysl22	1.51938e-09	0.542251	0.554	0.358	3.42893e-05	CD8_Tpex	Dpysl2
Gm44167	1.52325e-09	5.51947	0.016	0.001	3.43767e-05	CD8_Tpex	Gm44167
Ndufb41	1.52941e-09	0.475402	0.651	0.435	3.45157e-05	CD8_Tpex	Ndufb4
Cntln2	1.55783e-09	0.631103	0.306	0.158	3.51572e-05	CD8_Tpex	Cntln
Arf52	1.5642e-09	0.338761	0.919	0.755	3.53009e-05	CD8_Tpex	Arf5
Gm16120	1.56925e-09	2.85753	0.019	0.001	3.54149e-05	CD8_Tpex	Gm16120
Oip5os12	1.59196e-09	0.417213	0.736	0.502	3.59274e-05	CD8_Tpex	Oip5os1
Acadl1	1.60037e-09	0.398092	0.686	0.453	3.61172e-05	CD8_Tpex	Acadl
Mmadhc1	1.61583e-09	0.500581	0.36	0.195	3.64661e-05	CD8_Tpex	Mmadhc
Fam110a1	1.61617e-09	0.523486	0.333	0.175	3.64737e-05	CD8_Tpex	Fam110a
Tiam13	1.63914e-09	0.363989	0.314	0.162	3.69921e-05	CD8_Tpex	Tiam1
Ppp1cc2	1.78918e-09	0.299443	0.911	0.682	4.03782e-05	CD8_Tpex	Ppp1cc
Ndufa82	1.88052e-09	0.422618	0.663	0.458	4.24395e-05	CD8_Tpex	Ndufa8
Ksr2	1.90752e-09	2.24841	0.081	0.022	4.3049e-05	CD8_Tpex	Ksr2
Rai141	1.92933e-09	1.06164	0.155	0.06	4.35412e-05	CD8_Tpex	Rai14
Rtn1	1.92983e-09	2.22704	0.047	0.008	4.35524e-05	CD8_Tpex	Rtn1
Ap2s12	1.94761e-09	0.382717	0.725	0.475	4.39538e-05	CD8_Tpex	Ap2s1
Timm17b2	2.05633e-09	0.511877	0.481	0.29	4.64073e-05	CD8_Tpex	Timm17b
Mien12	2.06382e-09	0.466961	0.663	0.451	4.65762e-05	CD8_Tpex	Mien1
Etv62	2.10361e-09	0.201274	0.764	0.553	4.74742e-05	CD8_Tpex	Etv6
Ppme11	2.24156e-09	0.410602	0.523	0.328	5.05875e-05	CD8_Tpex	Ppme1
Micu31	2.2976e-09	0.282202	0.391	0.212	5.18523e-05	CD8_Tpex	Micu3
Rab101	2.33469e-09	0.299552	0.884	0.695	5.26892e-05	CD8_Tpex	Rab10
Map21	2.39602e-09	0.847477	0.12	0.041	5.40734e-05	CD8_Tpex	Map2
Phb21	2.39971e-09	0.459216	0.678	0.451	5.41565e-05	CD8_Tpex	Phb2
Ccdc97	2.40958e-09	0.804255	0.225	0.103	5.43794e-05	CD8_Tpex	Ccdc97
Mfsd2a1	2.47568e-09	1.45842	0.093	0.027	5.58711e-05	CD8_Tpex	Mfsd2a
Psmd62	2.54184e-09	0.48444	0.512	0.316	5.73642e-05	CD8_Tpex	Psmd6
Mtx21	2.55819e-09	0.670654	0.337	0.182	5.77332e-05	CD8_Tpex	Mtx2
Timm17a1	2.58947e-09	0.450075	0.55	0.341	5.84392e-05	CD8_Tpex	Timm17a
Cobll1	2.59737e-09	0.358244	0.473	0.276	5.86175e-05	CD8_Tpex	Cobll1
Tnp21	2.63338e-09	1.35771	0.097	0.029	5.94302e-05	CD8_Tpex	Tnp2
Ifitm22	2.6836e-09	0.749135	0.523	0.346	6.05635e-05	CD8_Tpex	Ifitm2
Fam174a1	2.72322e-09	0.662409	0.368	0.206	6.14577e-05	CD8_Tpex	Fam174a
Hsbp11	2.72359e-09	0.462147	0.62	0.402	6.14659e-05	CD8_Tpex	Hsbp1
Arl3	2.76516e-09	0.65113	0.36	0.202	6.24041e-05	CD8_Tpex	Arl3
Tufm1	2.79117e-09	0.648246	0.287	0.144	6.29911e-05	CD8_Tpex	Tufm
Serf21	2.86828e-09	0.31654	0.957	0.841	6.47313e-05	CD8_Tpex	Serf2
Znhit12	2.92744e-09	0.563419	0.388	0.22	6.60664e-05	CD8_Tpex	Znhit1
Copb21	2.93338e-09	0.523745	0.601	0.396	6.62004e-05	CD8_Tpex	Copb2
Vmn2r962	2.99795e-09	1.04027	0.229	0.106	6.76577e-05	CD8_Tpex	Vmn2r96
Ppib2	3.08414e-09	0.321775	0.938	0.765	6.96028e-05	CD8_Tpex	Ppib
Ppa12	3.09483e-09	0.324107	0.492	0.294	6.98441e-05	CD8_Tpex	Ppa1
Azin1	3.15152e-09	0.437311	0.554	0.358	7.11236e-05	CD8_Tpex	Azin1
Ncf42	3.15243e-09	0.355028	0.651	0.421	7.1144e-05	CD8_Tpex	Ncf4
Odr41	3.17544e-09	0.541992	0.314	0.165	7.16633e-05	CD8_Tpex	Odr4
Cd442	3.1985e-09	0.343809	0.798	0.595	7.21838e-05	CD8_Tpex	Cd44
Grpel11	3.20001e-09	0.497377	0.55	0.348	7.22179e-05	CD8_Tpex	Grpel1
Ppp2ca1	3.23289e-09	0.394919	0.814	0.627	7.29599e-05	CD8_Tpex	Ppp2ca
Lcmt11	3.27752e-09	0.631002	0.306	0.16	7.3967e-05	CD8_Tpex	Lcmt1
Rasgef1a1	3.30462e-09	1.37889	0.081	0.022	7.45786e-05	CD8_Tpex	Rasgef1a
Ripk2	3.37203e-09	0.852692	0.399	0.24	7.61001e-05	CD8_Tpex	Ripk2
Rnf1262	3.3895e-09	0.641837	0.326	0.176	7.64942e-05	CD8_Tpex	Rnf126
Timm8b2	3.49419e-09	0.508574	0.488	0.292	7.8857e-05	CD8_Tpex	Timm8b
Ppip5k22	3.53733e-09	0.526703	0.399	0.229	7.98306e-05	CD8_Tpex	Ppip5k2
Sumo22	3.53834e-09	0.313674	0.919	0.79	7.98534e-05	CD8_Tpex	Sumo2
Eef1a11	3.65527e-09	0.248382	0.984	0.949	8.24922e-05	CD8_Tpex	Eef1a1
Txnl12	3.69426e-09	0.409403	0.682	0.462	8.3372e-05	CD8_Tpex	Txnl1
Polr3h	3.80354e-09	0.78139	0.233	0.111	8.58382e-05	CD8_Tpex	Polr3h
Ndufb62	3.85088e-09	0.447864	0.597	0.393	8.69067e-05	CD8_Tpex	Ndufb6
Rbx12	3.85932e-09	0.349787	0.888	0.679	8.70972e-05	CD8_Tpex	Rbx1
Map3k82	4.0102e-09	0.273404	0.38	0.208	9.05022e-05	CD8_Tpex	Map3k8
Pfdn41	4.03916e-09	0.553275	0.403	0.229	9.11557e-05	CD8_Tpex	Pfdn4
Eif5a3	4.05405e-09	0.364052	0.911	0.734	9.14917e-05	CD8_Tpex	Eif5a
Zfp522	4.08245e-09	0.516023	0.469	0.283	9.21327e-05	CD8_Tpex	Zfp52
Mt32	4.16087e-09	1.51896	0.132	0.049	9.39025e-05	CD8_Tpex	Mt3
Gxylt11	4.20033e-09	0.552308	0.473	0.296	9.4793e-05	CD8_Tpex	Gxylt1
Kdm6b1	4.24272e-09	0.368191	0.62	0.407	9.57496e-05	CD8_Tpex	Kdm6b
Brix11	4.30003e-09	0.524098	0.457	0.275	9.70432e-05	CD8_Tpex	Brix1
Ccdc1411	4.31211e-09	1.23531	0.101	0.032	9.73158e-05	CD8_Tpex	Ccdc141
Hnrnpk2	4.39916e-09	0.336903	0.919	0.766	9.92803e-05	CD8_Tpex	Hnrnpk
Tiprl2	4.54078e-09	0.415453	0.628	0.417	0.000102476	CD8_Tpex	Tiprl
Ergic12	4.57013e-09	0.45526	0.411	0.237	0.000103139	CD8_Tpex	Ergic1
Gipc12	4.62015e-09	0.803243	0.295	0.155	0.000104267	CD8_Tpex	Gipc1
Mcub1	4.6709e-09	0.464214	0.256	0.123	0.000105413	CD8_Tpex	Mcub
Uqcrc21	4.68838e-09	0.39959	0.729	0.489	0.000105807	CD8_Tpex	Uqcrc2
Thy12	4.73362e-09	0.381509	0.915	0.704	0.000106828	CD8_Tpex	Thy1
Serpinb1b1	4.7788e-09	2.73961	0.05	0.01	0.000107848	CD8_Tpex	Serpinb1b
Ppie1	4.8252e-09	0.666671	0.372	0.211	0.000108895	CD8_Tpex	Ppie
Psma22	4.96407e-09	0.359805	0.857	0.661	0.000112029	CD8_Tpex	Psma2
Saysd1	4.9715e-09	0.804153	0.345	0.189	0.000112197	CD8_Tpex	Saysd1
Rpl152	5.08183e-09	0.28453	0.988	0.883	0.000114687	CD8_Tpex	Rpl15
Tomm201	5.217e-09	0.427982	0.822	0.639	0.000117737	CD8_Tpex	Tomm20
Hspa4l1	5.32032e-09	0.507443	0.407	0.237	0.000120069	CD8_Tpex	Hspa4l
Cxcr62	5.34487e-09	0.318709	0.868	0.636	0.000120623	CD8_Tpex	Cxcr6
Kctd141	5.38043e-09	1.88682	0.058	0.013	0.000121426	CD8_Tpex	Kctd14
Dpagt12	5.38662e-09	1.31691	0.143	0.056	0.000121565	CD8_Tpex	Dpagt1
Rer12	5.40694e-09	0.422946	0.725	0.506	0.000122024	CD8_Tpex	Rer1
Bnip21	5.4225e-09	0.320938	0.593	0.367	0.000122375	CD8_Tpex	Bnip2
Arhgef91	5.4522e-09	1.63258	0.089	0.026	0.000123045	CD8_Tpex	Arhgef9
Rpn11	5.48424e-09	0.423926	0.442	0.263	0.000123768	CD8_Tpex	Rpn1
Plk32	5.55112e-09	0.547411	0.426	0.255	0.000125278	CD8_Tpex	Plk3
Tomm62	5.62056e-09	0.37964	0.791	0.587	0.000126845	CD8_Tpex	Tomm6
Tspan2os	5.63985e-09	5.25996	0.012	0	0.00012728	CD8_Tpex	Tspan2os
Gm48127	5.63985e-09	5.01305	0.012	0	0.00012728	CD8_Tpex	Gm48127
Csrnp3	5.66601e-09	4.18969	0.012	0	0.00012787	CD8_Tpex	Csrnp3
Gm15327	5.66919e-09	3.48745	0.027	0.003	0.000127942	CD8_Tpex	Gm15327
Gnptab1	5.76339e-09	0.249711	0.597	0.379	0.000130068	CD8_Tpex	Gnptab
4833407H14Rik1	5.97542e-09	0.947048	0.155	0.062	0.000134853	CD8_Tpex	4833407H14Rik
Spcs32	5.99209e-09	0.626462	0.388	0.228	0.00013523	CD8_Tpex	Spcs3
Eif2s3x2	6.00078e-09	0.451258	0.512	0.327	0.000135426	CD8_Tpex	Eif2s3x
Sinhcaf1	6.04839e-09	0.614318	0.329	0.181	0.0001365	CD8_Tpex	Sinhcaf
Gpx11	6.06758e-09	0.380163	0.694	0.468	0.000136933	CD8_Tpex	Gpx1
Vax2	6.13972e-09	1.64748	0.05	0.01	0.000138561	CD8_Tpex	Vax2
Ola12	6.15319e-09	0.292692	0.682	0.452	0.000138865	CD8_Tpex	Ola1
A530010L16Rik	6.17241e-09	2.84963	0.031	0.004	0.000139299	CD8_Tpex	A530010L16Rik
Pin41	6.17688e-09	0.430088	0.519	0.324	0.0001394	CD8_Tpex	Pin4
Ap2m12	6.22752e-09	0.431668	0.616	0.412	0.000140543	CD8_Tpex	Ap2m1
Hdac2	6.40691e-09	0.561306	0.353	0.195	0.000144591	CD8_Tpex	Hdac2
Uqcr102	6.54698e-09	0.453934	0.752	0.576	0.000147752	CD8_Tpex	Uqcr10
Pitpnm21	6.72394e-09	0.615215	0.353	0.198	0.000151746	CD8_Tpex	Pitpnm2
Spr2	6.78336e-09	0.476551	0.353	0.193	0.000153087	CD8_Tpex	Spr
Cfap202	7.00414e-09	0.422658	0.422	0.246	0.000158069	CD8_Tpex	Cfap20
Cenpx1	7.18269e-09	0.505725	0.581	0.378	0.000162099	CD8_Tpex	Cenpx
Stap11	7.18381e-09	0.494525	0.55	0.363	0.000162124	CD8_Tpex	Stap1
Sfr11	7.2313e-09	0.419064	0.69	0.48	0.000163196	CD8_Tpex	Sfr1
Tmem39a	7.25197e-09	0.553802	0.291	0.15	0.000163662	CD8_Tpex	Tmem39a
Nedd82	7.36363e-09	0.371382	0.837	0.643	0.000166182	CD8_Tpex	Nedd8
Tnip22	7.4853e-09	0.785476	0.221	0.104	0.000168928	CD8_Tpex	Tnip2
Glrx51	7.91616e-09	0.439757	0.531	0.33	0.000178652	CD8_Tpex	Glrx5
Calu	7.9715e-09	0.548128	0.395	0.231	0.000179901	CD8_Tpex	Calu
Zc3h12d2	8.11097e-09	0.266081	0.45	0.266	0.000183048	CD8_Tpex	Zc3h12d
Atp5md1	8.18428e-09	0.379652	0.818	0.632	0.000184703	CD8_Tpex	Atp5md
Gstp32	8.19394e-09	0.43212	0.581	0.365	0.000184921	CD8_Tpex	Gstp3
Pbx32	8.20526e-09	0.388801	0.337	0.185	0.000185176	CD8_Tpex	Pbx3
Ufc12	8.30275e-09	0.41232	0.612	0.408	0.000187377	CD8_Tpex	Ufc1
Cd99l21	8.41447e-09	0.712638	0.26	0.132	0.000189898	CD8_Tpex	Cd99l2
Atox12	8.47272e-09	0.368733	0.787	0.58	0.000191212	CD8_Tpex	Atox1
Gm32364	8.51663e-09	3.01324	0.035	0.005	0.000192203	CD8_Tpex	Gm32364
Abhd41	8.53754e-09	1.07676	0.147	0.058	0.000192675	CD8_Tpex	Abhd4
Nek61	8.69467e-09	0.784865	0.264	0.135	0.000196221	CD8_Tpex	Nek6
Nat91	8.72296e-09	0.945433	0.155	0.062	0.00019686	CD8_Tpex	Nat9
Tecr1	8.74478e-09	0.355989	0.709	0.501	0.000197352	CD8_Tpex	Tecr
Snrpd12	8.7736e-09	0.363727	0.733	0.508	0.000198003	CD8_Tpex	Snrpd1
Pik3r1	8.78123e-09	0.352472	0.767	0.56	0.000198175	CD8_Tpex	Pik3r1
D430041D05Rik1	8.8278e-09	2.8789	0.035	0.005	0.000199226	CD8_Tpex	D430041D05Rik
Orai2	8.97296e-09	0.227074	0.461	0.271	0.000202502	CD8_Tpex	Orai2
Syngr3	9.1527e-09	2.21225	0.039	0.006	0.000206558	CD8_Tpex	Syngr3
Pqbp1	9.27122e-09	0.562401	0.36	0.201	0.000209233	CD8_Tpex	Pqbp1
Cdk2ap12	9.58921e-09	0.642096	0.287	0.149	0.000216409	CD8_Tpex	Cdk2ap1
Elob2	1.00841e-08	0.332116	0.934	0.773	0.000227578	CD8_Tpex	Elob
Nudt211	1.02314e-08	0.399483	0.651	0.433	0.000230903	CD8_Tpex	Nudt21
Lin7a	1.03853e-08	2.33568	0.023	0.002	0.000234376	CD8_Tpex	Lin7a
Gm98851	1.06121e-08	2.83174	0.023	0.002	0.000239493	CD8_Tpex	Gm9885
Ubl52	1.06638e-08	0.322474	0.907	0.74	0.00024066	CD8_Tpex	Ubl5
Hip13	1.06882e-08	0.266182	0.876	0.639	0.000241211	CD8_Tpex	Hip1
Rps82	1.09592e-08	0.264661	0.984	0.93	0.000247328	CD8_Tpex	Rps8
Hnrnpa11	1.14628e-08	0.415309	0.841	0.651	0.000258693	CD8_Tpex	Hnrnpa1
Nubp12	1.15145e-08	0.424957	0.512	0.315	0.000259859	CD8_Tpex	Nubp1
Ide2	1.20579e-08	0.320311	0.578	0.364	0.000272124	CD8_Tpex	Ide
Fbxw112	1.24896e-08	0.268999	0.721	0.476	0.000281866	CD8_Tpex	Fbxw11
Ndufb1-ps2	1.25344e-08	0.31938	0.826	0.634	0.000282876	CD8_Tpex	Ndufb1-ps
Tnfsf41	1.26627e-08	2.16501	0.066	0.017	0.000285772	CD8_Tpex	Tnfsf4
Mmd2	1.26728e-08	0.17129	0.57	0.364	0.000286	CD8_Tpex	Mmd
Gosr2	1.28005e-08	0.605265	0.395	0.237	0.000288881	CD8_Tpex	Gosr2
Rpl311	1.28684e-08	0.312197	0.911	0.787	0.000290415	CD8_Tpex	Rpl31
Cox6b13	1.33721e-08	0.32081	0.922	0.743	0.000301782	CD8_Tpex	Cox6b1
Nudt221	1.36271e-08	0.849449	0.209	0.097	0.000307536	CD8_Tpex	Nudt22
Lman12	1.37078e-08	0.459736	0.395	0.232	0.000309357	CD8_Tpex	Lman1
St6galnac41	1.37368e-08	0.482829	0.322	0.175	0.000310013	CD8_Tpex	St6galnac4
Ndufv2	1.37472e-08	0.491719	0.655	0.453	0.000310247	CD8_Tpex	Ndufv2
Pura	1.38065e-08	0.326136	0.717	0.498	0.000311584	CD8_Tpex	Pura
Tmed22	1.41155e-08	0.386234	0.806	0.616	0.000318559	CD8_Tpex	Tmed2
Slirp2	1.4745e-08	0.596041	0.407	0.243	0.000332765	CD8_Tpex	Slirp
Pcnx1	1.48272e-08	0.35826	0.469	0.286	0.00033462	CD8_Tpex	Pcnx
Rabgef11	1.52122e-08	0.594325	0.446	0.27	0.000343308	CD8_Tpex	Rabgef1
Set2	1.58117e-08	0.300936	0.907	0.703	0.000356837	CD8_Tpex	Set
Npepps1	1.58805e-08	0.280536	0.57	0.371	0.000358392	CD8_Tpex	Npepps
Slc25a43	1.66269e-08	2.59654	0.027	0.003	0.000375236	CD8_Tpex	Slc25a43
Pgm11	1.66619e-08	0.542116	0.318	0.17	0.000376026	CD8_Tpex	Pgm1
Rrp11	1.69113e-08	0.388521	0.651	0.447	0.000381655	CD8_Tpex	Rrp1
Spcs11	1.80293e-08	0.423874	0.686	0.488	0.000406886	CD8_Tpex	Spcs1
Rtn32	1.80361e-08	0.235327	0.884	0.637	0.00040704	CD8_Tpex	Rtn3
Lsm122	1.85429e-08	0.426107	0.671	0.466	0.000418475	CD8_Tpex	Lsm12
Eif5b	1.86198e-08	0.358041	0.736	0.53	0.000420213	CD8_Tpex	Eif5b
Pno11	1.88621e-08	0.749755	0.24	0.119	0.000425679	CD8_Tpex	Pno1
Atp5l2	1.89266e-08	0.291041	0.919	0.775	0.000427135	CD8_Tpex	Atp5l
Ndufb82	1.89758e-08	0.406004	0.752	0.538	0.000428247	CD8_Tpex	Ndufb8
1810037I17Rik2	1.9174e-08	0.375016	0.829	0.61	0.000432719	CD8_Tpex	1810037I17Rik
Cd2bp22	1.94815e-08	0.528691	0.442	0.267	0.00043966	CD8_Tpex	Cd2bp2
Atp8b5	1.96469e-08	3.21203	0.016	0.001	0.000443391	CD8_Tpex	Atp8b5
Oxsr12	2.02381e-08	0.781856	0.329	0.188	0.000456734	CD8_Tpex	Oxsr1
Ggh2	2.0717e-08	0.446307	0.407	0.239	0.000467542	CD8_Tpex	Ggh
Mrpl172	2.07904e-08	0.535247	0.372	0.212	0.000469198	CD8_Tpex	Mrpl17
Ctsa1	2.11385e-08	0.4831	0.496	0.312	0.000477053	CD8_Tpex	Ctsa
Ccng12	2.13043e-08	0.494615	0.426	0.252	0.000480795	CD8_Tpex	Ccng1
Isyna12	2.16458e-08	0.555054	0.341	0.192	0.000488503	CD8_Tpex	Isyna1
Prpsap1	2.21192e-08	0.445779	0.391	0.225	0.000499187	CD8_Tpex	Prpsap1
Upk1a1	2.22461e-08	2.09172	0.047	0.009	0.000502051	CD8_Tpex	Upk1a
Trappc42	2.29445e-08	0.516748	0.574	0.386	0.000517812	CD8_Tpex	Trappc4
Ost41	2.33413e-08	0.409122	0.736	0.562	0.000526767	CD8_Tpex	Ost4
Myo102	2.33476e-08	0.642153	0.271	0.144	0.000526908	CD8_Tpex	Myo10
Lzic1	2.46275e-08	0.671037	0.298	0.162	0.000555794	CD8_Tpex	Lzic
Meaf61	2.55823e-08	0.520869	0.442	0.271	0.00057734	CD8_Tpex	Meaf6
Abcc11	2.58747e-08	0.623178	0.368	0.213	0.000583941	CD8_Tpex	Abcc1
Tex2611	2.597e-08	0.398535	0.55	0.35	0.000586091	CD8_Tpex	Tex261
Mrps252	2.60829e-08	0.543983	0.38	0.225	0.000588639	CD8_Tpex	Mrps25
Mcm62	2.63488e-08	0.511123	0.547	0.358	0.000594639	CD8_Tpex	Mcm6
Pop41	2.65864e-08	0.63692	0.283	0.149	0.000600002	CD8_Tpex	Pop4
Gsn1	2.75361e-08	0.789835	0.221	0.106	0.000621434	CD8_Tpex	Gsn
Gm9821	2.82442e-08	2.05681	0.039	0.007	0.000637414	CD8_Tpex	Gm9821
Xbp11	2.89521e-08	0.430355	0.453	0.283	0.000653392	CD8_Tpex	Xbp1
Hhex1	2.90027e-08	1.35174	0.112	0.04	0.000654533	CD8_Tpex	Hhex
Ube2l32	2.93466e-08	0.376191	0.845	0.613	0.000662295	CD8_Tpex	Ube2l3
D8Ertd738e1	2.95813e-08	0.333964	0.849	0.669	0.000667592	CD8_Tpex	D8Ertd738e
Commd22	2.96545e-08	0.458024	0.411	0.242	0.000669244	CD8_Tpex	Commd2
Impa23	3.00728e-08	0.371411	0.605	0.397	0.000678684	CD8_Tpex	Impa2
Phlpp12	3.14009e-08	0.174605	0.667	0.443	0.000708654	CD8_Tpex	Phlpp1
Arl14ep2	3.2143e-08	0.717054	0.341	0.197	0.000725403	CD8_Tpex	Arl14ep
Atp5k2	3.216e-08	0.329218	0.717	0.511	0.000725787	CD8_Tpex	Atp5k
Traf12	3.23109e-08	0.260081	0.814	0.62	0.000729193	CD8_Tpex	Traf1
Pkp4	3.31272e-08	1.45021	0.391	0.257	0.000747614	CD8_Tpex	Pkp4
Chchd71	3.31293e-08	0.704137	0.353	0.209	0.000747662	CD8_Tpex	Chchd7
Sp1401	3.35106e-08	0.380714	0.519	0.332	0.000756268	CD8_Tpex	Sp140
Actb3	3.47734e-08	0.246059	0.984	0.96	0.000784766	CD8_Tpex	Actb
Ndufaf32	3.52276e-08	0.488336	0.364	0.208	0.000795017	CD8_Tpex	Ndufaf3
Dtd21	3.56707e-08	0.614656	0.186	0.083	0.000805016	CD8_Tpex	Dtd2
Dusp61	3.69775e-08	0.962016	0.229	0.114	0.000834509	CD8_Tpex	Dusp6
Efhd22	3.72936e-08	0.375929	0.705	0.488	0.000841641	CD8_Tpex	Efhd2
Cdv31	3.74598e-08	0.398884	0.62	0.435	0.000845393	CD8_Tpex	Cdv3
Ccdc1121	3.8615e-08	1.85121	0.07	0.019	0.000871464	CD8_Tpex	Ccdc112
Bri3bp1	3.93221e-08	0.650452	0.271	0.142	0.000887421	CD8_Tpex	Bri3bp
B3gnt22	3.93402e-08	0.281905	0.725	0.516	0.000887829	CD8_Tpex	B3gnt2
Ndufb21	3.93966e-08	0.385515	0.574	0.374	0.000889102	CD8_Tpex	Ndufb2
1700057H21Rik1	4.01075e-08	2.46783	0.027	0.003	0.000905147	CD8_Tpex	1700057H21Rik
Gatad11	4.02924e-08	0.509676	0.481	0.314	0.000909318	CD8_Tpex	Gatad1
Gas22	4.12772e-08	0.56804	0.287	0.155	0.000931544	CD8_Tpex	Gas2
Itpripl22	4.1868e-08	0.702492	0.186	0.084	0.000944877	CD8_Tpex	Itpripl2
Vwa5a	4.21372e-08	0.741034	0.205	0.097	0.000950952	CD8_Tpex	Vwa5a
Lsm62	4.22726e-08	0.412928	0.647	0.439	0.000954009	CD8_Tpex	Lsm6
Fkbp82	4.35282e-08	0.380636	0.671	0.464	0.000982344	CD8_Tpex	Fkbp8
Copz11	4.39313e-08	0.328547	0.442	0.264	0.000991442	CD8_Tpex	Copz1
Ugp21	4.39744e-08	0.330092	0.535	0.345	0.000992415	CD8_Tpex	Ugp2
Cib21	4.45463e-08	1.97757	0.074	0.021	0.00100532	CD8_Tpex	Cib2
Ccdc1921	4.48457e-08	2.0062	0.019	0.002	0.00101208	CD8_Tpex	Ccdc192
Gm493362	4.49969e-08	0.628293	0.376	0.22	0.00101549	CD8_Tpex	Gm49336
Rnf72	4.58093e-08	0.524882	0.558	0.381	0.00103383	CD8_Tpex	Rnf7
Commd41	4.60231e-08	0.43624	0.527	0.351	0.00103865	CD8_Tpex	Commd4
Gm32468	4.60297e-08	3.10897	0.019	0.002	0.0010388	CD8_Tpex	Gm32468
Abhd2	4.71099e-08	0.259555	0.597	0.405	0.00106318	CD8_Tpex	Abhd2
Gm482362	4.76618e-08	1.13676	0.112	0.04	0.00107563	CD8_Tpex	Gm48236
Bzw11	4.7869e-08	0.363095	0.822	0.642	0.00108031	CD8_Tpex	Bzw1
Nfs11	4.79145e-08	0.550152	0.314	0.176	0.00108134	CD8_Tpex	Nfs1
Trappc14	4.7929e-08	0.509692	0.391	0.231	0.00108166	CD8_Tpex	Trappc1
9130401M01Rik2	4.82413e-08	0.760183	0.295	0.162	0.00108871	CD8_Tpex	9130401M01Rik
Nt5c1	4.89964e-08	0.373838	0.674	0.486	0.00110575	CD8_Tpex	Nt5c
Eif2b4	4.91679e-08	0.64186	0.248	0.127	0.00110962	CD8_Tpex	Eif2b4
Ikbip1	4.9459e-08	0.928645	0.14	0.056	0.00111619	CD8_Tpex	Ikbip
Cenpa2	4.99104e-08	0.188765	0.589	0.381	0.00112638	CD8_Tpex	Cenpa
Jarid22	5.07571e-08	0.225094	0.826	0.61	0.00114549	CD8_Tpex	Jarid2
Gm470152	5.11916e-08	0.417119	0.283	0.149	0.00115529	CD8_Tpex	Gm47015
Cept1	5.13217e-08	0.356323	0.554	0.355	0.00115823	CD8_Tpex	Cept1
Klhl32	5.17192e-08	1.74492	0.12	0.044	0.0011672	CD8_Tpex	Klhl3
Gdpd52	5.18509e-08	0.499504	0.236	0.118	0.00117017	CD8_Tpex	Gdpd5
Gm2479	5.33416e-08	1.56725	0.081	0.025	0.00120381	CD8_Tpex	Gm2479
Thoc7	5.39313e-08	0.317134	0.628	0.409	0.00121712	CD8_Tpex	Thoc7
Npnt2	5.40019e-08	1.48114	0.07	0.019	0.00121871	CD8_Tpex	Npnt
Ube2o	5.57536e-08	0.684202	0.205	0.098	0.00125825	CD8_Tpex	Ube2o
Bub32	5.57678e-08	0.383525	0.593	0.402	0.00125857	CD8_Tpex	Bub3
Cetn21	5.61364e-08	0.426349	0.516	0.331	0.00126689	CD8_Tpex	Cetn2
Txn13	5.63054e-08	0.32166	0.919	0.74	0.0012707	CD8_Tpex	Txn1
Ckb1	5.67973e-08	0.620847	0.318	0.177	0.0012818	CD8_Tpex	Ckb
Etf1	5.7378e-08	0.325065	0.729	0.528	0.00129491	CD8_Tpex	Etf1
Mis18a1	5.76502e-08	0.969779	0.236	0.121	0.00130105	CD8_Tpex	Mis18a
Mdh12	5.81131e-08	0.391344	0.729	0.521	0.0013115	CD8_Tpex	Mdh1
Gm9887	5.86763e-08	1.70954	0.081	0.025	0.00132421	CD8_Tpex	Gm9887
S100a14	5.98499e-08	0.90237	0.143	0.059	0.00135069	CD8_Tpex	S100a1
Eif2a	6.08303e-08	0.309441	0.5	0.313	0.00137282	CD8_Tpex	Eif2a
Traf7	6.08899e-08	0.546245	0.326	0.183	0.00137416	CD8_Tpex	Traf7
Psma72	6.11807e-08	0.298257	0.868	0.694	0.00138073	CD8_Tpex	Psma7
Mrpl452	6.14318e-08	0.756426	0.271	0.144	0.00138639	CD8_Tpex	Mrpl45
Sik32	6.16828e-08	0.251241	0.957	0.83	0.00139206	CD8_Tpex	Sik3
Hvcn12	6.43915e-08	0.610152	0.349	0.206	0.00145319	CD8_Tpex	Hvcn1
Rplp02	6.50063e-08	0.243037	0.965	0.899	0.00146706	CD8_Tpex	Rplp0
Carnmt12	6.56657e-08	0.180608	0.57	0.368	0.00148194	CD8_Tpex	Carnmt1
Iscu	6.59967e-08	0.469345	0.477	0.308	0.00148941	CD8_Tpex	Iscu
Rae12	6.614e-08	0.467593	0.477	0.301	0.00149265	CD8_Tpex	Rae1
Tmed91	6.67049e-08	0.313819	0.833	0.635	0.0015054	CD8_Tpex	Tmed9
Stard3nl2	6.67719e-08	0.45306	0.453	0.281	0.00150691	CD8_Tpex	Stard3nl
Adss	6.72546e-08	0.289678	0.713	0.519	0.0015178	CD8_Tpex	Adss
Kcnn41	6.75367e-08	0.307496	0.554	0.37	0.00152417	CD8_Tpex	Kcnn4
Mtx11	6.86781e-08	0.513343	0.295	0.159	0.00154993	CD8_Tpex	Mtx1
Polr1d2	6.87459e-08	0.353109	0.891	0.683	0.00155146	CD8_Tpex	Polr1d
Csnk2b1	6.89004e-08	0.356959	0.756	0.551	0.00155494	CD8_Tpex	Csnk2b
Mrps18c2	7.15188e-08	0.358266	0.57	0.377	0.00161404	CD8_Tpex	Mrps18c
Eif1ax2	7.21365e-08	0.510693	0.589	0.391	0.00162798	CD8_Tpex	Eif1ax
Memo12	7.24443e-08	0.315101	0.519	0.332	0.00163492	CD8_Tpex	Memo1
Mrps142	7.26981e-08	0.412256	0.651	0.458	0.00164065	CD8_Tpex	Mrps14
Fbxo113	7.92305e-08	0.295848	0.829	0.65	0.00178807	CD8_Tpex	Fbxo11
Csnk1a12	7.9237e-08	0.225157	0.926	0.772	0.00178822	CD8_Tpex	Csnk1a1
Arfgap31	7.96651e-08	0.790524	0.213	0.104	0.00179788	CD8_Tpex	Arfgap3
Plagl21	8.06316e-08	0.568447	0.302	0.169	0.00181969	CD8_Tpex	Plagl2
BC0311811	8.08954e-08	0.334092	0.682	0.48	0.00182565	CD8_Tpex	BC031181
Cpsf22	8.16714e-08	0.489859	0.411	0.251	0.00184316	CD8_Tpex	Cpsf2
Rdx	8.19663e-08	0.344731	0.713	0.507	0.00184982	CD8_Tpex	Rdx
Dhrs71	8.27037e-08	0.471247	0.442	0.277	0.00186646	CD8_Tpex	Dhrs7
Tmem2141	8.47828e-08	0.727809	0.244	0.126	0.00191338	CD8_Tpex	Tmem214
Rtca2	8.52684e-08	1.00252	0.244	0.13	0.00192434	CD8_Tpex	Rtca
Setd31	8.6709e-08	0.269202	0.612	0.421	0.00195685	CD8_Tpex	Setd3
Nfkb21	8.87653e-08	0.375332	0.411	0.246	0.00200326	CD8_Tpex	Nfkb2
Rsbn1	9.02455e-08	0.303081	0.601	0.42	0.00203666	CD8_Tpex	Rsbn1
Arl151	9.03583e-08	0.282464	0.888	0.706	0.00203921	CD8_Tpex	Arl15
Uqcrb2	9.21189e-08	0.3385	0.826	0.618	0.00207894	CD8_Tpex	Uqcrb
Atp5e2	9.6137e-08	0.285731	0.942	0.801	0.00216962	CD8_Tpex	Atp5e
Tgif12	9.67638e-08	0.303631	0.566	0.373	0.00218377	CD8_Tpex	Tgif1
Plpp51	9.91351e-08	1.37494	0.14	0.057	0.00223728	CD8_Tpex	Plpp5
Kcnk10	9.91534e-08	3.5079	0.035	0.006	0.00223769	CD8_Tpex	Kcnk10
Sra12	9.93354e-08	0.441274	0.601	0.427	0.0022418	CD8_Tpex	Sra1
Chmp1a	1.01567e-07	0.454244	0.45	0.281	0.00229216	CD8_Tpex	Chmp1a
Sri2	1.0214e-07	0.340301	0.841	0.673	0.0023051	CD8_Tpex	Sri
Gm16364.1	1.03361e-07	0.949198	0.093	0.031	0.00233264	CD8_Tpex	Gm16364.1
Vbp11	1.04647e-07	0.30921	0.554	0.35	0.00236168	CD8_Tpex	Vbp1
Med282	1.05455e-07	0.363084	0.64	0.433	0.0023799	CD8_Tpex	Med28
Spag71	1.07368e-07	0.533823	0.422	0.261	0.00242307	CD8_Tpex	Spag7
Hras2	1.0758e-07	0.506305	0.399	0.241	0.00242786	CD8_Tpex	Hras
Ndufv32	1.0799e-07	0.358963	0.752	0.562	0.00243713	CD8_Tpex	Ndufv3
Atp6v0b1	1.09424e-07	0.299191	0.667	0.472	0.00246948	CD8_Tpex	Atp6v0b
Snu131	1.10115e-07	0.405015	0.713	0.535	0.00248507	CD8_Tpex	Snu13
Ptgfrn3	1.10286e-07	0.833833	0.151	0.065	0.00248895	CD8_Tpex	Ptgfrn
Pkn31	1.1076e-07	2.80281	0.031	0.005	0.00249963	CD8_Tpex	Pkn3
Ankrd23	1.11584e-07	0.902692	0.093	0.031	0.00251823	CD8_Tpex	Ankrd23
Ndufaf71	1.1181e-07	0.424369	0.275	0.147	0.00252334	CD8_Tpex	Ndufaf7
Dgkg2	1.13837e-07	0.481872	0.132	0.052	0.00256908	CD8_Tpex	Dgkg
Gfod1	1.14301e-07	0.496678	0.473	0.308	0.00257955	CD8_Tpex	Gfod1
Kdm1b	1.15403e-07	0.641481	0.171	0.076	0.00260441	CD8_Tpex	Kdm1b
Spink2	1.17352e-07	2.75971	0.031	0.005	0.0026484	CD8_Tpex	Spink2
Gm16181	1.1852e-07	2.48094	0.031	0.005	0.00267475	CD8_Tpex	Gm16181
M6pr1	1.19035e-07	0.383616	0.57	0.388	0.00268638	CD8_Tpex	M6pr
Gm33056	1.19896e-07	2.04268	0.031	0.005	0.00270581	CD8_Tpex	Gm33056
Ndufb92	1.21274e-07	0.289987	0.802	0.609	0.00273691	CD8_Tpex	Ndufb9
Rps172	1.22085e-07	0.268211	0.922	0.801	0.00275521	CD8_Tpex	Rps17
Snapc1	1.23552e-07	0.2766	0.43	0.264	0.00278831	CD8_Tpex	Snapc1
Selenok1	1.259e-07	0.29995	0.857	0.674	0.00284131	CD8_Tpex	Selenok
Ahcyl11	1.26815e-07	0.303006	0.481	0.3	0.00286196	CD8_Tpex	Ahcyl1
Polr2e1	1.27364e-07	0.377115	0.601	0.419	0.00287435	CD8_Tpex	Polr2e
Slc25a112	1.31454e-07	0.448605	0.512	0.336	0.00296666	CD8_Tpex	Slc25a11
Glrx31	1.32054e-07	0.385534	0.609	0.411	0.0029802	CD8_Tpex	Glrx3
Cd701	1.32121e-07	1.5131	0.074	0.022	0.00298172	CD8_Tpex	Cd70
Lrrc58	1.32446e-07	0.523095	0.399	0.247	0.00298905	CD8_Tpex	Lrrc58
Psma52	1.33418e-07	0.363982	0.698	0.489	0.00301098	CD8_Tpex	Psma5
Pkp32	1.33565e-07	0.404359	0.698	0.48	0.00301429	CD8_Tpex	Pkp3
Clns1a2	1.34689e-07	0.517613	0.384	0.233	0.00303967	CD8_Tpex	Clns1a
Med271	1.35017e-07	0.31096	0.453	0.281	0.00304705	CD8_Tpex	Med27
Fmnl12	1.38348e-07	0.27397	0.752	0.539	0.00312223	CD8_Tpex	Fmnl1
Fam3c1	1.3945e-07	0.451514	0.535	0.352	0.0031471	CD8_Tpex	Fam3c
Rpl42	1.40195e-07	0.287008	0.95	0.841	0.00316391	CD8_Tpex	Rpl4
Wdr921	1.43814e-07	0.636401	0.221	0.111	0.00324558	CD8_Tpex	Wdr92
Rtraf2	1.4451e-07	0.285181	0.833	0.614	0.0032613	CD8_Tpex	Rtraf
Clcn4	1.45339e-07	0.361325	0.384	0.227	0.00328	CD8_Tpex	Clcn4
Ywhah2	1.45538e-07	0.322081	0.779	0.545	0.0032845	CD8_Tpex	Ywhah
Gm160621	1.45762e-07	1.31731	0.105	0.038	0.00328955	CD8_Tpex	Gm16062
Mrpl332	1.49825e-07	0.277961	0.833	0.619	0.00338124	CD8_Tpex	Mrpl33
Cisd32	1.50177e-07	0.564507	0.302	0.169	0.00338918	CD8_Tpex	Cisd3
Jam21	1.51188e-07	1.57234	0.066	0.018	0.00341201	CD8_Tpex	Jam2
Prdx3	1.5156e-07	0.461405	0.364	0.213	0.00342041	CD8_Tpex	Prdx3
Cox6a11	1.52586e-07	0.370669	0.771	0.582	0.00344356	CD8_Tpex	Cox6a1
Ociad21	1.53447e-07	1.38312	0.089	0.03	0.003463	CD8_Tpex	Ociad2
Txnl4a2	1.5361e-07	0.458174	0.457	0.292	0.00346668	CD8_Tpex	Txnl4a
Psma61	1.54699e-07	0.342604	0.632	0.434	0.00349126	CD8_Tpex	Psma6
Psmd72	1.61639e-07	0.333452	0.562	0.369	0.00364788	CD8_Tpex	Psmd7
A630001G21Rik2	1.62834e-07	0.322175	0.368	0.216	0.00367483	CD8_Tpex	A630001G21Rik
Etfa1	1.67038e-07	0.241491	0.535	0.337	0.00376972	CD8_Tpex	Etfa
Comtd11	1.6768e-07	0.904867	0.194	0.094	0.00378421	CD8_Tpex	Comtd1
Amotl2	1.68251e-07	4.66928	0.012	0.001	0.00379708	CD8_Tpex	Amotl2
Irx3	1.69539e-07	4.43507	0.012	0.001	0.00382617	CD8_Tpex	Irx3
Psmc61	1.71192e-07	0.361596	0.643	0.455	0.00386347	CD8_Tpex	Psmc6
1700101I11Rik	1.7149e-07	3.50684	0.012	0.001	0.00387019	CD8_Tpex	1700101I11Rik
Cinp1	1.71614e-07	0.768165	0.209	0.104	0.00387297	CD8_Tpex	Cinp
Sh3bgrl1	1.72414e-07	0.342888	0.597	0.404	0.00389104	CD8_Tpex	Sh3bgrl
Sytl5	1.73463e-07	2.71627	0.012	0.001	0.00391471	CD8_Tpex	Sytl5
Gm21284	1.74125e-07	2.94414	0.012	0.001	0.00392966	CD8_Tpex	Gm21284
Btg21	1.76046e-07	0.178716	0.953	0.799	0.003973	CD8_Tpex	Btg2
Vapa	1.76239e-07	0.377207	0.74	0.536	0.00397735	CD8_Tpex	Vapa
Paip21	1.77944e-07	0.22451	0.888	0.663	0.00401583	CD8_Tpex	Paip2
Brk12	1.78828e-07	0.352616	0.771	0.582	0.00403579	CD8_Tpex	Brk1
Ddost2	1.81792e-07	0.445515	0.554	0.383	0.00410269	CD8_Tpex	Ddost
Tpm42	1.83626e-07	0.282284	0.837	0.643	0.00414408	CD8_Tpex	Tpm4
Tmem1231	1.83852e-07	0.26776	0.74	0.52	0.00414918	CD8_Tpex	Tmem123
Stk31	1.85619e-07	0.646659	0.298	0.168	0.00418905	CD8_Tpex	Stk3
Chst121	1.88116e-07	0.602646	0.384	0.234	0.00424541	CD8_Tpex	Chst12
Rab4b2	1.90668e-07	0.378572	0.581	0.397	0.004303	CD8_Tpex	Rab4b
Nectin1	1.92453e-07	2.67863	0.027	0.004	0.00434328	CD8_Tpex	Nectin1
Ddx272	1.95422e-07	0.376126	0.453	0.286	0.00441029	CD8_Tpex	Ddx27
Rnasek2	1.99602e-07	0.357089	0.795	0.634	0.00450463	CD8_Tpex	Rnasek
Ddb11	2.05708e-07	0.435315	0.434	0.275	0.00464242	CD8_Tpex	Ddb1
Imp42	2.09469e-07	0.364566	0.399	0.242	0.0047273	CD8_Tpex	Imp4
Micos131	2.12173e-07	0.3328	0.767	0.548	0.00478831	CD8_Tpex	Micos13
Sem12	2.1303e-07	0.267301	0.926	0.731	0.00480767	CD8_Tpex	Sem1
1110038B12Rik1	2.13705e-07	0.711007	0.341	0.207	0.00482289	CD8_Tpex	1110038B12Rik
Psmb22	2.15514e-07	0.317715	0.764	0.573	0.00486373	CD8_Tpex	Psmb2
Katna1	2.16397e-07	0.263661	0.488	0.308	0.00488365	CD8_Tpex	Katna1
Vcp1	2.17249e-07	0.355234	0.729	0.535	0.00490288	CD8_Tpex	Vcp
Ccdc1242	2.21954e-07	0.442202	0.527	0.351	0.00500906	CD8_Tpex	Ccdc124
Bccip1	2.25673e-07	0.449306	0.411	0.249	0.00509299	CD8_Tpex	Bccip
Decr11	2.26806e-07	0.676303	0.217	0.109	0.00511856	CD8_Tpex	Decr1
Gm33858	2.28618e-07	1.94745	0.031	0.005	0.00515946	CD8_Tpex	Gm33858
Aplp11	2.33175e-07	0.940374	0.136	0.056	0.0052623	CD8_Tpex	Aplp1
Ndufa15	2.33241e-07	0.334044	0.756	0.538	0.00526378	CD8_Tpex	Ndufa1
Slc26a22	2.39067e-07	0.460738	0.267	0.142	0.00539527	CD8_Tpex	Slc26a2
Mrpl121	2.41144e-07	0.428737	0.508	0.327	0.00544215	CD8_Tpex	Mrpl12
Ddx19a1	2.4182e-07	0.586377	0.291	0.163	0.0054574	CD8_Tpex	Ddx19a
Hdlbp	2.42364e-07	0.358523	0.593	0.415	0.00546967	CD8_Tpex	Hdlbp
Atp5f11	2.44203e-07	0.261032	0.895	0.691	0.00551117	CD8_Tpex	Atp5f1
Znrd11	2.45514e-07	0.364648	0.531	0.352	0.00554077	CD8_Tpex	Znrd1
Tmc61	2.47503e-07	0.437468	0.341	0.201	0.00558564	CD8_Tpex	Tmc6
Sacm1l2	2.50161e-07	0.290402	0.516	0.336	0.00564564	CD8_Tpex	Sacm1l
Calr2	2.51231e-07	0.350221	0.86	0.652	0.00566978	CD8_Tpex	Calr
Strap1	2.51595e-07	0.394479	0.539	0.358	0.005678	CD8_Tpex	Strap
Celf4	2.5252e-07	2.51467	0.023	0.003	0.00569887	CD8_Tpex	Celf4
Gng52	2.5402e-07	0.314382	0.919	0.76	0.00573273	CD8_Tpex	Gng5
Ormdl21	2.56925e-07	0.400651	0.333	0.191	0.00579829	CD8_Tpex	Ormdl2
Sap181	2.57149e-07	0.275926	0.597	0.395	0.00580335	CD8_Tpex	Sap18
Rps15a2	2.58143e-07	0.243433	0.984	0.912	0.00582578	CD8_Tpex	Rps15a
Noct2	2.58279e-07	0.594228	0.26	0.141	0.00582885	CD8_Tpex	Noct
Fnta	2.67025e-07	0.450667	0.36	0.216	0.00602623	CD8_Tpex	Fnta
Gfpt11	2.70292e-07	0.129646	0.477	0.3	0.00609996	CD8_Tpex	Gfpt1
Slc33a11	2.73107e-07	0.416932	0.24	0.123	0.00616348	CD8_Tpex	Slc33a1
Tmem681	2.7509e-07	0.532145	0.252	0.135	0.00620822	CD8_Tpex	Tmem68
Rab1a1	2.81315e-07	0.30842	0.643	0.44	0.00634871	CD8_Tpex	Rab1a
Magohb1	2.86005e-07	0.721337	0.36	0.223	0.00645457	CD8_Tpex	Magohb
Srek1ip12	2.91166e-07	0.430689	0.271	0.147	0.00657103	CD8_Tpex	Srek1ip1
Ccdc1631	2.97855e-07	1.15596	0.105	0.039	0.006722	CD8_Tpex	Ccdc163
Atp5a11	3.01654e-07	0.294517	0.903	0.722	0.00680773	CD8_Tpex	Atp5a1
Bcor2	3.04707e-07	0.346903	0.461	0.298	0.00687663	CD8_Tpex	Bcor
Acat1	3.08333e-07	0.423293	0.45	0.287	0.00695846	CD8_Tpex	Acat1
Zfp5932	3.09827e-07	0.618223	0.298	0.17	0.00699218	CD8_Tpex	Zfp593
Gm39323	3.13314e-07	0.422373	0.333	0.198	0.00707086	CD8_Tpex	Gm39323
Dip2c3	3.14699e-07	0.572812	0.186	0.087	0.00710213	CD8_Tpex	Dip2c
Pcna2	3.15413e-07	0.356495	0.547	0.367	0.00711824	CD8_Tpex	Pcna
Ssr12	3.25921e-07	0.398822	0.57	0.387	0.00735539	CD8_Tpex	Ssr1
Ccr73	3.30231e-07	1.22711	0.236	0.129	0.00745266	CD8_Tpex	Ccr7
Slc16a1	3.33799e-07	0.514649	0.217	0.11	0.00753318	CD8_Tpex	Slc16a1
Nrbf21	3.34359e-07	0.391151	0.399	0.245	0.00754581	CD8_Tpex	Nrbf2
Gm353301	3.34386e-07	1.2941	0.047	0.011	0.00754641	CD8_Tpex	Gm35330
Ddx521	3.34572e-07	0.177249	0.45	0.276	0.00755062	CD8_Tpex	Ddx52
Maea1	3.34796e-07	0.359205	0.438	0.281	0.00755569	CD8_Tpex	Maea
Ndufs21	3.3527e-07	0.499312	0.554	0.375	0.00756638	CD8_Tpex	Ndufs2
Tm9sf31	3.36636e-07	0.247095	0.798	0.62	0.0075972	CD8_Tpex	Tm9sf3
A430005L14Rik2	3.50587e-07	0.504046	0.287	0.158	0.00791205	CD8_Tpex	A430005L14Rik
Atg73	3.56086e-07	0.234551	0.446	0.277	0.00803614	CD8_Tpex	Atg7
Ivd	3.56228e-07	0.423421	0.264	0.142	0.00803936	CD8_Tpex	Ivd
Mboat71	3.62226e-07	0.622945	0.264	0.144	0.00817472	CD8_Tpex	Mboat7
Gnb22	3.63427e-07	0.273051	0.86	0.662	0.00820183	CD8_Tpex	Gnb2
Nqo21	3.63859e-07	0.729646	0.167	0.076	0.00821158	CD8_Tpex	Nqo2
H131	3.76561e-07	0.194298	0.733	0.517	0.00849822	CD8_Tpex	H13
Zmpste241	3.8614e-07	0.448351	0.345	0.204	0.00871441	CD8_Tpex	Zmpste24
Arpc31	3.90331e-07	0.253771	0.953	0.826	0.008809	CD8_Tpex	Arpc3
Pold41	3.92685e-07	0.545654	0.558	0.392	0.00886211	CD8_Tpex	Pold4
Slc16a111	4.01646e-07	2.94152	0.058	0.016	0.00906436	CD8_Tpex	Slc16a11
Bax2	4.05986e-07	0.401261	0.702	0.517	0.0091623	CD8_Tpex	Bax
Ssbp41	4.07924e-07	0.425803	0.62	0.431	0.00920604	CD8_Tpex	Ssbp4
Extl31	4.09549e-07	0.449843	0.329	0.194	0.00924269	CD8_Tpex	Extl3
Plod33	4.11451e-07	0.666662	0.128	0.052	0.00928562	CD8_Tpex	Plod3
Polr2i2	4.12355e-07	0.548636	0.38	0.228	0.00930602	CD8_Tpex	Polr2i
Hivep22	4.15653e-07	0.165112	0.938	0.797	0.00938047	CD8_Tpex	Hivep2
Rraga2	4.20769e-07	0.559633	0.349	0.208	0.00949592	CD8_Tpex	Rraga
Slc36a41	4.25862e-07	1.06775	0.101	0.037	0.00961086	CD8_Tpex	Slc36a4
Alkbh21	4.31804e-07	0.87103	0.143	0.062	0.00974495	CD8_Tpex	Alkbh2
Tspan141	4.41208e-07	0.207339	0.678	0.47	0.00995718	CD8_Tpex	Tspan14
Anp32a3	4.47403e-07	0.43672	0.806	0.657	0.010097	CD8_Tpex	Anp32a
Ocrl1	4.47624e-07	0.542905	0.202	0.099	0.010102	CD8_Tpex	Ocrl
Nudt51	4.58498e-07	0.315058	0.395	0.236	0.0103474	CD8_Tpex	Nudt5
Suds3	4.63e-07	0.276561	0.609	0.409	0.010449	CD8_Tpex	Suds3
Emc21	4.64061e-07	0.448026	0.461	0.3	0.0104729	CD8_Tpex	Emc2
Ss18l21	4.75113e-07	0.750242	0.229	0.12	0.0107223	CD8_Tpex	Ss18l2
Wdr75	4.79863e-07	0.482142	0.26	0.141	0.0108295	CD8_Tpex	Wdr75
Bola31	4.91762e-07	0.447751	0.516	0.352	0.0110981	CD8_Tpex	Bola3
Map4k11	4.92746e-07	0.433478	0.419	0.261	0.0111203	CD8_Tpex	Map4k1
Gnpnat11	4.95775e-07	0.555863	0.283	0.159	0.0111887	CD8_Tpex	Gnpnat1
Vdac21	4.96755e-07	0.300205	0.795	0.575	0.0112108	CD8_Tpex	Vdac2
Dusp13	4.97956e-07	0.161349	0.729	0.51	0.0112379	CD8_Tpex	Dusp1
Mrpl132	4.98321e-07	0.38476	0.484	0.316	0.0112461	CD8_Tpex	Mrpl13
Denr2	5.07457e-07	0.346793	0.62	0.433	0.0114523	CD8_Tpex	Denr
Tbcb2	5.17288e-07	0.391829	0.624	0.43	0.0116742	CD8_Tpex	Tbcb
Eloc2	5.17408e-07	0.323624	0.721	0.508	0.0116769	CD8_Tpex	Eloc
Mrpl410	5.1773e-07	0.437901	0.492	0.327	0.0116841	CD8_Tpex	Mrpl4
Polr2f2	5.21076e-07	0.347892	0.609	0.412	0.0117597	CD8_Tpex	Polr2f
Ddx1	5.22215e-07	0.445439	0.407	0.253	0.0117853	CD8_Tpex	Ddx1
Slc2a131	5.22243e-07	1.06213	0.054	0.014	0.011786	CD8_Tpex	Slc2a13
Sept111	5.23785e-07	0.289356	0.655	0.466	0.0118208	CD8_Tpex	2011-09-01
Rad51b2	5.23841e-07	0.703301	0.353	0.22	0.011822	CD8_Tpex	Rad51b
Itgal2	5.2604e-07	0.179	0.845	0.678	0.0118717	CD8_Tpex	Itgal
Nfil31	5.30451e-07	0.154981	0.473	0.295	0.0119712	CD8_Tpex	Nfil3
Pcbp41	5.30773e-07	0.604903	0.174	0.082	0.0119785	CD8_Tpex	Pcbp4
Eif62	5.32753e-07	0.337456	0.593	0.402	0.0120232	CD8_Tpex	Eif6
Eipr11	5.36395e-07	0.182778	0.492	0.314	0.0121054	CD8_Tpex	Eipr1
Ctdnep12	5.38648e-07	0.465041	0.422	0.265	0.0121562	CD8_Tpex	Ctdnep1
Nsfl1c1	5.39461e-07	0.437462	0.395	0.24	0.0121746	CD8_Tpex	Nsfl1c
Map2k11	5.41331e-07	0.386143	0.566	0.376	0.0122168	CD8_Tpex	Map2k1
Ccdc1741	5.45194e-07	0.560718	0.488	0.336	0.0123039	CD8_Tpex	Ccdc174
Ktn11	5.51671e-07	0.38468	0.543	0.373	0.0124501	CD8_Tpex	Ktn1
Cd3201	5.55116e-07	1.16035	0.143	0.063	0.0125279	CD8_Tpex	Cd320
Trappc2l1	5.55667e-07	0.484306	0.477	0.317	0.0125403	CD8_Tpex	Trappc2l
Zcrb12	5.60029e-07	0.340116	0.667	0.47	0.0126387	CD8_Tpex	Zcrb1
Pnp1	5.60898e-07	0.207923	0.527	0.346	0.0126583	CD8_Tpex	Pnp
Gemin72	5.65832e-07	0.362293	0.453	0.287	0.0127697	CD8_Tpex	Gemin7
Elmo21	5.72046e-07	0.533501	0.236	0.127	0.0129099	CD8_Tpex	Elmo2
Alkbh62	5.75036e-07	0.624301	0.213	0.108	0.0129774	CD8_Tpex	Alkbh6
Hsp90aa12	5.84472e-07	0.253163	0.837	0.67	0.0131904	CD8_Tpex	Hsp90aa1
Hspa9	5.84783e-07	0.380371	0.543	0.36	0.0131974	CD8_Tpex	Hspa9
Praf22	5.87365e-07	0.90918	0.159	0.073	0.0132557	CD8_Tpex	Praf2
Tmbim41	5.8822e-07	0.307919	0.57	0.382	0.0132749	CD8_Tpex	Tmbim4
Sh2d1a3	5.93676e-07	0.280523	0.64	0.45	0.0133981	CD8_Tpex	Sh2d1a
Ubash3a2	5.94592e-07	0.116988	0.671	0.456	0.0134187	CD8_Tpex	Ubash3a
Abhd6	5.9694e-07	0.650299	0.174	0.082	0.0134718	CD8_Tpex	Abhd6
G3bp1	5.98045e-07	0.299968	0.779	0.598	0.0134967	CD8_Tpex	G3bp1
Dixdc1	6.12552e-07	2.87124	0.023	0.003	0.0138241	CD8_Tpex	Dixdc1
Psmc32	6.16762e-07	0.266265	0.682	0.47	0.0139191	CD8_Tpex	Psmc3
Ube2q2	6.17964e-07	0.359024	0.446	0.283	0.0139462	CD8_Tpex	Ube2q2
Tob21	6.21284e-07	0.25229	0.535	0.349	0.0140211	CD8_Tpex	Tob2
Lamc3	6.23159e-07	2.35115	0.023	0.003	0.0140635	CD8_Tpex	Lamc3
Pnkp1	6.31598e-07	0.231069	0.368	0.218	0.0142539	CD8_Tpex	Pnkp
Gm162862	6.41014e-07	0.335346	0.585	0.404	0.0144664	CD8_Tpex	Gm16286
Eif4a11	6.57498e-07	0.337278	0.872	0.7	0.0148384	CD8_Tpex	Eif4a1
Slc1a2	6.80271e-07	2.29192	0.031	0.005	0.0153523	CD8_Tpex	Slc1a2
Tlr71	6.82602e-07	1.80509	0.078	0.025	0.015405	CD8_Tpex	Tlr7
Alyref3	6.87267e-07	0.417826	0.481	0.312	0.0155103	CD8_Tpex	Alyref
Psmd15	6.87563e-07	0.396724	0.527	0.365	0.0155169	CD8_Tpex	Psmd1
Tars4	7.02914e-07	0.520062	0.298	0.174	0.0158634	CD8_Tpex	Tars
Timm231	7.1894e-07	0.289923	0.69	0.504	0.016225	CD8_Tpex	Timm23
1810058I24Rik1	7.27519e-07	0.323966	0.64	0.452	0.0164187	CD8_Tpex	1810058I24Rik
Esf1	7.29648e-07	0.441979	0.411	0.261	0.0164667	CD8_Tpex	Esf1
Sec24d1	7.37082e-07	0.37504	0.329	0.193	0.0166345	CD8_Tpex	Sec24d
Vsig10	7.41474e-07	0.785824	0.097	0.036	0.0167336	CD8_Tpex	Vsig10
Gm50431	7.43691e-07	1.48007	0.031	0.005	0.0167836	CD8_Tpex	Gm50431
Svop	7.47262e-07	4.41723	0.016	0.001	0.0168642	CD8_Tpex	Svop
St3gal12	7.52102e-07	0.520646	0.337	0.206	0.0169734	CD8_Tpex	St3gal1
Gltp1	7.7679e-07	0.379578	0.527	0.351	0.0175306	CD8_Tpex	Gltp
Fosl2	7.88741e-07	0.262874	0.736	0.557	0.0178003	CD8_Tpex	Fosl2
Srsf92	7.9925e-07	0.334601	0.55	0.374	0.0180375	CD8_Tpex	Srsf9
Gm17529	8.08285e-07	1.84831	0.047	0.011	0.0182414	CD8_Tpex	Gm17529
Snrpd21	8.0989e-07	0.333987	0.802	0.598	0.0182776	CD8_Tpex	Snrpd2
Tnfsf102	8.10595e-07	0.449385	0.519	0.358	0.0182935	CD8_Tpex	Tnfsf10
Usf3	8.11941e-07	0.219866	0.333	0.196	0.0183239	CD8_Tpex	Usf3
Lpgat11	8.29072e-07	0.325631	0.419	0.264	0.0187105	CD8_Tpex	Lpgat1
Fam136a1	8.45083e-07	0.479936	0.229	0.12	0.0190718	CD8_Tpex	Fam136a
Cd532	8.46825e-07	0.251616	0.938	0.809	0.0191112	CD8_Tpex	Cd53
Krtcap3	8.47335e-07	0.884286	0.151	0.068	0.0191227	CD8_Tpex	Krtcap3
Larp1b1	8.51046e-07	0.293012	0.38	0.232	0.0192064	CD8_Tpex	Larp1b
2210016F16Rik2	8.54208e-07	0.437738	0.415	0.26	0.0192778	CD8_Tpex	2210016F16Rik
Ak2	8.56273e-07	0.297462	0.531	0.355	0.0193244	CD8_Tpex	Ak2
Psmb42	8.58171e-07	0.35097	0.729	0.558	0.0193672	CD8_Tpex	Psmb4
C1d2	8.65332e-07	0.553768	0.411	0.268	0.0195288	CD8_Tpex	C1d
Naxe2	8.81673e-07	0.488945	0.376	0.234	0.0198976	CD8_Tpex	Naxe
Selenoi1	8.93526e-07	0.559329	0.295	0.169	0.0201651	CD8_Tpex	Selenoi
Pms12	8.94651e-07	0.608237	0.264	0.151	0.0201905	CD8_Tpex	Pms1
Nfkbil11	8.97048e-07	0.429541	0.36	0.218	0.0202446	CD8_Tpex	Nfkbil1
Sar1a2	9.01062e-07	0.410908	0.543	0.37	0.0203352	CD8_Tpex	Sar1a
Ccnd21	9.06199e-07	0.365396	0.802	0.641	0.0204511	CD8_Tpex	Ccnd2
Mapkapk21	9.13547e-07	0.340013	0.663	0.478	0.0206169	CD8_Tpex	Mapkapk2
Trappc32	9.2857e-07	0.330374	0.422	0.265	0.020956	CD8_Tpex	Trappc3
Atpif12	9.34377e-07	0.357766	0.64	0.447	0.021087	CD8_Tpex	Atpif1
Themis3	9.59621e-07	0.218047	0.953	0.754	0.0216567	CD8_Tpex	Themis
Arpp192	9.67463e-07	0.280894	0.795	0.594	0.0218337	CD8_Tpex	Arpp19
Znrd21	9.73852e-07	0.589456	0.298	0.173	0.0219779	CD8_Tpex	Znrd2
Snrpb3	9.82284e-07	0.280409	0.837	0.647	0.0221682	CD8_Tpex	Snrpb
Gps12	9.96477e-07	0.434985	0.36	0.222	0.0224885	CD8_Tpex	Gps1
Hikeshi2	9.97395e-07	0.439972	0.395	0.251	0.0225092	CD8_Tpex	Hikeshi
Uhmk11	9.99312e-07	0.404091	0.333	0.202	0.0225525	CD8_Tpex	Uhmk1
Mfsd14a1	1.02466e-06	0.262661	0.5	0.335	0.0231245	CD8_Tpex	Mfsd14a
Ptbp11	1.02807e-06	0.436924	0.539	0.375	0.0232014	CD8_Tpex	Ptbp1
Tcea1	1.0364e-06	0.283387	0.698	0.514	0.0233895	CD8_Tpex	Tcea1
Ramac2	1.04353e-06	0.350849	0.519	0.342	0.0235504	CD8_Tpex	Ramac
Max	1.04665e-06	0.311845	0.57	0.393	0.0236207	CD8_Tpex	Max
Eif4g1	1.05259e-06	0.231097	0.667	0.481	0.0237549	CD8_Tpex	Eif4g1
Egln11	1.05483e-06	0.538501	0.368	0.22	0.0238055	CD8_Tpex	Egln1
Gnpda12	1.06818e-06	0.449892	0.306	0.178	0.0241066	CD8_Tpex	Gnpda1
Cbarp1	1.07211e-06	1.06095	0.14	0.062	0.0241954	CD8_Tpex	Cbarp
Ttc19	1.07624e-06	0.395282	0.453	0.298	0.0242886	CD8_Tpex	Ttc19
Amfr2	1.07827e-06	0.327589	0.488	0.321	0.0243344	CD8_Tpex	Amfr
Vps37a	1.09316e-06	0.334011	0.446	0.293	0.0246705	CD8_Tpex	Vps37a
Rpp301	1.09364e-06	0.553998	0.236	0.127	0.0246813	CD8_Tpex	Rpp30
Sars21	1.09375e-06	0.776401	0.128	0.054	0.0246837	CD8_Tpex	Sars2
Fam20c1	1.10067e-06	2.97265	0.031	0.006	0.02484	CD8_Tpex	Fam20c
Atp6v1d2	1.10315e-06	0.413511	0.581	0.411	0.0248959	CD8_Tpex	Atp6v1d
Lrrc41	1.10552e-06	0.447524	0.26	0.142	0.0249494	CD8_Tpex	Lrrc41
Utf1	1.12213e-06	2.13095	0.039	0.008	0.0253242	CD8_Tpex	Utf1
Sh3glb2	1.14024e-06	0.409368	0.318	0.187	0.0257329	CD8_Tpex	Sh3glb2
Npepl12	1.14292e-06	0.39071	0.364	0.224	0.0257934	CD8_Tpex	Npepl1
Pprc1	1.14943e-06	0.561736	0.178	0.087	0.0259404	CD8_Tpex	Pprc1
Zc3h151	1.15942e-06	0.193577	0.814	0.607	0.0261657	CD8_Tpex	Zc3h15
Atp5h2	1.17282e-06	0.242758	0.926	0.79	0.0264683	CD8_Tpex	Atp5h
Slfn22	1.20462e-06	0.282194	0.876	0.736	0.0271859	CD8_Tpex	Slfn2
Cyb5r31	1.20873e-06	0.526523	0.279	0.162	0.0272785	CD8_Tpex	Cyb5r3
Rpl7l1	1.20922e-06	0.41116	0.434	0.287	0.0272898	CD8_Tpex	Rpl7l1
Hdac72	1.23008e-06	0.355278	0.516	0.347	0.0277605	CD8_Tpex	Hdac7
Gorasp22	1.23266e-06	0.302288	0.457	0.304	0.0278187	CD8_Tpex	Gorasp2
Cops42	1.2346e-06	0.313465	0.578	0.4	0.0278624	CD8_Tpex	Cops4
Cyc11	1.25521e-06	0.339435	0.566	0.383	0.0283275	CD8_Tpex	Cyc1
Ppp1ca2	1.29188e-06	0.283339	0.903	0.716	0.0291551	CD8_Tpex	Ppp1ca
Manf2	1.29208e-06	0.302209	0.717	0.525	0.0291596	CD8_Tpex	Manf
Thap2	1.31012e-06	0.561858	0.229	0.122	0.0295667	CD8_Tpex	Thap2
Ap1s12	1.32271e-06	0.458825	0.372	0.235	0.029851	CD8_Tpex	Ap1s1
Ssb1	1.33144e-06	0.234846	0.86	0.674	0.0300479	CD8_Tpex	Ssb
Samd4b	1.35357e-06	0.438252	0.326	0.196	0.0305473	CD8_Tpex	Samd4b
Rwdd12	1.35727e-06	0.331489	0.717	0.542	0.0306308	CD8_Tpex	Rwdd1
Mbip	1.36337e-06	0.326527	0.329	0.192	0.0307685	CD8_Tpex	Mbip
Kmt5a1	1.36497e-06	0.453174	0.384	0.242	0.0308046	CD8_Tpex	Kmt5a
Rpl72	1.3679e-06	0.232958	0.961	0.883	0.0308708	CD8_Tpex	Rpl7
Tmem183a1	1.37245e-06	0.374703	0.326	0.192	0.0309734	CD8_Tpex	Tmem183a
Tmem621	1.37526e-06	0.494789	0.229	0.122	0.031037	CD8_Tpex	Tmem62
2007-03-01	1.38092e-06	0.189113	0.771	0.573	0.0311646	CD8_Tpex	2007-03-01
Dlat1	1.3917e-06	0.324776	0.306	0.178	0.0314079	CD8_Tpex	Dlat
Cab39	1.40554e-06	0.238575	0.814	0.629	0.0317202	CD8_Tpex	Cab39
Zbed41	1.42904e-06	0.760808	0.213	0.114	0.0322506	CD8_Tpex	Zbed4
Fbxo61	1.45082e-06	0.663552	0.252	0.142	0.032742	CD8_Tpex	Fbxo6
Rbm171	1.45455e-06	0.41055	0.465	0.304	0.0328264	CD8_Tpex	Rbm17
Mrto41	1.4782e-06	0.656589	0.306	0.18	0.03336	CD8_Tpex	Mrto4
Smim10l2a2	1.48054e-06	1.925	0.047	0.012	0.0334129	CD8_Tpex	Smim10l2a
Fdx12	1.49112e-06	0.554242	0.341	0.206	0.0336517	CD8_Tpex	Fdx1
Kcnq51	1.49181e-06	0.388491	0.562	0.386	0.0336673	CD8_Tpex	Kcnq5
Hmces1	1.50033e-06	0.380957	0.395	0.252	0.0338595	CD8_Tpex	Hmces
Akap132	1.54476e-06	0.195657	0.992	0.957	0.0348621	CD8_Tpex	Akap13
Osgin21	1.55126e-06	0.757214	0.159	0.076	0.0350089	CD8_Tpex	Osgin2
Ugt1a7c	1.56016e-06	1.53572	0.019	0.002	0.0352096	CD8_Tpex	Ugt1a7c
Tspan323	1.56084e-06	0.178198	0.415	0.255	0.035225	CD8_Tpex	Tspan32
Lbh2	1.57639e-06	0.201638	0.663	0.46	0.0355761	CD8_Tpex	Lbh
Mrps171	1.57841e-06	0.351534	0.434	0.277	0.0356215	CD8_Tpex	Mrps17
G730003C15Rik	1.58985e-06	2.70521	0.019	0.002	0.0358796	CD8_Tpex	G730003C15Rik
Gm29676	1.60321e-06	0.684223	0.019	0.002	0.0361814	CD8_Tpex	Gm29676
Idh3g1	1.60405e-06	0.439314	0.43	0.279	0.0362003	CD8_Tpex	Idh3g
Tkt2	1.61135e-06	0.273233	0.671	0.468	0.0363648	CD8_Tpex	Tkt
Tm2d11	1.62614e-06	0.294766	0.461	0.296	0.0366988	CD8_Tpex	Tm2d1
Utp181	1.63507e-06	0.277666	0.403	0.251	0.0369004	CD8_Tpex	Utp18
Tlcd1	1.63984e-06	1.11587	0.089	0.032	0.037008	CD8_Tpex	Tlcd1
Hcfc11	1.64558e-06	0.493267	0.388	0.244	0.0371375	CD8_Tpex	Hcfc1
Mrps122	1.65118e-06	0.421591	0.453	0.296	0.0372638	CD8_Tpex	Mrps12
Asb71	1.66717e-06	0.430742	0.182	0.09	0.0376246	CD8_Tpex	Asb7
Aamp1	1.66831e-06	0.473471	0.508	0.354	0.0376503	CD8_Tpex	Aamp
Lage31	1.66892e-06	0.537706	0.357	0.225	0.0376641	CD8_Tpex	Lage3
Slc25a192	1.67163e-06	0.299699	0.291	0.167	0.0377254	CD8_Tpex	Slc25a19
Crppa2	1.67349e-06	0.141515	0.093	0.034	0.0377673	CD8_Tpex	Crppa
Nhp21	1.69233e-06	0.412667	0.484	0.322	0.0381924	CD8_Tpex	Nhp2
Dhx321	1.70339e-06	0.653366	0.19	0.096	0.0384421	CD8_Tpex	Dhx32
Hnrnpab2	1.72615e-06	0.288383	0.733	0.542	0.0389558	CD8_Tpex	Hnrnpab
Lrrfip11	1.72953e-06	0.256771	0.903	0.726	0.0390321	CD8_Tpex	Lrrfip1
Tomm221	1.72992e-06	0.327562	0.709	0.534	0.0390408	CD8_Tpex	Tomm22
Zswim8	1.73677e-06	0.256312	0.333	0.197	0.0391954	CD8_Tpex	Zswim8
Tomm72	1.75236e-06	0.261603	0.849	0.674	0.0395472	CD8_Tpex	Tomm7
Atxn7l13	1.75675e-06	0.268317	0.795	0.624	0.0396462	CD8_Tpex	Atxn7l1
Psmd101	1.75918e-06	0.536996	0.322	0.193	0.0397011	CD8_Tpex	Psmd10
Mrps111	1.76607e-06	0.396125	0.326	0.195	0.0398566	CD8_Tpex	Mrps11
Jtb	1.78698e-06	0.32488	0.5	0.338	0.0403286	CD8_Tpex	Jtb
Cdc1232	1.80724e-06	0.304028	0.473	0.314	0.0407857	CD8_Tpex	Cdc123
Rpl102	1.81005e-06	0.234194	0.965	0.866	0.0408492	CD8_Tpex	Rpl10
Ehd42	1.81625e-06	0.438284	0.391	0.247	0.0409891	CD8_Tpex	Ehd4
Mmgt22	1.83556e-06	0.48678	0.256	0.143	0.0414249	CD8_Tpex	Mmgt2
Mafg2	1.83959e-06	0.309282	0.322	0.188	0.0415158	CD8_Tpex	Mafg
Nipsnap3b2	1.84e-06	0.479165	0.318	0.192	0.041525	CD8_Tpex	Nipsnap3b
Tmprss32	1.87338e-06	2.34149	0.035	0.007	0.0422783	CD8_Tpex	Tmprss3
Psmd22	1.88841e-06	0.291554	0.558	0.38	0.0426176	CD8_Tpex	Psmd2
Mink11	1.89352e-06	0.236949	0.43	0.279	0.042733	CD8_Tpex	Mink1
Ebna1bp21	1.89747e-06	0.313871	0.492	0.32	0.042822	CD8_Tpex	Ebna1bp2
Cdpf11	1.91583e-06	0.617214	0.24	0.133	0.0432366	CD8_Tpex	Cdpf1
1700123O20Rik2	1.92413e-06	0.352226	0.384	0.233	0.0434238	CD8_Tpex	1700123O20Rik
Snap471	1.93912e-06	0.562759	0.209	0.109	0.0437621	CD8_Tpex	Snap47
9530068E07Rik	1.94763e-06	0.525446	0.329	0.206	0.0439542	CD8_Tpex	9530068E07Rik
Prrc2a	1.95167e-06	0.299967	0.543	0.373	0.0440452	CD8_Tpex	Prrc2a
1700017D01Rik	1.96252e-06	4.19337	0.012	0.001	0.0442902	CD8_Tpex	1700017D01Rik
Cdk51	1.96847e-06	0.491754	0.221	0.117	0.0444244	CD8_Tpex	Cdk5
Aldh1a1	1.96888e-06	3.89772	0.012	0.001	0.0444336	CD8_Tpex	Aldh1a1
Mtmr62	1.96909e-06	0.364863	0.368	0.227	0.0444384	CD8_Tpex	Mtmr6
Gm17134	1.98165e-06	3.39722	0.012	0.001	0.0447218	CD8_Tpex	Gm17134
Lcat	1.9945e-06	3.19999	0.012	0.001	0.0450118	CD8_Tpex	Lcat
Myo1e1	2.00132e-06	0.409489	0.519	0.371	0.0451659	CD8_Tpex	Myo1e
Polr2c2	2.03681e-06	0.305068	0.512	0.341	0.0459668	CD8_Tpex	Polr2c
Gm51481	2.04092e-06	2.17894	0.031	0.006	0.0460595	CD8_Tpex	Gm5148
Fam92a2	2.09498e-06	0.467126	0.353	0.222	0.0472795	CD8_Tpex	Fam92a
Nsun6	2.10157e-06	0.364999	0.256	0.142	0.0474282	CD8_Tpex	Nsun6
Atp5g21	2.14406e-06	0.238202	0.938	0.765	0.0483871	CD8_Tpex	Atp5g2
Mapre11	2.1812e-06	0.251094	0.674	0.489	0.0492254	CD8_Tpex	Mapre1

## Sheet: Tfh
Gene	p_val	avg_log2FC	pct.1	pct.2	p_val_adj	cluster	gene
Tox21	1.61894e-76	3.27282	0.428	0.062	3.65363e-72	Tfh	Tox2
Tbc1d41	3.68472e-70	2.62126	0.798	0.275	8.31567e-66	Tfh	Tbc1d4
Gm491801	7.17603e-70	3.17468	0.555	0.119	1.61949e-65	Tfh	Gm49180
Ccr61	8.14097e-62	3.19041	0.318	0.041	1.83725e-57	Tfh	Ccr6
Gm479571	3.43196e-60	4.43976	0.266	0.03	7.74524e-56	Tfh	Gm47957
Tnfsf81	2.57966e-53	2.74589	0.607	0.181	5.82177e-49	Tfh	Tnfsf8
Crppa1	2.12551e-46	4.04382	0.237	0.03	4.79686e-42	Tfh	Crppa
Lrig11	8.62164e-45	1.85364	0.532	0.149	1.94573e-40	Tfh	Lrig1
Gm32081	3.35296e-42	6.18017	0.052	0.001	7.56697e-38	Tfh	Gm32081
Eea12	7.05682e-41	2.0345	0.832	0.503	1.59258e-36	Tfh	Eea1
Fbn21	2.02015e-40	3.462	0.104	0.006	4.55908e-36	Tfh	Fbn2
Gpm6b1	3.76618e-40	2.2284	0.566	0.185	8.49952e-36	Tfh	Gpm6b
Hif1a2	1.75759e-38	1.28726	0.954	0.745	3.96652e-34	Tfh	Hif1a
Tnc1	5.96611e-38	2.68009	0.162	0.017	1.34643e-33	Tfh	Tnc
Synpo	1.69769e-36	3.19683	0.185	0.023	3.83134e-32	Tfh	Synpo
Tshz22	1.45146e-35	3.19608	0.266	0.049	3.27564e-31	Tfh	Tshz2
Arhgap36	4.07935e-35	7.58781	0.029	0	9.20628e-31	Tfh	Arhgap36
Plagl11	5.4584e-35	3.45232	0.179	0.023	1.23185e-30	Tfh	Plagl1
Btla1	2.07291e-33	2.21495	0.526	0.187	4.67814e-29	Tfh	Btla
Dthd11	2.3275e-33	4.29097	0.145	0.016	5.2527e-29	Tfh	Dthd1
Fam43a1	5.8851e-33	4.50812	0.098	0.007	1.32815e-28	Tfh	Fam43a
4933406J09Rik1	3.16332e-32	3.36452	0.121	0.011	7.13898e-28	Tfh	4933406J09Rik
Twist21	1.10574e-31	3.11414	0.145	0.016	2.49544e-27	Tfh	Twist2
Il211	1.20636e-31	3.17972	0.168	0.022	2.72252e-27	Tfh	Il21
Sostdc11	2.23671e-31	3.53655	0.11	0.009	5.04781e-27	Tfh	Sostdc1
Slamf61	2.75991e-30	1.87203	0.555	0.215	6.22856e-26	Tfh	Slamf6
Tox1	3.46883e-30	1.32348	0.948	0.724	7.82846e-26	Tfh	Tox
Prkca1	2.99472e-29	1.09192	0.948	0.832	6.75848e-25	Tfh	Prkca
Erich3	3.49305e-29	6.3549	0.029	0	7.88311e-25	Tfh	Erich3
Ptger21	7.8101e-29	2.1939	0.434	0.142	1.76258e-24	Tfh	Ptger2
Trps11	2.898e-28	1.47426	0.855	0.663	6.5402e-24	Tfh	Trps1
Tiam12	3.56997e-27	1.67406	0.462	0.159	8.0567e-23	Tfh	Tiam1
Phactr2	1.33076e-25	1.53059	0.711	0.411	3.00325e-21	Tfh	Phactr2
Nrp11	3.60121e-25	1.56289	0.717	0.419	8.12721e-21	Tfh	Nrp1
Gm152831	5.21402e-25	1.58878	0.786	0.521	1.1767e-20	Tfh	Gm15283
Cd42	1.3976e-24	1.2912	0.775	0.408	3.15411e-20	Tfh	Cd4
Ccr82	1.80857e-24	1.76785	0.393	0.129	4.08157e-20	Tfh	Ccr8
Stx112	4.49275e-24	1.9396	0.613	0.328	1.01392e-19	Tfh	Stx11
Tnfrsf251	4.99115e-24	1.97632	0.266	0.065	1.1264e-19	Tfh	Tnfrsf25
Angptl21	5.41906e-24	2.23391	0.329	0.096	1.22297e-19	Tfh	Angptl2
Cacna1d	1.67072e-23	2.92497	0.249	0.061	3.77047e-19	Tfh	Cacna1d
Hectd21	2.34878e-23	1.99559	0.208	0.043	5.30072e-19	Tfh	Hectd2
Tnfsf111	3.18766e-23	1.13637	0.59	0.261	7.1939e-19	Tfh	Tnfsf11
Tnfrsf41	6.18384e-23	0.979329	0.786	0.421	1.39557e-18	Tfh	Tnfrsf4
Rabgap1l2	6.32978e-23	1.02072	0.96	0.924	1.42851e-18	Tfh	Rabgap1l
Sh3gl31	2.80092e-22	2.88791	0.145	0.023	6.32111e-18	Tfh	Sh3gl3
Slc22a152	1.1035e-21	1.91722	0.526	0.245	2.49039e-17	Tfh	Slc22a15
Aff31	1.21027e-21	1.9141	0.572	0.28	2.73134e-17	Tfh	Aff3
Igf1r1	1.63425e-21	1.93181	0.364	0.122	3.68816e-17	Tfh	Igf1r
Ccdc28b1	1.92645e-21	1.98437	0.289	0.083	4.34762e-17	Tfh	Ccdc28b
Ext11	2.36463e-21	1.48655	0.699	0.416	5.33649e-17	Tfh	Ext1
Il6ra1	2.38054e-21	1.66396	0.312	0.094	5.37239e-17	Tfh	Il6ra
Raf11	3.13665e-21	1.76332	0.705	0.449	7.07878e-17	Tfh	Raf1
1700019D03Rik1	3.95441e-21	2.44456	0.139	0.022	8.92432e-17	Tfh	1700019D03Rik
Hs6st31	1.19356e-20	2.73365	0.173	0.035	2.69362e-16	Tfh	Hs6st3
Cd91	1.26533e-20	1.48185	0.486	0.207	2.8556e-16	Tfh	Cd9
Cd2471	1.63573e-20	1.01172	0.902	0.808	3.69152e-16	Tfh	Cd247
Ccser11	1.80805e-20	3.8327	0.075	0.007	4.08041e-16	Tfh	Ccser1
8030451A03Rik1	5.59824e-20	2.27825	0.127	0.02	1.26341e-15	Tfh	8030451A03Rik
Ptpn111	6.58268e-20	1.63875	0.601	0.343	1.48558e-15	Tfh	Ptpn11
Csgalnact11	7.5949e-20	2.44364	0.185	0.04	1.71402e-15	Tfh	Csgalnact1
Ntrk31	3.34983e-19	2.32267	0.312	0.104	7.55989e-15	Tfh	Ntrk3
Ptprs1	4.17124e-19	1.55343	0.422	0.168	9.41365e-15	Tfh	Ptprs
Cd2001	7.73172e-19	1.75538	0.41	0.167	1.74489e-14	Tfh	Cd200
Gm317181	1.16413e-18	2.41247	0.231	0.063	2.62721e-14	Tfh	Gm31718
Bcl61	1.36358e-18	1.58327	0.509	0.24	3.07734e-14	Tfh	Bcl6
Jak22	2.06381e-18	1.61409	0.705	0.543	4.65761e-14	Tfh	Jak2
Zc3h12d1	2.46077e-18	1.49618	0.532	0.266	5.55347e-14	Tfh	Zc3h12d
Etv61	9.32357e-18	1.10041	0.786	0.556	2.10414e-13	Tfh	Etv6
Tmem652	1.87634e-17	1.43511	0.526	0.26	4.23452e-13	Tfh	Tmem65
Gm43057	4.41978e-17	3.17147	0.092	0.013	9.97455e-13	Tfh	Gm43057
Marcksl1	5.61695e-17	2.38615	0.249	0.076	1.26763e-12	Tfh	Marcksl1
Cxcr5	8.10893e-17	1.86138	0.145	0.029	1.83002e-12	Tfh	Cxcr5
Gm202751	1.08786e-16	1.31792	0.734	0.514	2.45509e-12	Tfh	Gm20275
2310001H17Rik1	1.64759e-16	1.4892	0.538	0.291	3.71828e-12	Tfh	2310001H17Rik
Plekho11	1.66182e-16	2.0652	0.329	0.125	3.7504e-12	Tfh	Plekho1
Fgf21	1.74374e-16	3.26246	0.098	0.015	3.93527e-12	Tfh	Fgf2
Dgki1	2.24702e-16	2.41283	0.208	0.057	5.07108e-12	Tfh	Dgki
St6gal11	2.34018e-16	1.05881	0.497	0.222	5.28131e-12	Tfh	St6gal1
Stfa3	6.11446e-16	3.73352	0.052	0.004	1.37991e-11	Tfh	Stfa3
Sesn31	6.96993e-16	1.42354	0.676	0.513	1.57297e-11	Tfh	Sesn3
Dclk11	7.43949e-16	2.18516	0.168	0.04	1.67894e-11	Tfh	Dclk1
Ccr71	7.46122e-16	1.62613	0.335	0.128	1.68385e-11	Tfh	Ccr7
Ramp31	1.15095e-15	1.45018	0.382	0.155	2.59746e-11	Tfh	Ramp3
Arap21	1.99448e-15	1.14711	0.786	0.651	4.50114e-11	Tfh	Arap2
Rarres1	5.39881e-15	6.11992	0.012	0	1.2184e-10	Tfh	Rarres1
4921504A21Rik	5.39881e-15	6.26392	0.012	0	1.2184e-10	Tfh	4921504A21Rik
Creb3l22	6.6815e-15	1.38633	0.509	0.263	1.50788e-10	Tfh	Creb3l2
Farp11	6.78475e-15	1.25254	0.711	0.497	1.53118e-10	Tfh	Farp1
Pou2f21	6.98271e-15	1.19192	0.514	0.253	1.57586e-10	Tfh	Pou2f2
Jarid21	7.46027e-15	1.14515	0.775	0.615	1.68363e-10	Tfh	Jarid2
E130308A19Rik1	8.57865e-15	1.63025	0.416	0.2	1.93603e-10	Tfh	E130308A19Rik
Fhad1	1.0237e-14	2.91494	0.064	0.007	2.31028e-10	Tfh	Fhad1
C430002N11Rik	1.10997e-14	2.81154	0.11	0.02	2.50499e-10	Tfh	C430002N11Rik
Gm369752	1.24822e-14	1.16442	0.746	0.481	2.81698e-10	Tfh	Gm36975
Gypc1	1.38043e-14	1.51008	0.347	0.142	3.11535e-10	Tfh	Gypc
Nt5e1	2.61342e-14	1.22527	0.694	0.448	5.89797e-10	Tfh	Nt5e
A630001O12Rik1	3.60355e-14	2.46849	0.116	0.023	8.13249e-10	Tfh	A630001O12Rik
Agbl1	4.04761e-14	4.09942	0.064	0.008	9.13465e-10	Tfh	Agbl1
Gdi21	4.8988e-14	0.868819	0.809	0.741	1.10556e-09	Tfh	Gdi2
Itpr11	5.12928e-14	1.03564	0.786	0.648	1.15758e-09	Tfh	Itpr1
Tcf71	5.16343e-14	0.851009	0.503	0.24	1.16528e-09	Tfh	Tcf7
Slc1a4	8.32233e-14	2.96639	0.081	0.012	1.87818e-09	Tfh	Slc1a4
Adamts62	9.1709e-14	1.26167	0.746	0.534	2.06969e-09	Tfh	Adamts6
Cd821	1.29729e-13	0.843732	0.751	0.606	2.92772e-09	Tfh	Cd82
Nfatc11	1.61319e-13	1.09052	0.717	0.534	3.64065e-09	Tfh	Nfatc1
Slc12a21	2.24923e-13	2.41821	0.225	0.076	5.07605e-09	Tfh	Slc12a2
Gm9885	2.41322e-13	4.53005	0.035	0.002	5.44616e-09	Tfh	Gm9885
Utp14b	3.09222e-13	2.54788	0.11	0.022	6.97853e-09	Tfh	Utp14b
Prr32	3.91774e-13	8.58956	0.017	0	8.84155e-09	Tfh	Prr32
Prelid21	4.34329e-13	1.31111	0.405	0.196	9.80194e-09	Tfh	Prelid2
St3gal11	5.0499e-13	1.62731	0.416	0.205	1.13966e-08	Tfh	St3gal1
Pdzrn31	5.42066e-13	2.79127	0.087	0.015	1.22334e-08	Tfh	Pdzrn3
Inpp4b1	5.86356e-13	0.739067	0.988	0.911	1.32329e-08	Tfh	Inpp4b
Sh3rf11	7.47952e-13	0.981013	0.549	0.314	1.68798e-08	Tfh	Sh3rf1
Gna14	1.03498e-12	3.26715	0.052	0.006	2.33574e-08	Tfh	Gna14
Smco42	1.82826e-12	1.00339	0.514	0.28	4.12602e-08	Tfh	Smco4
Gm318141	2.09683e-12	1.95597	0.116	0.026	4.73212e-08	Tfh	Gm31814
Msi22	2.22322e-12	0.821418	0.873	0.769	5.01736e-08	Tfh	Msi2
Bdh2	3.09148e-12	1.47961	0.168	0.048	6.97685e-08	Tfh	Bdh2
Lratd1	3.56045e-12	4.06779	0.029	0.002	8.03523e-08	Tfh	Lratd1
Tg2	3.74025e-12	1.20631	0.445	0.241	8.441e-08	Tfh	Tg
Arhgap51	4.65252e-12	1.3809	0.329	0.144	1.04998e-07	Tfh	Arhgap5
Gm161521	7.09785e-12	1.71476	0.116	0.026	1.60184e-07	Tfh	Gm16152
Gm41757	1.08548e-11	3.1045	0.046	0.005	2.44971e-07	Tfh	Gm41757
Lclat11	1.17341e-11	1.25802	0.566	0.372	2.64815e-07	Tfh	Lclat1
Ndfip12	1.41988e-11	0.475232	0.936	0.907	3.20438e-07	Tfh	Ndfip1
Ahr1	1.58651e-11	1.15051	0.364	0.174	3.58045e-07	Tfh	Ahr
Galm2	1.97867e-11	1.29938	0.335	0.151	4.46547e-07	Tfh	Galm
Itgb81	2.02331e-11	1.54558	0.335	0.151	4.56621e-07	Tfh	Itgb8
Tnfaip82	2.0908e-11	0.692433	0.815	0.715	4.71851e-07	Tfh	Tnfaip8
Plcb42	2.71344e-11	1.3577	0.283	0.118	6.1237e-07	Tfh	Plcb4
Bhlhe401	3.33483e-11	0.719014	0.751	0.611	7.52603e-07	Tfh	Bhlhe40
Dusp141	3.78323e-11	1.90775	0.243	0.095	8.538e-07	Tfh	Dusp14
Car11	5.66772e-11	5.22967	0.017	0.001	1.27909e-06	Tfh	Car11
B630019A10Rik1	6.57412e-11	1.99464	0.121	0.031	1.48365e-06	Tfh	B630019A10Rik
Tspan5	7.57933e-11	0.932387	0.566	0.36	1.7105e-06	Tfh	Tspan5
Rnf19a1	1.01072e-10	0.767473	0.711	0.506	2.28099e-06	Tfh	Rnf19a
Hivep21	1.04378e-10	0.613005	0.902	0.801	2.3556e-06	Tfh	Hivep2
Sh2d1a2	1.3931e-10	1.18676	0.607	0.455	3.14396e-06	Tfh	Sh2d1a
Sgms12	1.73369e-10	1.03631	0.636	0.417	3.9126e-06	Tfh	Sgms1
Tspan322	1.84691e-10	1.07445	0.462	0.256	4.16811e-06	Tfh	Tspan32
Galnt91	1.95336e-10	1.80725	0.185	0.062	4.40834e-06	Tfh	Galnt9
Gm147181	2.5024e-10	2.09397	0.121	0.032	5.64742e-06	Tfh	Gm14718
Camk2d1	2.79443e-10	1.00174	0.711	0.541	6.30647e-06	Tfh	Camk2d
Nfkb12	3.0595e-10	0.642169	0.85	0.77	6.90469e-06	Tfh	Nfkb1
Slc16a8	3.38384e-10	5.77313	0.012	0	7.63665e-06	Tfh	Slc16a8
Ngf	3.38384e-10	6.52078	0.012	0	7.63665e-06	Tfh	Ngf
Bok	3.41023e-10	5.25954	0.012	0	7.6962e-06	Tfh	Bok
Slc39a12	3.41023e-10	6.92793	0.012	0	7.6962e-06	Tfh	Slc39a12
Gm42679	3.41023e-10	5.35533	0.012	0	7.6962e-06	Tfh	Gm42679
Mansc4	3.43681e-10	4.22786	0.012	0	7.7562e-06	Tfh	Mansc4
Gm10570	3.43681e-10	5.04458	0.012	0	7.7562e-06	Tfh	Gm10570
Gm28501	3.48913e-10	1.57008	0.225	0.086	7.87428e-06	Tfh	Gm28501
Dusp42	4.5044e-10	1.08354	0.538	0.345	1.01655e-05	Tfh	Dusp4
Decr1	7.41614e-10	1.5186	0.254	0.109	1.67368e-05	Tfh	Decr1
Runx11	7.64987e-10	0.857828	0.855	0.699	1.72642e-05	Tfh	Runx1
Gm37391	8.29093e-10	3.07413	0.081	0.017	1.8711e-05	Tfh	Gm3739
1700111E14Rik1	9.75673e-10	2.74869	0.075	0.015	2.2019e-05	Tfh	1700111E14Rik
Il1r22	9.90012e-10	1.48057	0.277	0.125	2.23426e-05	Tfh	Il1r2
Rora1	1.12693e-09	0.729332	0.786	0.623	2.54326e-05	Tfh	Rora
Arhgap39	1.2507e-09	0.924416	0.393	0.205	2.82257e-05	Tfh	Arhgap39
Trpm61	1.43072e-09	1.80021	0.058	0.009	3.22886e-05	Tfh	Trpm6
Slc9b2	1.70381e-09	1.7651	0.162	0.055	3.84516e-05	Tfh	Slc9b2
Ston11	1.79001e-09	2.39953	0.087	0.019	4.03969e-05	Tfh	Ston1
Npnt1	1.91678e-09	2.48099	0.087	0.019	4.32579e-05	Tfh	Npnt
Tjp21	1.97684e-09	1.41913	0.329	0.167	4.46134e-05	Tfh	Tjp2
Iglon5	1.99825e-09	5.03515	0.017	0.001	4.50966e-05	Tfh	Iglon5
Sdf41	1.99993e-09	0.650443	0.786	0.728	4.51345e-05	Tfh	Sdf4
Ntng1	2.02765e-09	8.45557	0.017	0.001	4.57601e-05	Tfh	Ntng1
Timp21	2.04685e-09	0.693981	0.462	0.252	4.61932e-05	Tfh	Timp2
Nmrk11	2.29326e-09	1.05511	0.462	0.277	5.17543e-05	Tfh	Nmrk1
Ypel22	2.53307e-09	1.41819	0.243	0.104	5.71663e-05	Tfh	Ypel2
1700057H21Rik	2.68456e-09	2.84658	0.035	0.004	6.05852e-05	Tfh	1700057H21Rik
Trerf11	2.99909e-09	1.00125	0.538	0.341	6.76834e-05	Tfh	Trerf1
Parp3	4.18227e-09	1.00104	0.249	0.106	9.43855e-05	Tfh	Parp3
Hnrnpll2	4.77722e-09	1.01913	0.607	0.428	0.000107812	Tfh	Hnrnpll
Ccn42	4.98357e-09	1.37752	0.283	0.131	0.000112469	Tfh	Ccn4
Ephx11	5.38648e-09	1.82531	0.168	0.059	0.000121562	Tfh	Ephx1
Tnfsf14	5.8218e-09	1.71376	0.116	0.033	0.000131386	Tfh	Tnfsf14
Gm3696	6.21925e-09	3.45346	0.035	0.004	0.000140356	Tfh	Gm3696
Khdrbs11	6.36048e-09	0.764489	0.757	0.684	0.000143543	Tfh	Khdrbs1
Gm3667	7.84499e-09	4.5834	0.029	0.003	0.000177046	Tfh	Gm3667
Dip2b1	8.54635e-09	0.731019	0.775	0.693	0.000192874	Tfh	Dip2b
Dhrs31	8.84504e-09	1.59593	0.133	0.042	0.000199615	Tfh	Dhrs3
Hacd31	9.49775e-09	1.16836	0.538	0.363	0.000214345	Tfh	Hacd3
Stk391	1.03269e-08	0.677536	0.769	0.623	0.000233057	Tfh	Stk39
Mmp10	1.29912e-08	3.55712	0.023	0.002	0.000293186	Tfh	Mmp10
Ttbk1	1.3158e-08	2.18692	0.075	0.016	0.000296951	Tfh	Ttbk1
Chn1	1.45363e-08	3.11329	0.035	0.004	0.000328056	Tfh	Chn1
Gm447561	1.48824e-08	3.15549	0.035	0.004	0.000335866	Tfh	Gm44756
Zfp4671	1.56571e-08	1.67166	0.15	0.052	0.000353348	Tfh	Zfp467
A630023P12Rik2	1.67858e-08	1.3814	0.243	0.106	0.000378823	Tfh	A630023P12Rik
Capn3	1.77654e-08	2.40063	0.081	0.019	0.000400929	Tfh	Capn3
Gm171731	1.82902e-08	1.64019	0.295	0.147	0.000412773	Tfh	Gm17173
Batf2	1.91381e-08	1.08303	0.549	0.4	0.000431909	Tfh	Batf
Heg12	2.11108e-08	1.09847	0.474	0.289	0.000476428	Tfh	Heg1
Arid5b2	2.33815e-08	0.618655	0.861	0.789	0.000527674	Tfh	Arid5b
Siah31	2.35213e-08	1.45042	0.087	0.021	0.000530829	Tfh	Siah3
Gm47398	2.89867e-08	4.48122	0.017	0.001	0.000654171	Tfh	Gm47398
Gm43948	2.91095e-08	3.68308	0.017	0.001	0.000656944	Tfh	Gm43948
Pcdhgb4	2.92329e-08	3.75725	0.017	0.001	0.000659729	Tfh	Pcdhgb4
Hpcal1	2.93882e-08	0.861015	0.584	0.412	0.000663232	Tfh	Hpcal1
Mrps61	2.97438e-08	1.198	0.486	0.315	0.000671259	Tfh	Mrps6
Pou2af1	3.4289e-08	2.3793	0.035	0.004	0.000773833	Tfh	Pou2af1
Tank2	3.58116e-08	0.879581	0.78	0.622	0.000808196	Tfh	Tank
Rapgef51	3.85274e-08	1.90865	0.127	0.041	0.000869486	Tfh	Rapgef5
Gramd1b1	4.3228e-08	0.881736	0.694	0.538	0.000975569	Tfh	Gramd1b
Odc12	4.79333e-08	0.521545	0.728	0.6	0.00108176	Tfh	Odc1
Ramp12	5.54007e-08	1.12401	0.353	0.198	0.00125028	Tfh	Ramp1
Ccdc192	5.5553e-08	3.82254	0.023	0.002	0.00125372	Tfh	Ccdc192
Adk1	5.58972e-08	0.633933	0.491	0.3	0.00126149	Tfh	Adk
Rnd31	5.76705e-08	1.50092	0.046	0.007	0.00130151	Tfh	Rnd3
Stx62	5.7816e-08	0.842827	0.52	0.35	0.00130479	Tfh	Stx6
Shld11	6.1043e-08	0.996503	0.306	0.157	0.00137762	Tfh	Shld1
Bace21	6.18512e-08	2.644	0.052	0.009	0.00139586	Tfh	Bace2
Aebp22	6.22741e-08	0.582746	0.775	0.668	0.0014054	Tfh	Aebp2
Penk2	6.37665e-08	1.36454	0.156	0.058	0.00143908	Tfh	Penk
Utrn1	7.17868e-08	0.50302	0.873	0.871	0.00162008	Tfh	Utrn
Inpp5f1	7.86713e-08	0.989668	0.335	0.177	0.00177545	Tfh	Inpp5f
Gm42884	8.80613e-08	5.48271	0.012	0	0.00198737	Tfh	Gm42884
Serpinh1	8.85717e-08	6.07962	0.012	0	0.00199889	Tfh	Serpinh1
Scn11a	8.85717e-08	5.17237	0.012	0	0.00199889	Tfh	Scn11a
Gm10722	8.96011e-08	4.49526	0.012	0	0.00202212	Tfh	Gm10722
D830050J10Rik	1.01073e-07	2.31589	0.069	0.016	0.00228101	Tfh	D830050J10Rik
Ptgfrn2	1.17512e-07	1.55983	0.168	0.065	0.002652	Tfh	Ptgfrn
Asap11	1.2078e-07	0.757443	0.624	0.468	0.00272576	Tfh	Asap1
Sla3	1.21465e-07	0.535327	0.78	0.656	0.00274123	Tfh	Sla
Gm134811	1.34541e-07	2.05344	0.087	0.023	0.00303632	Tfh	Gm13481
Gna132	1.3725e-07	0.695514	0.723	0.65	0.00309747	Tfh	Gna13
Cpq1	1.38595e-07	0.83187	0.26	0.123	0.00312781	Tfh	Cpq
Ssh11	1.44273e-07	1.06981	0.37	0.213	0.00325596	Tfh	Ssh1
Slc26a21	1.54258e-07	1.4893	0.277	0.144	0.0034813	Tfh	Slc26a2
Anp32a2	1.62802e-07	0.806885	0.711	0.663	0.00367411	Tfh	Anp32a
Dlg3	1.77981e-07	1.55498	0.087	0.023	0.00401667	Tfh	Dlg3
St8sia11	1.81701e-07	0.952637	0.301	0.153	0.00410063	Tfh	St8sia1
Fam162a1	2.07826e-07	1.12511	0.514	0.389	0.00469022	Tfh	Fam162a
Rel2	2.14242e-07	0.688541	0.711	0.562	0.004835	Tfh	Rel
Tgfbr31	2.17563e-07	1.37908	0.289	0.149	0.00490995	Tfh	Tgfbr3
Lancl31	2.76162e-07	1.87713	0.121	0.04	0.00623242	Tfh	Lancl3
Itgav1	2.81034e-07	0.633495	0.832	0.69	0.00634238	Tfh	Itgav
Npas21	3.0273e-07	1.8205	0.081	0.021	0.00683202	Tfh	Npas2
Rbpj2	3.19942e-07	0.771636	0.798	0.687	0.00722044	Tfh	Rbpj
Supt31	3.40258e-07	0.950193	0.538	0.372	0.00767894	Tfh	Supt3
Ankrd121	3.8861e-07	0.519707	0.827	0.764	0.00877015	Tfh	Ankrd12
St6galnac31	4.10704e-07	0.851937	0.763	0.618	0.00926878	Tfh	St6galnac3
Mettl24	4.29845e-07	3.36855	0.035	0.005	0.00970075	Tfh	Mettl24
Ubash3b1	4.36901e-07	0.805744	0.746	0.625	0.00985998	Tfh	Ubash3b
Flnb1	4.38735e-07	1.27164	0.399	0.252	0.00990138	Tfh	Flnb
B3gnt21	4.39156e-07	0.752282	0.624	0.523	0.00991087	Tfh	B3gnt2
Spry11	4.44705e-07	1.90737	0.168	0.069	0.0100361	Tfh	Spry1
Gm47418	4.55616e-07	2.66704	0.035	0.005	0.0102823	Tfh	Gm47418
Chst21	4.88115e-07	1.24412	0.254	0.13	0.0110158	Tfh	Chst2
Ppfibp11	5.13001e-07	1.20134	0.237	0.116	0.0115774	Tfh	Ppfibp1
Ppp2r3a1	5.57142e-07	1.032	0.266	0.139	0.0125736	Tfh	Ppp2r3a
Pgpep1l1	5.86638e-07	2.34841	0.075	0.02	0.0132392	Tfh	Pgpep1l
Nrip12	5.86815e-07	0.663479	0.723	0.611	0.0132432	Tfh	Nrip1
Atxn7l12	6.25324e-07	0.591856	0.734	0.628	0.0141123	Tfh	Atxn7l1
Sh3bp51	6.28589e-07	1.10001	0.26	0.13	0.014186	Tfh	Sh3bp5
Ldlrad41	6.35126e-07	0.675206	0.746	0.636	0.0143335	Tfh	Ldlrad4
Cd40lg1	6.5092e-07	0.854784	0.358	0.198	0.01469	Tfh	Cd40lg
Hipk21	6.5722e-07	1.31806	0.405	0.264	0.0148321	Tfh	Hipk2
Ptpn131	8.0871e-07	0.757495	0.376	0.226	0.018251	Tfh	Ptpn13
Nek71	9.28491e-07	0.687973	0.723	0.624	0.0209542	Tfh	Nek7
Slc25a191	9.87497e-07	1.11893	0.306	0.169	0.0222858	Tfh	Slc25a19
Maf2	1.01815e-06	0.671714	0.613	0.411	0.0229775	Tfh	Maf
Gm155111	1.03468e-06	1.5701	0.162	0.066	0.0233506	Tfh	Gm15511
Lif1	1.05769e-06	2.11497	0.069	0.018	0.0238698	Tfh	Lif
Pipox	1.22533e-06	4.44083	0.017	0.001	0.0276532	Tfh	Pipox
Vgll41	1.2255e-06	0.47555	0.832	0.752	0.027657	Tfh	Vgll4
Ryr2	1.22942e-06	4.20585	0.017	0.001	0.0277456	Tfh	Ryr2
Pacsin1	1.23056e-06	1.0812	0.306	0.174	0.0277713	Tfh	Pacsin1
Zfp804b	1.2501e-06	3.54858	0.017	0.001	0.0282124	Tfh	Zfp804b
A430093F15Rik1	1.27574e-06	0.662382	0.63	0.457	0.0287909	Tfh	A430093F15Rik
Mir155hg1	1.39138e-06	1.37393	0.393	0.251	0.0314006	Tfh	Mir155hg
Sptb	1.39509e-06	3.40896	0.029	0.004	0.0314845	Tfh	Sptb
Twsg11	1.41491e-06	1.23971	0.358	0.222	0.0319317	Tfh	Twsg1
Myo9a1	1.47118e-06	0.605613	0.52	0.357	0.0332016	Tfh	Myo9a
Fyn1	1.50731e-06	0.469535	0.919	0.87	0.034017	Tfh	Fyn
Agr3	1.5786e-06	3.29931	0.023	0.002	0.0356258	Tfh	Agr3
Syt111	1.59444e-06	0.919663	0.335	0.194	0.0359834	Tfh	Syt11
Pkm1	1.661e-06	0.509389	0.803	0.739	0.0374855	Tfh	Pkm
Mllt31	1.75618e-06	0.642385	0.815	0.761	0.0396335	Tfh	Mllt3
Sik21	1.88964e-06	1.06306	0.555	0.44	0.0426455	Tfh	Sik2
Slc5a31	1.89285e-06	1.10968	0.243	0.123	0.0427179	Tfh	Slc5a3
Tigit1	1.90322e-06	1.04396	0.451	0.313	0.042952	Tfh	Tigit
Jmjd1c1	1.90665e-06	0.619137	0.78	0.692	0.0430292	Tfh	Jmjd1c
Jazf11	1.98668e-06	1.13827	0.382	0.243	0.0448354	Tfh	Jazf1
Parp81	2.0395e-06	0.58077	0.624	0.453	0.0460274	Tfh	Parp8
Cd1091	2.1127e-06	3.49278	0.035	0.005	0.0476794	Tfh	Cd109
Sik31	2.15062e-06	0.451189	0.913	0.833	0.0485353	Tfh	Sik3

## Sheet: Th1
Gene	p_val	avg_log2FC	pct.1	pct.2	p_val_adj	cluster	gene
Cd40lg	7.76857e-173	2.50196	0.462	0.12	1.75321e-168	Th1	Cd40lg
Cd4	8.32381e-170	1.49816	0.724	0.321	1.87852e-165	Th1	Cd4
Rora	8.49404e-134	1.27142	0.827	0.564	1.91694e-129	Th1	Rora
Tbc1d4	2.14632e-103	1.56821	0.508	0.221	4.84382e-99	Th1	Tbc1d4
Tnfsf11	2.56752e-91	2.09364	0.458	0.212	5.79437e-87	Th1	Tnfsf11
Ramp3	1.73351e-83	2.01983	0.325	0.109	3.91218e-79	Th1	Ramp3
St6galnac3	2.95965e-81	1.11129	0.769	0.575	6.67934e-77	Th1	St6galnac3
Il18r1	4.97484e-78	1.1147	0.749	0.564	1.12272e-73	Th1	Il18r1
Hif1a	1.99549e-77	0.960369	0.851	0.719	4.50342e-73	Th1	Hif1a
Junb	5.64924e-75	0.751783	0.95	0.906	1.27492e-70	Th1	Junb
St6gal1	5.50884e-73	1.54563	0.403	0.175	1.24324e-68	Th1	St6gal1
Gm15283	9.29112e-68	1.31752	0.668	0.484	2.09682e-63	Th1	Gm15283
Hivep2	8.18217e-67	0.803973	0.869	0.783	1.84655e-62	Th1	Hivep2
Btg2	1.531e-60	0.858339	0.868	0.786	3.45516e-56	Th1	Btg2
Tnfsf8	7.93404e-58	1.88895	0.334	0.149	1.79055e-53	Th1	Tnfsf8
Gm20275	9.13914e-52	0.975172	0.652	0.479	2.06252e-47	Th1	Gm20275
Trps1	3.98066e-49	1.0418	0.757	0.641	8.98354e-45	Th1	Trps1
Nrp1	2.70422e-44	1.20329	0.553	0.388	6.10289e-40	Th1	Nrp1
Runx1	1.32069e-43	0.700167	0.791	0.676	2.98054e-39	Th1	Runx1
Tnfaip3	7.62866e-43	0.601595	0.895	0.833	1.72164e-38	Th1	Tnfaip3
St8sia1	2.17585e-41	1.37901	0.271	0.121	4.91047e-37	Th1	St8sia1
Gm26740	3.44487e-41	0.839829	0.747	0.634	7.77439e-37	Th1	Gm26740
Stat4	7.37642e-41	0.552055	0.907	0.86	1.66471e-36	Th1	Stat4
Itpr1	1.8684e-40	0.855712	0.721	0.63	4.21661e-36	Th1	Itpr1
Emb	2.26872e-40	0.688967	0.752	0.59	5.12005e-36	Th1	Emb
Ext1	3.20083e-40	1.07632	0.547	0.385	7.22362e-36	Th1	Ext1
Il7r	4.42331e-40	0.913135	0.693	0.58	9.98252e-36	Th1	Il7r
Cd28	1.74837e-39	0.606082	0.817	0.742	3.94573e-35	Th1	Cd28
Stat5b	1.78134e-39	0.777471	0.764	0.681	4.02012e-35	Th1	Stat5b
Nebl	1.88767e-39	1.94761	0.192	0.072	4.26009e-35	Th1	Nebl
Gpr132	6.51531e-39	0.662479	0.797	0.708	1.47038e-34	Th1	Gpr132
Nfkb1	6.15109e-38	0.613889	0.824	0.756	1.38818e-33	Th1	Nfkb1
Cytip	6.61381e-38	0.463445	0.909	0.875	1.4926e-33	Th1	Cytip
Aebp2	7.28765e-38	0.70135	0.745	0.648	1.64468e-33	Th1	Aebp2
Igfbp7	8.94995e-38	1.76648	0.226	0.097	2.01983e-33	Th1	Igfbp7
Bhlhe40	1.03025e-36	0.930807	0.665	0.599	2.32506e-32	Th1	Bhlhe40
Arap2	5.71671e-35	0.753795	0.729	0.632	1.29015e-30	Th1	Arap2
Ccr6	5.96526e-35	2.20166	0.113	0.029	1.34624e-30	Th1	Ccr6
Icos	6.12038e-35	0.4824	0.892	0.792	1.38125e-30	Th1	Icos
Cpm	1.06683e-34	1.69339	0.276	0.139	2.40763e-30	Th1	Cpm
Nfkbiz	1.53941e-34	0.667121	0.625	0.472	3.47414e-30	Th1	Nfkbiz
Gpm6b	1.62839e-34	1.342	0.306	0.162	3.67496e-30	Th1	Gpm6b
Nxpe3	1.41243e-33	0.978379	0.464	0.316	3.18756e-29	Th1	Nxpe3
Slamf6	3.43133e-33	1.2966	0.334	0.191	7.74383e-29	Th1	Slamf6
Mpp7	3.94175e-33	0.783232	0.664	0.537	8.89574e-29	Th1	Mpp7
Btla	5.77247e-33	1.47284	0.3	0.164	1.30273e-28	Th1	Btla
Maf	6.64157e-33	0.362678	0.573	0.368	1.49887e-28	Th1	Maf
Podnl1	1.1528e-32	1.06845	0.312	0.17	2.60164e-28	Th1	Podnl1
Gm49180	1.42844e-32	1.51852	0.226	0.103	3.22369e-28	Th1	Gm49180
Cd82	8.90536e-32	0.687219	0.682	0.588	2.00976e-27	Th1	Cd82
Dlg2	1.12097e-31	1.71663	0.197	0.084	2.5298e-27	Th1	Dlg2
Prkca	1.74796e-31	0.612723	0.857	0.829	3.9448e-27	Th1	Prkca
Lrig1	1.65816e-30	1.39575	0.256	0.131	3.74212e-26	Th1	Lrig1
Inpp4b	1.67778e-30	0.435365	0.95	0.902	3.78642e-26	Th1	Inpp4b
Celf2	9.57042e-30	0.408543	0.93	0.906	2.15985e-25	Th1	Celf2
Rabgap1l	2.01752e-29	0.449767	0.952	0.917	4.55313e-25	Th1	Rabgap1l
Fyb	7.40537e-29	0.404052	0.942	0.916	1.67124e-24	Th1	Fyb
Ddx5	8.61554e-29	0.278178	0.953	0.946	1.94435e-24	Th1	Ddx5
Pecam1	1.06269e-28	0.848817	0.469	0.332	2.39828e-24	Th1	Pecam1
Mllt3	1.28906e-28	0.561741	0.803	0.75	2.90914e-24	Th1	Mllt3
Elmo1	2.4484e-28	0.391674	0.938	0.903	5.52556e-24	Th1	Elmo1
Nek7	4.8318e-28	0.618939	0.692	0.606	1.09044e-23	Th1	Nek7
Uhrf2	1.56e-27	0.789409	0.719	0.661	3.52061e-23	Th1	Uhrf2
Slamf1	3.31937e-27	1.0289	0.433	0.305	7.49114e-23	Th1	Slamf1
Cd5	3.38212e-27	0.643172	0.668	0.572	7.63276e-23	Th1	Cd5
Themis	1.02783e-26	0.488299	0.827	0.743	2.31961e-22	Th1	Themis
Clint1	1.45746e-26	0.510183	0.831	0.788	3.2892e-22	Th1	Clint1
Sgms1	6.6597e-26	0.634911	0.532	0.389	1.50296e-21	Th1	Sgms1
Dgat1	3.03413e-25	0.799722	0.692	0.617	6.84743e-21	Th1	Dgat1
Dgki	4.17042e-25	1.87516	0.121	0.043	9.41181e-21	Th1	Dgki
Utrn	5.07809e-25	0.417205	0.887	0.866	1.14602e-20	Th1	Utrn
Ccr4	2.10595e-24	1.87627	0.133	0.052	4.7527e-20	Th1	Ccr4
Etv6	3.13134e-24	0.768332	0.628	0.542	7.06682e-20	Th1	Etv6
Jak2	1.18227e-23	0.876465	0.608	0.528	2.66815e-19	Th1	Jak2
Tnfrsf25	1.43747e-23	1.4918	0.131	0.051	3.24409e-19	Th1	Tnfrsf25
A630023P12Rik	1.65598e-23	1.38862	0.182	0.087	3.73722e-19	Th1	A630023P12Rik
Galnt9	1.95049e-23	1.73411	0.124	0.048	4.40186e-19	Th1	Galnt9
Nabp1	2.29406e-23	0.75838	0.695	0.634	5.17724e-19	Th1	Nabp1
Ralgps2	3.62235e-23	1.11137	0.278	0.166	8.17492e-19	Th1	Ralgps2
Nr4a3	3.67677e-23	0.70709	0.593	0.484	8.29774e-19	Th1	Nr4a3
2003-03-01	3.97067e-23	1.13006	0.383	0.266	8.96101e-19	Th1	2003-03-01
Arntl	4.175e-23	0.961806	0.409	0.29	9.42213e-19	Th1	Arntl
Fam169b	5.40646e-23	0.531178	0.673	0.578	1.22013e-18	Th1	Fam169b
Rnf19a	6.91648e-23	0.801745	0.578	0.491	1.56091e-18	Th1	Rnf19a
Irf2bp2	8.2593e-23	0.930825	0.367	0.254	1.86396e-18	Th1	Irf2bp2
Ccn4	3.42645e-22	1.23069	0.213	0.111	7.73281e-18	Th1	Ccn4
P2rx7	4.33097e-22	1.12375	0.231	0.128	9.77413e-18	Th1	P2rx7
Tmem64	1.04314e-21	1.11007	0.279	0.17	2.35415e-17	Th1	Tmem64
Raet1e	1.30324e-21	0.853563	0.572	0.481	2.94115e-17	Th1	Raet1e
Rnf19b	1.39335e-21	1.06134	0.345	0.236	3.1445e-17	Th1	Rnf19b
Furin	2.53487e-21	1.49854	0.368	0.267	5.7207e-17	Th1	Furin
Odc1	4.16797e-21	0.379041	0.67	0.583	9.40628e-17	Th1	Odc1
Il18rap	5.32597e-21	0.767986	0.508	0.397	1.20196e-16	Th1	Il18rap
Il23r	1.01103e-20	1.37786	0.068	0.017	2.28169e-16	Th1	Il23r
Lncpint	1.0401e-20	0.432684	0.854	0.815	2.3473e-16	Th1	Lncpint
Lgals7	1.10215e-20	2.01009	0.152	0.072	2.48732e-16	Th1	Lgals7
Gna13	1.87681e-20	0.627688	0.693	0.64	4.23559e-16	Th1	Gna13
Lrrk2	2.20473e-20	3.21994	0.083	0.027	4.97562e-16	Th1	Lrrk2
Zbtb20	2.27991e-20	0.434722	0.783	0.73	5.1453e-16	Th1	Zbtb20
Malat1	5.14262e-20	0.216279	1	0.999	1.16059e-15	Th1	Malat1
Casp4	5.40164e-20	1.10765	0.355	0.248	1.21904e-15	Th1	Casp4
Gpr183	8.85054e-20	0.65599	0.604	0.516	1.99739e-15	Th1	Gpr183
Cd247	1.04927e-19	0.480241	0.827	0.806	2.36799e-15	Th1	Cd247
Slc9a9	1.71946e-19	0.469999	0.797	0.752	3.88048e-15	Th1	Slc9a9
Sh3kbp1	2.10215e-19	0.34499	0.888	0.866	4.74414e-15	Th1	Sh3kbp1
Arhgap26	2.11837e-19	0.56998	0.679	0.61	4.78073e-15	Th1	Arhgap26
Tnc	3.37938e-19	2.84206	0.053	0.012	7.62658e-15	Th1	Tnc
Rgs10	5.4859e-19	0.568816	0.613	0.531	1.23806e-14	Th1	Rgs10
Tgfbr3	6.553e-19	1.02953	0.225	0.131	1.47888e-14	Th1	Tgfbr3
Ell2	8.92399e-19	0.800162	0.481	0.386	2.01397e-14	Th1	Ell2
Cd6	1.37267e-18	0.49751	0.684	0.603	3.09784e-14	Th1	Cd6
Itgb1	1.8158e-18	0.532881	0.731	0.679	4.0979e-14	Th1	Itgb1
Arih1	3.24036e-18	0.414979	0.86	0.844	7.31283e-14	Th1	Arih1
Xylt1	4.16752e-18	1.00793	0.346	0.247	9.40525e-14	Th1	Xylt1
Plcb4	5.83436e-18	1.40712	0.188	0.102	1.3167e-13	Th1	Plcb4
8030451A03Rik	1.43961e-17	2.59332	0.054	0.014	3.24891e-13	Th1	8030451A03Rik
Slco3a1	1.58261e-17	0.512382	0.652	0.559	3.57163e-13	Th1	Slco3a1
Rbm39	1.77857e-17	0.21944	0.97	0.963	4.01387e-13	Th1	Rbm39
Lta	1.90675e-17	1.26537	0.187	0.103	4.30315e-13	Th1	Lta
Serpinb1a	2.39869e-17	1.75718	0.101	0.04	5.41336e-13	Th1	Serpinb1a
Orai1	4.48115e-17	0.509109	0.628	0.564	1.01131e-12	Th1	Orai1
Pdzrn3	5.31655e-17	2.92705	0.043	0.009	1.19984e-12	Th1	Pdzrn3
Il6ra	5.71883e-17	1.17622	0.159	0.082	1.29062e-12	Th1	Il6ra
Il17re	8.33377e-17	2.4805	0.034	0.005	1.88077e-12	Th1	Il17re
Dip2b	9.09121e-17	0.537196	0.725	0.686	2.0517e-12	Th1	Dip2b
Arf4	9.62396e-17	0.498735	0.788	0.762	2.17194e-12	Th1	Arf4
Il1r1	1.01394e-16	1.07484	0.065	0.019	2.28826e-12	Th1	Il1r1
Ntrk3	1.21839e-16	1.40757	0.169	0.092	2.74967e-12	Th1	Ntrk3
Ece1	1.34606e-16	1.2411	0.344	0.256	3.03778e-12	Th1	Ece1
Nfkbia	1.71023e-16	0.492069	0.677	0.606	3.85965e-12	Th1	Nfkbia
Igf1r	1.72218e-16	1.04745	0.193	0.11	3.88661e-12	Th1	Igf1r
Slfn5	1.87679e-16	1.29795	0.29	0.196	4.23554e-12	Th1	Slfn5
Sik3	2.46903e-16	0.3048	0.861	0.827	5.5721e-12	Th1	Sik3
Xkr6	3.8564e-16	1.91179	0.087	0.034	8.70312e-12	Th1	Xkr6
Arhgap31	4.75643e-16	0.757649	0.477	0.381	1.07343e-11	Th1	Arhgap31
Tnfaip8	4.96074e-16	0.459601	0.745	0.71	1.11954e-11	Th1	Tnfaip8
Mir155hg	5.94314e-16	1.22778	0.322	0.234	1.34125e-11	Th1	Mir155hg
Tg	8.11648e-16	1.02926	0.317	0.225	1.83173e-11	Th1	Tg
Dock2	8.84207e-16	0.256937	0.974	0.965	1.99548e-11	Th1	Dock2
Dclk1	1.49837e-15	1.96118	0.083	0.032	3.38152e-11	Th1	Dclk1
Arl15	1.85981e-15	0.528376	0.733	0.709	4.19722e-11	Th1	Arl15
Tank	2.6203e-15	0.417994	0.689	0.607	5.9135e-11	Th1	Tank
Cysltr1	2.90835e-15	1.87546	0.073	0.026	6.56356e-11	Th1	Cysltr1
Ppp2r3a	3.78163e-15	1.2803	0.204	0.123	8.53439e-11	Th1	Ppp2r3a
Ccnd3	3.92059e-15	0.296772	0.791	0.759	8.84799e-11	Th1	Ccnd3
Fryl	7.61682e-15	0.359836	0.845	0.825	1.71896e-10	Th1	Fryl
Akap13	1.18234e-14	0.315964	0.956	0.96	2.66831e-10	Th1	Akap13
Tmem65	1.69627e-14	0.940821	0.336	0.247	3.82814e-10	Th1	Tmem65
Hs6st3	1.70106e-14	1.9637	0.075	0.028	3.83896e-10	Th1	Hs6st3
Tnf	1.73923e-14	1.14626	0.279	0.192	3.92509e-10	Th1	Tnf
Ets1	2.01793e-14	0.236787	0.944	0.928	4.55407e-10	Th1	Ets1
Gm31718	2.22114e-14	1.56773	0.113	0.054	5.01266e-10	Th1	Gm31718
Sestd1	2.34127e-14	1.70053	0.107	0.051	5.28379e-10	Th1	Sestd1
Crem	2.56198e-14	0.471885	0.736	0.686	5.78188e-10	Th1	Crem
4932438A13Rik	2.78711e-14	0.391999	0.758	0.728	6.28996e-10	Th1	4932438A13Rik
Tecpr1	3.96402e-14	0.452384	0.562	0.484	8.946e-10	Th1	Tecpr1
Cd53	4.28037e-14	0.354074	0.827	0.812	9.65994e-10	Th1	Cd53
Eea1	4.54704e-14	0.724785	0.562	0.498	1.02618e-09	Th1	Eea1
Prelid2	4.9064e-14	0.979687	0.266	0.183	1.10728e-09	Th1	Prelid2
Znrf1	5.68663e-14	0.545539	0.615	0.56	1.28336e-09	Th1	Znrf1
Adam12	7.87735e-14	1.81302	0.066	0.024	1.77776e-09	Th1	Adam12
Adk	9.77762e-14	1.04967	0.366	0.287	2.20661e-09	Th1	Adk
Bcl2a1d	1.13311e-13	0.626355	0.468	0.393	2.55719e-09	Th1	Bcl2a1d
Tmem176a	1.31291e-13	1.48743	0.134	0.072	2.96298e-09	Th1	Tmem176a
Gypc	1.32679e-13	1.22053	0.206	0.13	2.99429e-09	Th1	Gypc
Cd84	1.41139e-13	0.5344	0.53	0.456	3.18522e-09	Th1	Cd84
S1pr1	1.59977e-13	1.11472	0.249	0.167	3.61037e-09	Th1	S1pr1
Itk	1.95032e-13	0.275775	0.945	0.941	4.40148e-09	Th1	Itk
Krt83	2.42128e-13	1.2341	0.115	0.057	5.46435e-09	Th1	Krt83
Camk2d	2.60969e-13	0.564792	0.595	0.531	5.88955e-09	Th1	Camk2d
Ablim3	4.06006e-13	1.51494	0.045	0.013	9.16275e-09	Th1	Ablim3
Ifrd1	5.27255e-13	0.446753	0.642	0.589	1.18991e-08	Th1	Ifrd1
Myo9a	5.38888e-13	0.773191	0.42	0.343	1.21616e-08	Th1	Myo9a
Ctla4	5.43479e-13	0.234094	0.854	0.764	1.22652e-08	Th1	Ctla4
Nfkbid	7.22444e-13	0.845137	0.392	0.315	1.63041e-08	Th1	Nfkbid
Slfn2	8.16736e-13	0.407924	0.752	0.739	1.84321e-08	Th1	Slfn2
B630019A10Rik	1.04284e-12	1.80961	0.064	0.024	2.35348e-08	Th1	B630019A10Rik
9930111J21Rik2	1.11025e-12	0.520697	0.577	0.525	2.50561e-08	Th1	9930111J21Rik2
Slc4a7	1.11481e-12	0.585538	0.564	0.502	2.51591e-08	Th1	Slc4a7
Zfp36l1	1.15263e-12	0.29691	0.68	0.608	2.60125e-08	Th1	Zfp36l1
Ppp1cc	1.18338e-12	0.450195	0.709	0.687	2.67065e-08	Th1	Ppp1cc
1700111E14Rik	1.27969e-12	2.15892	0.038	0.01	2.88799e-08	Th1	1700111E14Rik
Rgcc	1.34855e-12	0.88797	0.296	0.217	3.04341e-08	Th1	Rgcc
Coq10b	1.55402e-12	0.479066	0.574	0.52	3.50711e-08	Th1	Coq10b
Farp1	1.60828e-12	0.572284	0.547	0.49	3.62956e-08	Th1	Farp1
Gldc	1.64606e-12	1.1763	0.161	0.094	3.71482e-08	Th1	Gldc
Map3k5	1.85628e-12	0.537521	0.553	0.49	4.18926e-08	Th1	Map3k5
Arhgap15	2.16485e-12	0.155158	0.984	0.969	4.88563e-08	Th1	Arhgap15
Gdi2	2.3849e-12	0.399455	0.754	0.74	5.38224e-08	Th1	Gdi2
Mpzl3	3.15937e-12	1.06341	0.159	0.094	7.13006e-08	Th1	Mpzl3
Rab8b	3.58421e-12	0.307095	0.863	0.857	8.08884e-08	Th1	Rab8b
Kdm2b	3.71881e-12	0.352542	0.739	0.699	8.39262e-08	Th1	Kdm2b
Cd200	4.14586e-12	1.11721	0.229	0.157	9.35639e-08	Th1	Cd200
Espn	7.41443e-12	1.54388	0.068	0.027	1.67329e-07	Th1	Espn
Twist2	8.29444e-12	1.98173	0.044	0.013	1.87189e-07	Th1	Twist2
Pnrc1	1.0218e-11	0.270476	0.824	0.813	2.30599e-07	Th1	Pnrc1
Pde4b	1.29229e-11	0.5001	0.672	0.656	2.91643e-07	Th1	Pde4b
Pou2f2	1.42721e-11	0.718781	0.322	0.242	3.22092e-07	Th1	Pou2f2
Npas2	1.55704e-11	2.24459	0.047	0.016	3.51394e-07	Th1	Npas2
Spef2	1.7196e-11	1.32913	0.107	0.056	3.8808e-07	Th1	Spef2
Faah	1.91155e-11	0.753417	0.324	0.249	4.314e-07	Th1	Faah
Ttc39c	2.07541e-11	0.498703	0.53	0.458	4.68378e-07	Th1	Ttc39c
Aff3	2.11998e-11	0.607652	0.356	0.268	4.78436e-07	Th1	Aff3
Jmjd1c	2.19612e-11	0.415826	0.716	0.688	4.95621e-07	Th1	Jmjd1c
Bcl2a1b	2.56552e-11	0.437986	0.671	0.619	5.78987e-07	Th1	Bcl2a1b
Aak1	2.82314e-11	0.294126	0.755	0.727	6.37127e-07	Th1	Aak1
Susd6	2.82647e-11	0.364764	0.658	0.614	6.37878e-07	Th1	Susd6
Olfr60	3.38308e-11	1.41543	0.042	0.013	7.63494e-07	Th1	Olfr60
Srrm2	3.65356e-11	0.194524	0.942	0.932	8.24535e-07	Th1	Srrm2
Prkce	3.80035e-11	0.632431	0.414	0.34	8.57664e-07	Th1	Prkce
Ebi3	3.92413e-11	1.08549	0.139	0.08	8.85598e-07	Th1	Ebi3
Ifih1	5.16112e-11	0.872338	0.33	0.256	1.16476e-06	Th1	Ifih1
Camk1d	5.18544e-11	0.290337	0.8	0.802	1.17025e-06	Th1	Camk1d
Gm14718	5.44341e-11	1.53754	0.063	0.025	1.22847e-06	Th1	Gm14718
Sla	5.84339e-11	0.445918	0.691	0.65	1.31874e-06	Th1	Sla
Pde11a	5.96994e-11	1.04842	0.18	0.115	1.3473e-06	Th1	Pde11a
Ckb	6.836e-11	0.939071	0.237	0.167	1.54275e-06	Th1	Ckb
Cyth1	7.42447e-11	0.412752	0.631	0.589	1.67555e-06	Th1	Cyth1
Dthd1	8.07907e-11	1.82758	0.041	0.013	1.82329e-06	Th1	Dthd1
Cpne7	8.87158e-11	2.43259	0.031	0.008	2.00214e-06	Th1	Cpne7
Ifi204	9.75913e-11	1.39449	0.116	0.064	2.20244e-06	Th1	Ifi204
Phf20l1	1.01383e-10	0.3683	0.715	0.7	2.28802e-06	Th1	Phf20l1
Clk1	1.05267e-10	0.320927	0.823	0.813	2.37567e-06	Th1	Clk1
Lrch1	1.14435e-10	0.440977	0.669	0.643	2.58257e-06	Th1	Lrch1
Paxbp1	1.18876e-10	0.551228	0.482	0.429	2.68279e-06	Th1	Paxbp1
Lrrc8d	1.22372e-10	0.590623	0.498	0.446	2.7617e-06	Th1	Lrrc8d
Prss2	1.22779e-10	2.22489	0.03	0.007	2.77087e-06	Th1	Prss2
Dusp1	1.24657e-10	0.533644	0.558	0.509	2.81327e-06	Th1	Dusp1
Ogt	1.25801e-10	0.316064	0.779	0.769	2.83908e-06	Th1	Ogt
Tcf7	1.28382e-10	0.449626	0.315	0.227	2.89732e-06	Th1	Tcf7
Slfn1	1.34854e-10	0.668959	0.482	0.426	3.04338e-06	Th1	Slfn1
Il1r2	1.44849e-10	1.38174	0.177	0.115	3.26896e-06	Th1	Il1r2
Ptpn11	1.61211e-10	0.682794	0.397	0.336	3.63821e-06	Th1	Ptpn11
Clip1	2.23447e-10	0.509598	0.44	0.384	5.04276e-06	Th1	Clip1
mt-Cytb	2.26789e-10	0.201898	0.98	0.973	5.11818e-06	Th1	mt-Cytb
Zc3hav1	2.30107e-10	0.280273	0.912	0.908	5.19306e-06	Th1	Zc3hav1
Wac	2.49602e-10	0.422438	0.758	0.752	5.63303e-06	Th1	Wac
Nmrk1	2.64895e-10	1.09701	0.328	0.268	5.97814e-06	Th1	Nmrk1
Tiam1	2.80912e-10	0.912159	0.22	0.152	6.33962e-06	Th1	Tiam1
Nr4a1	3.32261e-10	0.581113	0.458	0.394	7.49846e-06	Th1	Nr4a1
B230217O12Rik	3.33117e-10	1.49511	0.096	0.05	7.51779e-06	Th1	B230217O12Rik
Penk	3.82167e-10	1.4653	0.096	0.049	8.62475e-06	Th1	Penk
Gm17173	3.82204e-10	1.03755	0.2	0.137	8.62558e-06	Th1	Gm17173
Birc3	3.8967e-10	0.556356	0.522	0.469	8.79406e-06	Th1	Birc3
Nup98	4.04074e-10	0.362922	0.675	0.642	9.11915e-06	Th1	Nup98
Fbxl17	4.06947e-10	0.363756	0.729	0.703	9.18399e-06	Th1	Fbxl17
Ptger2	4.45521e-10	1.00288	0.2	0.136	1.00545e-05	Th1	Ptger2
Bcl11b	6.39301e-10	0.26482	0.758	0.727	1.44278e-05	Th1	Bcl11b
Kdm6b	6.54126e-10	0.625001	0.462	0.402	1.47623e-05	Th1	Kdm6b
Lcp2	8.75597e-10	0.336696	0.673	0.66	1.97605e-05	Th1	Lcp2
Tmem176b	9.40204e-10	1.24752	0.136	0.083	2.12185e-05	Th1	Tmem176b
Sh2d1a	1.25452e-09	0.562323	0.495	0.448	2.8312e-05	Th1	Sh2d1a
Plcl1	1.37244e-09	0.712796	0.243	0.173	3.09732e-05	Th1	Plcl1
Gadd45b	1.54911e-09	0.590374	0.43	0.36	3.49603e-05	Th1	Gadd45b
Aqp3	1.68472e-09	1.63168	0.06	0.026	3.80207e-05	Th1	Aqp3
1700019D03Rik	1.69079e-09	1.42835	0.049	0.019	3.81577e-05	Th1	1700019D03Rik
Ncoa2	1.73706e-09	0.307464	0.773	0.764	3.92019e-05	Th1	Ncoa2
2610204G07Rik	1.81657e-09	1.78641	0.056	0.024	4.09963e-05	Th1	2610204G07Rik
mt-Atp6	2.17813e-09	0.133255	0.998	0.992	4.91559e-05	Th1	mt-Atp6
Stx11	2.25086e-09	0.81634	0.384	0.322	5.07975e-05	Th1	Stx11
Akt3	2.38998e-09	0.41627	0.63	0.588	5.39371e-05	Th1	Akt3
Jund	2.85751e-09	0.286953	0.866	0.855	6.44882e-05	Th1	Jund
Sesn3	2.87305e-09	0.592233	0.543	0.511	6.48389e-05	Th1	Sesn3
Tmem154	2.90853e-09	0.806181	0.239	0.176	6.56398e-05	Th1	Tmem154
Atxn7l1	3.0084e-09	0.287581	0.667	0.621	6.78937e-05	Th1	Atxn7l1
Gm36975	3.2444e-09	0.664789	0.523	0.479	7.32196e-05	Th1	Gm36975
Gm12840	3.27811e-09	0.73558	0.279	0.212	7.39804e-05	Th1	Gm12840
Fnbp1	3.51528e-09	0.218741	0.892	0.889	7.93329e-05	Th1	Fnbp1
Mfhas1	3.85145e-09	0.915268	0.2	0.141	8.69196e-05	Th1	Mfhas1
Crppa	3.95929e-09	1.56644	0.063	0.029	8.93532e-05	Th1	Crppa
Creb3l2	4.10973e-09	0.906531	0.319	0.255	9.27484e-05	Th1	Creb3l2
Ldlrad4	4.1114e-09	0.413161	0.663	0.632	9.2786e-05	Th1	Ldlrad4
Sumo1	4.22394e-09	0.276438	0.76	0.75	9.53259e-05	Th1	Sumo1
Rarg	5.26132e-09	0.909982	0.144	0.09	0.000118738	Th1	Rarg
Dip2c	5.40216e-09	1.00514	0.13	0.079	0.000121916	Th1	Dip2c
Csgalnact1	6.40448e-09	1.29189	0.074	0.036	0.000144536	Th1	Csgalnact1
4933406J09Rik	6.55929e-09	2.54631	0.032	0.009	0.00014803	Th1	4933406J09Rik
Traf1	6.62251e-09	0.331715	0.652	0.622	0.000149457	Th1	Traf1
Skil	6.78022e-09	0.353289	0.7	0.682	0.000153016	Th1	Skil
4930452B06Rik	7.20132e-09	3.98182	0.013	0.001	0.000162519	Th1	4930452B06Rik
Nipbl	7.23616e-09	0.261046	0.826	0.82	0.000163306	Th1	Nipbl
Plagl1	8.6907e-09	1.44319	0.05	0.021	0.000196132	Th1	Plagl1
Pim1	8.83517e-09	0.35169	0.703	0.666	0.000199392	Th1	Pim1
Ifitm3	9.07334e-09	0.736838	0.477	0.427	0.000204767	Th1	Ifitm3
Hnrnpll	9.20581e-09	0.544295	0.469	0.422	0.000207757	Th1	Hnrnpll
Nfatc3	9.25806e-09	0.317909	0.692	0.671	0.000208936	Th1	Nfatc3
Il1rl2	9.28294e-09	1.60988	0.055	0.024	0.000209497	Th1	Il1rl2
Shld1	9.34647e-09	0.956954	0.206	0.147	0.000210931	Th1	Shld1
Ttc39b	9.5527e-09	0.323864	0.728	0.706	0.000215585	Th1	Ttc39b
Trat1	1.00614e-08	1.17911	0.149	0.097	0.000227066	Th1	Trat1
St8sia6	1.01278e-08	0.765045	0.042	0.016	0.000228564	Th1	St8sia6
Casc1	1.1779e-08	2.45341	0.028	0.008	0.000265828	Th1	Casc1
Msi2	1.25887e-08	0.29463	0.774	0.772	0.000284101	Th1	Msi2
Rorc	1.28779e-08	1.39043	0.041	0.015	0.000290628	Th1	Rorc
Dusp10	1.4396e-08	0.850696	0.413	0.362	0.00032489	Th1	Dusp10
Gm27166	1.52413e-08	3.01236	0.041	0.016	0.000343966	Th1	Gm27166
Mmp25	1.5788e-08	1.45766	0.035	0.012	0.000356304	Th1	Mmp25
Tspan14	1.59381e-08	0.459631	0.514	0.469	0.000359692	Th1	Tspan14
1700012B07Rik	1.61415e-08	1.79473	0.031	0.009	0.000364281	Th1	1700012B07Rik
Stk24	1.84307e-08	0.351468	0.649	0.635	0.000415944	Th1	Stk24
Itgb3	1.90666e-08	0.628871	0.247	0.186	0.000430295	Th1	Itgb3
Arhgap5	1.95472e-08	0.855735	0.194	0.135	0.000441141	Th1	Arhgap5
Rel	2.0911e-08	0.481875	0.588	0.56	0.000471919	Th1	Rel
Tspan13	2.17728e-08	0.683597	0.459	0.419	0.000491368	Th1	Tspan13
Itgal	2.18115e-08	0.281947	0.699	0.682	0.000492243	Th1	Itgal
Gm8369	2.24039e-08	0.369765	0.682	0.655	0.000505611	Th1	Gm8369
Gm26759	2.47383e-08	1.27994	0.08	0.042	0.000558295	Th1	Gm26759
Stk17b	2.54445e-08	0.24085	0.902	0.903	0.000574231	Th1	Stk17b
Gm15511	2.71402e-08	1.16985	0.102	0.059	0.000612501	Th1	Gm15511
5830411N06Rik	2.76154e-08	3.28429	0.014	0.002	0.000623225	Th1	5830411N06Rik
Ss18	3.23177e-08	0.281804	0.633	0.61	0.000729347	Th1	Ss18
Skap1	3.24201e-08	0.159975	0.977	0.966	0.000731658	Th1	Skap1
Ptp4a2	3.74093e-08	0.251096	0.804	0.791	0.000844253	Th1	Ptp4a2
Ash1l	3.90846e-08	0.338444	0.666	0.663	0.000882062	Th1	Ash1l
Pcgf5	3.96906e-08	0.591697	0.498	0.462	0.000895737	Th1	Pcgf5
Elf1	3.97344e-08	0.250624	0.826	0.821	0.000896725	Th1	Elf1
Ramp1	4.45564e-08	1.02829	0.245	0.189	0.00100555	Th1	Ramp1
Gprin3	4.48734e-08	0.418616	0.432	0.367	0.0010127	Th1	Gprin3
Smpdl3a	4.5224e-08	0.467941	0.486	0.445	0.00102061	Th1	Smpdl3a
Dtx4	4.83971e-08	1.06611	0.077	0.04	0.00109223	Th1	Dtx4
Aff1	5.45863e-08	0.608858	0.52	0.476	0.0012319	Th1	Aff1
Smco4	6.80968e-08	0.692886	0.33	0.274	0.00153681	Th1	Smco4
Ifitm2	6.85123e-08	0.695761	0.399	0.341	0.00154619	Th1	Ifitm2
Sf3b1	7.41202e-08	0.209052	0.841	0.84	0.00167275	Th1	Sf3b1
Cd9	7.48702e-08	0.77964	0.261	0.201	0.00168967	Th1	Cd9
Parp8	7.74177e-08	0.386241	0.505	0.443	0.00174716	Th1	Parp8
Cd47	7.96948e-08	0.202738	0.848	0.841	0.00179855	Th1	Cd47
Ier5	7.9861e-08	0.542011	0.541	0.514	0.0018023	Th1	Ier5
Ccr7	8.17836e-08	0.879391	0.176	0.121	0.00184569	Th1	Ccr7
Tasp1	8.19369e-08	0.692617	0.339	0.285	0.00184915	Th1	Tasp1
Gls	8.56406e-08	0.375016	0.725	0.713	0.00193274	Th1	Gls
Adamts6	1.00918e-07	0.421137	0.58	0.528	0.00227752	Th1	Adamts6
Mapkapk3	1.11663e-07	0.490066	0.568	0.552	0.00252001	Th1	Mapkapk3
Hectd2	1.15584e-07	1.27531	0.075	0.04	0.00260849	Th1	Hectd2
Gm13481	1.18996e-07	1.46857	0.045	0.019	0.00268551	Th1	Gm13481
Dhx40	1.23778e-07	1.1164	0.411	0.375	0.00279343	Th1	Dhx40
Ostf1	1.24262e-07	0.38865	0.756	0.781	0.00280436	Th1	Ostf1
Gm16201	1.3209e-07	1.08982	0.128	0.082	0.00298101	Th1	Gm16201
Fam124b	1.40047e-07	1.32282	0.063	0.031	0.00316058	Th1	Fam124b
Il17a	1.41796e-07	1.95491	0.026	0.008	0.00320006	Th1	Il17a
Stat5a	1.52364e-07	0.664933	0.361	0.308	0.00343856	Th1	Stat5a
Bcl6	1.58381e-07	0.716061	0.291	0.235	0.00357433	Th1	Bcl6
Serinc5	1.87346e-07	1.00659	0.114	0.071	0.00422802	Th1	Serinc5
Aig1	2.37176e-07	0.691638	0.255	0.2	0.00535259	Th1	Aig1
Il21	2.42569e-07	1.30371	0.047	0.02	0.00547429	Th1	Il21
Gramd1b	2.44089e-07	0.430822	0.569	0.535	0.00550861	Th1	Gramd1b
St3gal1	2.47955e-07	0.751016	0.252	0.199	0.00559585	Th1	St3gal1
Mbp	2.54692e-07	0.386227	0.522	0.486	0.00574788	Th1	Mbp
Cdon	2.59276e-07	0.856441	0.182	0.131	0.00585135	Th1	Cdon
Cdk11b	2.61503e-07	0.829736	0.61	0.606	0.0059016	Th1	Cdk11b
Sostdc1	2.73564e-07	2.3514	0.026	0.008	0.00617379	Th1	Sostdc1
Ccnl1	2.76901e-07	0.339888	0.661	0.651	0.00624911	Th1	Ccnl1
Nrip1	2.88884e-07	0.314726	0.645	0.605	0.00651953	Th1	Nrip1
Dnajc6	2.93879e-07	1.63406	0.044	0.019	0.00663225	Th1	Dnajc6
Gm14211	3.44605e-07	2.19552	0.021	0.006	0.00777704	Th1	Gm14211
Exoc6b	3.49774e-07	0.345276	0.448	0.394	0.00789369	Th1	Exoc6b
Dusp4	3.5732e-07	0.627521	0.39	0.338	0.00806399	Th1	Dusp4
Tesc	3.81473e-07	0.80538	0.214	0.163	0.00860908	Th1	Tesc
Synj2	3.84177e-07	0.884831	0.185	0.135	0.00867012	Th1	Synj2
Spry1	4.32469e-07	1.04036	0.103	0.063	0.00975996	Th1	Spry1
Selenop	4.3407e-07	0.512811	0.253	0.198	0.00979609	Th1	Selenop
Fosb	5.43038e-07	0.75271	0.289	0.232	0.0122553	Th1	Fosb
Wipf1	5.74212e-07	0.430285	0.696	0.713	0.0129588	Th1	Wipf1
Zbtb7b	5.88572e-07	0.677042	0.189	0.14	0.0132829	Th1	Zbtb7b
Slc2a13	5.9136e-07	1.62595	0.031	0.011	0.0133458	Th1	Slc2a13
Rnd3	6.36547e-07	3.69205	0.02	0.005	0.0143656	Th1	Rnd3
Gpbp1	6.65558e-07	0.316936	0.691	0.682	0.0150203	Th1	Gpbp1
Zc3h12a	7.49024e-07	0.516549	0.363	0.312	0.016904	Th1	Zc3h12a
Macf1	8.26965e-07	0.217931	0.85	0.843	0.018663	Th1	Macf1
Pla2g4f	8.36817e-07	1.55979	0.026	0.009	0.0188853	Th1	Pla2g4f
Smap1	8.43423e-07	0.390828	0.584	0.566	0.0190344	Th1	Smap1
Ubash3a	9.05644e-07	0.510728	0.488	0.459	0.0204386	Th1	Ubash3a
Fbn2	9.52185e-07	2.75402	0.02	0.006	0.0214889	Th1	Fbn2
Ppp1r15a	9.85271e-07	0.485582	0.505	0.483	0.0222356	Th1	Ppp1r15a
Amz2	1.15165e-06	0.629942	0.248	0.197	0.0259903	Th1	Amz2
Ier2	1.19827e-06	0.430688	0.64	0.624	0.0270424	Th1	Ier2
Abcc4	1.26596e-06	0.638763	0.245	0.193	0.0285701	Th1	Abcc4
Chd2	1.32553e-06	0.188825	0.816	0.813	0.0299146	Th1	Chd2
Mastl	1.33895e-06	0.160524	0.042	0.083	0.0302175	Th1	Mastl
Ppfibp1	1.42464e-06	0.92833	0.154	0.109	0.0321513	Th1	Ppfibp1
Map4k4	1.51045e-06	0.28051	0.557	0.535	0.0340878	Th1	Map4k4
Ccdc50	1.60087e-06	0.382784	0.502	0.464	0.0361285	Th1	Ccdc50
Dusp5	1.64667e-06	0.363373	0.72	0.718	0.0371621	Th1	Dusp5
Sntb1	1.80328e-06	0.311911	0.636	0.602	0.0406964	Th1	Sntb1
mt-Co1	2.00379e-06	0.113203	0.995	0.992	0.0452216	Th1	mt-Co1
Raf1	2.12933e-06	0.760579	0.471	0.452	0.0480547	Th1	Raf1
Nr3c1	2.18189e-06	0.348154	0.76	0.756	0.0492409	Th1	Nr3c1

## Sheet: Treg
Gene	p_val	avg_log2FC	pct.1	pct.2	p_val_adj	cluster	gene
Neb	0	3.28594	0.786	0.114	0	Treg	Neb
Foxp3	0	3.63915	0.72	0.052	0	Treg	Foxp3
Tnfrsf4	0	2.81586	0.945	0.335	0	Treg	Tnfrsf4
Izumo1r	0	2.85225	0.757	0.16	0	Treg	Izumo1r
Arl5a	0	2.88881	0.847	0.27	0	Treg	Arl5a
Il2ra	0	3.00245	0.898	0.323	0	Treg	Il2ra
Itgb8	0	3.50739	0.608	0.071	0	Treg	Itgb8
Ikzf2	0	2.24757	0.979	0.515	0	Treg	Ikzf2
Lrrc32	0	3.76216	0.458	0.031	0	Treg	Lrrc32
Cep112	0	4.37028	0.449	0.025	0	Treg	Cep112
Frmd5	5.55701e-296	4.79373	0.386	0.021	1.25411e-291	Treg	Frmd5
Maf1	1.12548e-286	2.25924	0.904	0.325	2.53999e-282	Treg	Maf
Il10	6.00183e-278	4.69837	0.372	0.022	1.35449e-273	Treg	Il10
Tnfrsf18	2.43143e-261	2.11625	0.935	0.546	5.48724e-257	Treg	Tnfrsf18
Tnfrsf9	1.53242e-259	2.01646	0.957	0.528	3.45835e-255	Treg	Tnfrsf9
Nckap5	6.31196e-216	4.76598	0.34	0.031	1.42448e-211	Treg	Nckap5
Sh3rf1	1.35256e-212	2.24524	0.741	0.242	3.05246e-208	Treg	Sh3rf1
2210408F21Rik	4.19659e-209	2.55618	0.471	0.076	9.47087e-205	Treg	2210408F21Rik
Itgav	3.02185e-194	1.78572	0.954	0.644	6.81971e-190	Treg	Itgav
Ctla41	4.97396e-193	1.54938	0.975	0.75	1.12252e-188	Treg	Ctla4
Cd2	1.45515e-192	1.22277	0.974	0.793	3.28397e-188	Treg	Cd2
Rapsn	7.20746e-185	3.42069	0.327	0.036	1.62658e-180	Treg	Rapsn
Lamc1	4.94096e-181	1.94312	0.744	0.275	1.11507e-176	Treg	Lamc1
Pim11	9.6973e-181	1.41987	0.961	0.62	2.18849e-176	Treg	Pim1
Cep85l	1.56901e-180	2.1788	0.545	0.13	3.54095e-176	Treg	Cep85l
Sv2c	4.19259e-180	2.27638	0.611	0.178	9.46184e-176	Treg	Sv2c
Gm28112	2.00981e-177	2.02855	0.494	0.103	4.53574e-173	Treg	Gm28112
Sdf4	2.56877e-176	1.57478	0.938	0.69	5.79721e-172	Treg	Sdf4
Snx9	5.13676e-173	1.88468	0.715	0.257	1.15926e-168	Treg	Snx9
Ikzf4	3.41614e-172	2.46078	0.524	0.13	7.70955e-168	Treg	Ikzf4
Odc11	7.48494e-172	1.89832	0.894	0.549	1.6892e-167	Treg	Odc1
Ncmap	1.49165e-169	2.89075	0.288	0.027	3.36636e-165	Treg	Ncmap
Timp2	6.47466e-168	2.00487	0.619	0.19	1.4612e-163	Treg	Timp2
Capg	4.76114e-166	1.38142	0.915	0.53	1.07449e-161	Treg	Capg
Icos1	3.64089e-150	1.1553	0.982	0.785	8.21677e-146	Treg	Icos
Glrx	1.12066e-146	1.86189	0.796	0.412	2.52912e-142	Treg	Glrx
Ecm1	4.40413e-142	2.76225	0.286	0.037	9.93925e-138	Treg	Ecm1
Ddit4	3.6739e-137	2.06981	0.627	0.237	8.29125e-133	Treg	Ddit4
Msrb3	7.71018e-137	3.68505	0.225	0.02	1.74003e-132	Treg	Msrb3
Got1	2.49785e-135	1.60143	0.731	0.333	5.63715e-131	Treg	Got1
Ifi27l2a	3.05134e-135	1.3132	0.958	0.766	6.88625e-131	Treg	Ifi27l2a
Lrba	5.74941e-135	1.35665	0.941	0.713	1.29753e-130	Treg	Lrba
Ly6a	1.73336e-134	1.11838	0.966	0.759	3.91186e-130	Treg	Ly6a
Gm13684	2.2921e-133	1.65087	0.692	0.288	5.17282e-129	Treg	Gm13684
Chchd10	3.19168e-129	2.2374	0.587	0.223	7.20297e-125	Treg	Chchd10
Gimap7	4.29911e-129	1.41508	0.852	0.513	9.70223e-125	Treg	Gimap7
Dst	6.32513e-126	1.93748	0.405	0.094	1.42745e-121	Treg	Dst
Tnfrsf8	7.49931e-125	3.37965	0.208	0.019	1.69244e-120	Treg	Tnfrsf8
Gng12	8.19048e-125	1.81051	0.441	0.113	1.84843e-120	Treg	Gng12
Iigp11	2.03091e-123	1.59415	0.563	0.188	4.58337e-119	Treg	Iigp1
Ppm1l	3.36761e-122	2.67118	0.315	0.057	7.60003e-118	Treg	Ppm1l
Arnt2	4.93278e-122	2.46224	0.296	0.05	1.11323e-117	Treg	Arnt2
Vim	1.77089e-119	1.26221	0.929	0.701	3.99654e-115	Treg	Vim
Tnfrsf13b	1.80804e-118	2.29754	0.424	0.115	4.08038e-114	Treg	Tnfrsf13b
Swap70	2.905e-118	1.72715	0.532	0.176	6.55601e-114	Treg	Swap70
Gm29114	1.2552e-117	2.46173	0.264	0.039	2.83274e-113	Treg	Gm29114
A430093F15Rik	6.89994e-117	1.20579	0.802	0.398	1.55718e-112	Treg	A430093F15Rik
Asb2	6.4787e-116	2.38234	0.317	0.06	1.46211e-111	Treg	Asb2
Tbc1d30	1.0692e-115	2.44282	0.287	0.049	2.41297e-111	Treg	Tbc1d30
Samsn11	3.85133e-115	0.942763	0.942	0.697	8.69169e-111	Treg	Samsn1
Ass11	3.26781e-114	1.77357	0.561	0.205	7.37479e-110	Treg	Ass1
Wnk1	9.26933e-114	0.969709	0.984	0.867	2.0919e-109	Treg	Wnk1
Ets2	6.75804e-111	1.80128	0.428	0.118	1.52515e-106	Treg	Ets2
N4bp1	1.59014e-110	1.50883	0.684	0.317	3.58864e-106	Treg	N4bp1
Klrg1	1.85804e-110	3.56508	0.222	0.028	4.19322e-106	Treg	Klrg1
Srgn	3.02309e-110	0.81502	0.981	0.917	6.82251e-106	Treg	Srgn
Sdcbp2	6.39239e-110	1.58336	0.59	0.223	1.44263e-105	Treg	Sdcbp2
Cmtm7	1.47761e-108	1.32321	0.818	0.499	3.33468e-104	Treg	Cmtm7
Bmyc	2.95126e-107	2.1838	0.423	0.123	6.6604e-103	Treg	Bmyc
Tank1	7.44922e-107	1.1478	0.875	0.579	1.68114e-102	Treg	Tank
F730043M19Rik	2.15787e-106	1.47021	0.628	0.256	4.86988e-102	Treg	F730043M19Rik
Pglyrp1	7.89526e-106	1.56621	0.72	0.373	1.7818e-101	Treg	Pglyrp1
Itih5	9.83437e-105	2.08831	0.404	0.115	2.21942e-100	Treg	Itih5
Tctex1d1	9.96367e-105	4.06917	0.159	0.012	2.2486e-100	Treg	Tctex1d1
Areg	4.87027e-104	2.55645	0.328	0.075	1.09912e-99	Treg	Areg
Itgb7	2.21722e-99	1.04056	0.841	0.49	5.00381e-95	Treg	Itgb7
Pkm	2.79323e-96	0.938022	0.91	0.709	6.30377e-92	Treg	Pkm
Mxd1	6.3227e-96	1.38883	0.781	0.464	1.42691e-91	Treg	Mxd1
Mxi1	3.71446e-95	1.14112	0.751	0.393	8.38279e-91	Treg	Mxi1
Zfp36l11	8.00399e-95	1.12153	0.863	0.58	1.80634e-90	Treg	Zfp36l1
Ccr2	1.95546e-94	1.46193	0.604	0.258	4.41309e-90	Treg	Ccr2
Atxn7l11	2.44801e-93	1.05735	0.876	0.585	5.52466e-89	Treg	Atxn7l1
Cpd	3.89853e-93	1.52209	0.469	0.161	8.7982e-89	Treg	Cpd
Pcyt1a	7.42351e-93	2.04817	0.4	0.126	1.67534e-88	Treg	Pcyt1a
Socs2	1.34336e-92	1.66576	0.457	0.155	3.03169e-88	Treg	Socs2
Gm867	1.53933e-91	4.74865	0.12	0.006	3.47396e-87	Treg	Gm867
Prdm1	1.62685e-91	1.4172	0.519	0.198	3.67148e-87	Treg	Prdm1
Snx2	2.26057e-91	1.20055	0.736	0.404	5.10166e-87	Treg	Snx2
Nfkbia1	1.33532e-90	1.27545	0.84	0.582	3.01354e-86	Treg	Nfkbia
Sema4b	1.39431e-89	2.04572	0.294	0.068	3.14668e-85	Treg	Sema4b
Sgip1	3.05667e-87	3.93221	0.148	0.014	6.89829e-83	Treg	Sgip1
Itgae	3.60434e-87	1.42808	0.429	0.139	8.13427e-83	Treg	Itgae
Metrnl	3.71664e-87	1.54062	0.471	0.17	8.38771e-83	Treg	Metrnl
Cd81	4.3146e-87	1.427	0.402	0.125	9.7372e-83	Treg	Cd81
Gm13522	8.80187e-87	4.57944	0.114	0.005	1.98641e-82	Treg	Gm13522
Ighm	1.02197e-86	1.51743	0.551	0.235	2.30637e-82	Treg	Ighm
Lgals1	2.05658e-86	0.939746	0.939	0.718	4.64129e-82	Treg	Lgals1
Sgms11	3.86201e-86	1.02162	0.721	0.368	8.71579e-82	Treg	Sgms1
Bclaf3	3.7844e-85	1.61041	0.571	0.256	8.54063e-81	Treg	Bclaf3
Ctsz	4.66933e-85	1.245	0.625	0.297	1.05378e-80	Treg	Ctsz
Coro2a	1.04255e-84	1.01045	0.807	0.472	2.35283e-80	Treg	Coro2a
Gm2a	8.42867e-84	1.35476	0.626	0.31	1.90218e-79	Treg	Gm2a
Tmem1541	1.37407e-83	1.41637	0.432	0.145	3.101e-79	Treg	Tmem154
Phlpp1	4.31039e-83	1.05705	0.737	0.4	9.72768e-79	Treg	Phlpp1
Phlda1	8.28713e-83	1.82031	0.405	0.137	1.87024e-78	Treg	Phlda1
Alcam	2.8946e-82	1.03842	0.722	0.377	6.53253e-78	Treg	Alcam
C1qtnf12	8.57375e-82	2.07933	0.287	0.07	1.93492e-77	Treg	C1qtnf12
Hopx	3.7594e-81	1.62316	0.736	0.46	8.48421e-77	Treg	Hopx
Entpd1	4.87824e-81	1.06613	0.72	0.373	1.10092e-76	Treg	Entpd1
Dusp16	5.37188e-80	1.45089	0.508	0.205	1.21233e-75	Treg	Dusp16
Dusp41	6.78382e-80	1.04946	0.635	0.297	1.53097e-75	Treg	Dusp4
Rnf157	9.75581e-80	1.21543	0.705	0.383	2.20169e-75	Treg	Rnf157
Mapkapk2	5.34589e-79	1.08075	0.751	0.437	1.20646e-74	Treg	Mapkapk2
Gpr55	3.98546e-78	1.92212	0.249	0.055	8.99439e-74	Treg	Gpr55
Gm15655	4.61599e-78	2.11023	0.195	0.032	1.04174e-73	Treg	Gm15655
Sla1	5.68448e-78	0.867581	0.872	0.62	1.28287e-73	Treg	Sla
Glcci1	1.51273e-77	1.15497	0.641	0.312	3.41393e-73	Treg	Glcci1
Tspan321	2.36723e-77	1.09966	0.529	0.212	5.34236e-73	Treg	Tspan32
Picalm1	3.75483e-77	0.786146	0.919	0.733	8.4739e-73	Treg	Picalm
Ly6e	1.56635e-76	0.692953	0.955	0.846	3.53493e-72	Treg	Ly6e
Arhgap311	2.06521e-76	0.951842	0.686	0.351	4.66076e-72	Treg	Arhgap31
Gadd45b1	8.35723e-76	1.1118	0.643	0.327	1.88606e-71	Treg	Gadd45b
Actg1	1.22403e-75	0.708498	0.974	0.892	2.7624e-71	Treg	Actg1
Cyfip1	1.45186e-75	1.07275	0.597	0.277	3.27656e-71	Treg	Cyfip1
Pfn1	1.61426e-75	0.622653	0.963	0.867	3.64307e-71	Treg	Pfn1
Rnase4	2.89609e-75	1.84874	0.185	0.03	6.5359e-71	Treg	Rnase4
Glipr1	5.26539e-75	1.27058	0.644	0.356	1.18829e-70	Treg	Glipr1
Cyb5a	7.45941e-75	1.1502	0.735	0.457	1.68344e-70	Treg	Cyb5a
Cdk6	8.15581e-75	0.93574	0.83	0.547	1.8406e-70	Treg	Cdk6
Rabgap1l1	1.07244e-74	0.646885	0.987	0.914	2.42028e-70	Treg	Rabgap1l
Bcl2l1	1.56358e-74	1.36053	0.625	0.318	3.52868e-70	Treg	Bcl2l1
Traf3	1.63662e-74	1.07053	0.775	0.486	3.69353e-70	Treg	Traf3
Nt5e	1.66848e-74	1.19436	0.721	0.405	3.76543e-70	Treg	Nt5e
Ston2	2.73386e-74	2.553	0.164	0.023	6.16977e-70	Treg	Ston2
H2-K1	3.96988e-73	0.414942	1	0.983	8.95922e-69	Treg	H2-K1
Gbp3	9.38855e-73	1.49476	0.416	0.153	2.11881e-68	Treg	Gbp3
Cd51	1.68404e-72	0.708446	0.86	0.545	3.80055e-68	Treg	Cd5
Matn2	4.13933e-72	2.88408	0.119	0.01	9.34164e-68	Treg	Matn2
Morrbid	1.29756e-71	1.45301	0.466	0.192	2.92833e-67	Treg	Morrbid
Dgkg	1.42426e-71	2.59226	0.183	0.032	3.21427e-67	Treg	Dgkg
Slc16a3	2.21161e-71	1.6459	0.367	0.126	4.99115e-67	Treg	Slc16a3
Tnfrsf1b	2.64781e-70	0.825228	0.889	0.654	5.97558e-66	Treg	Tnfrsf1b
Rab11a	3.05791e-70	1.22333	0.646	0.356	6.90108e-66	Treg	Rab11a
Gzmb	5.35891e-70	0.928509	0.672	0.35	1.2094e-65	Treg	Gzmb
Bcl3	5.51676e-70	1.24912	0.479	0.2	1.24502e-65	Treg	Bcl3
Mmd	5.6584e-69	1.23259	0.619	0.326	1.27699e-64	Treg	Mmd
Klhl2	5.95733e-69	1.51973	0.484	0.21	1.34445e-64	Treg	Klhl2
Optn	2.63973e-68	1.80315	0.237	0.057	5.95734e-64	Treg	Optn
Isg20	4.41503e-68	1.05766	0.732	0.434	9.96385e-64	Treg	Isg20
Ubl3	4.48624e-68	0.809126	0.857	0.607	1.01245e-63	Treg	Ubl3
Ifngr1	6.18541e-68	0.586423	0.977	0.877	1.39592e-63	Treg	Ifngr1
Cd27	6.87253e-68	1.01293	0.738	0.431	1.55099e-63	Treg	Cd27
Fam129a1	6.98575e-68	0.921482	0.756	0.464	1.57654e-63	Treg	Fam129a
Fmnl2	7.66304e-68	2.8571	0.166	0.027	1.72939e-63	Treg	Fmnl2
Ubtd2	1.65926e-67	1.92284	0.239	0.058	3.74463e-63	Treg	Ubtd2
Adarb1	1.81413e-67	2.29682	0.201	0.041	4.09412e-63	Treg	Adarb1
Snx18	3.64277e-67	0.898935	0.657	0.344	8.221e-63	Treg	Snx18
Ehd1	3.72925e-67	1.18166	0.633	0.342	8.41616e-63	Treg	Ehd1
Il1rl1	5.68153e-67	2.01668	0.251	0.065	1.28221e-62	Treg	Il1rl1
Kif13a	1.0816e-66	1.32131	0.312	0.094	2.44094e-62	Treg	Kif13a
Wls	7.32084e-66	1.12055	0.492	0.214	1.65217e-61	Treg	Wls
Sdc4	4.97073e-65	2.2252	0.172	0.031	1.12179e-60	Treg	Sdc4
Slc36a3os	1.18795e-64	2.33532	0.199	0.042	2.68096e-60	Treg	Slc36a3os
Crem1	1.31209e-64	0.564009	0.904	0.659	2.96112e-60	Treg	Crem
Myo1d	1.95554e-64	2.41985	0.128	0.015	4.41325e-60	Treg	Myo1d
Slc15a31	2.46542e-64	1.35295	0.31	0.096	5.56395e-60	Treg	Slc15a3
Gimap4	4.52025e-64	0.677121	0.939	0.781	1.02013e-59	Treg	Gimap4
Ptprcap	5.38617e-64	0.699591	0.903	0.749	1.21555e-59	Treg	Ptprcap
Fam83g	7.25872e-64	4.74385	0.09	0.005	1.63815e-59	Treg	Fam83g
Gm12709	7.36145e-64	3.29157	0.112	0.011	1.66133e-59	Treg	Gm12709
Psen2	1.34851e-63	1.12431	0.508	0.231	3.04332e-59	Treg	Psen2
A630091E08Rik	1.83539e-63	4.62025	0.082	0.004	4.14211e-59	Treg	A630091E08Rik
Tpp2	9.06708e-63	0.82559	0.867	0.641	2.04626e-58	Treg	Tpp2
Stx111	1.30319e-62	0.761381	0.592	0.289	2.94103e-58	Treg	Stx11
Igtp	2.13641e-62	0.970221	0.688	0.395	4.82146e-58	Treg	Igtp
Lbh	2.65571e-62	0.941291	0.706	0.424	5.99341e-58	Treg	Lbh
Gbp7	4.25579e-62	0.83157	0.737	0.448	9.60446e-58	Treg	Gbp7
Fam110a	1.43554e-61	1.47384	0.376	0.146	3.23973e-57	Treg	Fam110a
Trac	2.41449e-61	0.664315	0.939	0.789	5.44901e-57	Treg	Trac
Csrnp1	6.85057e-61	1.13762	0.598	0.315	1.54604e-56	Treg	Csrnp1
Il3ra	2.04509e-60	1.64203	0.341	0.122	4.61537e-56	Treg	Il3ra
Ankrd55	2.80616e-60	2.37055	0.121	0.015	6.33294e-56	Treg	Ankrd55
Rgs9	2.84114e-60	2.05011	0.158	0.027	6.4119e-56	Treg	Rgs9
Rab11fip11	3.35202e-60	1.11304	0.522	0.243	7.56485e-56	Treg	Rab11fip1
Nol101	1.89617e-59	0.900112	0.624	0.34	4.27928e-55	Treg	Nol10
Ctsb	4.40613e-59	0.812895	0.786	0.52	9.94376e-55	Treg	Ctsb
Ky	9.10137e-59	4.05652	0.073	0.003	2.054e-54	Treg	Ky
H2-D1	1.14835e-58	0.379829	0.994	0.972	2.5916e-54	Treg	H2-D1
Snx20	1.36996e-58	0.922365	0.649	0.363	3.09173e-54	Treg	Snx20
Nrip11	2.31802e-58	0.887956	0.809	0.578	5.2313e-54	Treg	Nrip1
Ndrg1	3.52457e-58	1.53943	0.272	0.083	7.95424e-54	Treg	Ndrg1
Bmp2k	4.90328e-58	1.00755	0.569	0.294	1.10657e-53	Treg	Bmp2k
Sypl	6.17145e-58	1.52416	0.316	0.109	1.39277e-53	Treg	Sypl
Arl5c	1.37678e-57	1.39112	0.354	0.132	3.10711e-53	Treg	Arl5c
Gm17767	1.53376e-57	1.99371	0.241	0.068	3.46138e-53	Treg	Gm17767
Rilpl2	4.4883e-57	1.12222	0.613	0.341	1.01292e-52	Treg	Rilpl2
Gm4951	4.77836e-57	2.177	0.178	0.038	1.07838e-52	Treg	Gm4951
Trp53i11	5.86629e-57	1.14433	0.454	0.2	1.3239e-52	Treg	Trp53i11
Cysltr2	7.66244e-57	1.32461	0.558	0.303	1.72926e-52	Treg	Cysltr2
Ube2l6	8.64618e-57	1.23687	0.316	0.108	1.95127e-52	Treg	Ube2l6
Tent5a	1.04195e-56	1.42884	0.535	0.291	2.35148e-52	Treg	Tent5a
Serpina3g	1.31117e-56	1.32789	0.505	0.25	2.95904e-52	Treg	Serpina3g
Arhgef12	1.38066e-56	0.926536	0.492	0.222	3.11587e-52	Treg	Arhgef12
Fem1c	1.80038e-56	0.97359	0.594	0.316	4.06309e-52	Treg	Fem1c
Fabp5	2.26178e-56	1.33866	0.432	0.194	5.10439e-52	Treg	Fabp5
Cish1	3.69071e-56	0.869309	0.723	0.446	8.32918e-52	Treg	Cish
Tigit	4.24876e-56	1.01483	0.545	0.274	9.5886e-52	Treg	Tigit
Ctif	7.18082e-56	1.64254	0.215	0.056	1.62057e-51	Treg	Ctif
Prickle11	7.46658e-56	1.21966	0.261	0.078	1.68506e-51	Treg	Prickle1
Cystm1	1.90986e-55	1.92202	0.192	0.045	4.31016e-51	Treg	Cystm1
Rad51b	1.98326e-55	0.67951	0.445	0.184	4.47582e-51	Treg	Rad51b
Dock9	3.39345e-55	1.02323	0.501	0.239	7.65834e-51	Treg	Dock9
B2m	4.15728e-55	0.382595	0.986	0.949	9.38216e-51	Treg	B2m
Vps541	2.50489e-54	0.579892	0.946	0.786	5.65303e-50	Treg	Vps54
Epcam	9.20152e-54	2.54664	0.137	0.023	2.0766e-49	Treg	Epcam
Lyn	1.0184e-53	1.034	0.45	0.201	2.29833e-49	Treg	Lyn
Inf2	1.13028e-53	1.42831	0.257	0.079	2.55082e-49	Treg	Inf2
Cd80	1.39059e-53	1.45536	0.344	0.134	3.13827e-49	Treg	Cd80
Rap1gds11	2.40944e-53	0.689013	0.826	0.594	5.43762e-49	Treg	Rap1gds1
Camta1	2.48164e-53	1.00065	0.625	0.356	5.60057e-49	Treg	Camta1
Hivep3	2.96663e-53	1.11808	0.447	0.203	6.69508e-49	Treg	Hivep3
Adap1	3.37303e-53	1.42925	0.312	0.114	7.61225e-49	Treg	Adap1
Myo3b	6.22106e-53	1.27351	0.444	0.206	1.40397e-48	Treg	Myo3b
Ap3b1	1.13981e-52	0.974118	0.832	0.638	2.57233e-48	Treg	Ap3b1
Ttc39c1	1.42293e-52	0.901354	0.704	0.432	3.21128e-48	Treg	Ttc39c
Lmnb1	1.59449e-52	0.754367	0.769	0.509	3.59845e-48	Treg	Lmnb1
Zc3h12d	3.85735e-52	1.03458	0.486	0.234	8.70528e-48	Treg	Zc3h12d
Agfg1	8.46092e-52	0.681675	0.83	0.591	1.90946e-47	Treg	Agfg1
Gpld1	9.24313e-52	2.81114	0.108	0.014	2.08599e-47	Treg	Gpld1
Castor2	9.94396e-52	1.71452	0.203	0.053	2.24415e-47	Treg	Castor2
Tgfbr1	1.49213e-51	1.05086	0.507	0.251	3.36743e-47	Treg	Tgfbr1
Rhod	1.64094e-51	3.10546	0.096	0.01	3.70327e-47	Treg	Rhod
Ttn	2.05978e-51	2.35599	0.141	0.026	4.64852e-47	Treg	Ttn
Fam169b1	7.25675e-51	0.621833	0.831	0.558	1.6377e-46	Treg	Fam169b
Irf1	8.31053e-51	0.80127	0.776	0.537	1.87552e-46	Treg	Irf1
Rap1b	1.36185e-50	0.52204	0.931	0.829	3.07342e-46	Treg	Rap1b
Casp3	2.45776e-50	0.96328	0.604	0.346	5.54667e-46	Treg	Casp3
Npc2	3.02649e-50	0.587193	0.905	0.721	6.83018e-46	Treg	Npc2
Stat1	4.10964e-50	0.639034	0.929	0.77	9.27464e-46	Treg	Stat1
Prdx4	5.82164e-50	1.48681	0.309	0.117	1.31383e-45	Treg	Prdx4
Vill	7.15265e-50	2.88503	0.114	0.017	1.61421e-45	Treg	Vill
M6pr	9.16704e-50	1.03088	0.604	0.357	2.06882e-45	Treg	M6pr
Bnip3	1.39819e-49	1.78724	0.223	0.066	3.15543e-45	Treg	Bnip3
Fam241b	2.95841e-49	2.7735	0.095	0.011	6.67655e-45	Treg	Fam241b
Rap2a	3.27436e-49	1.55067	0.288	0.104	7.38958e-45	Treg	Rap2a
Nfil3	5.23812e-49	1.14741	0.506	0.265	1.18214e-44	Treg	Nfil3
4930417O13Rik	5.67296e-49	1.03773	0.382	0.162	1.28027e-44	Treg	4930417O13Rik
Crlf2	7.23007e-49	0.821955	0.713	0.45	1.63168e-44	Treg	Crlf2
Igsf23	8.81451e-49	1.99122	0.126	0.022	1.98926e-44	Treg	Igsf23
Ldha	9.01427e-49	0.683148	0.9	0.729	2.03434e-44	Treg	Ldha
Gm50237	1.63892e-48	2.39218	0.084	0.008	3.69872e-44	Treg	Gm50237
Gm45716	2.62746e-48	1.49348	0.352	0.148	5.92965e-44	Treg	Gm45716
Ube2e3	3.47875e-48	1.18075	0.412	0.186	7.85085e-44	Treg	Ube2e3
E230029C05Rik	4.57234e-48	1.68362	0.199	0.055	1.03189e-43	Treg	E230029C05Rik
Fxyd5	7.29276e-48	0.489131	0.958	0.873	1.64583e-43	Treg	Fxyd5
Clcn5	7.72806e-48	1.1924	0.352	0.147	1.74407e-43	Treg	Clcn5
Ptprj	1.95185e-47	0.606312	0.723	0.441	4.40493e-43	Treg	Ptprj
Lpcat1	2.19305e-47	1.34459	0.275	0.096	4.94929e-43	Treg	Lpcat1
Gimap3	4.69581e-47	0.577502	0.923	0.772	1.05975e-42	Treg	Gimap3
Rhof	5.13201e-47	0.826835	0.64	0.38	1.15819e-42	Treg	Rhof
H1f0	6.05042e-47	1.13763	0.37	0.159	1.36546e-42	Treg	H1f0
Ccr5	1.26155e-46	0.765351	0.703	0.427	2.84707e-42	Treg	Ccr5
Pkp3	1.34347e-46	0.82345	0.697	0.45	3.03195e-42	Treg	Pkp3
Raph1	1.60762e-46	0.918919	0.513	0.27	3.62807e-42	Treg	Raph1
Ebi31	2.1629e-46	1.63222	0.224	0.07	4.88124e-42	Treg	Ebi3
Cdkn1a	2.21098e-46	1.19282	0.392	0.176	4.98974e-42	Treg	Cdkn1a
Map2k3	2.42413e-46	0.910647	0.584	0.331	5.47077e-42	Treg	Map2k3
Igflr1	2.50512e-46	0.837103	0.632	0.377	5.65356e-42	Treg	Igflr1
Src	3.70036e-46	2.48587	0.114	0.019	8.35097e-42	Treg	Src
Foxn3	4.07816e-46	0.648973	0.905	0.733	9.20359e-42	Treg	Foxn3
Rln3	4.97988e-46	3.57098	0.073	0.006	1.12386e-41	Treg	Rln3
Twsg1	7.53921e-46	1.11369	0.41	0.191	1.70145e-41	Treg	Twsg1
Leprotl1	1.90807e-45	0.613659	0.859	0.656	4.30614e-41	Treg	Leprotl1
Gpr146	2.40057e-45	1.3912	0.208	0.061	5.41761e-41	Treg	Gpr146
Inpp5a	2.52671e-45	1.09847	0.261	0.09	5.70228e-41	Treg	Inpp5a
Pigz	2.80918e-45	3.64294	0.056	0.002	6.33977e-41	Treg	Pigz
Ednrb	2.81332e-45	5.25374	0.053	0.002	6.3491e-41	Treg	Ednrb
Pla2g12a	2.8889e-45	1.88278	0.23	0.075	6.51968e-41	Treg	Pla2g12a
Smox	4.15843e-45	0.960378	0.387	0.169	9.38476e-41	Treg	Smox
Gbp5	5.96233e-45	1.48707	0.339	0.144	1.34558e-40	Treg	Gbp5
Casp7	6.95669e-45	1.34688	0.343	0.146	1.56999e-40	Treg	Casp7
D130040H23Rik	7.13741e-45	1.35145	0.309	0.12	1.61077e-40	Treg	D130040H23Rik
Gnaq	1.25447e-44	0.890655	0.527	0.277	2.8311e-40	Treg	Gnaq
Trerf1	2.14366e-44	0.492902	0.576	0.304	4.8378e-40	Treg	Trerf1
I730030J21Rik	2.2236e-44	1.21471	0.371	0.164	5.01822e-40	Treg	I730030J21Rik
Tmem123	3.07571e-44	0.672419	0.74	0.49	6.94127e-40	Treg	Tmem123
Ccrl21	4.00079e-44	1.15786	0.343	0.144	9.02899e-40	Treg	Ccrl2
Vamp5	4.41575e-44	0.949224	0.402	0.183	9.96546e-40	Treg	Vamp5
Ubald2	4.47158e-44	0.755332	0.771	0.532	1.00915e-39	Treg	Ubald2
Tpi1	6.079e-44	0.741645	0.703	0.457	1.37191e-39	Treg	Tpi1
Dok1	9.27137e-44	1.20519	0.319	0.129	2.09236e-39	Treg	Dok1
Cflar	9.45269e-44	0.729909	0.696	0.442	2.13328e-39	Treg	Cflar
Dusp11	1.02577e-43	0.730871	0.727	0.481	2.31497e-39	Treg	Dusp1
Traf11	1.32413e-43	0.733978	0.803	0.596	2.9883e-39	Treg	Traf1
Grap	1.84128e-43	0.716481	0.709	0.463	4.15541e-39	Treg	Grap
Reps1	3.39924e-43	0.743273	0.614	0.361	7.6714e-39	Treg	Reps1
Med15	5.13104e-43	0.740506	0.626	0.377	1.15797e-38	Treg	Med15
Zfp361	5.16807e-43	0.807573	0.603	0.361	1.16633e-38	Treg	Zfp36
Coro7	1.08985e-42	0.8267	0.493	0.256	2.45956e-38	Treg	Coro7
Smco41	1.3775e-42	0.956629	0.481	0.251	3.10874e-38	Treg	Smco4
Hcls1	2.39546e-42	0.678425	0.748	0.521	5.40607e-38	Treg	Hcls1
Rcsd1	2.63983e-42	0.750304	0.573	0.328	5.95757e-38	Treg	Rcsd1
Psmb9	3.36775e-42	0.567247	0.873	0.698	7.60033e-38	Treg	Psmb9
Unc119	8.0686e-42	0.933629	0.538	0.295	1.82092e-37	Treg	Unc119
Flnb	8.19191e-42	0.815171	0.444	0.221	1.84875e-37	Treg	Flnb
Fam49b	8.22224e-42	0.45204	0.938	0.822	1.85559e-37	Treg	Fam49b
Ankrd6	1.22324e-41	1.36791	0.168	0.044	2.76061e-37	Treg	Ankrd6
F830016B08Rik	1.46499e-41	2.51996	0.097	0.015	3.30618e-37	Treg	F830016B08Rik
Podnl11	1.52106e-41	0.841922	0.383	0.17	3.43272e-37	Treg	Podnl1
Fgl2	1.58471e-41	0.685089	0.667	0.386	3.57637e-37	Treg	Fgl2
Ltb4r1	1.65187e-41	1.40466	0.196	0.059	3.72795e-37	Treg	Ltb4r1
Mcub	1.81626e-41	1.29748	0.271	0.103	4.09894e-37	Treg	Mcub
Nfkbiz1	2.30979e-41	0.722516	0.709	0.471	5.21274e-37	Treg	Nfkbiz
Zbtb38	2.62888e-41	0.738076	0.605	0.36	5.93285e-37	Treg	Zbtb38
Cd41	2.73818e-41	0.131372	0.725	0.361	6.17952e-37	Treg	Cd4
Myo1g	2.77467e-41	0.803184	0.627	0.396	6.26187e-37	Treg	Myo1g
Stab1	3.03495e-41	2.30819	0.106	0.018	6.84928e-37	Treg	Stab1
Tap1	3.09542e-41	0.560987	0.818	0.614	6.98574e-37	Treg	Tap1
Aldoa	3.79307e-41	0.563703	0.898	0.735	8.56021e-37	Treg	Aldoa
Hbs1l	4.4998e-41	0.7062	0.62	0.376	1.01551e-36	Treg	Hbs1l
Apol9b	5.47795e-41	1.75032	0.161	0.042	1.23626e-36	Treg	Apol9b
Fam3c	5.68336e-41	0.865749	0.558	0.323	1.28262e-36	Treg	Fam3c
Laptm4b	5.9151e-41	2.8874	0.079	0.009	1.33492e-36	Treg	Laptm4b
Zfp281	5.98746e-41	1.14214	0.316	0.132	1.35125e-36	Treg	Zfp281
Cux1	7.69261e-41	0.774804	0.69	0.456	1.73607e-36	Treg	Cux1
Tiam11	1.28755e-40	1.14481	0.325	0.139	2.90574e-36	Treg	Tiam1
Dctpp1	1.32763e-40	1.24534	0.413	0.205	2.99621e-36	Treg	Dctpp1
Angptl2	1.95754e-40	1.27493	0.231	0.08	4.41778e-36	Treg	Angptl2
Sbf2	2.27309e-40	1.56112	0.196	0.061	5.12991e-36	Treg	Sbf2
Pigx	2.36593e-40	0.833777	0.598	0.364	5.33942e-36	Treg	Pigx
Lama5	2.47934e-40	2.88524	0.062	0.005	5.59536e-36	Treg	Lama5
Pik3c2a	3.8474e-40	0.584075	0.616	0.359	8.68281e-36	Treg	Pik3c2a
Tlr1	4.27273e-40	1.91844	0.129	0.028	9.6427e-36	Treg	Tlr1
Cog5	4.87381e-40	0.580893	0.848	0.666	1.09992e-35	Treg	Cog5
Myo1e	7.61124e-40	0.616003	0.597	0.336	1.7177e-35	Treg	Myo1e
Hivep1	8.04762e-40	0.828445	0.574	0.342	1.81619e-35	Treg	Hivep1
Eea11	9.21702e-40	0.435221	0.721	0.474	2.0801e-35	Treg	Eea1
H2-Q7	1.21776e-39	0.392604	0.979	0.911	2.74824e-35	Treg	H2-Q7
Ssbp3	1.33322e-39	0.711129	0.628	0.395	3.0088e-35	Treg	Ssbp3
Wdr78	1.46481e-39	1.65726	0.198	0.063	3.30577e-35	Treg	Wdr78
Gapdh	2.06363e-39	0.493779	0.939	0.81	4.65721e-35	Treg	Gapdh
Plxnd1	2.74738e-39	2.03046	0.143	0.035	6.20029e-35	Treg	Plxnd1
Mif4gd	3.61035e-39	0.814615	0.525	0.295	8.14783e-35	Treg	Mif4gd
Mier1	5.25798e-39	0.536024	0.874	0.692	1.18662e-34	Treg	Mier1
Nr4a11	5.61611e-39	0.711089	0.606	0.372	1.26744e-34	Treg	Nr4a1
Ntng2	5.66481e-39	1.24607	0.33	0.147	1.27843e-34	Treg	Ntng2
Piwil2	8.64332e-39	2.67108	0.086	0.012	1.95062e-34	Treg	Piwil2
Psme2	1.01929e-38	0.636125	0.844	0.691	2.30034e-34	Treg	Psme2
Skap2	1.06704e-38	0.76437	0.43	0.214	2.4081e-34	Treg	Skap2
Fbxw11	1.25211e-38	0.703731	0.683	0.45	2.82576e-34	Treg	Fbxw11
Cacnb4	1.81441e-38	3.91895	0.059	0.005	4.09476e-34	Treg	Cacnb4
Tmem158	1.94635e-38	2.66305	0.093	0.015	4.39252e-34	Treg	Tmem158
Ccnd2	1.9924e-38	0.62739	0.816	0.616	4.49644e-34	Treg	Ccnd2
Ncoa3	2.13713e-38	0.744118	0.666	0.442	4.82308e-34	Treg	Ncoa3
Vrk1	2.99788e-38	0.923664	0.455	0.241	6.76561e-34	Treg	Vrk1
2310015A10Rik	3.70852e-38	1.33923	0.205	0.067	8.36939e-34	Treg	2310015A10Rik
Uap1	5.33037e-38	1.32536	0.372	0.181	1.20296e-33	Treg	Uap1
P2rx4	5.85838e-38	0.729466	0.319	0.135	1.32212e-33	Treg	P2rx4
Zc3h12c	6.33703e-38	1.31678	0.238	0.087	1.43014e-33	Treg	Zc3h12c
Gimap9	6.75725e-38	0.621904	0.72	0.494	1.52498e-33	Treg	Gimap9
Sell	6.99998e-38	0.793395	0.288	0.113	1.57976e-33	Treg	Sell
Gnb2	9.07779e-38	0.536552	0.818	0.644	2.04867e-33	Treg	Gnb2
Grb2	1.08306e-37	0.515552	0.855	0.676	2.44425e-33	Treg	Grb2
Mafg	1.23162e-37	0.965024	0.354	0.164	2.77952e-33	Treg	Mafg
Gpx1	1.38522e-37	0.713692	0.669	0.443	3.12616e-33	Treg	Gpx1
Vav2	1.89318e-37	1.75458	0.134	0.032	4.27252e-33	Treg	Vav2
Il12rb1	2.00768e-37	1.3145	0.27	0.108	4.53092e-33	Treg	Il12rb1
Pqlc1	2.39256e-37	1.36168	0.209	0.071	5.39954e-33	Treg	Pqlc1
Agpat4	3.45505e-37	0.877897	0.407	0.201	7.79737e-33	Treg	Agpat4
Acsbg1	3.48606e-37	0.878897	0.43	0.22	7.86733e-33	Treg	Acsbg1
1700017B05Rik	5.24165e-37	1.04054	0.441	0.23	1.18294e-32	Treg	1700017B05Rik
Cyba	1.03705e-36	0.437426	0.93	0.802	2.34041e-32	Treg	Cyba
Mrps6	2.40144e-36	0.760279	0.506	0.285	5.41956e-32	Treg	Mrps6
Ubash3b	2.54751e-36	0.661599	0.817	0.593	5.74921e-32	Treg	Ubash3b
Osbpl3	2.72993e-36	0.577366	0.804	0.571	6.1609e-32	Treg	Osbpl3
Gda	2.86527e-36	2.67075	0.077	0.01	6.46635e-32	Treg	Gda
Atp6v0a1	2.99047e-36	2.19474	0.12	0.027	6.74889e-32	Treg	Atp6v0a1
2007-09-01	3.55816e-36	0.500332	0.88	0.72	8.03006e-32	Treg	2007-09-01
Slc9a3r1	3.90013e-36	0.711467	0.681	0.465	8.80182e-32	Treg	Slc9a3r1
Tent5c	4.76179e-36	0.761404	0.4	0.196	1.07464e-31	Treg	Tent5c
Cst7	4.87486e-36	0.815255	0.657	0.437	1.10016e-31	Treg	Cst7
Icam1	4.91512e-36	1.12226	0.509	0.298	1.10924e-31	Treg	Icam1
Acot11	5.14093e-36	0.969507	0.229	0.083	1.16021e-31	Treg	Acot11
Col18a1	5.97544e-36	3.47858	0.064	0.007	1.34854e-31	Treg	Col18a1
Syngr2	9.03355e-36	0.897976	0.525	0.314	2.03869e-31	Treg	Syngr2
P4ha1	1.76129e-35	0.734735	0.571	0.348	3.97488e-31	Treg	P4ha1
Mrpl33	2.06019e-35	0.589275	0.804	0.595	4.64943e-31	Treg	Mrpl33
Sema4d	2.82606e-35	0.586796	0.81	0.619	6.37786e-31	Treg	Sema4d
Ermn	2.95051e-35	2.07403	0.116	0.026	6.65872e-31	Treg	Ermn
Ubl5	3.66393e-35	0.537223	0.881	0.722	8.26875e-31	Treg	Ubl5
Mcu	4.93891e-35	0.688087	0.636	0.405	1.11461e-30	Treg	Mcu
Ctss	4.98182e-35	0.487558	0.826	0.635	1.1243e-30	Treg	Ctss
Arhgef10	5.31893e-35	1.30059	0.198	0.067	1.20038e-30	Treg	Arhgef10
S100a10	5.52473e-35	0.544566	0.915	0.795	1.24682e-30	Treg	S100a10
Eva1b	7.76524e-35	0.738569	0.526	0.301	1.75246e-30	Treg	Eva1b
Ppp1r3f	9.9813e-35	2.03441	0.112	0.025	2.25258e-30	Treg	Ppp1r3f
Mdfic1	1.07009e-34	0.573178	0.771	0.549	2.41499e-30	Treg	Mdfic
Map6	1.17758e-34	1.55794	0.116	0.026	2.65756e-30	Treg	Map6
Peak1	1.71871e-34	0.534841	0.862	0.686	3.87879e-30	Treg	Peak1
Sh3pxd2a	1.87564e-34	0.922438	0.183	0.058	4.23295e-30	Treg	Sh3pxd2a
Jcad	1.88642e-34	2.21697	0.092	0.016	4.25727e-30	Treg	Jcad
Grn	3.24372e-34	0.659755	0.381	0.186	7.32043e-30	Treg	Grn
Cpq	5.15336e-34	0.952451	0.256	0.103	1.16301e-29	Treg	Cpq
Relb	8.47068e-34	0.651314	0.6	0.37	1.91166e-29	Treg	Relb
Bcr	9.25748e-34	0.849501	0.414	0.215	2.08923e-29	Treg	Bcr
Rragd	1.21393e-33	2.21925	0.097	0.019	2.7396e-29	Treg	Rragd
Coq8a	1.65376e-33	1.54348	0.151	0.044	3.73221e-29	Treg	Coq8a
Vamp8	2.04133e-33	0.534706	0.796	0.57	4.60686e-29	Treg	Vamp8
Gimap8	2.74974e-33	0.50912	0.778	0.562	6.2056e-29	Treg	Gimap8
Itm2c1	3.6355e-33	0.608438	0.645	0.416	8.2046e-29	Treg	Itm2c
Adam9	4.25391e-33	0.877988	0.358	0.177	9.60022e-29	Treg	Adam9
Plp2	4.53062e-33	0.881085	0.439	0.242	1.02247e-28	Treg	Plp2
Plaat3	5.86473e-33	0.572371	0.776	0.577	1.32355e-28	Treg	Plaat3
Dnah7a	8.18247e-33	3.28837	0.065	0.008	1.84662e-28	Treg	Dnah7a
Spint2	1.39913e-32	0.726429	0.5	0.282	3.15755e-28	Treg	Spint2
Srp14	1.42054e-32	0.53572	0.818	0.637	3.20587e-28	Treg	Srp14
Ubb	1.5023e-32	0.359586	0.966	0.894	3.39039e-28	Treg	Ubb
Atp2b4	1.79098e-32	0.524118	0.756	0.545	4.04189e-28	Treg	Atp2b4
Gas2	1.87613e-32	1.12767	0.299	0.135	4.23405e-28	Treg	Gas2
Lig1	2.25523e-32	0.957342	0.37	0.188	5.08961e-28	Treg	Lig1
Aopep	2.92921e-32	0.397131	0.924	0.754	6.61065e-28	Treg	Aopep
Ctnna1	3.26695e-32	0.636146	0.501	0.289	7.37286e-28	Treg	Ctnna1
Spcs1	3.82793e-32	0.774337	0.66	0.466	8.63887e-28	Treg	Spcs1
Gpr83	3.83395e-32	4.32731	0.043	0.002	8.65247e-28	Treg	Gpr83
Hpn	4.36211e-32	2.70143	0.055	0.005	9.8444e-28	Treg	Hpn
Lrrc8c	8.39993e-32	0.536246	0.802	0.607	1.8957e-27	Treg	Lrrc8c
Myl6	1.35695e-31	0.404225	0.944	0.848	3.06237e-27	Treg	Myl6
Stambpl1	1.4048e-31	0.584178	0.539	0.316	3.17035e-27	Treg	Stambpl1
Hmgn3	1.41442e-31	1.59232	0.133	0.036	3.19207e-27	Treg	Hmgn3
St3gal21	1.45327e-31	1.23588	0.19	0.067	3.27974e-27	Treg	St3gal2
Ang	1.5366e-31	1.65713	0.094	0.019	3.4678e-27	Treg	Ang
Mreg	1.76743e-31	4.053	0.049	0.004	3.98874e-27	Treg	Mreg
Ptpn7	1.82926e-31	0.612838	0.62	0.405	4.12827e-27	Treg	Ptpn7
Epb41l2	2.44805e-31	0.627324	0.571	0.348	5.52476e-27	Treg	Epb41l2
Serpina3f	2.90139e-31	1.76131	0.135	0.038	6.54787e-27	Treg	Serpina3f
Samhd11	2.92793e-31	0.269443	0.888	0.701	6.60775e-27	Treg	Samhd1
Yif1b	2.98762e-31	0.887083	0.363	0.18	6.74245e-27	Treg	Yif1b
Tnfsf9	3.07613e-31	1.63896	0.173	0.059	6.9422e-27	Treg	Tnfsf9
Cd200r1	3.85852e-31	0.311403	0.445	0.231	8.70792e-27	Treg	Cd200r1
Csrp1	4.11424e-31	0.858572	0.442	0.246	9.28501e-27	Treg	Csrp1
Cenpa	6.44174e-31	0.663049	0.572	0.356	1.45377e-26	Treg	Cenpa
3300005D01Rik	6.61858e-31	3.03281	0.066	0.009	1.49368e-26	Treg	3300005D01Rik
Lclat1	7.23031e-31	0.58198	0.566	0.342	1.63174e-26	Treg	Lclat1
Cpe	8.12634e-31	2.95948	0.055	0.006	1.83395e-26	Treg	Cpe
AW112010	1.17594e-30	0.410975	0.961	0.88	2.65386e-26	Treg	AW112010
Chmp2a	1.28929e-30	0.552325	0.73	0.526	2.90967e-26	Treg	Chmp2a
Lag3	1.41812e-30	0.823583	0.62	0.401	3.20042e-26	Treg	Lag3
E2f3	1.4893e-30	0.607615	0.435	0.24	3.36106e-26	Treg	E2f3
Frmd4b	1.58371e-30	0.512261	0.294	0.131	3.57411e-26	Treg	Frmd4b
Nid2	1.74658e-30	2.87578	0.054	0.005	3.94168e-26	Treg	Nid2
Trp53inp11	1.8017e-30	0.555743	0.535	0.314	4.06608e-26	Treg	Trp53inp1
Ephx1	1.88973e-30	1.33955	0.15	0.046	4.26475e-26	Treg	Ephx1
Apaf1	2.05633e-30	0.729571	0.559	0.349	4.64073e-26	Treg	Apaf1
Gm4841	2.25124e-30	1.83587	0.085	0.016	5.0806e-26	Treg	Gm4841
Foxo1	2.52761e-30	0.415353	0.768	0.54	5.70432e-26	Treg	Foxo1
Rhog	2.80721e-30	0.638452	0.617	0.407	6.3353e-26	Treg	Rhog
Ywhah	3.36613e-30	0.585481	0.732	0.522	7.59669e-26	Treg	Ywhah
Gpr65	3.53632e-30	0.76259	0.476	0.276	7.98077e-26	Treg	Gpr65
Ell21	4.06982e-30	0.416322	0.598	0.373	9.18477e-26	Treg	Ell2
Asxl1	5.04143e-30	0.587071	0.674	0.489	1.13775e-25	Treg	Asxl1
Plec	6.12737e-30	0.596247	0.621	0.404	1.38282e-25	Treg	Plec
Sfr1	8.67224e-30	0.575128	0.669	0.456	1.95715e-25	Treg	Sfr1
Tsc22d4	9.57981e-30	0.461403	0.789	0.618	2.16197e-25	Treg	Tsc22d4
Mast41	1.01744e-29	0.496963	0.236	0.095	2.29615e-25	Treg	Mast4
Hacd3	1.10537e-29	0.64054	0.543	0.335	2.49461e-25	Treg	Hacd3
Snx13	1.12107e-29	0.517006	0.484	0.282	2.53003e-25	Treg	Snx13
Ccr81	1.21286e-29	1.04098	0.262	0.114	2.73717e-25	Treg	Ccr8
Wdfy2	1.43024e-29	0.88679	0.285	0.129	3.22777e-25	Treg	Wdfy2
Ica1	1.48776e-29	1.15525	0.143	0.044	3.35758e-25	Treg	Ica1
Myb	1.73785e-29	0.713454	0.207	0.08	3.92199e-25	Treg	Myb
Pomp	2.15135e-29	0.479552	0.784	0.602	4.85517e-25	Treg	Pomp
Nr3c11	2.24773e-29	0.344465	0.896	0.73	5.07268e-25	Treg	Nr3c1
Sdhaf1	3.79367e-29	0.884886	0.327	0.161	8.56156e-25	Treg	Sdhaf1
Kcna4	4.47789e-29	2.60019	0.065	0.01	1.01057e-24	Treg	Kcna4
Prkch	5.31022e-29	0.396384	0.977	0.912	1.19841e-24	Treg	Prkch
Tdrd3	5.39356e-29	1.10426	0.294	0.141	1.21722e-24	Treg	Tdrd3
Vmp1	5.537e-29	0.493767	0.83	0.64	1.24959e-24	Treg	Vmp1
Gnai2	5.60112e-29	0.397805	0.903	0.783	1.26406e-24	Treg	Gnai2
Srxn1	5.644e-29	2.12646	0.127	0.037	1.27374e-24	Treg	Srxn1
Ciao2b	6.45985e-29	0.667187	0.546	0.332	1.45786e-24	Treg	Ciao2b
Birc31	6.91135e-29	0.607392	0.653	0.449	1.55975e-24	Treg	Birc3
Mdh1	7.09474e-29	0.654116	0.693	0.5	1.60114e-24	Treg	Mdh1
Impa2	7.44416e-29	0.501575	0.586	0.373	1.68e-24	Treg	Impa2
AI504432	9.58254e-29	0.827271	0.33	0.162	2.16259e-24	Treg	AI504432
Hsbp1	1.14802e-28	0.719228	0.576	0.381	2.59086e-24	Treg	Hsbp1
Ndfip11	1.20265e-28	0.31139	0.976	0.895	2.71413e-24	Treg	Ndfip1
Gimap6	1.29417e-28	0.291012	0.927	0.781	2.92069e-24	Treg	Gimap6
Dab2ip	1.48425e-28	1.73109	0.103	0.025	3.34966e-24	Treg	Dab2ip
Gm47644	1.66707e-28	2.6597	0.066	0.01	3.76224e-24	Treg	Gm47644
Casp6	1.77049e-28	1.31823	0.214	0.086	3.99563e-24	Treg	Casp6
Ciapin1	1.83646e-28	0.681285	0.581	0.375	4.14452e-24	Treg	Ciapin1
Hbegf	1.97563e-28	1.82992	0.104	0.026	4.45861e-24	Treg	Hbegf
Coro1a	1.99573e-28	0.36233	0.95	0.86	4.50396e-24	Treg	Coro1a
Gm369751	2.27529e-28	0.339135	0.676	0.454	5.13488e-24	Treg	Gm36975
Gimap5	2.33511e-28	0.690881	0.711	0.516	5.26987e-24	Treg	Gimap5
Rapgef5	2.92955e-28	1.09234	0.114	0.031	6.61142e-24	Treg	Rapgef5
Tmem173	3.10835e-28	0.737034	0.437	0.249	7.01492e-24	Treg	Tmem173
Zbtb46	3.19877e-28	1.98285	0.116	0.031	7.21898e-24	Treg	Zbtb46
Flicr	3.82045e-28	2.36219	0.05	0.005	8.62198e-24	Treg	Flicr
Irgm2	4.35374e-28	0.699402	0.383	0.202	9.82552e-24	Treg	Irgm2
Sec14l1	4.47084e-28	1.04912	0.251	0.11	1.00898e-23	Treg	Sec14l1
Il1r21	4.57976e-28	0.576489	0.249	0.107	1.03356e-23	Treg	Il1r2
Slc25a19	7.50447e-28	0.881151	0.304	0.148	1.69361e-23	Treg	Slc25a19
Nfkbid1	7.60749e-28	0.52383	0.501	0.302	1.71686e-23	Treg	Nfkbid
Pak2	7.61435e-28	0.37726	0.929	0.796	1.71841e-23	Treg	Pak2
Pgk1	8.14414e-28	0.592815	0.729	0.539	1.83797e-23	Treg	Pgk1
Retreg11	8.9347e-28	0.510966	0.627	0.419	2.01638e-23	Treg	Retreg1
Tfrc	9.01912e-28	0.755945	0.392	0.214	2.03544e-23	Treg	Tfrc
Anxa11	9.85432e-28	0.545037	0.617	0.404	2.22392e-23	Treg	Anxa11
Pnrc11	1.06323e-27	0.418574	0.914	0.797	2.3995e-23	Treg	Pnrc1
Jund1	1.06656e-27	0.402159	0.937	0.842	2.40702e-23	Treg	Jund
Snx3	1.07551e-27	0.43929	0.8	0.625	2.42722e-23	Treg	Snx3
Gm47214	1.15595e-27	2.04797	0.071	0.012	2.60875e-23	Treg	Gm47214
Dennd5a	1.29035e-27	0.520615	0.42	0.233	2.91207e-23	Treg	Dennd5a
Rac1	1.30922e-27	0.442851	0.811	0.639	2.95465e-23	Treg	Rac1
Ptma	1.38809e-27	0.443575	0.976	0.888	3.13264e-23	Treg	Ptma
Sgk1	1.77246e-27	0.943541	0.272	0.125	4.00009e-23	Treg	Sgk1
Bcap29	1.92891e-27	0.650337	0.497	0.3	4.35318e-23	Treg	Bcap29
Elovl6	1.99307e-27	0.612549	0.316	0.156	4.49795e-23	Treg	Elovl6
Hspa4l	2.20626e-27	0.619978	0.397	0.216	4.97909e-23	Treg	Hspa4l
Tmbim4	2.30693e-27	0.683051	0.565	0.358	5.20629e-23	Treg	Tmbim4
Ergic1	2.48844e-27	0.781328	0.392	0.217	5.61592e-23	Treg	Ergic1
Spin1	3.07448e-27	0.570448	0.463	0.269	6.93848e-23	Treg	Spin1
Shisa51	3.20696e-27	0.364699	0.976	0.887	7.23747e-23	Treg	Shisa5
Crip1	3.26877e-27	0.458489	0.887	0.759	7.37695e-23	Treg	Crip1
Fuz	3.32616e-27	1.20899	0.181	0.068	7.50647e-23	Treg	Fuz
Gbp6	3.53222e-27	0.5037	0.584	0.368	7.97151e-23	Treg	Gbp6
Tap2	3.62461e-27	0.436845	0.751	0.562	8.18003e-23	Treg	Tap2
Zbtb7b1	3.86322e-27	0.776769	0.278	0.128	8.71852e-23	Treg	Zbtb7b
Rbm38	4.08368e-27	0.729833	0.343	0.176	9.21604e-23	Treg	Rbm38
Gjb2	8.19442e-27	4.37191	0.038	0.002	1.84932e-22	Treg	Gjb2
Csrp2	9.40604e-27	1.53553	0.137	0.044	2.12275e-22	Treg	Csrp2
Gm10874	1.0504e-26	1.06055	0.198	0.079	2.37055e-22	Treg	Gm10874
Oxr1	1.39612e-26	0.626183	0.509	0.312	3.15076e-22	Treg	Oxr1
Lamtor4	1.72771e-26	0.522429	0.684	0.482	3.89909e-22	Treg	Lamtor4
Mical3	1.80433e-26	1.22433	0.1	0.025	4.07202e-22	Treg	Mical3
Fbxo111	2.13106e-26	0.438022	0.809	0.63	4.80937e-22	Treg	Fbxo11
4930595D18Rik	2.3356e-26	0.97599	0.192	0.075	5.27097e-22	Treg	4930595D18Rik
Gdpd5	2.55272e-26	0.881644	0.236	0.102	5.76099e-22	Treg	Gdpd5
Jak21	2.58063e-26	0.229302	0.721	0.515	5.82397e-22	Treg	Jak2
Arl6ip1	2.61254e-26	0.453241	0.908	0.769	5.89599e-22	Treg	Arl6ip1
Elob	3.6131e-26	0.386998	0.89	0.76	8.15404e-22	Treg	Elob
Tnik	3.83746e-26	0.37849	0.883	0.743	8.66038e-22	Treg	Tnik
Hif1a1	4.14993e-26	0.217204	0.911	0.721	9.36557e-22	Treg	Hif1a
Sytl1	4.46747e-26	0.948642	0.225	0.097	1.00822e-21	Treg	Sytl1
Dbndd2	4.58359e-26	1.30858	0.157	0.055	1.03442e-21	Treg	Dbndd2
Clec2d	5.43039e-26	0.539986	0.715	0.509	1.22553e-21	Treg	Clec2d
Tg1	5.62303e-26	0.430655	0.403	0.218	1.26901e-21	Treg	Tg
Pvrig	6.22785e-26	1.75803	0.127	0.04	1.4055e-21	Treg	Pvrig
Myo10	6.56942e-26	1.14159	0.267	0.127	1.48259e-21	Treg	Myo10
Gnb4	6.66242e-26	1.16908	0.201	0.084	1.50357e-21	Treg	Gnb4
Tmem651	6.85736e-26	0.333851	0.43	0.238	1.54757e-21	Treg	Tmem65
Pde8a	8.22593e-26	0.886003	0.2	0.081	1.85643e-21	Treg	Pde8a
2009-09-01	8.23995e-26	0.446214	0.705	0.507	1.85959e-21	Treg	2009-09-01
Auh	8.24092e-26	0.622961	0.557	0.358	1.85981e-21	Treg	Auh
Hdac7	9.00858e-26	0.53263	0.523	0.323	2.03306e-21	Treg	Hdac7
Vcpkmt	9.16465e-26	1.0096	0.291	0.144	2.06828e-21	Treg	Vcpkmt
Tnip1	9.25808e-26	0.517439	0.563	0.361	2.08936e-21	Treg	Tnip1
Bmpr1a	1.1004e-25	1.22829	0.09	0.021	2.48339e-21	Treg	Bmpr1a
Naa20	1.26143e-25	0.532372	0.577	0.378	2.84679e-21	Treg	Naa20
Gm13012	1.46735e-25	1.64873	0.094	0.023	3.31152e-21	Treg	Gm13012
Map4k5	1.51993e-25	1.33364	0.153	0.054	3.43018e-21	Treg	Map4k5
Slc26a2	1.55849e-25	0.817462	0.267	0.125	3.51719e-21	Treg	Slc26a2
Lmbrd11	1.91056e-25	0.424823	0.582	0.371	4.31175e-21	Treg	Lmbrd1
Galnt2	2.25056e-25	0.447124	0.592	0.385	5.07905e-21	Treg	Galnt2
Naa10	2.27437e-25	0.724265	0.478	0.3	5.1328e-21	Treg	Naa10
B9d2	2.3185e-25	1.03037	0.305	0.156	5.23238e-21	Treg	B9d2
Tmc3	2.95754e-25	5.55495	0.026	0	6.67457e-21	Treg	Tmc3
Atp8a2	3.08044e-25	1.11779	0.128	0.04	6.95194e-21	Treg	Atp8a2
Procr	3.10527e-25	2.51422	0.059	0.009	7.00798e-21	Treg	Procr
Ifi209	3.47035e-25	0.481212	0.695	0.489	7.83189e-21	Treg	Ifi209
Gm6225	3.99595e-25	0.943079	0.235	0.106	9.01807e-21	Treg	Gm6225
Supt3	4.18054e-25	0.717527	0.534	0.348	9.43465e-21	Treg	Supt3
Pgam1	4.33008e-25	0.553513	0.659	0.461	9.77213e-21	Treg	Pgam1
Arhgap4	4.66007e-25	0.351473	0.501	0.297	1.05169e-20	Treg	Arhgap4
Malt1	5.48317e-25	0.363515	0.911	0.794	1.23744e-20	Treg	Malt1
Rab20	6.39127e-25	1.11747	0.172	0.065	1.44238e-20	Treg	Rab20
Rhoh	6.78835e-25	0.368454	0.835	0.678	1.532e-20	Treg	Rhoh
S100a13	9.42077e-25	0.486145	0.778	0.606	2.12608e-20	Treg	S100a13
Ccs	1.03663e-24	0.751563	0.351	0.189	2.33948e-20	Treg	Ccs
Arhgef28	1.29451e-24	3.19809	0.035	0.002	2.92144e-20	Treg	Arhgef28
Htatip2	1.30685e-24	0.801614	0.37	0.207	2.94931e-20	Treg	Htatip2
Msl3l2	1.32775e-24	1.90512	0.092	0.023	2.99646e-20	Treg	Msl3l2
Dclk2	1.46187e-24	1.09185	0.204	0.087	3.29916e-20	Treg	Dclk2
Xbp1	1.48918e-24	0.647345	0.442	0.262	3.36078e-20	Treg	Xbp1
Capn2	1.80519e-24	0.53833	0.468	0.286	4.07395e-20	Treg	Capn2
Matk	1.84905e-24	0.882987	0.285	0.143	4.17293e-20	Treg	Matk
Lcp1	2.05477e-24	0.332334	0.939	0.832	4.63722e-20	Treg	Lcp1
Rrad	2.1621e-24	0.748401	0.277	0.134	4.87942e-20	Treg	Rrad
Zdhhc21	2.23294e-24	0.622225	0.423	0.248	5.0393e-20	Treg	Zdhhc21
Asah21	2.56716e-24	0.880105	0.14	0.048	5.79356e-20	Treg	Asah2
St3gal5	2.65357e-24	1.60249	0.086	0.021	5.98858e-20	Treg	St3gal5
Capza2	3.16992e-24	0.416244	0.791	0.627	7.15387e-20	Treg	Capza2
Gm5149	3.3862e-24	4.91043	0.032	0.002	7.64197e-20	Treg	Gm5149
Arid3a	3.47856e-24	1.18882	0.174	0.069	7.85043e-20	Treg	Arid3a
Dusp51	4.12081e-24	0.459381	0.844	0.694	9.29985e-20	Treg	Dusp5
Mt1	5.12463e-24	1.39246	0.26	0.128	1.15653e-19	Treg	Mt1
Ehd4	5.153e-24	0.744708	0.392	0.227	1.16293e-19	Treg	Ehd4
Ern11	5.17349e-24	0.310336	0.593	0.389	1.16755e-19	Treg	Ern1
Itpr2	5.2367e-24	0.338399	0.824	0.638	1.18182e-19	Treg	Itpr2
Casp8	5.43259e-24	0.453512	0.689	0.499	1.22603e-19	Treg	Casp8
Trib1	5.83905e-24	1.0917	0.183	0.075	1.31776e-19	Treg	Trib1
Vsir	6.0288e-24	0.518456	0.626	0.421	1.36058e-19	Treg	Vsir
Socs1	6.03152e-24	0.809022	0.589	0.415	1.36119e-19	Treg	Socs1
Hmgcr	6.87733e-24	0.561031	0.454	0.278	1.55208e-19	Treg	Hmgcr
Acot9	7.19212e-24	0.621991	0.486	0.301	1.62312e-19	Treg	Acot9
Ppp1r11	7.2635e-24	0.536382	0.592	0.388	1.63923e-19	Treg	Ppp1r11
Grik5	7.43163e-24	1.28399	0.114	0.035	1.67717e-19	Treg	Grik5
Rara	8.09914e-24	0.655169	0.354	0.191	1.82781e-19	Treg	Rara
Trim30d	8.12661e-24	0.549007	0.483	0.294	1.83401e-19	Treg	Trim30d
Gm29112	8.52141e-24	1.91471	0.063	0.011	1.92311e-19	Treg	Gm29112
Yaf2	8.79953e-24	0.57775	0.532	0.34	1.98588e-19	Treg	Yaf2
Cast	8.87597e-24	0.383753	0.809	0.629	2.00313e-19	Treg	Cast
Rnf125	9.26251e-24	0.392637	0.822	0.63	2.09036e-19	Treg	Rnf125
Arf6	9.6666e-24	0.51798	0.628	0.425	2.18156e-19	Treg	Arf6
Nampt	9.87558e-24	0.642954	0.47	0.29	2.22872e-19	Treg	Nampt
Nsun7	1.14722e-23	2.12485	0.069	0.014	2.58904e-19	Treg	Nsun7
Zbtb1	1.15524e-23	0.51245	0.649	0.452	2.60714e-19	Treg	Zbtb1
Atxn7l1os1	1.18432e-23	0.840711	0.132	0.044	2.67277e-19	Treg	Atxn7l1os1
Plin2	1.30558e-23	0.756397	0.267	0.13	2.94644e-19	Treg	Plin2
Gm29113	1.37806e-23	3.0526	0.034	0.002	3.11001e-19	Treg	Gm29113
Oaz1	1.39578e-23	0.299531	0.947	0.853	3.14999e-19	Treg	Oaz1
Panx1	1.95158e-23	0.695951	0.38	0.217	4.40432e-19	Treg	Panx1
D16Ertd472e1	2.02537e-23	0.341332	0.825	0.634	4.57085e-19	Treg	D16Ertd472e
Skil1	2.7072e-23	0.341317	0.828	0.659	6.10961e-19	Treg	Skil
Pcsk1	3.11649e-23	2.08321	0.049	0.007	7.0333e-19	Treg	Pcsk1
Cd101	3.68984e-23	0.59717	0.386	0.215	8.32723e-19	Treg	Cd101
Ccr41	3.71692e-23	0.953437	0.152	0.056	8.38833e-19	Treg	Ccr4
Antxr2	4.07227e-23	0.347775	0.505	0.312	9.1903e-19	Treg	Antxr2
Arel1	4.87993e-23	0.822426	0.33	0.179	1.1013e-18	Treg	Arel1
Slc2a1	4.93454e-23	0.55761	0.494	0.316	1.11363e-18	Treg	Slc2a1
Actb	5.33782e-23	0.300727	0.989	0.956	1.20464e-18	Treg	Actb
Dgat11	5.40847e-23	0.309017	0.789	0.606	1.22058e-18	Treg	Dgat1
Bst2	5.53002e-23	0.359672	0.779	0.6	1.24802e-18	Treg	Bst2
Cebpb	6.27159e-23	0.548433	0.422	0.246	1.41537e-18	Treg	Cebpb
Serinc3	8.0453e-23	0.35947	0.842	0.694	1.81566e-18	Treg	Serinc3
Slc22a151	8.26093e-23	0.380016	0.399	0.226	1.86433e-18	Treg	Slc22a15
Cpm1	8.79316e-23	0.508398	0.296	0.149	1.98444e-18	Treg	Cpm
6530402F18Rik	8.90266e-23	1.54372	0.129	0.044	2.00915e-18	Treg	6530402F18Rik
Mllt6	9.7015e-23	0.590498	0.444	0.27	2.18944e-18	Treg	Mllt6
Alg9	1.04852e-22	1.26217	0.204	0.092	2.3663e-18	Treg	Alg9
Dhrs7	1.05415e-22	0.702573	0.424	0.258	2.37901e-18	Treg	Dhrs7
Tceal9	1.23024e-22	0.732876	0.395	0.233	2.77641e-18	Treg	Tceal9
Zbp1	1.39484e-22	0.412726	0.661	0.461	3.14788e-18	Treg	Zbp1
Galnt6	1.49626e-22	0.459858	0.558	0.371	3.37675e-18	Treg	Galnt6
Pard6g	1.60058e-22	1.70306	0.072	0.016	3.6122e-18	Treg	Pard6g
Fam126a	1.71222e-22	0.595142	0.365	0.207	3.86414e-18	Treg	Fam126a
Myo1c	1.86982e-22	0.866764	0.22	0.101	4.21981e-18	Treg	Myo1c
Park7	2.28925e-22	0.460467	0.757	0.591	5.16638e-18	Treg	Park7
Eif4e3	3.21147e-22	0.643811	0.307	0.161	7.24765e-18	Treg	Eif4e3
Zfp948	3.32643e-22	1.02663	0.15	0.057	7.50708e-18	Treg	Zfp948
Elovl5	3.69341e-22	0.643457	0.495	0.322	8.33529e-18	Treg	Elovl5
Kat6b1	4.02428e-22	0.403597	0.503	0.317	9.08198e-18	Treg	Kat6b
Bmpr21	4.54792e-22	0.563744	0.301	0.156	1.02637e-17	Treg	Bmpr2
Msmo1	5.90948e-22	1.02356	0.219	0.102	1.33365e-17	Treg	Msmo1
Itgb31	6.01516e-22	0.286494	0.33	0.176	1.3575e-17	Treg	Itgb3
Serinc51	6.03132e-22	1.00918	0.165	0.066	1.36115e-17	Treg	Serinc5
Mbd2	6.26099e-22	0.30754	0.711	0.515	1.41298e-17	Treg	Mbd2
Cmtm6	6.47487e-22	0.555018	0.399	0.232	1.46125e-17	Treg	Cmtm6
Tmtc2	6.63659e-22	1.30676	0.103	0.031	1.49774e-17	Treg	Tmtc2
Bspry	6.70045e-22	1.07298	0.217	0.101	1.51216e-17	Treg	Bspry
Tgif11	6.82541e-22	0.413905	0.54	0.352	1.54036e-17	Treg	Tgif1
Kif20b	6.82637e-22	1.0743	0.254	0.126	1.54058e-17	Treg	Kif20b
Anxa2	7.68837e-22	0.465109	0.737	0.556	1.73511e-17	Treg	Anxa2
Cytip1	8.24783e-22	0.270385	0.941	0.872	1.86137e-17	Treg	Cytip
Myl4	8.82545e-22	1.95278	0.081	0.021	1.99173e-17	Treg	Myl4
Tulp4	8.85564e-22	0.458476	0.431	0.259	1.99854e-17	Treg	Tulp4
Eml2	9.11513e-22	0.989381	0.243	0.118	2.0571e-17	Treg	Eml2
Limd2	9.2862e-22	0.326816	0.842	0.682	2.09571e-17	Treg	Limd2
Syt11	1.09617e-21	0.589818	0.325	0.175	2.47385e-17	Treg	Syt11
Myl12b1	1.16155e-21	0.343742	0.914	0.791	2.62139e-17	Treg	Myl12b
Zfp292	1.24238e-21	0.315552	0.879	0.729	2.8038e-17	Treg	Zfp292
H2-T23	1.39485e-21	0.338812	0.883	0.749	3.1479e-17	Treg	H2-T23
Kcnk6	1.61035e-21	1.80811	0.078	0.019	3.63424e-17	Treg	Kcnk6
Rab27a	1.65952e-21	0.557361	0.517	0.347	3.74521e-17	Treg	Rab27a
Rnf216	1.73907e-21	0.450055	0.524	0.333	3.92474e-17	Treg	Rnf216
Ube2i	1.7521e-21	0.361506	0.833	0.7	3.95414e-17	Treg	Ube2i
Kdm5b	1.81848e-21	0.545769	0.453	0.28	4.10394e-17	Treg	Kdm5b
Serpinb6a	2.52728e-21	0.521011	0.553	0.368	5.70357e-17	Treg	Serpinb6a
Akap6	2.773e-21	2.64021	0.031	0.002	6.2581e-17	Treg	Akap6
Gm16754	3.04994e-21	2.20521	0.076	0.018	6.88311e-17	Treg	Gm16754
Usp6nl	3.11565e-21	0.575141	0.224	0.105	7.03141e-17	Treg	Usp6nl
Ripk3	3.21428e-21	1.04675	0.206	0.095	7.254e-17	Treg	Ripk3
Glmp	3.44933e-21	0.530455	0.51	0.333	7.78445e-17	Treg	Glmp
Slc41a3	3.58793e-21	1.58767	0.092	0.026	8.09724e-17	Treg	Slc41a3
Svbp	3.95052e-21	0.571165	0.517	0.342	8.91554e-17	Treg	Svbp
Eif4ebp1	4.14808e-21	0.880897	0.254	0.128	9.36139e-17	Treg	Eif4ebp1
Peli1	4.42422e-21	0.342514	0.954	0.86	9.98457e-17	Treg	Peli1
Sfmbt2	4.98447e-21	1.7467	0.093	0.027	1.12489e-16	Treg	Sfmbt2
Ifrd11	5.73033e-21	0.397745	0.737	0.576	1.29322e-16	Treg	Ifrd1
Cks2	5.93916e-21	0.713807	0.42	0.26	1.34035e-16	Treg	Cks2
Creb3l21	6.15093e-21	0.258961	0.419	0.243	1.38814e-16	Treg	Creb3l2
Rel1	7.40005e-21	0.533399	0.708	0.54	1.67004e-16	Treg	Rel
Pdcd1lg2	8.07155e-21	0.477852	0.493	0.314	1.82159e-16	Treg	Pdcd1lg2
Hilpda	9.09035e-21	0.642448	0.531	0.355	2.05151e-16	Treg	Hilpda
Cyth4	9.28968e-21	0.380167	0.741	0.559	2.0965e-16	Treg	Cyth4
Rcan3	9.46639e-21	0.791689	0.214	0.1	2.13638e-16	Treg	Rcan3
Arf1	1.0362e-20	0.369905	0.778	0.623	2.33849e-16	Treg	Arf1
A630023P12Rik1	1.14304e-20	0.5113	0.205	0.092	2.57962e-16	Treg	A630023P12Rik
Crmp1	1.24031e-20	0.897313	0.198	0.089	2.79913e-16	Treg	Crmp1
Eno3	1.26735e-20	1.57051	0.11	0.037	2.86015e-16	Treg	Eno3
Leprot	1.35444e-20	0.641157	0.352	0.2	3.0567e-16	Treg	Leprot
Birc21	1.36087e-20	0.473488	0.627	0.451	3.07122e-16	Treg	Birc2
Msi21	1.48244e-20	0.319657	0.883	0.751	3.34558e-16	Treg	Msi2
Plk31	1.60521e-20	0.489114	0.402	0.237	3.62265e-16	Treg	Plk3
Nfkbie	1.61656e-20	0.659634	0.356	0.204	3.64826e-16	Treg	Nfkbie
Arl4a	1.67271e-20	0.618575	0.39	0.232	3.77496e-16	Treg	Arl4a
Ubtd1	1.78056e-20	0.824385	0.151	0.059	4.01837e-16	Treg	Ubtd1
Oaz2	1.86277e-20	0.888816	0.224	0.109	4.20389e-16	Treg	Oaz2
Il6st	2.15802e-20	0.350294	0.362	0.203	4.87023e-16	Treg	Il6st
Nt5c	2.19605e-20	0.46868	0.649	0.465	4.95603e-16	Treg	Nt5c
Cfl1	2.23913e-20	0.313183	0.924	0.823	5.05326e-16	Treg	Cfl1
Klf12	2.25218e-20	0.826138	0.225	0.11	5.08272e-16	Treg	Klf12
Slc5a3	2.42148e-20	0.767969	0.224	0.108	5.46479e-16	Treg	Slc5a3
Exoc2	2.60883e-20	0.342639	0.688	0.504	5.88761e-16	Treg	Exoc2
Slc12a8	2.70941e-20	1.51776	0.057	0.011	6.11459e-16	Treg	Slc12a8
Nrros	2.87401e-20	0.547863	0.343	0.191	6.48606e-16	Treg	Nrros
Ywhae	3.05934e-20	0.322158	0.831	0.673	6.90432e-16	Treg	Ywhae
Dnajc1	3.22868e-20	0.310612	0.918	0.785	7.28649e-16	Treg	Dnajc1
Cers4	3.24412e-20	0.38252	0.553	0.362	7.32132e-16	Treg	Cers4
Cdk2ap2	3.64097e-20	0.456216	0.712	0.541	8.21693e-16	Treg	Cdk2ap2
Ppil1	3.76835e-20	0.763701	0.307	0.17	8.50441e-16	Treg	Ppil1
Ppdpf	3.87917e-20	0.524633	0.551	0.371	8.75452e-16	Treg	Ppdpf
Inpp5f	4.01984e-20	0.598047	0.3	0.16	9.07198e-16	Treg	Inpp5f
Rnaset2b	4.05308e-20	0.514891	0.478	0.302	9.14699e-16	Treg	Rnaset2b
Rnf24	4.15246e-20	1.0235	0.198	0.092	9.37127e-16	Treg	Rnf24
C1qtnf6	4.20558e-20	0.853375	0.181	0.079	9.49114e-16	Treg	C1qtnf6
Zdhhc23	4.22827e-20	0.984178	0.128	0.047	9.54235e-16	Treg	Zdhhc23
Irf8	4.35009e-20	0.467445	0.478	0.301	9.81728e-16	Treg	Irf8
Gm161581	5.07103e-20	0.38585	0.379	0.22	1.14443e-15	Treg	Gm16158
Slfn8	5.19492e-20	0.276851	0.566	0.368	1.17239e-15	Treg	Slfn8
Isy11	5.98319e-20	0.336592	0.814	0.666	1.35029e-15	Treg	Isy1
Tgfb1	6.16167e-20	0.296165	0.785	0.584	1.39057e-15	Treg	Tgfb1
Ppa1	6.20343e-20	0.642017	0.438	0.278	1.39999e-15	Treg	Ppa1
Mt3	6.48794e-20	1.50005	0.116	0.041	1.4642e-15	Treg	Mt3
Wwp2	6.55169e-20	0.328745	0.556	0.364	1.47859e-15	Treg	Wwp2
Aebp21	6.69568e-20	0.30994	0.809	0.646	1.51108e-15	Treg	Aebp2
Pon3	7.15745e-20	1.17964	0.144	0.057	1.61529e-15	Treg	Pon3
Bsg	7.26087e-20	0.384261	0.724	0.55	1.63863e-15	Treg	Bsg
Trpv2	8.05321e-20	0.48578	0.419	0.258	1.81745e-15	Treg	Trpv2
AI987944	8.68455e-20	0.707657	0.207	0.097	1.95993e-15	Treg	AI987944
Fth1	8.7561e-20	0.223137	0.992	0.96	1.97608e-15	Treg	Fth1
Phtf2	8.92439e-20	0.411241	0.422	0.256	2.01406e-15	Treg	Phtf2
Csta2	8.9319e-20	4.67216	0.031	0.003	2.01575e-15	Treg	Csta2
Aldoc	1.054e-19	1.68692	0.101	0.032	2.37866e-15	Treg	Aldoc
Gabarap	1.19738e-19	0.334766	0.83	0.665	2.70225e-15	Treg	Gabarap
Rangrf	1.24645e-19	1.02734	0.105	0.035	2.81299e-15	Treg	Rangrf
Bicd1	1.27499e-19	1.63714	0.076	0.02	2.8774e-15	Treg	Bicd1
A430018G15Rik	1.32355e-19	2.17217	0.053	0.01	2.98698e-15	Treg	A430018G15Rik
Erc1	1.36824e-19	0.520941	0.338	0.191	3.08785e-15	Treg	Erc1
Alox8	1.37287e-19	2.63196	0.035	0.004	3.0983e-15	Treg	Alox8
Tspan17	1.40199e-19	2.31854	0.051	0.009	3.164e-15	Treg	Tspan17
Gimap11	1.42326e-19	0.358196	0.843	0.706	3.21202e-15	Treg	Gimap1
Pycard	1.43139e-19	0.340658	0.692	0.503	3.23037e-15	Treg	Pycard
Gm34680	1.48454e-19	3.51923	0.025	0.001	3.3503e-15	Treg	Gm34680
Vps13c	1.53113e-19	0.388102	0.402	0.242	3.45546e-15	Treg	Vps13c
Cep112it	1.53506e-19	6.04013	0.021	0	3.46432e-15	Treg	Cep112it
Nos1	1.76068e-19	4.55803	0.024	0.001	3.9735e-15	Treg	Nos1
Map1lc3b	1.78497e-19	0.400188	0.804	0.655	4.02831e-15	Treg	Map1lc3b
Lpgat1	1.97449e-19	0.557136	0.402	0.246	4.45603e-15	Treg	Lpgat1
Sntb11	2.07385e-19	0.326104	0.765	0.58	4.68026e-15	Treg	Sntb1
Sri	2.31633e-19	0.35028	0.812	0.656	5.2275e-15	Treg	Sri
Fnbp11	2.3289e-19	0.24885	0.952	0.878	5.25585e-15	Treg	Fnbp1
Tmem106a	2.54283e-19	1.05679	0.124	0.045	5.73865e-15	Treg	Tmem106a
Nmb	2.55205e-19	0.60903	0.323	0.179	5.75947e-15	Treg	Nmb
Psma6	2.7243e-19	0.460703	0.594	0.415	6.1482e-15	Treg	Psma6
Serp1	2.78617e-19	0.580112	0.535	0.362	6.28783e-15	Treg	Serp1
2210016F16Rik	2.78723e-19	0.663158	0.392	0.244	6.29022e-15	Treg	2210016F16Rik
Cep19	2.83161e-19	0.920243	0.196	0.091	6.39038e-15	Treg	Cep19
Mvp1	2.87643e-19	0.498888	0.35	0.202	6.49153e-15	Treg	Mvp
Wdr1	3.28037e-19	0.428859	0.675	0.491	7.40313e-15	Treg	Wdr1
Rab8b1	3.6449e-19	0.247996	0.95	0.841	8.22581e-15	Treg	Rab8b
Ifi44	3.96941e-19	1.48018	0.077	0.021	8.95817e-15	Treg	Ifi44
Cox20	4.91869e-19	0.467581	0.556	0.384	1.11005e-14	Treg	Cox20
Ncf4	5.0358e-19	0.480542	0.58	0.404	1.13648e-14	Treg	Ncf4
Zfp52	5.56028e-19	0.493402	0.422	0.267	1.25484e-14	Treg	Zfp52
Tnfaip81	5.64781e-19	0.242149	0.852	0.693	1.2746e-14	Treg	Tnfaip8
Cyb561d2	6.37121e-19	0.727855	0.272	0.143	1.43786e-14	Treg	Cyb561d2
Atox1	6.59232e-19	0.326786	0.752	0.559	1.48775e-14	Treg	Atox1
Edf1	6.99193e-19	0.388295	0.796	0.652	1.57794e-14	Treg	Edf1
Parp14	7.47296e-19	0.412664	0.737	0.556	1.6865e-14	Treg	Parp14
Samd9l	7.6388e-19	0.311426	0.696	0.507	1.72392e-14	Treg	Samd9l
Dnajb13	7.77571e-19	1.25497	0.135	0.053	1.75482e-14	Treg	Dnajb13
Gna151	8.2716e-19	0.377296	0.509	0.329	1.86674e-14	Treg	Gna15
Tex21	8.29754e-19	0.188374	0.771	0.565	1.87259e-14	Treg	Tex2
Myo1h	8.29882e-19	1.76629	0.07	0.018	1.87288e-14	Treg	Myo1h
Amdhd2	8.5036e-19	0.841386	0.212	0.103	1.91909e-14	Treg	Amdhd2
Gtdc1	8.61904e-19	0.345695	0.672	0.495	1.94515e-14	Treg	Gtdc1
Ptpn5	9.05136e-19	1.16844	0.122	0.046	2.04271e-14	Treg	Ptpn5
Upp1	9.39492e-19	3.04232	0.063	0.015	2.12024e-14	Treg	Upp1
Galc	1.02234e-18	0.91925	0.212	0.104	2.30721e-14	Treg	Galc
Fam173a	1.04779e-18	0.400971	0.604	0.423	2.36465e-14	Treg	Fam173a
Itm2b	1.07061e-18	0.255357	0.963	0.886	2.41614e-14	Treg	Itm2b
Pfkl	1.09555e-18	0.543549	0.452	0.288	2.47244e-14	Treg	Pfkl
Prkar1a	1.10107e-18	0.320393	0.851	0.694	2.48489e-14	Treg	Prkar1a
Arrdc1	1.12987e-18	0.444371	0.403	0.25	2.54988e-14	Treg	Arrdc1
Abracl	1.13313e-18	0.367199	0.811	0.663	2.55724e-14	Treg	Abracl
Psmd8	1.19703e-18	0.438752	0.676	0.494	2.70145e-14	Treg	Psmd8
Clic1	1.31325e-18	0.297635	0.92	0.828	2.96375e-14	Treg	Clic1
Rnaset2a	1.3462e-18	0.478342	0.532	0.352	3.03811e-14	Treg	Rnaset2a
Ncoa7	1.40209e-18	0.486446	0.482	0.317	3.16424e-14	Treg	Ncoa7
Anxa4	1.40298e-18	0.889504	0.208	0.102	3.16626e-14	Treg	Anxa4
Lamp2	1.4501e-18	0.404551	0.525	0.349	3.27259e-14	Treg	Lamp2
Dip2a	1.48466e-18	0.706298	0.189	0.088	3.35059e-14	Treg	Dip2a
Mki67	1.6779e-18	0.730457	0.333	0.193	3.78668e-14	Treg	Mki67
Gm19705	1.70256e-18	1.14467	0.122	0.046	3.84234e-14	Treg	Gm19705
Ssh1	1.70634e-18	0.548329	0.336	0.196	3.85088e-14	Treg	Ssh1
Ndufa4	1.76541e-18	0.386906	0.764	0.612	3.98419e-14	Treg	Ndufa4
Ehbp1l1	1.93825e-18	0.613084	0.348	0.206	4.37425e-14	Treg	Ehbp1l1
Cybb	1.93993e-18	0.576597	0.205	0.097	4.37803e-14	Treg	Cybb
Mpp5	1.97315e-18	0.565464	0.239	0.122	4.45301e-14	Treg	Mpp5
Ralgds	1.97781e-18	0.88455	0.141	0.057	4.46353e-14	Treg	Ralgds
Egln31	1.98924e-18	0.782596	0.16	0.07	4.48931e-14	Treg	Egln3
Mtx2	2.00886e-18	0.765891	0.3	0.169	4.5336e-14	Treg	Mtx2
Tmem120a	2.08516e-18	0.826916	0.236	0.121	4.70578e-14	Treg	Tmem120a
Gm16894	2.32712e-18	1.29763	0.069	0.017	5.25185e-14	Treg	Gm16894
Krtcap2	2.33176e-18	0.389404	0.795	0.658	5.26233e-14	Treg	Krtcap2
H3f3b	2.4623e-18	0.240566	0.969	0.928	5.55691e-14	Treg	H3f3b
Mir22hg	2.4658e-18	0.715905	0.198	0.095	5.56482e-14	Treg	Mir22hg
A330074K22Rik	2.56396e-18	5.52591	0.021	0.001	5.78634e-14	Treg	A330074K22Rik
Gm20186	2.59679e-18	0.250111	0.247	0.126	5.86045e-14	Treg	Gm20186
Actr3	2.74112e-18	0.292773	0.929	0.83	6.18616e-14	Treg	Actr3
Bmt2	2.78297e-18	0.325155	0.549	0.373	6.28061e-14	Treg	Bmt2
Tob2	2.84248e-18	0.358014	0.503	0.33	6.41491e-14	Treg	Tob2
Fkbp1a1	3.0607e-18	0.37758	0.757	0.582	6.90739e-14	Treg	Fkbp1a
Plcl11	3.17846e-18	0.447544	0.305	0.169	7.17314e-14	Treg	Plcl1
Dennd1a	3.23113e-18	0.408477	0.775	0.614	7.29202e-14	Treg	Dennd1a
Sp3	3.35082e-18	0.348154	0.677	0.5	7.56214e-14	Treg	Sp3
Inpp5d	3.5604e-18	0.270299	0.898	0.786	8.03511e-14	Treg	Inpp5d
Mgst2	3.57262e-18	0.504378	0.315	0.176	8.06268e-14	Treg	Mgst2
Sat1	3.57457e-18	0.460477	0.681	0.499	8.06709e-14	Treg	Sat1
Gm41386	3.62362e-18	2.56264	0.037	0.005	8.17778e-14	Treg	Gm41386
Rngtt	3.66421e-18	0.348028	0.752	0.582	8.26939e-14	Treg	Rngtt
Uhrf1bp1l	3.83946e-18	0.398897	0.511	0.34	8.66489e-14	Treg	Uhrf1bp1l
Tec	4.07856e-18	0.591417	0.394	0.24	9.2045e-14	Treg	Tec
Tnfaip8l1	4.07963e-18	0.872231	0.169	0.076	9.20691e-14	Treg	Tnfaip8l1
Sae1	4.60655e-18	0.455154	0.558	0.399	1.03961e-13	Treg	Sae1
Plagl2	5.11805e-18	0.685234	0.278	0.155	1.15504e-13	Treg	Plagl2
Nucb1	5.43396e-18	0.446062	0.593	0.415	1.22634e-13	Treg	Nucb1
Tmbim6	5.58367e-18	0.280626	0.864	0.729	1.26012e-13	Treg	Tmbim6
Zfp260	6.18946e-18	0.495524	0.331	0.192	1.39684e-13	Treg	Zfp260
Atcay	6.51673e-18	0.928501	0.124	0.048	1.4707e-13	Treg	Atcay
H2-Q6	6.85038e-18	0.325079	0.819	0.646	1.54599e-13	Treg	H2-Q6
Ints4	7.22081e-18	0.814144	0.276	0.153	1.62959e-13	Treg	Ints4
Bak1	7.74744e-18	0.600959	0.346	0.204	1.74844e-13	Treg	Bak1
Nucb2	8.02463e-18	1.33909	0.087	0.027	1.811e-13	Treg	Nucb2
Abi1	8.18731e-18	0.290647	0.826	0.664	1.84771e-13	Treg	Abi1
4930503L19Rik	8.25489e-18	0.692888	0.314	0.182	1.86296e-13	Treg	4930503L19Rik
Vgll4	9.02685e-18	0.330745	0.872	0.732	2.03718e-13	Treg	Vgll4
Oxct1	9.48539e-18	0.571099	0.593	0.432	2.14066e-13	Treg	Oxct1
Irf5	9.8561e-18	0.875093	0.189	0.09	2.22432e-13	Treg	Irf5
Hk1	1.00655e-17	0.395702	0.553	0.38	2.27159e-13	Treg	Hk1
Dynlrb1	1.09583e-17	0.44043	0.65	0.476	2.47306e-13	Treg	Dynlrb1
Sacm1l	1.16169e-17	0.47808	0.481	0.319	2.6217e-13	Treg	Sacm1l
Anapc16	1.20679e-17	0.481911	0.454	0.295	2.72348e-13	Treg	Anapc16
Gm16599	1.20771e-17	0.411851	0.26	0.138	2.72556e-13	Treg	Gm16599
Adar	1.20965e-17	0.354689	0.429	0.267	2.72995e-13	Treg	Adar
Ccn41	1.26374e-17	0.672093	0.23	0.118	2.852e-13	Treg	Ccn4
Mapk6	1.46714e-17	0.504114	0.348	0.207	3.31105e-13	Treg	Mapk6
Gm3468	1.55505e-17	1.85284	0.066	0.017	3.50944e-13	Treg	Gm3468
Psmc3	1.59954e-17	0.461716	0.625	0.453	3.60983e-13	Treg	Psmc3
Snw1	1.61957e-17	0.358919	0.667	0.498	3.65504e-13	Treg	Snw1
Vopp1	1.69103e-17	0.399089	0.334	0.196	3.81631e-13	Treg	Vopp1
Fmnl3	1.73646e-17	0.585615	0.357	0.217	3.91884e-13	Treg	Fmnl3
Gng5	1.8e-17	0.326031	0.886	0.745	4.06225e-13	Treg	Gng5
Pikfyve	1.88715e-17	0.674158	0.217	0.11	4.25891e-13	Treg	Pikfyve
1700097N02Rik	1.94149e-17	0.858025	0.175	0.081	4.38155e-13	Treg	1700097N02Rik
Fermt3	2.06022e-17	0.331581	0.717	0.561	4.6495e-13	Treg	Fermt3
Itpk1	2.06074e-17	0.360154	0.619	0.45	4.65067e-13	Treg	Itpk1
Plxdc1	2.08932e-17	1.1889	0.112	0.042	4.71518e-13	Treg	Plxdc1
Rasa2	2.21341e-17	0.268347	0.641	0.458	4.99523e-13	Treg	Rasa2
Rcbtb2	2.29133e-17	0.189337	0.358	0.209	5.17107e-13	Treg	Rcbtb2
Prelid1	2.37795e-17	0.358646	0.731	0.561	5.36655e-13	Treg	Prelid1
Rbpj1	2.52262e-17	0.321216	0.833	0.664	5.69304e-13	Treg	Rbpj
Ggt7	2.52865e-17	1.35411	0.071	0.019	5.70665e-13	Treg	Ggt7
Gm30541	2.6417e-17	0.928691	0.122	0.048	5.9618e-13	Treg	Gm30541
Calm1	2.73978e-17	0.280752	0.938	0.835	6.18313e-13	Treg	Calm1
Spred2	2.83546e-17	0.444776	0.447	0.29	6.39906e-13	Treg	Spred2
Arhgap25	2.91533e-17	0.2436	0.652	0.469	6.57933e-13	Treg	Arhgap25
Vcp	2.95948e-17	0.354945	0.684	0.518	6.67896e-13	Treg	Vcp
Nfkb11	3.26652e-17	0.200563	0.886	0.751	7.37187e-13	Treg	Nfkb1
Castor1	3.44297e-17	1.12171	0.13	0.053	7.7701e-13	Treg	Castor1
Reep5	3.57571e-17	0.337675	0.788	0.622	8.06965e-13	Treg	Reep5
Tcn2	3.73344e-17	1.07506	0.129	0.052	8.42563e-13	Treg	Tcn2
Ndufs4	3.98781e-17	0.334986	0.739	0.572	8.9997e-13	Treg	Ndufs4
Slc25a51	3.99513e-17	0.711662	0.26	0.141	9.01622e-13	Treg	Slc25a51
2310001H17Rik	4.03851e-17	0.309399	0.434	0.273	9.11411e-13	Treg	2310001H17Rik
Fis1	4.21399e-17	0.364644	0.755	0.588	9.51013e-13	Treg	Fis1
Smim15	4.21962e-17	0.531799	0.366	0.222	9.52284e-13	Treg	Smim15
Gm17590	4.39284e-17	1.02942	0.111	0.041	9.91377e-13	Treg	Gm17590
Ptpn18	4.61888e-17	0.278098	0.922	0.805	1.04239e-12	Treg	Ptpn18
Cd79b	4.68949e-17	1.22347	0.087	0.028	1.05832e-12	Treg	Cd79b
Ndufb9	4.72217e-17	0.367173	0.747	0.593	1.0657e-12	Treg	Ndufb9
Oit3	5.12516e-17	3.26544	0.034	0.005	1.15665e-12	Treg	Oit3
Gas2l3	5.40216e-17	1.40763	0.1	0.035	1.21916e-12	Treg	Gas2l3
Vps26a	5.4262e-17	0.612036	0.341	0.206	1.22458e-12	Treg	Vps26a
Cbl	5.56879e-17	0.304729	0.675	0.499	1.25677e-12	Treg	Cbl
Bnip3l	5.6529e-17	0.329778	0.695	0.528	1.27575e-12	Treg	Bnip3l
Phf11a	5.72142e-17	0.891716	0.228	0.119	1.29121e-12	Treg	Phf11a
Nfkb2	5.86171e-17	0.429733	0.376	0.23	1.32287e-12	Treg	Nfkb2
Zfp8311	7.18413e-17	0.179899	0.545	0.363	1.62131e-12	Treg	Zfp831
Ndufb7	7.36005e-17	0.337579	0.792	0.627	1.66102e-12	Treg	Ndufb7
Lrp10	7.67747e-17	0.311941	0.678	0.501	1.73265e-12	Treg	Lrp10
Gm8773	8.14347e-17	2.83863	0.032	0.004	1.83782e-12	Treg	Gm8773
Cklf	8.8848e-17	0.418898	0.408	0.258	2.00512e-12	Treg	Cklf
Mfsd10	9.18848e-17	0.619624	0.312	0.182	2.07366e-12	Treg	Mfsd10
Dnah8	9.43817e-17	0.481449	0.296	0.169	2.13001e-12	Treg	Dnah8
Mknk2	9.5809e-17	0.418475	0.613	0.444	2.16222e-12	Treg	Mknk2
Slc52a3	9.72569e-17	1.59268	0.086	0.028	2.19489e-12	Treg	Slc52a3
Naprt	9.90683e-17	1.68664	0.066	0.018	2.23577e-12	Treg	Naprt
Tapbpl	9.92188e-17	0.394515	0.439	0.281	2.23917e-12	Treg	Tapbpl
Tmem26	1.03605e-16	3.85974	0.024	0.002	2.33817e-12	Treg	Tmem26
Traf4	1.04905e-16	0.80548	0.255	0.14	2.3675e-12	Treg	Traf4
Cradd	1.16168e-16	0.271393	0.431	0.275	2.62169e-12	Treg	Cradd
Rbm47	1.17346e-16	0.580165	0.24	0.128	2.64827e-12	Treg	Rbm47
[truncated: 1,746 more rows]
