# Supplementary material for: Targeting HIF-2α in glioblastoma reshapes the immune infiltrate and enhances response to immune checkpoint blockade
Source: Cell Mol Life Sci. 2025 Mar 17;82(1):119. doi: 10.1007/s00018-025-05642-8 (PMC11914682; doi:10.1007/s00018-025-05642-8)
Supplement: Supplementary file 6 — Supplementary Material 6 [file 18_2025_5642_MOESM6_ESM.xlsx]

## Sheet: All_TAMs_clusters
gene	p_val	avg_log2FC	pct.1	pct.2	p_val_adj	cluster	gene
Ms4a7	0	1.1802	0.912	0.409	0	0	Ms4a7
Cd72	0	1.15436	0.795	0.359	0	0	Cd72
Cyp4f18	0	1.03962	0.972	0.571	0	0	Cyp4f18
Apoc2	0	0.835405	0.879	0.494	0	0	Apoc2
Rab7b	0	0.99306	0.783	0.4	0	0	Rab7b
Dab2	0	0.831167	0.835	0.454	0	0	Dab2
Cd93	0	1.27613	0.647	0.268	0	0	Cd93
Cxcr4	0	0.933389	0.785	0.414	0	0	Cxcr4
Clec4a1	0	0.791309	0.81	0.445	0	0	Clec4a1
Lgals1	0	0.780332	0.949	0.585	0	0	Lgals1
Gpr65	0	0.889149	0.776	0.42	0	0	Gpr65
Runx3	0	0.677341	0.907	0.552	0	0	Runx3
Slamf9	0	1.00381	0.684	0.344	0	0	Slamf9
Fcgr4	0	0.771128	0.955	0.63	0	0	Fcgr4
Cxcl16	0	0.782708	0.989	0.678	0	0	Cxcl16
Hgf	0	0.957171	0.571	0.268	0	0	Hgf
Rgs1	0	0.889084	0.867	0.577	0	0	Rgs1
Ms4a6c	0	0.703312	0.996	0.707	0	0	Ms4a6c
Ms4a6b	0	0.654121	0.977	0.69	0	0	Ms4a6b
Gngt2	0	0.674972	0.961	0.687	0	0	Gngt2
AW112010	0	0.587142	0.993	0.724	0	0	AW112010
Apobec1	0	0.614417	0.97	0.714	0	0	Apobec1
H2-DMb1	0	0.787025	0.99	0.734	0	0	H2-DMb1
Lst1	0	0.75315	0.99	0.767	0	0	Lst1
Ptpn18	0	0.577874	0.983	0.768	0	0	Ptpn18
Ybx1	0	0.605035	0.988	0.793	0	0	Ybx1
H2-DMa	0	0.559104	0.994	0.801	0	0	H2-DMa
Aif1	0	0.641757	0.996	0.836	0	0	Aif1
Rpl12	0	0.518635	0.993	0.837	0	0	Rpl12
H2-Aa	0	0.896082	1	0.846	0	0	H2-Aa
H2-Eb1	0	0.984788	0.999	0.846	0	0	H2-Eb1
Rpl10a	0	0.489181	0.995	0.846	0	0	Rpl10a
Rack1	0	0.561518	0.995	0.855	0	0	Rack1
Rps18	0	0.491252	0.996	0.857	0	0	Rps18
Rpl15	0	0.511656	0.996	0.858	0	0	Rpl15
Rpl3	0	0.529407	0.996	0.86	0	0	Rpl3
Rps2	0	0.59932	0.998	0.862	0	0	Rps2
Rps19	0	0.502542	0.996	0.867	0	0	Rps19
H2-Ab1	0	0.939576	1	0.871	0	0	H2-Ab1
Rpl10	0	0.497869	0.998	0.872	0	0	Rpl10
Rpl39	0	0.445232	0.996	0.871	0	0	Rpl39
Rpl28	0	0.487705	0.997	0.873	0	0	Rpl28
Rps7	0	0.477987	0.996	0.875	0	0	Rps7
Rps13	0	0.475083	0.997	0.878	0	0	Rps13
Rpl8	0	0.460549	0.998	0.879	0	0	Rpl8
Rpl9	0	0.456415	0.997	0.879	0	0	Rpl9
Rpl17	0	0.46204	0.997	0.879	0	0	Rpl17
Rpl32	0	0.506669	0.998	0.884	0	0	Rpl32
Rps23	0	0.474571	0.997	0.885	0	0	Rps23
Rpl11	0	0.425783	0.998	0.887	0	0	Rpl11
Rpl35a	0	0.430184	0.998	0.889	0	0	Rpl35a
Rps16	0	0.477549	0.999	0.892	0	0	Rps16
Rps20	0	0.614624	0.999	0.897	0	0	Rps20
Rpl19	0	0.45329	0.999	0.9	0	0	Rpl19
Rps8	0	0.477688	0.999	0.905	0	0	Rps8
Rps29	0	0.443346	0.998	0.905	0	0	Rps29
Fcer1g	0	0.466846	0.999	0.911	0	0	Fcer1g
Rps24	0	0.466353	0.998	0.913	0	0	Rps24
Rpl23	0	0.496201	0.999	0.915	0	0	Rpl23
Rplp1	0	0.395269	0.999	0.916	0	0	Rplp1
Cd74	0	0.821975	1	0.939	0	0	Cd74
Eef1a1	0	0.452029	0.999	0.939	0	0	Eef1a1
Apoe	0	1.19895	1	0.945	0	0	Apoe
Tmsb4x	0	0.46721	1	0.982	0	0	Tmsb4x
Fth1	0	0.439323	1	0.983	0	0	Fth1
Rps4x	5.60985e-306	0.430368	0.997	0.883	1.26603e-301	0	Rps4x
Ly6a	2.49157e-305	0.598609	0.991	0.696	5.62298e-301	0	Ly6a
Gdi2	1.0397e-304	0.566624	0.98	0.832	2.34639e-300	0	Gdi2
Rpl27a	1.43264e-304	0.40312	0.999	0.913	3.23318e-300	0	Rpl27a
Rps5	1.03408e-303	0.459889	0.998	0.862	2.33372e-299	0	Rps5
Calm1	5.53009e-300	0.574661	0.997	0.864	1.24803e-295	0	Calm1
D8Ertd738e	3.2124e-298	0.604538	0.965	0.704	7.24973e-294	0	D8Ertd738e
Got1	2.98635e-296	0.629779	0.886	0.566	6.73959e-292	0	Got1
Gsn	1.90466e-295	0.694883	0.836	0.486	4.29844e-291	0	Gsn
Rps3	5.97386e-295	0.437897	0.996	0.876	1.34818e-290	0	Rps3
Fcgr2b	2.80684e-293	0.610724	0.978	0.766	6.33447e-289	0	Fcgr2b
Rpl26	1.03728e-291	0.436662	0.997	0.879	2.34093e-287	0	Rpl26
Rpl30	2.88569e-290	0.416576	0.997	0.888	6.51243e-286	0	Rpl30
Rpl31	3.32158e-289	0.528963	0.984	0.77	7.49613e-285	0	Rpl31
Rps21	8.87102e-289	0.389149	0.997	0.898	2.00201e-284	0	Rps21
Ciita	1.00574e-285	0.642028	0.818	0.475	2.26975e-281	0	Ciita
Tnfaip8	1.35481e-282	0.617086	0.933	0.683	3.05753e-278	0	Tnfaip8
Cd300c2	6.87385e-281	0.511119	0.99	0.818	1.55129e-276	0	Cd300c2
Rpl37	1.1715e-278	0.409436	0.998	0.88	2.64385e-274	0	Rpl37
Rps12	5.81602e-278	0.380522	0.998	0.897	1.31256e-273	0	Rps12
Axl	2.08806e-277	0.616887	0.848	0.5	4.71234e-273	0	Axl
Rpl5	2.13507e-276	0.452692	0.993	0.847	4.81842e-272	0	Rpl5
Rpl14	6.26305e-276	0.463861	0.991	0.824	1.41344e-271	0	Rpl14
Rps11	2.80428e-275	0.412415	0.998	0.89	6.32869e-271	0	Rps11
Rpl38	4.07904e-274	0.446438	0.995	0.849	9.20558e-270	0	Rpl38
Rpl18a	2.67756e-273	0.393174	0.998	0.902	6.04272e-269	0	Rpl18a
Rpl13	8.35118e-273	0.390162	0.999	0.918	1.8847e-268	0	Rpl13
Rpl22	7.95672e-272	0.44851	0.993	0.831	1.79567e-267	0	Rpl22
Ucp2	2.48024e-271	0.521472	0.984	0.79	5.5974e-267	0	Ucp2
Neurl3	6.59007e-271	0.573857	0.962	0.73	1.48725e-266	0	Neurl3
Rps14	2.522e-270	0.416509	0.997	0.886	5.69164e-266	0	Rps14
Tmem205	5.47993e-270	0.942128	0.581	0.29	1.23671e-265	0	Tmem205
Rpl7	6.42515e-267	0.435993	0.994	0.853	1.45003e-262	0	Rpl7
Rplp0	8.73521e-267	0.413286	0.997	0.879	1.97136e-262	0	Rplp0
Rpl36a	9.39198e-267	0.515306	0.975	0.762	2.11958e-262	0	Rpl36a
Rpl24	2.15937e-266	0.437656	0.997	0.868	4.87326e-262	0	Rpl24
Ncapg2	3.66093e-266	1.03141	0.485	0.22	8.26199e-262	0	Ncapg2
Rps28	6.11301e-266	0.432299	0.996	0.857	1.37958e-261	0	Rps28
Rpl27	1.97468e-264	0.425382	0.993	0.859	4.45647e-260	0	Rpl27
Rps15	2.21138e-264	0.437971	0.996	0.861	4.99063e-260	0	Rps15
Rpl18	9.24616e-264	0.419406	0.998	0.881	2.08667e-259	0	Rpl18
Rpl41	1.8043e-263	0.412806	0.997	0.884	4.07195e-259	0	Rpl41
Rpl37a	3.72398e-263	0.406475	0.998	0.884	8.40427e-259	0	Rpl37a
Anxa5	6.11325e-263	0.565034	0.937	0.602	1.37964e-258	0	Anxa5
Rpl35	7.5669e-263	0.490267	0.982	0.773	1.7077e-258	0	Rpl35
Rpsa	5.78762e-261	0.395342	0.999	0.891	1.30615e-256	0	Rpsa
Blvrb	1.96223e-259	0.600936	0.913	0.611	4.42835e-255	0	Blvrb
Cpne2	1.08169e-257	0.951647	0.487	0.224	2.44116e-253	0	Cpne2
Tmem37	4.99381e-256	0.949031	0.627	0.342	1.127e-251	0	Tmem37
Hspe1	5.84081e-255	0.549827	0.924	0.645	1.31815e-250	0	Hspe1
Rpl6	9.27222e-254	0.405424	0.998	0.88	2.09255e-249	0	Rpl6
Tpt1	1.89265e-252	0.409914	1	0.933	4.27133e-248	0	Tpt1
Rps17	3.60492e-252	0.474026	0.989	0.793	8.13559e-248	0	Rps17
Il1b	4.29068e-251	0.527014	0.975	0.717	9.6832e-247	0	Il1b
Rpl36	5.84187e-251	0.426948	0.996	0.847	1.31839e-246	0	Rpl36
Rpl29	1.56368e-250	0.439143	0.996	0.832	3.52891e-246	0	Rpl29
Rps15a	1.24816e-249	0.40765	0.996	0.877	2.81684e-245	0	Rps15a
Rplp2	2.35949e-249	0.384869	0.997	0.878	5.3249e-245	0	Rplp2
Plbd1	2.06165e-248	0.534775	0.944	0.602	4.65273e-244	0	Plbd1
Gbp2b	1.33456e-247	1.40301	0.38	0.153	3.01184e-243	0	Gbp2b
Itm2b	5.64707e-247	0.342509	0.999	0.942	1.27443e-242	0	Itm2b
Clec4a2	2.77106e-246	0.712974	0.706	0.405	6.25373e-242	0	Clec4a2
Gm34084	1.01797e-245	0.725856	0.637	0.337	2.29735e-241	0	Gm34084
Antxr2	1.49679e-245	0.668997	0.754	0.448	3.37797e-241	0	Antxr2
Rpl4	3.11452e-244	0.485652	0.981	0.779	7.02885e-240	0	Rpl4
Nr4a3	2.53772e-243	0.651804	0.676	0.377	5.72713e-239	0	Nr4a3
Ctsh	1.41368e-242	0.419096	0.994	0.875	3.1904e-238	0	Ctsh
Naca	1.88952e-242	0.439308	0.994	0.822	4.26426e-238	0	Naca
Klra2	2.84412e-238	0.460872	0.949	0.603	6.41861e-234	0	Klra2
Il18bp	4.79076e-238	0.60858	0.772	0.45	1.08118e-233	0	Il18bp
Plxnc1	2.86377e-237	0.778727	0.544	0.274	6.46296e-233	0	Plxnc1
Mmp14	1.00698e-236	0.525464	0.931	0.59	2.27256e-232	0	Mmp14
Ifitm2	7.47548e-234	0.45443	0.98	0.652	1.68707e-229	0	Ifitm2
Cd300ld	1.44202e-233	1.02329	0.492	0.238	3.25434e-229	0	Cd300ld
Clec12a	5.13359e-233	0.572005	0.829	0.495	1.15855e-228	0	Clec12a
Pfn1	5.06161e-232	0.447202	0.996	0.844	1.1423e-227	0	Pfn1
Mdfic	5.84651e-232	0.559884	0.816	0.503	1.31944e-227	0	Mdfic
Rps27a	1.07588e-230	0.342856	0.998	0.898	2.42804e-226	0	Rps27a
Gatm	4.37822e-230	0.739414	0.834	0.551	9.88076e-226	0	Gatm
Rpl34	1.68963e-229	0.388349	0.997	0.876	3.81316e-225	0	Rpl34
Hspa8	2.51089e-229	0.401835	0.998	0.895	5.66657e-225	0	Hspa8
Dbi	1.13326e-228	0.445005	0.927	0.631	2.55754e-224	0	Dbi
Rps25	2.67816e-228	0.402243	0.997	0.848	6.04408e-224	0	Rps25
Cyth1	1.69825e-226	0.486959	0.919	0.648	3.8326e-222	0	Cyth1
Ftl1	8.47371e-226	0.321911	1	0.947	1.91235e-221	0	Ftl1
Tgfbi	9.45891e-226	0.485164	0.995	0.706	2.13469e-221	0	Tgfbi
Hsp90ab1	1.25422e-225	0.41767	0.997	0.889	2.83053e-221	0	Hsp90ab1
Selenom	2.38072e-225	0.649018	0.663	0.365	5.37282e-221	0	Selenom
Isy1	3.80763e-225	0.565738	0.77	0.48	8.59305e-221	0	Isy1
Tmem51	3.3498e-224	0.657323	0.675	0.377	7.55982e-220	0	Tmem51
Eef1g	3.42823e-224	0.504086	0.919	0.65	7.73683e-220	0	Eef1g
Ndufa12	2.55663e-223	0.639434	0.747	0.458	5.76981e-219	0	Ndufa12
Bst2	7.06702e-223	0.485008	0.985	0.766	1.59489e-218	0	Bst2
Rps10	1.71375e-221	0.359129	0.998	0.889	3.86759e-217	0	Rps10
Npc2	2.79173e-219	0.377517	0.999	0.908	6.30039e-215	0	Npc2
Rpl7a	5.1085e-219	0.403405	0.995	0.847	1.15289e-214	0	Rpl7a
Rps3a1	7.35751e-217	0.357589	0.997	0.885	1.66044e-212	0	Rps3a1
Irf7	9.5968e-216	0.403948	0.955	0.635	2.1658e-211	0	Irf7
Fxyd5	1.01292e-215	0.473822	0.996	0.692	2.28596e-211	0	Fxyd5
Ndufb8	3.97653e-214	0.519529	0.898	0.619	8.97422e-210	0	Ndufb8
Metrnl	1.90398e-213	0.588042	0.66	0.366	4.2969e-209	0	Metrnl
Cpq	7.95648e-213	0.460352	0.832	0.528	1.79562e-208	0	Cpq
Dapk1	5.7231e-212	0.567897	0.783	0.498	1.29159e-207	0	Dapk1
Sik1	1.83639e-210	0.467256	0.838	0.533	4.14436e-206	0	Sik1
Vav3	2.39827e-209	0.401393	0.869	0.543	5.41241e-205	0	Vav3
Sash1	1.43901e-208	0.37897	0.845	0.504	3.24755e-204	0	Sash1
Atpif1	2.37427e-208	0.503402	0.909	0.638	5.35826e-204	0	Atpif1
Ppfia4	2.83334e-208	0.593172	0.782	0.506	6.39428e-204	0	Ppfia4
Rps6	3.80464e-208	0.393892	0.995	0.835	8.58632e-204	0	Rps6
B3gnt8	1.20839e-207	1.08928	0.41	0.189	2.72709e-203	0	B3gnt8
Ms4a6d	9.23594e-207	0.413101	0.985	0.719	2.08437e-202	0	Ms4a6d
C3ar1	4.52026e-206	0.494609	0.898	0.607	1.02013e-201	0	C3ar1
Ecm1	6.4547e-206	0.872503	0.519	0.269	1.4567e-201	0	Ecm1
Eef1b2	2.31143e-205	0.403063	0.986	0.806	5.21644e-201	0	Eef1b2
Zmynd15	6.54039e-205	0.841957	0.488	0.242	1.47603e-200	0	Zmynd15
Rps27l	8.31993e-205	0.489621	0.898	0.61	1.87764e-200	0	Rps27l
Acvrl1	2.33204e-203	0.612076	0.713	0.424	5.26294e-199	0	Acvrl1
Mrpl42	3.51543e-203	0.628305	0.679	0.402	7.93363e-199	0	Mrpl42
Itga4	7.68443e-200	0.382637	0.856	0.535	1.73422e-195	0	Itga4
Clec4a3	3.63649e-197	0.518199	0.834	0.547	8.20682e-193	0	Clec4a3
Eef2	5.67671e-197	0.405899	0.984	0.826	1.28112e-192	0	Eef2
Ctss	5.90655e-197	0.276151	1	0.967	1.33299e-192	0	Ctss
Taf10	3.96336e-195	0.485716	0.898	0.612	8.94451e-191	0	Taf10
Atp5g2	4.76154e-195	0.412229	0.965	0.748	1.07458e-190	0	Atp5g2
Iqgap2	1.85373e-194	0.417684	0.741	0.441	4.18351e-190	0	Iqgap2
Pltp	3.45856e-194	0.705853	0.527	0.279	7.80529e-190	0	Pltp
Jmy	4.64111e-194	0.530844	0.726	0.459	1.0474e-189	0	Jmy
Thbs1	9.93811e-193	0.315977	0.843	0.527	2.24283e-188	0	Thbs1
Hint1	5.021e-192	0.429673	0.944	0.696	1.13314e-187	0	Hint1
Aprt	7.0725e-192	0.511717	0.853	0.564	1.59612e-187	0	Aprt
Ly6e	1.93348e-191	0.357563	0.998	0.892	4.36347e-187	0	Ly6e
Pfdn5	2.1145e-191	0.402757	0.982	0.781	4.772e-187	0	Pfdn5
Ms4a4a	6.29148e-191	0.749605	0.448	0.217	1.41986e-186	0	Ms4a4a
Arrb2	2.81312e-190	0.491809	0.855	0.598	6.34864e-186	0	Arrb2
Nme2	3.24739e-190	0.393473	0.983	0.763	7.3287e-186	0	Nme2
Snrpg	7.44065e-190	0.435754	0.918	0.657	1.67921e-185	0	Snrpg
Rps27	5.76532e-189	0.362836	0.995	0.859	1.30112e-184	0	Rps27
Pla2g7	1.09855e-187	0.404824	0.953	0.612	2.4792e-183	0	Pla2g7
Atp5e	1.56759e-187	0.411762	0.986	0.767	3.53774e-183	0	Atp5e
Eif3i	2.46634e-187	0.53979	0.809	0.536	5.56604e-183	0	Eif3i
Psmb8	7.9247e-187	0.414199	0.993	0.815	1.78845e-182	0	Psmb8
Adgre1	3.32239e-185	0.432828	0.938	0.716	7.49797e-181	0	Adgre1
Tgm2	8.53098e-185	0.420468	0.93	0.656	1.92527e-180	0	Tgm2
Ms4a4c	2.59101e-184	0.243462	0.964	0.621	5.84739e-180	0	Ms4a4c
Rpl36al	3.06751e-184	0.37613	0.988	0.792	6.92276e-180	0	Rpl36al
Ppia	8.95778e-183	0.316282	0.997	0.87	2.02159e-178	0	Ppia
Lyz2	2.39367e-182	0.327585	0.999	0.909	5.40204e-178	0	Lyz2
Dusp1	2.70253e-182	0.464616	0.968	0.797	6.09908e-178	0	Dusp1
Mrps14	1.0683e-181	0.544203	0.763	0.486	2.41094e-177	0	Mrps14
Tmem106a	2.39008e-181	0.560837	0.752	0.467	5.39393e-177	0	Tmem106a
Elob	3.54262e-181	0.417148	0.965	0.72	7.995e-177	0	Elob
Mrpl23	1.11485e-180	0.554683	0.754	0.489	2.51599e-176	0	Mrpl23
Tmem14c	2.44989e-180	0.462054	0.922	0.662	5.52891e-176	0	Tmem14c
Atp5h	4.0675e-180	0.400006	0.973	0.742	9.17953e-176	0	Atp5h
Tctex1d2	5.81414e-180	0.655339	0.621	0.369	1.31213e-175	0	Tctex1d2
Spon1	2.20945e-179	0.49143	0.631	0.364	4.9863e-175	0	Spon1
Rps9	2.65431e-179	0.331178	0.998	0.904	5.99025e-175	0	Rps9
Eid1	1.2195e-178	0.588075	0.727	0.46	2.75216e-174	0	Eid1
Prxl2b	3.44262e-178	0.778452	0.548	0.307	7.76931e-174	0	Prxl2b
Cox5a	4.24646e-177	0.427483	0.954	0.707	9.58342e-173	0	Cox5a
Atp5l	1.3541e-176	0.392287	0.979	0.748	3.05592e-172	0	Atp5l
AB124611	1.46435e-176	0.409826	0.884	0.558	3.30474e-172	0	AB124611
Tpd52	2.64342e-176	0.341953	0.992	0.839	5.96566e-172	0	Tpd52
Ubb	5.52749e-176	0.320802	0.997	0.903	1.24744e-171	0	Ubb
Slamf7	1.30774e-175	0.350067	0.89	0.557	2.95131e-171	0	Slamf7
Aldh2	3.59356e-175	0.467584	0.715	0.439	8.10994e-171	0	Aldh2
Rps26	6.35687e-175	0.32817	0.992	0.847	1.43462e-170	0	Rps26
Taldo1	9.79305e-175	0.389228	0.959	0.719	2.2101e-170	0	Taldo1
Atp5g1	2.01499e-174	0.404005	0.922	0.647	4.54743e-170	0	Atp5g1
Sdc3	3.54245e-174	0.49416	0.804	0.526	7.99461e-170	0	Sdc3
Lrrc25	5.99527e-174	0.522126	0.808	0.54	1.35301e-169	0	Lrrc25
Eif3h	2.75248e-173	0.41464	0.948	0.716	6.21181e-169	0	Eif3h
Dynll1	5.14424e-173	0.429235	0.945	0.699	1.16095e-168	0	Dynll1
Atp5j2	1.16254e-172	0.404674	0.944	0.691	2.62362e-168	0	Atp5j2
Ndufc2	3.06337e-172	0.435654	0.903	0.644	6.91342e-168	0	Ndufc2
Ndufa13	3.56815e-172	0.405645	0.946	0.702	8.05261e-168	0	Ndufa13
Rtcb	1.20837e-171	0.596756	0.701	0.453	2.72705e-167	0	Rtcb
Sh3bgrl	3.83155e-171	0.414811	0.795	0.5	8.64704e-167	0	Sh3bgrl
Hacd4	7.48853e-171	0.58458	0.621	0.37	1.69001e-166	0	Hacd4
Snrpe	4.58806e-170	0.429051	0.88	0.606	1.03543e-165	0	Snrpe
Nt5c	5.71351e-170	0.558773	0.704	0.44	1.28942e-165	0	Nt5c
Lamtor2	1.71754e-169	0.460687	0.849	0.574	3.87615e-165	0	Lamtor2
Scimp	3.39338e-169	0.543357	0.651	0.383	7.65817e-165	0	Scimp
Tomm7	3.89844e-169	0.408333	0.886	0.624	8.798e-165	0	Tomm7
Pxn	9.91652e-169	0.368902	0.889	0.653	2.23796e-164	0	Pxn
Scand1	1.04737e-168	0.411065	0.947	0.683	2.3637e-164	0	Scand1
Srp14	9.76941e-168	0.471265	0.835	0.573	2.20476e-163	0	Srp14
Btf3	8.45405e-167	0.376319	0.979	0.78	1.90791e-162	0	Btf3
Lmnb1	1.42954e-166	0.289119	0.831	0.544	3.22619e-162	0	Lmnb1
Snrpd2	2.30281e-166	0.455533	0.792	0.517	5.19699e-162	0	Snrpd2
Fcgr1	5.0799e-166	0.378278	0.981	0.792	1.14643e-161	0	Fcgr1
Sf3b5	1.0138e-165	0.485913	0.801	0.536	2.28794e-161	0	Sf3b5
Grasp	2.50332e-164	0.761092	0.425	0.216	5.64949e-160	0	Grasp
Eif3f	9.27264e-164	0.373768	0.957	0.732	2.09265e-159	0	Eif3f
Ifi27l2a	1.44051e-163	0.291028	0.967	0.729	3.25094e-159	0	Ifi27l2a
Ndufa5	1.53942e-163	0.545151	0.686	0.434	3.47415e-159	0	Ndufa5
H2-K1	1.65734e-163	0.295296	1	0.965	3.74028e-159	0	H2-K1
C1qb	2.619e-163	0.434022	0.948	0.844	5.91055e-159	0	C1qb
Psmb9	3.86826e-163	0.400891	0.969	0.727	8.72988e-159	0	Psmb9
Sdhb	5.35401e-163	0.462224	0.866	0.613	1.20829e-158	0	Sdhb
Psap	1.02936e-162	0.270705	0.999	0.957	2.32306e-158	0	Psap
Atp5md	1.04668e-162	0.428579	0.891	0.625	2.36215e-158	0	Atp5md
Cox6b1	1.12277e-162	0.385052	0.98	0.742	2.53386e-158	0	Cox6b1
Plaur	3.43494e-162	0.361627	0.931	0.67	7.75196e-158	0	Plaur
Tmem160	3.7906e-162	0.474244	0.808	0.541	8.55462e-158	0	Tmem160
Chchd2	4.31882e-162	0.375064	0.983	0.793	9.74672e-158	0	Chchd2
H3f3a	1.49947e-161	0.323274	0.995	0.876	3.38401e-157	0	H3f3a
Sec61b	6.21145e-161	0.360705	0.931	0.663	1.4018e-156	0	Sec61b
Ldlrap1	2.41865e-160	0.601265	0.537	0.31	5.4584e-156	0	Ldlrap1
Uqcrq	5.00731e-160	0.400477	0.942	0.683	1.13005e-155	0	Uqcrq
Cenpa	6.66587e-160	0.709785	0.343	0.157	1.50435e-155	0	Cenpa
Eif3k	6.95205e-160	0.404675	0.939	0.684	1.56894e-155	0	Eif3k
Ndufa2	1.97616e-159	0.414877	0.912	0.648	4.45981e-155	0	Ndufa2
Ethe1	2.97196e-159	0.602215	0.639	0.395	6.70713e-155	0	Ethe1
Rap2b	3.67214e-159	0.522683	0.663	0.405	8.28729e-155	0	Rap2b
Fgl2	3.39803e-158	0.408433	0.903	0.638	7.66867e-154	0	Fgl2
Emp3	4.21393e-158	0.36603	0.951	0.633	9.51e-154	0	Emp3
Tm6sf1	6.40868e-158	0.424802	0.874	0.647	1.44631e-153	0	Tm6sf1
Tnfsf13	1.97432e-157	0.696795	0.565	0.332	4.45565e-153	0	Tnfsf13
Sirpb1c	2.32332e-157	0.391789	0.776	0.48	5.24327e-153	0	Sirpb1c
Ifi30	2.86392e-157	0.383209	0.992	0.796	6.46329e-153	0	Ifi30
Nsa2	8.14903e-157	0.387921	0.909	0.661	1.83907e-152	0	Nsa2
Psme1	1.29774e-156	0.363808	0.989	0.795	2.92875e-152	0	Psme1
Sh3pxd2b	1.62435e-156	0.450998	0.641	0.379	3.66582e-152	0	Sh3pxd2b
Svbp	2.6353e-156	0.434083	0.788	0.52	5.94735e-152	0	Svbp
Cd52	2.74371e-156	0.38827	0.998	0.848	6.19201e-152	0	Cd52
Pde7b	5.85803e-156	0.226843	0.865	0.559	1.32204e-151	0	Pde7b
Akr1a1	6.65618e-156	0.379282	0.969	0.76	1.50217e-151	0	Akr1a1
Vegfa	9.40701e-156	0.377581	0.757	0.474	2.12297e-151	0	Vegfa
Serf2	1.66903e-155	0.340202	0.993	0.828	3.76667e-151	0	Serf2
Pstpip1	7.09431e-155	0.452248	0.66	0.403	1.60104e-150	0	Pstpip1
Ntpcr	1.66365e-154	0.454931	0.749	0.498	3.75453e-150	0	Ntpcr
Timm10b	2.06323e-154	0.409941	0.899	0.63	4.6563e-150	0	Timm10b
Dok3	5.40635e-154	0.604723	0.541	0.31	1.2201e-149	0	Dok3
Pold4	6.0899e-154	0.437023	0.855	0.608	1.37437e-149	0	Pold4
Arhgap15	7.02304e-154	0.167315	0.97	0.698	1.58496e-149	0	Arhgap15
Aurkaip1	3.17363e-153	0.504495	0.76	0.505	7.16226e-149	0	Aurkaip1
Cox6c	3.70635e-153	0.366057	0.964	0.725	8.36449e-149	0	Cox6c
Rpl21	1.13207e-152	0.266157	0.997	0.876	2.55486e-148	0	Rpl21
Uqcrb	1.20013e-152	0.390137	0.922	0.664	2.70846e-148	0	Uqcrb
Mapkapk3	1.54211e-152	0.37399	0.811	0.541	3.48024e-148	0	Mapkapk3
Ccr1	1.82751e-152	0.442796	0.72	0.446	4.12433e-148	0	Ccr1
Cox7c	7.27282e-152	0.364775	0.982	0.771	1.64133e-147	0	Cox7c
Uqcr10	8.08327e-152	0.405881	0.864	0.592	1.82423e-147	0	Uqcr10
Smdt1	9.2455e-152	0.379953	0.902	0.643	2.08653e-147	0	Smdt1
Cd48	2.44201e-151	0.408265	0.839	0.579	5.51112e-147	0	Cd48
Snrpf	4.11249e-151	0.453129	0.756	0.499	9.28107e-147	0	Snrpf
Rbfa	5.01432e-151	0.637388	0.547	0.321	1.13163e-146	0	Rbfa
Rpl23a	1.22108e-150	0.341711	0.991	0.828	2.75572e-146	0	Rpl23a
Mrpl33	2.61111e-150	0.389378	0.803	0.531	5.89276e-146	0	Mrpl33
Psmb2	1.68251e-149	0.395155	0.906	0.663	3.7971e-145	0	Psmb2
Btbd1	8.42135e-149	0.46031	0.771	0.54	1.90053e-144	0	Btbd1
Gm2a	9.16256e-149	0.366195	0.953	0.713	2.06781e-144	0	Gm2a
Cox7a2l	9.60663e-149	0.385162	0.934	0.707	2.16802e-144	0	Cox7a2l
Epb41	2.63629e-148	0.388488	0.898	0.683	5.94957e-144	0	Epb41
Atp5mpl	4.84151e-148	0.380789	0.893	0.627	1.09263e-143	0	Atp5mpl
Fau	8.55757e-148	0.299182	1	0.936	1.93127e-143	0	Fau
Nap1l1	9.43722e-148	0.416264	0.793	0.531	2.12979e-143	0	Nap1l1
Ccr2	7.16713e-147	0.293269	0.784	0.479	1.61748e-142	0	Ccr2
Specc1l	1.11935e-146	0.397119	0.764	0.519	2.52615e-142	0	Specc1l
Lat2	1.57023e-146	0.408355	0.805	0.548	3.5437e-142	0	Lat2
Sh3bgrl3	1.99999e-146	0.33393	0.995	0.826	4.51357e-142	0	Sh3bgrl3
Uqcc2	3.7313e-146	0.446785	0.744	0.483	8.42079e-142	0	Uqcc2
Rbx1	4.46181e-146	0.384266	0.943	0.71	1.00694e-141	0	Rbx1
Nceh1	7.45489e-146	0.521606	0.576	0.34	1.68242e-141	0	Nceh1
Dgat1	1.35826e-145	0.553461	0.579	0.351	3.06532e-141	0	Dgat1
Psmb3	2.77932e-145	0.396022	0.897	0.644	6.27237e-141	0	Psmb3
Ncf4	3.31348e-145	0.389481	0.876	0.612	7.47785e-141	0	Ncf4
Cyba	9.10663e-145	0.332304	0.999	0.887	2.05519e-140	0	Cyba
Npm1	6.59055e-144	0.32104	0.978	0.784	1.48736e-139	0	Npm1
Cdk11b	1.00967e-143	0.531879	0.846	0.647	2.27862e-139	0	Cdk11b
AI504432	1.05096e-143	0.525088	0.568	0.337	2.37181e-139	0	AI504432
Atp5c1	1.11656e-143	0.367909	0.937	0.709	2.51985e-139	0	Atp5c1
Eif3m	1.75475e-143	0.419784	0.83	0.583	3.96012e-139	0	Eif3m
Scp2	1.98568e-143	0.404975	0.827	0.573	4.48127e-139	0	Scp2
Cwc25	2.27181e-143	0.617205	0.642	0.424	5.12703e-139	0	Cwc25
Clic1	5.97685e-143	0.323389	0.992	0.846	1.34886e-138	0	Clic1
4930430E12Rik	6.43967e-143	0.54041	0.555	0.324	1.4533e-138	0	4930430E12Rik
Ccl5	6.89729e-143	0.118131	0.932	0.671	1.55658e-138	0	Ccl5
H2-T23	9.21567e-143	0.356987	0.981	0.804	2.07979e-138	0	H2-T23
B2m	2.29792e-142	0.284297	0.999	0.951	5.18594e-138	0	B2m
Atp5k	2.74761e-142	0.407226	0.826	0.556	6.20081e-138	0	Atp5k
Arhgap18	3.64857e-142	0.430199	0.574	0.343	8.2341e-138	0	Arhgap18
Rpl13a	4.12417e-142	0.287405	0.997	0.87	9.30742e-138	0	Rpl13a
Prdx1	4.18498e-142	0.215342	0.978	0.775	9.44465e-138	0	Prdx1
Actr3	9.72074e-142	0.327243	0.986	0.829	2.19378e-137	0	Actr3
Acp5	9.9502e-142	0.308764	0.522	0.284	2.24556e-137	0	Acp5
Cox5b	1.04925e-141	0.364251	0.957	0.704	2.36794e-137	0	Cox5b
Rab3il1	1.24784e-141	0.310774	0.716	0.44	2.81612e-137	0	Rab3il1
Tma7	2.52007e-141	0.379286	0.906	0.65	5.6873e-137	0	Tma7
Tep1	2.66662e-141	0.428994	0.698	0.452	6.01802e-137	0	Tep1
Cenpx	3.08906e-141	0.447094	0.672	0.422	6.9714e-137	0	Cenpx
Coro1a	3.13469e-141	0.319569	0.987	0.82	7.07436e-137	0	Coro1a
Klrk1	3.61405e-141	0.443529	0.531	0.304	8.1562e-137	0	Klrk1
Anxa11	5.13138e-141	0.482334	0.635	0.397	1.15805e-136	0	Anxa11
Pde4b	3.3608e-140	0.304587	0.924	0.697	7.58466e-136	0	Pde4b
Stk17b	4.0625e-140	0.390759	0.826	0.59	9.16825e-136	0	Stk17b
Hfe	4.71949e-140	0.560775	0.528	0.307	1.0651e-135	0	Hfe
Dazap2	1.33941e-139	0.372161	0.92	0.673	3.02278e-135	0	Dazap2
Atp13a2	1.45282e-139	0.387938	0.718	0.462	3.27872e-135	0	Atp13a2
Atp5o	4.29423e-139	0.382641	0.854	0.593	9.69121e-135	0	Atp5o
Psma2	1.00166e-138	0.369761	0.905	0.659	2.26054e-134	0	Psma2
Rassf3	1.02166e-138	0.299966	0.899	0.677	2.30567e-134	0	Rassf3
Ptger4	1.12823e-138	0.841356	0.348	0.174	2.5462e-134	0	Ptger4
Ptma	2.17732e-137	0.253877	0.997	0.922	4.91377e-133	0	Ptma
Nop10	2.26833e-137	0.454653	0.683	0.444	5.11917e-133	0	Nop10
Eef1d	2.31857e-137	0.336218	0.897	0.649	5.23254e-133	0	Eef1d
Ap2s1	2.93706e-137	0.41356	0.836	0.578	6.62835e-133	0	Ap2s1
Cxcr3	3.4143e-137	1.49954	0.128	0.035	7.70538e-133	0	Cxcr3
Dmac1	3.65305e-137	0.682477	0.501	0.294	8.2442e-133	0	Dmac1
Rnf150	4.03984e-137	0.49076	0.4	0.206	9.11711e-133	0	Rnf150
Mrps24	7.4869e-137	0.482469	0.716	0.468	1.68964e-132	0	Mrps24
Xylt1	1.38615e-136	0.167579	0.791	0.521	3.12826e-132	0	Xylt1
Atp5f1	2.22848e-136	0.355665	0.931	0.689	5.02922e-132	0	Atp5f1
Anp32b	2.24836e-136	0.329645	0.893	0.627	5.07411e-132	0	Anp32b
Tkt	8.01581e-136	0.349004	0.919	0.672	1.80901e-131	0	Tkt
Cytip	9.35883e-136	0.270345	0.775	0.503	2.1121e-131	0	Cytip
Ndufb1-ps	9.85404e-136	0.339792	0.952	0.684	2.22386e-131	0	Ndufb1-ps
Ndufc1	1.89635e-135	0.394386	0.769	0.512	4.27967e-131	0	Ndufc1
Tmem256	2.90923e-135	0.439418	0.787	0.534	6.56554e-131	0	Tmem256
Grcc10	3.89779e-135	0.366038	0.89	0.654	8.79654e-131	0	Grcc10
Mrpl30	4.02157e-135	0.403983	0.764	0.514	9.07587e-131	0	Mrpl30
Gpsm3	1.13762e-134	0.398124	0.848	0.607	2.56737e-130	0	Gpsm3
Mafb	8.10743e-134	0.384229	0.98	0.833	1.82968e-129	0	Mafb
Ndufa8	1.05296e-133	0.433307	0.751	0.506	2.37633e-129	0	Ndufa8
Rhog	2.25182e-133	0.358949	0.916	0.68	5.0819e-129	0	Rhog
Alox5ap	2.3936e-133	0.293941	0.963	0.749	5.40187e-129	0	Alox5ap
Ndufb3	3.72094e-133	0.384825	0.799	0.553	8.39741e-129	0	Ndufb3
Kcnn4	4.27445e-133	0.683023	0.391	0.206	9.64657e-129	0	Kcnn4
Fam107b	6.2591e-133	0.443753	0.661	0.437	1.41255e-128	0	Fam107b
Psmb1	7.55295e-133	0.358161	0.917	0.68	1.70455e-128	0	Psmb1
Tmem134	1.20361e-132	0.406423	0.763	0.513	2.71631e-128	0	Tmem134
Timm13	1.65646e-132	0.398292	0.805	0.549	3.73831e-128	0	Timm13
Selenow	1.87586e-132	0.332064	0.928	0.657	4.23345e-128	0	Selenow
Atp2b1	2.20514e-132	0.270789	0.984	0.841	4.97655e-128	0	Atp2b1
Gm5150	2.6199e-132	0.57815	0.455	0.254	5.91259e-128	0	Gm5150
Trerf1	3.57699e-132	0.511904	0.39	0.202	8.07254e-128	0	Trerf1
Coa3	5.06771e-132	0.477762	0.677	0.44	1.14368e-127	0	Coa3
Arpc1b	3.43586e-131	0.30392	0.995	0.866	7.75406e-127	0	Arpc1b
Cox7b	3.65562e-131	0.356111	0.907	0.653	8.25001e-127	0	Cox7b
Arpc3	4.60639e-131	0.317174	0.99	0.834	1.03957e-126	0	Arpc3
Gm6377	6.48134e-131	0.693016	0.391	0.207	1.46271e-126	0	Gm6377
Gpr171	6.60302e-131	0.419346	0.491	0.272	1.49017e-126	0	Gpr171
Bcl2a1b	1.22533e-130	0.299412	0.911	0.659	2.76533e-126	0	Bcl2a1b
Psma1	1.29044e-130	0.365118	0.881	0.63	2.91227e-126	0	Psma1
BC028528	1.50032e-130	0.446375	0.721	0.483	3.38592e-126	0	BC028528
Itga9	3.01673e-130	0.257954	0.735	0.461	6.80815e-126	0	Itga9
Cox8a	4.66396e-130	0.323119	0.992	0.81	1.05256e-125	0	Cox8a
Ndufb5	6.315e-130	0.385558	0.827	0.578	1.42517e-125	0	Ndufb5
Gpr35	7.66062e-130	0.445633	0.652	0.416	1.72885e-125	0	Gpr35
Romo1	4.67627e-129	0.462863	0.667	0.434	1.05534e-124	0	Romo1
Myl6	5.11452e-129	0.310065	0.984	0.788	1.15424e-124	0	Myl6
Gm10076	1.2614e-128	0.431618	0.739	0.494	2.84672e-124	0	Gm10076
Ell2	1.58515e-128	0.418896	0.779	0.559	3.57736e-124	0	Ell2
Ifi207	2.00328e-128	0.228799	0.846	0.572	4.521e-124	0	Ifi207
Mtln	4.53775e-128	0.629424	0.477	0.281	1.02408e-123	0	Mtln
Atp5j	4.5689e-128	0.316681	0.94	0.704	1.03111e-123	0	Atp5j
Ndufb9	1.09499e-127	0.369412	0.863	0.615	2.47118e-123	0	Ndufb9
Micos13	1.41262e-127	0.407623	0.759	0.513	3.188e-123	0	Micos13
Mrpl57	4.16349e-127	0.533341	0.587	0.368	9.39617e-123	0	Mrpl57
Pf4	4.79551e-127	0.698133	0.216	0.086	1.08225e-122	0	Pf4
Bag1	4.91938e-127	0.373219	0.817	0.566	1.1102e-122	0	Bag1
Txndc17	8.06548e-127	0.376049	0.799	0.549	1.82022e-122	0	Txndc17
Arl11	1.19283e-126	0.625185	0.52	0.314	2.69197e-122	0	Arl11
Psma6	2.94311e-126	0.404582	0.799	0.549	6.642e-122	0	Psma6
Sirpb1b	3.16664e-126	0.384413	0.619	0.381	7.14648e-122	0	Sirpb1b
Igsf8	5.81298e-126	0.47304	0.602	0.379	1.31187e-121	0	Igsf8
Psmb4	6.61561e-126	0.358049	0.882	0.628	1.49301e-121	0	Psmb4
Nedd8	7.99989e-126	0.322087	0.919	0.678	1.80542e-121	0	Nedd8
Polr2f	2.24851e-125	0.422419	0.656	0.423	5.07444e-121	0	Polr2f
Atp6v1f	3.66461e-125	0.327417	0.947	0.712	8.27029e-121	0	Atp6v1f
Dnajc15	5.2119e-125	0.453118	0.66	0.427	1.17622e-120	0	Dnajc15
Mrpl21	1.13614e-124	0.509977	0.595	0.377	2.56405e-120	0	Mrpl21
Lgmn	3.72684e-124	0.270742	0.999	0.928	8.41073e-120	0	Lgmn
Rex1bd	4.57304e-124	0.467183	0.643	0.413	1.03204e-119	0	Rex1bd
Ndufab1	5.2257e-124	0.380676	0.755	0.512	1.17934e-119	0	Ndufab1
Cox7a2	5.93735e-124	0.318107	0.953	0.703	1.33994e-119	0	Cox7a2
Atp5d	8.7669e-124	0.313809	0.944	0.707	1.97851e-119	0	Atp5d
Cep120	1.70535e-123	0.418256	0.615	0.397	3.84864e-119	0	Cep120
Ndufb7	1.77033e-123	0.326602	0.872	0.613	3.99527e-119	0	Ndufb7
Gm21188	3.14394e-123	0.349419	0.677	0.425	7.09523e-119	0	Gm21188
Sri	6.46771e-123	0.365508	0.809	0.556	1.45963e-118	0	Sri
Oaz1	1.40166e-122	0.296534	0.991	0.836	3.16327e-118	0	Oaz1
Ndufs6	1.95631e-122	0.398638	0.722	0.477	4.41499e-118	0	Ndufs6
Calhm6	5.21667e-122	0.132913	0.811	0.516	1.1773e-117	0	Calhm6
Ccdc102a	8.10327e-122	0.730657	0.332	0.169	1.82875e-117	0	Ccdc102a
Ddt	1.27489e-121	0.488331	0.585	0.366	2.87717e-117	0	Ddt
Ndufs7	1.30444e-121	0.355308	0.808	0.564	2.94387e-117	0	Ndufs7
Crem	1.57582e-121	0.456859	0.676	0.458	3.55632e-117	0	Crem
Lamtor5	1.91821e-121	0.399893	0.758	0.516	4.32901e-117	0	Lamtor5
Psmd4	2.21062e-121	0.348296	0.862	0.622	4.98893e-117	0	Psmd4
Tbcb	3.34433e-121	0.390173	0.784	0.541	7.54749e-117	0	Tbcb
Rgs2	5.5271e-121	0.363016	0.934	0.724	1.24736e-116	0	Rgs2
Tmem171	6.39895e-121	1.08931	0.254	0.116	1.44411e-116	0	Tmem171
Ppp1ca	9.20423e-121	0.327566	0.935	0.7	2.07721e-116	0	Ppp1ca
Hcfc1r1	1.02886e-120	0.449688	0.669	0.442	2.32194e-116	0	Hcfc1r1
Myof	1.44245e-120	0.223422	0.794	0.5	3.25532e-116	0	Myof
Eprs	1.47917e-120	0.494658	0.744	0.525	3.33819e-116	0	Eprs
Cops6	4.18824e-120	0.47246	0.626	0.402	9.45203e-116	0	Cops6
Il4ra	5.06016e-120	0.351329	0.797	0.561	1.14198e-115	0	Il4ra
Park7	6.2944e-120	0.336395	0.819	0.573	1.42052e-115	0	Park7
Ifitm3	9.74554e-120	0.217008	0.997	0.763	2.19937e-115	0	Ifitm3
Edf1	1.1853e-119	0.34855	0.901	0.648	2.67499e-115	0	Edf1
Man1b1	1.7244e-119	0.571792	0.457	0.268	3.89162e-115	0	Man1b1
Capns1	2.16521e-119	0.337239	0.895	0.657	4.88644e-115	0	Capns1
Sh2d1b1	2.35378e-119	0.876282	0.266	0.122	5.31201e-115	0	Sh2d1b1
Selenok	2.44849e-119	0.325145	0.949	0.749	5.52574e-115	0	Selenok
Uqcr11	3.40274e-119	0.327927	0.835	0.592	7.67931e-115	0	Uqcr11
Slirp	4.24926e-119	0.494695	0.629	0.406	9.58974e-115	0	Slirp
Plekhg3	4.63557e-119	0.626446	0.358	0.188	1.04616e-114	0	Plekhg3
Aoah	5.30628e-119	0.150025	0.88	0.581	1.19752e-114	0	Aoah
Tex2	3.20923e-118	0.479547	0.584	0.378	7.24259e-114	0	Tex2
Txn2	4.39245e-118	0.45133	0.61	0.389	9.91287e-114	0	Txn2
Dnase1l1	5.31792e-118	0.554125	0.476	0.28	1.20015e-113	0	Dnase1l1
Supt4a	8.46059e-118	0.36397	0.811	0.575	1.90938e-113	0	Supt4a
Kxd1	1.41504e-117	0.440939	0.645	0.429	3.19347e-113	0	Kxd1
Tmem86a	1.72403e-117	0.328306	0.751	0.506	3.89079e-113	0	Tmem86a
Lamtor4	2.41807e-117	0.350578	0.865	0.632	5.4571e-113	0	Lamtor4
Rexo2	3.28716e-117	0.413276	0.678	0.447	7.41846e-113	0	Rexo2
Dynlrb1	5.39624e-117	0.3713	0.769	0.526	1.21782e-112	0	Dynlrb1
Gabarap	5.82578e-117	0.308244	0.985	0.804	1.31476e-112	0	Gabarap
Emilin1	9.24342e-117	0.750656	0.323	0.166	2.08606e-112	0	Emilin1
Rilpl2	9.35457e-117	0.351431	0.663	0.43	2.11114e-112	0	Rilpl2
Atp5g3	2.0188e-116	0.355738	0.797	0.552	4.55603e-112	0	Atp5g3
Dctn3	2.10747e-116	0.380132	0.766	0.526	4.75613e-112	0	Dctn3
Rtraf	3.57848e-116	0.345059	0.858	0.614	8.07592e-112	0	Rtraf
Rac2	4.76865e-116	0.295164	0.852	0.612	1.07619e-111	0	Rac2
Pilra	7.3646e-116	0.376962	0.687	0.444	1.66204e-111	0	Pilra
Ctla2b	8.35116e-116	0.720707	0.352	0.188	1.88469e-111	0	Ctla2b
Gng5	4.21836e-115	0.294385	0.988	0.795	9.51999e-111	0	Gng5
Pfdn6	5.0801e-115	0.464384	0.619	0.401	1.14648e-110	0	Pfdn6
Gpi1	6.91591e-115	0.248744	0.957	0.713	1.56078e-110	0	Gpi1
Ndufa7	7.06581e-115	0.314588	0.882	0.643	1.59461e-110	0	Ndufa7
Ndufb4	1.00304e-114	0.387297	0.743	0.505	2.26365e-110	0	Ndufb4
Ptms	1.2813e-114	0.321251	0.903	0.671	2.89164e-110	0	Ptms
Tle5	1.41211e-114	0.331479	0.811	0.572	3.18686e-110	0	Tle5
Igbp1	3.5616e-114	0.451546	0.638	0.426	8.03782e-110	0	Igbp1
Polr1d	4.61205e-114	0.337891	0.858	0.622	1.04085e-109	0	Polr1d
Calm3	6.31422e-114	0.339167	0.781	0.532	1.42499e-109	0	Calm3
Ndufv3	7.40935e-114	0.356995	0.798	0.558	1.67214e-109	0	Ndufv3
Nudc	1.15543e-113	0.367885	0.731	0.497	2.60757e-109	0	Nudc
Mrpl14	1.19685e-113	0.413473	0.663	0.434	2.70105e-109	0	Mrpl14
Guca1a	1.36945e-113	0.653531	0.454	0.27	3.09058e-109	0	Guca1a
Mrps12	1.53974e-113	0.560651	0.487	0.294	3.47488e-109	0	Mrps12
C5ar1	1.86342e-113	0.286516	0.686	0.447	4.20537e-109	0	C5ar1
Psmb10	1.89278e-113	0.292036	0.94	0.689	4.27163e-109	0	Psmb10
Nr4a1	2.25082e-113	0.276851	0.668	0.437	5.07965e-109	0	Nr4a1
Psmc5	2.76142e-113	0.407566	0.692	0.468	6.23197e-109	0	Psmc5
Mrps16	5.56946e-113	0.442462	0.607	0.392	1.25692e-108	0	Mrps16
Ahsa1	9.88188e-113	0.49745	0.539	0.34	2.23014e-108	0	Ahsa1
Myl12b	1.34499e-112	0.313248	0.94	0.724	3.03537e-108	0	Myl12b
H2-T22	2.51157e-112	0.306263	0.879	0.619	5.6681e-108	0	H2-T22
Eif3e	2.92073e-112	0.356631	0.813	0.587	6.59151e-108	0	Eif3e
Nr4a2	3.70781e-112	0.349115	0.605	0.386	8.36779e-108	0	Nr4a2
Cd300a	3.90825e-112	0.350683	0.842	0.623	8.82015e-108	0	Cd300a
Ldlrad3	4.02484e-112	0.363047	0.427	0.241	9.08325e-108	0	Ldlrad3
Nop53	5.8643e-112	0.351633	0.763	0.538	1.32346e-107	0	Nop53
Tmed3	5.93176e-112	0.379453	0.712	0.483	1.33868e-107	0	Tmed3
Eif3d	1.06273e-111	0.381427	0.684	0.458	2.39837e-107	0	Eif3d
Ubl5	1.10428e-111	0.306363	0.93	0.698	2.49213e-107	0	Ubl5
Sem1	2.04418e-111	0.288661	0.977	0.746	4.61331e-107	0	Sem1
Mdh1	2.43666e-111	0.357604	0.675	0.449	5.49905e-107	0	Mdh1
Polr2k	4.93882e-111	0.409609	0.631	0.412	1.11459e-106	0	Polr2k
Paox	7.0665e-111	0.710691	0.363	0.199	1.59477e-106	0	Paox
Tomm22	7.80556e-111	0.373006	0.778	0.54	1.76156e-106	0	Tomm22
St8sia4	8.66347e-111	0.5138	0.461	0.273	1.95517e-106	0	St8sia4
Tspan32	1.12305e-110	0.738629	0.344	0.187	2.5345e-106	0	Tspan32
Ndufs5	1.67009e-110	0.343261	0.764	0.526	3.76906e-106	0	Ndufs5
Mrpl36	2.05465e-110	0.452092	0.576	0.367	4.63692e-106	0	Mrpl36
Erp29	1.37459e-109	0.295713	0.976	0.8	3.10218e-105	0	Erp29
Slc25a3	2.10409e-109	0.285792	0.973	0.8	4.7485e-105	0	Slc25a3
Lsm4	2.14049e-109	0.384135	0.689	0.461	4.83066e-105	0	Lsm4
Siva1	2.36106e-109	0.407738	0.599	0.38	5.32845e-105	0	Siva1
Tomm5	2.72401e-109	0.438104	0.598	0.386	6.14755e-105	0	Tomm5
Plin2	6.29375e-109	0.192687	0.838	0.573	1.42037e-104	0	Plin2
Psmb6	9.31556e-109	0.306784	0.873	0.618	2.10233e-104	0	Psmb6
Smim14	2.93253e-108	0.303994	0.785	0.561	6.61813e-104	0	Smim14
Psen2	3.86419e-108	0.351637	0.653	0.426	8.72071e-104	0	Psen2
Mrpl34	8.58052e-108	0.497672	0.547	0.346	1.93645e-103	0	Mrpl34
Ost4	1.48377e-107	0.326896	0.832	0.589	3.34858e-103	0	Ost4
Chchd1	1.61184e-107	0.426141	0.629	0.415	3.6376e-103	0	Chchd1
Prdx2	1.65357e-107	0.303677	0.863	0.62	3.73178e-103	0	Prdx2
Mpc2	1.91001e-107	0.349156	0.756	0.527	4.3105e-103	0	Mpc2
Use1	3.02887e-107	0.358052	0.762	0.539	6.83556e-103	0	Use1
Vipas39	6.76231e-107	0.594552	0.413	0.243	1.52612e-102	0	Vipas39
Stap1	7.09715e-107	0.430172	0.382	0.209	1.60168e-102	0	Stap1
Set	1.43231e-106	0.274563	0.885	0.645	3.23243e-102	0	Set
Abcc3	3.19742e-106	0.280523	0.527	0.324	7.21594e-102	0	Abcc3
Il10rb	6.17248e-106	0.281354	0.835	0.607	1.39301e-101	0	Il10rb
Psmb5	7.70256e-106	0.337181	0.821	0.579	1.73831e-101	0	Psmb5
Plscr1	9.61092e-106	0.708068	0.36	0.201	2.16899e-101	0	Plscr1
Cmtm7	1.14794e-105	0.305035	0.931	0.733	2.59068e-101	0	Cmtm7
Cd80	1.50972e-105	0.342333	0.577	0.371	3.40713e-101	0	Cd80
Abhd17a	1.7084e-105	0.417053	0.592	0.385	3.85551e-101	0	Abhd17a
Arhgdib	1.95356e-105	0.268099	0.978	0.776	4.40879e-101	0	Arhgdib
Zbp1	2.71736e-105	0.222797	0.864	0.582	6.13253e-101	0	Zbp1
Gpx1	3.99501e-105	0.246881	0.983	0.787	9.01593e-101	0	Gpx1
Mrps21	6.32457e-105	0.343597	0.736	0.505	1.42733e-100	0	Mrps21
Tmem50b	6.68415e-105	0.4508	0.529	0.331	1.50848e-100	0	Tmem50b
Abracl	9.34007e-105	0.275933	0.893	0.628	2.10787e-100	0	Abracl
Pdcd5	1.04434e-104	0.374643	0.725	0.496	2.35686e-100	0	Pdcd5
H2afj	1.19017e-104	0.27264	0.857	0.595	2.68599e-100	0	H2afj
B4galt5	1.2106e-104	0.269073	0.723	0.5	2.73208e-100	0	B4galt5
Ubxn1	1.27123e-104	0.305158	0.842	0.6	2.86892e-100	0	Ubxn1
Msr1	2.41281e-104	0.258085	0.722	0.465	5.44523e-100	0	Msr1
Pomp	3.4449e-104	0.289603	0.957	0.738	7.77444e-100	0	Pomp
Trappc2l	3.62036e-104	0.3945	0.685	0.465	8.17042e-100	0	Trappc2l
Cox14	4.71038e-104	0.356887	0.728	0.5	1.06304e-99	0	Cox14
Ypel3	4.8218e-104	0.301705	0.787	0.564	1.08818e-99	0	Ypel3
Cops9	5.02584e-104	0.332989	0.754	0.523	1.13423e-99	0	Cops9
Vamp8	7.82319e-104	0.290985	0.962	0.745	1.76554e-99	0	Vamp8
Rwdd1	1.10349e-103	0.387531	0.673	0.456	2.49037e-99	0	Rwdd1
Eif3g	1.24053e-103	0.494289	0.571	0.366	2.79962e-99	0	Eif3g
Ssr4	2.13357e-103	0.256253	0.946	0.733	4.81505e-99	0	Ssr4
Uap1l1	3.1303e-103	0.516499	0.459	0.277	7.06445e-99	0	Uap1l1
Psmg4	4.58339e-103	0.428714	0.577	0.374	1.03438e-98	0	Psmg4
Ndufs3	5.09968e-103	0.348161	0.738	0.509	1.1509e-98	0	Ndufs3
Mcub	5.52382e-103	0.308064	0.62	0.395	1.24662e-98	0	Mcub
Crlf2	8.65472e-103	0.299607	0.813	0.57	1.9532e-98	0	Crlf2
Cct4	1.50035e-102	0.337141	0.777	0.559	3.38598e-98	0	Cct4
Snapc5	2.50436e-102	0.485331	0.552	0.359	5.65184e-98	0	Snapc5
Sptssa	2.53909e-102	0.404265	0.586	0.378	5.73022e-98	0	Sptssa
Mvb12a	4.00978e-102	0.444896	0.575	0.372	9.04927e-98	0	Mvb12a
Bax	5.82118e-102	0.31188	0.861	0.621	1.31372e-97	0	Bax
Bach2os	1.97526e-101	0.693156	0.3	0.157	4.45777e-97	0	Bach2os
Lgals3bp	2.05851e-101	0.232624	0.906	0.664	4.64565e-97	0	Lgals3bp
Smim3	2.40563e-101	0.318811	0.658	0.442	5.42902e-97	0	Smim3
Fbl	4.39904e-101	0.34603	0.683	0.464	9.92776e-97	0	Fbl
A930007I19Rik	5.01068e-101	0.29963	0.593	0.381	1.13081e-96	0	A930007I19Rik
Pin4	7.8729e-101	0.42648	0.573	0.375	1.77676e-96	0	Pin4
Atox1	9.40296e-101	0.262416	0.988	0.776	2.12206e-96	0	Atox1
Stx12	1.64969e-100	0.300074	0.722	0.505	3.72303e-96	0	Stx12
Gpr132	2.20421e-100	0.130245	0.781	0.518	4.97447e-96	0	Gpr132
Ndufb11	2.774e-100	0.318582	0.765	0.537	6.26037e-96	0	Ndufb11
Rnase6	3.59023e-100	0.532339	0.443	0.263	8.10244e-96	0	Rnase6
Ifnar1	5.33514e-100	0.317656	0.727	0.516	1.20403e-95	0	Ifnar1
Ocrl	6.23469e-100	0.520515	0.368	0.208	1.40704e-95	0	Ocrl
Lamtor1	6.57045e-100	0.332382	0.812	0.594	1.48282e-95	0	Lamtor1
Fam89b	1.19125e-99	0.440265	0.564	0.368	2.68842e-95	0	Fam89b
Plaat3	1.26848e-99	0.317303	0.728	0.487	2.86271e-95	0	Plaat3
Lsm5	2.09334e-99	0.472762	0.5	0.312	4.72425e-95	0	Lsm5
Fos	2.4686e-99	0.246528	0.998	0.895	5.57115e-95	0	Fos
Slc48a1	2.59628e-99	0.499392	0.467	0.286	5.85928e-95	0	Slc48a1
Fundc2	2.64373e-99	0.459244	0.481	0.297	5.96636e-95	0	Fundc2
P2ry6	2.99366e-99	0.264149	0.746	0.52	6.7561e-95	0	P2ry6
Ets2	3.60958e-99	0.269228	0.766	0.536	8.14611e-95	0	Ets2
Cct2	4.37069e-99	0.298227	0.8	0.57	9.86378e-95	0	Cct2
Psma4	5.27983e-99	0.304702	0.879	0.637	1.19155e-94	0	Psma4
Reep5	7.10338e-99	0.308633	0.924	0.7	1.60309e-94	0	Reep5
Haus8	7.38734e-99	0.529201	0.462	0.285	1.66717e-94	0	Haus8
Mrpl28	8.74838e-99	0.48573	0.456	0.279	1.97433e-94	0	Mrpl28
Myo1e	1.08672e-98	0.348742	0.741	0.528	2.45251e-94	0	Myo1e
Gnai2	1.56783e-98	0.26436	0.992	0.858	3.53827e-94	0	Gnai2
Pid1	1.98648e-98	0.145537	0.989	0.843	4.4831e-94	0	Pid1
Creb5	2.55143e-98	0.147075	0.929	0.672	5.75806e-94	0	Creb5
AI662270	3.74837e-98	0.38914	0.561	0.358	8.45933e-94	0	AI662270
Rbm8a	5.65247e-98	0.332425	0.728	0.505	1.27565e-93	0	Rbm8a
0610012G03Rik	5.97014e-98	0.363119	0.654	0.439	1.34734e-93	0	0610012G03Rik
Ndufb6	8.05605e-98	0.383056	0.637	0.425	1.81809e-93	0	Ndufb6
Llph	8.65583e-98	0.354277	0.69	0.473	1.95345e-93	0	Llph
Slc43a2	8.90831e-98	0.245357	0.743	0.519	2.01043e-93	0	Slc43a2
Ubald1	9.26916e-98	0.563207	0.404	0.238	2.09186e-93	0	Ubald1
Cd300lb	9.37965e-98	0.774133	0.251	0.122	2.1168e-93	0	Cd300lb
H2afz	1.06915e-97	0.152563	0.96	0.766	2.41287e-93	0	H2afz
Gdf3	3.40691e-97	1.35723	0.153	0.059	7.68872e-93	0	Gdf3
Atp5b	3.90222e-97	0.281307	0.955	0.748	8.80653e-93	0	Atp5b
Ndel1	4.54923e-97	0.225562	0.927	0.765	1.02667e-92	0	Ndel1
Hnrnpll	8.98299e-97	0.287383	0.678	0.467	2.02728e-92	0	Hnrnpll
Psma7	1.12637e-96	0.231357	0.963	0.731	2.54199e-92	0	Psma7
Myl12a	1.38954e-96	0.294219	0.884	0.647	3.13592e-92	0	Myl12a
Ndufb10	1.39919e-96	0.293128	0.772	0.547	3.15769e-92	0	Ndufb10
Slc25a33	1.70693e-96	0.48433	0.478	0.302	3.85219e-92	0	Slc25a33
Cebpa	2.44977e-96	0.309601	0.696	0.481	5.52864e-92	0	Cebpa
Cct5	3.26148e-96	0.319362	0.734	0.511	7.3605e-92	0	Cct5
Nxpe5	3.67731e-96	1.30833	0.147	0.056	8.29895e-92	0	Nxpe5
Cwc15	3.77828e-96	0.339395	0.725	0.506	8.52682e-92	0	Cwc15
Itgb7	4.67013e-96	0.243591	0.579	0.362	1.05395e-91	0	Itgb7
Fosl2	5.42507e-96	0.194209	0.81	0.568	1.22433e-91	0	Fosl2
Tmem123	5.54333e-96	0.317595	0.635	0.423	1.25102e-91	0	Tmem123
Ndufa6	6.34022e-96	0.276232	0.838	0.612	1.43086e-91	0	Ndufa6
Bola3	9.2947e-96	0.620184	0.379	0.222	2.09763e-91	0	Bola3
Srgn	1.10633e-95	0.222263	0.995	0.87	2.49677e-91	0	Srgn
Aldh3b1	1.47103e-95	0.424841	0.526	0.333	3.31981e-91	0	Aldh3b1
Tomm20	1.53793e-95	0.290415	0.828	0.602	3.47081e-91	0	Tomm20
Psmc3	1.59626e-95	0.311646	0.738	0.517	3.60245e-91	0	Psmc3
Ccl12	2.83583e-95	0.360025	0.576	0.381	6.3999e-91	0	Ccl12
S100a1	6.21229e-95	0.542428	0.402	0.238	1.40199e-90	0	S100a1
Swi5	6.63948e-95	0.319675	0.749	0.525	1.4984e-90	0	Swi5
Lin54	7.5757e-95	0.41188	0.561	0.375	1.70968e-90	0	Lin54
Chmp2a	1.56403e-94	0.261335	0.881	0.647	3.52971e-90	0	Chmp2a
Gtf2h5	1.61279e-94	0.358784	0.631	0.422	3.63975e-90	0	Gtf2h5
Slc11a1	1.67591e-94	0.27356	0.904	0.691	3.7822e-90	0	Slc11a1
Cpd	1.78513e-94	0.220988	0.611	0.394	4.02868e-90	0	Cpd
Ifnar2	4.75851e-94	0.254568	0.968	0.797	1.0739e-89	0	Ifnar2
Txn1	5.76452e-94	0.188732	0.978	0.705	1.30094e-89	0	Txn1
Uqcrh	6.11484e-94	0.242779	0.965	0.758	1.38e-89	0	Uqcrh
Hnrnpa1	7.2369e-94	0.260736	0.864	0.647	1.63322e-89	0	Hnrnpa1
Zfas1	9.80941e-94	0.292574	0.752	0.536	2.21379e-89	0	Zfas1
Mrpl18	1.01048e-93	0.401728	0.608	0.403	2.28046e-89	0	Mrpl18
Hip1	1.03262e-93	0.198292	0.49	0.301	2.33041e-89	0	Hip1
Snx5	1.46404e-93	0.249896	0.964	0.798	3.30405e-89	0	Snx5
Ppt2	1.46563e-93	0.388057	0.594	0.399	3.30763e-89	0	Ppt2
Smim24	1.97232e-93	0.930009	0.237	0.117	4.45114e-89	0	Smim24
Itgal	2.04395e-93	0.205919	0.625	0.404	4.61279e-89	0	Itgal
Rpp21	2.21992e-93	0.422253	0.529	0.34	5.00992e-89	0	Rpp21
Nrg2	2.23076e-93	0.690293	0.236	0.114	5.03438e-89	0	Nrg2
Sys1	2.29522e-93	0.28422	0.746	0.524	5.17986e-89	0	Sys1
Fam174a	3.50244e-93	0.325044	0.715	0.499	7.90432e-89	0	Fam174a
Tmem176b	5.19894e-93	0.484908	0.678	0.486	1.1733e-88	0	Tmem176b
Cdk2ap2	5.30324e-93	0.194345	0.818	0.584	1.19684e-88	0	Cdk2ap2
Tnfsf12	6.33573e-93	0.43732	0.494	0.311	1.42985e-88	0	Tnfsf12
Limd2	8.46038e-93	0.29058	0.797	0.578	1.90934e-88	0	Limd2
Cebpb	1.24664e-92	0.163868	0.969	0.74	2.81342e-88	0	Cebpb
Milr1	2.09037e-92	0.326882	0.651	0.44	4.71756e-88	0	Milr1
Fam129a	2.46898e-92	0.231911	0.585	0.384	5.572e-88	0	Fam129a
Pgls	2.56234e-92	0.298983	0.776	0.556	5.7827e-88	0	Pgls
Parp1	2.78986e-92	0.402193	0.5	0.319	6.29615e-88	0	Parp1
Cebpzos	5.31805e-92	0.376291	0.526	0.341	1.20018e-87	0	Cebpzos
Coq10b	7.39705e-92	0.249347	0.817	0.604	1.66937e-87	0	Coq10b
Ciao2a	8.15625e-92	0.337198	0.683	0.466	1.8407e-87	0	Ciao2a
2310040G24Rik	8.94875e-92	0.778585	0.266	0.137	2.01955e-87	0	2310040G24Rik
Cndp2	1.02323e-91	0.283825	0.858	0.626	2.30923e-87	0	Cndp2
Ndufa3	1.19569e-91	0.275563	0.769	0.547	2.69843e-87	0	Ndufa3
Sf3b6	1.43685e-91	0.259932	0.806	0.574	3.24269e-87	0	Sf3b6
Dctpp1	2.85717e-91	0.507259	0.386	0.227	6.44807e-87	0	Dctpp1
Micos10	3.07089e-91	0.273275	0.805	0.582	6.93038e-87	0	Micos10
Sdhd	3.50731e-91	0.361069	0.659	0.446	7.91529e-87	0	Sdhd
Aldoc	5.00355e-91	0.517845	0.263	0.135	1.1292e-86	0	Aldoc
Cdkn1a	6.51854e-91	0.228513	0.904	0.65	1.4711e-86	0	Cdkn1a
Sumo2	7.37391e-91	0.25347	0.924	0.703	1.66414e-86	0	Sumo2
Psma5	9.34226e-91	0.267626	0.851	0.611	2.10836e-86	0	Psma5
Tbca	1.17925e-90	0.25014	0.805	0.571	2.66133e-86	0	Tbca
Cuta	1.26107e-90	0.329025	0.677	0.475	2.84598e-86	0	Cuta
Fosb	1.4432e-90	0.164786	0.923	0.717	3.25702e-86	0	Fosb
Dnajc19	1.50616e-90	0.31688	0.606	0.405	3.3991e-86	0	Dnajc19
Ndufa11	1.51973e-90	0.293891	0.743	0.523	3.42974e-86	0	Ndufa11
Cct7	1.71742e-90	0.324673	0.715	0.504	3.87587e-86	0	Cct7
Eif4ebp1	3.46772e-90	0.265371	0.698	0.474	7.82596e-86	0	Eif4ebp1
Pdcd6	3.95445e-90	0.319105	0.671	0.459	8.9244e-86	0	Pdcd6
Sod1	4.274e-90	0.388823	0.594	0.399	9.64557e-86	0	Sod1
Mrps36	4.31248e-90	0.424475	0.514	0.332	9.73241e-86	0	Mrps36
Gapdh	5.26894e-90	0.216446	0.996	0.849	1.18909e-85	0	Gapdh
Man2a1	8.68082e-90	0.234632	0.794	0.576	1.95909e-85	0	Man2a1
Hspb11	1.01483e-89	0.5875	0.369	0.216	2.29028e-85	0	Hspb11
Mrps33	1.29686e-89	0.319265	0.678	0.473	2.92675e-85	0	Mrps33
Blvra	2.01385e-89	0.401819	0.568	0.378	4.54486e-85	0	Blvra
Eif5a	2.24447e-89	0.249076	0.952	0.732	5.06533e-85	0	Eif5a
Cycs	2.59546e-89	0.23023	0.825	0.572	5.85744e-85	0	Cycs
Grap2	2.65121e-89	0.487984	0.252	0.126	5.98325e-85	0	Grap2
Bola2	3.42744e-89	0.342363	0.635	0.426	7.73505e-85	0	Bola2
Ech1	4.41036e-89	0.363161	0.593	0.399	9.9533e-85	0	Ech1
Ndufa1	4.70185e-89	0.271974	0.761	0.531	1.06111e-84	0	Ndufa1
Hscb	5.17232e-89	0.536892	0.376	0.222	1.16729e-84	0	Hscb
Mta3	6.25825e-89	0.219717	0.675	0.47	1.41236e-84	0	Mta3
Mrpl35	6.8599e-89	0.521368	0.424	0.26	1.54814e-84	0	Mrpl35
Vps28	8.50224e-89	0.293782	0.745	0.526	1.91879e-84	0	Vps28
Pnkd	1.17365e-88	0.431148	0.465	0.293	2.6487e-84	0	Pnkd
Fmn1	1.18522e-88	0.176327	0.557	0.359	2.6748e-84	0	Fmn1
Etfb	1.50893e-88	0.337313	0.577	0.384	3.40536e-84	0	Etfb
Dbndd2	2.12419e-88	0.526835	0.394	0.236	4.79388e-84	0	Dbndd2
Il1r2	2.87887e-88	0.576298	0.364	0.213	6.49703e-84	0	Il1r2
Exosc8	3.8616e-88	0.381612	0.462	0.289	8.71487e-84	0	Exosc8
Tmem179b	4.08942e-88	0.363277	0.631	0.434	9.22901e-84	0	Tmem179b
Nfil3	4.22653e-88	0.217901	0.786	0.542	9.53843e-84	0	Nfil3
Rpl22l1	4.25245e-88	0.244759	0.878	0.657	9.59692e-84	0	Rpl22l1
Psmc4	7.53809e-88	0.349358	0.645	0.439	1.7012e-83	0	Psmc4
Trib1	8.03853e-88	0.311763	0.616	0.419	1.81413e-83	0	Trib1
Ola1	8.15709e-88	0.287065	0.645	0.438	1.84089e-83	0	Ola1
AI413582	1.12285e-87	0.369641	0.565	0.374	2.53404e-83	0	AI413582
Arhgap19	1.36686e-87	0.751121	0.216	0.104	3.08474e-83	0	Arhgap19
Cdc42se2	1.51204e-87	0.258485	0.756	0.548	3.41237e-83	0	Cdc42se2
Fbxo6	1.54077e-87	0.572552	0.426	0.264	3.47721e-83	0	Fbxo6
Rab5c	3.03286e-87	0.271961	0.864	0.638	6.84457e-83	0	Rab5c
Mrpl12	3.71275e-87	0.381219	0.542	0.355	8.37894e-83	0	Mrpl12
Tmem219	4.62258e-87	0.307058	0.72	0.508	1.04322e-82	0	Tmem219
Ehd1	5.06679e-87	0.306859	0.555	0.358	1.14347e-82	0	Ehd1
Dhrs1	6.33492e-87	0.505023	0.412	0.253	1.42967e-82	0	Dhrs1
Ddrgk1	8.64197e-87	0.298122	0.76	0.544	1.95032e-82	0	Ddrgk1
Gltp	8.65177e-87	0.347911	0.674	0.466	1.95253e-82	0	Gltp
Tubb5	8.7725e-87	0.15136	0.882	0.658	1.97978e-82	0	Tubb5
B4galnt1	1.16008e-86	0.444992	0.446	0.277	2.61806e-82	0	B4galnt1
Banf1	2.3445e-86	0.37129	0.526	0.342	5.29107e-82	0	Banf1
H2-Q7	2.42398e-86	0.236185	0.98	0.749	5.47045e-82	0	H2-Q7
Cox4i1	2.61982e-86	0.232021	0.991	0.825	5.91242e-82	0	Cox4i1
Mien1	3.14022e-86	0.335883	0.617	0.417	7.08686e-82	0	Mien1
Fads1	3.1559e-86	0.618108	0.282	0.151	7.12222e-82	0	Fads1
Rfc2	3.31421e-86	0.382962	0.569	0.384	7.47952e-82	0	Rfc2
Klf4	3.70541e-86	0.289751	0.791	0.595	8.36236e-82	0	Klf4
Glrx	3.98072e-86	0.225279	0.671	0.446	8.98369e-82	0	Glrx
Mrps18a	5.22064e-86	0.400037	0.555	0.366	1.1782e-81	0	Mrps18a
Anapc13	6.49145e-86	0.329875	0.584	0.393	1.46499e-81	0	Anapc13
Dock5	8.94998e-86	0.403797	0.351	0.2	2.01983e-81	0	Dock5
Elof1	1.04106e-85	0.458141	0.502	0.325	2.34946e-81	0	Elof1
Bak1	1.94011e-85	0.43077	0.526	0.347	4.37844e-81	0	Bak1
Ranbp1	2.32281e-85	0.216306	0.711	0.491	5.24212e-81	0	Ranbp1
Ndufaf8	4.3632e-85	0.43696	0.492	0.322	9.84688e-81	0	Ndufaf8
Tlr2	4.43437e-85	0.242077	0.828	0.61	1.00075e-80	0	Tlr2
Snrpc	5.12118e-85	0.316837	0.658	0.457	1.15575e-80	0	Snrpc
Adgrg5	6.19396e-85	1.02198	0.154	0.063	1.39785e-80	0	Adgrg5
Gfer	6.29133e-85	0.426988	0.468	0.299	1.41983e-80	0	Gfer
Timm8b	7.0265e-85	0.378413	0.558	0.373	1.58574e-80	0	Timm8b
Cdc37	8.25227e-85	0.261737	0.784	0.564	1.86237e-80	0	Cdc37
Sfxn5	8.81589e-85	0.361169	0.366	0.214	1.98957e-80	0	Sfxn5
Chrac1	1.19554e-84	0.372149	0.608	0.412	2.69809e-80	0	Chrac1
Chmp5	1.20957e-84	0.316817	0.656	0.457	2.72975e-80	0	Chmp5
BC031181	1.54201e-84	0.311044	0.716	0.511	3.48e-80	0	BC031181
Tcp11l2	1.61394e-84	0.462117	0.449	0.287	3.64234e-80	0	Tcp11l2
S100a13	2.06443e-84	0.288251	0.648	0.44	4.65901e-80	0	S100a13
Commd1	2.35533e-84	0.290069	0.661	0.454	5.3155e-80	0	Commd1
Mrps18c	2.59414e-84	0.369064	0.608	0.417	5.85445e-80	0	Mrps18c
Fam173a	2.68501e-84	0.345695	0.608	0.413	6.05953e-80	0	Fam173a
Krtcap2	3.25774e-84	0.222962	0.795	0.568	7.35206e-80	0	Krtcap2
Galnt2	5.77262e-84	0.268712	0.532	0.35	1.30277e-79	0	Galnt2
Spg21	7.73654e-84	0.346647	0.658	0.454	1.74598e-79	0	Spg21
Aph1c	8.06093e-84	0.418569	0.375	0.221	1.81919e-79	0	Aph1c
Anp32a	9.57461e-84	0.23708	0.806	0.587	2.1608e-79	0	Anp32a
Mrpl54	9.96563e-84	0.331607	0.643	0.44	2.24904e-79	0	Mrpl54
Ndufb2	1.26339e-83	0.302217	0.65	0.442	2.85121e-79	0	Ndufb2
Ezr	1.87129e-83	0.215762	0.557	0.366	4.22312e-79	0	Ezr
Aimp1	2.59454e-83	0.3097	0.644	0.445	5.85535e-79	0	Aimp1
Plin3	2.97254e-83	0.505219	0.387	0.235	6.70843e-79	0	Plin3
Lbh	3.06423e-83	0.32436	0.486	0.313	6.91536e-79	0	Lbh
Tyrobp	3.70723e-83	0.208983	0.999	0.908	8.36648e-79	0	Tyrobp
Drap1	1.03722e-82	0.276467	0.768	0.552	2.3408e-78	0	Drap1
Itpripl2	1.05729e-82	0.377461	0.502	0.327	2.38609e-78	0	Itpripl2
Epb41l4aos	1.11151e-82	0.459613	0.418	0.257	2.50845e-78	0	Epb41l4aos
Ncoa7	1.17156e-82	0.269308	0.529	0.347	2.64398e-78	0	Ncoa7
Cmc1	1.22756e-82	0.324168	0.596	0.405	2.77036e-78	0	Cmc1
Nfu1	1.24839e-82	0.334869	0.573	0.385	2.81736e-78	0	Nfu1
Hpcal1	1.29633e-82	0.198527	0.752	0.536	2.92556e-78	0	Hpcal1
Bcl2l11	1.64739e-82	0.260085	0.723	0.531	3.71782e-78	0	Bcl2l11
Polr2g	1.65413e-82	0.330061	0.619	0.421	3.73303e-78	0	Polr2g
Ppdpf	2.02026e-82	0.429029	0.468	0.299	4.55932e-78	0	Ppdpf
Adam19	2.0978e-82	0.762241	0.21	0.102	4.73432e-78	0	Adam19
Bccip	2.6008e-82	0.498416	0.426	0.268	5.86947e-78	0	Bccip
Cnbp	3.76477e-82	0.231526	0.911	0.71	8.49633e-78	0	Cnbp
Snrpd1	4.06326e-82	0.27225	0.682	0.47	9.16998e-78	0	Snrpd1
Dclre1c	5.22432e-82	0.196363	0.791	0.574	1.17902e-77	0	Dclre1c
Sdf2l1	5.94872e-82	0.378716	0.697	0.498	1.34251e-77	0	Sdf2l1
Tmed10	9.90232e-82	0.246683	0.959	0.782	2.23476e-77	0	Tmed10
Psme2	1.00994e-81	0.20012	0.961	0.717	2.27924e-77	0	Psme2
Jdp2	1.05617e-81	0.374986	0.42	0.261	2.38355e-77	0	Jdp2
2009-09-01	1.09355e-81	0.413988	0.419	0.26	2.46793e-77	0	2009-09-01
Pdlim4	1.23078e-81	0.338477	0.559	0.376	2.77762e-77	0	Pdlim4
Was	1.35295e-81	0.342487	0.63	0.436	3.05335e-77	0	Was
Phactr2	1.79826e-81	0.129167	0.704	0.501	4.05832e-77	0	Phactr2
Ndufv2	1.96707e-81	0.300204	0.674	0.466	4.43929e-77	0	Ndufv2
Pgap2	2.12003e-81	0.215247	0.679	0.476	4.78449e-77	0	Pgap2
Cacybp	2.18694e-81	0.340232	0.604	0.415	4.93549e-77	0	Cacybp
Arhgap10	2.76118e-81	0.142537	0.447	0.273	6.23144e-77	0	Arhgap10
Vps29	5.19992e-81	0.301954	0.739	0.527	1.17352e-76	0	Vps29
Sec61g	5.44193e-81	0.204428	0.937	0.701	1.22813e-76	0	Sec61g
Adipor1	5.61658e-81	0.244999	0.789	0.575	1.26755e-76	0	Adipor1
Snx20	6.73321e-81	0.24038	0.852	0.642	1.51955e-76	0	Snx20
Rbis	6.85323e-81	0.303194	0.606	0.413	1.54664e-76	0	Rbis
Imp3	7.60441e-81	0.318084	0.526	0.344	1.71616e-76	0	Imp3
Nenf	9.80477e-81	0.347023	0.476	0.309	2.21274e-76	0	Nenf
Ifi44	1.24196e-80	0.624518	0.29	0.161	2.80287e-76	0	Ifi44
Trmt112	1.79974e-80	0.264931	0.722	0.518	4.06166e-76	0	Trmt112
Slc25a39	2.06167e-80	0.401128	0.491	0.324	4.65278e-76	0	Slc25a39
Ran	2.25192e-80	0.203928	0.823	0.592	5.08214e-76	0	Ran
Slc3a2	2.96058e-80	0.218851	0.943	0.747	6.68143e-76	0	Slc3a2
Mxi1	3.13492e-80	0.337037	0.717	0.536	7.07488e-76	0	Mxi1
Mgat5	3.66111e-80	0.138005	0.897	0.718	8.26239e-76	0	Mgat5
Rcbtb2	4.2472e-80	0.194172	0.754	0.544	9.58509e-76	0	Rcbtb2
Nabp2	7.69005e-80	0.489898	0.392	0.24	1.73549e-75	0	Nabp2
Cct8	1.46215e-79	0.2479	0.762	0.552	3.29978e-75	0	Cct8
Runx2	1.48968e-79	0.291107	0.346	0.202	3.36191e-75	0	Runx2
Aldoa	1.66521e-79	0.178059	0.984	0.783	3.75804e-75	0	Aldoa
Cd47	1.7391e-79	0.199411	0.955	0.762	3.92481e-75	0	Cd47
H1f0	2.6913e-79	0.526044	0.382	0.234	6.07373e-75	0	H1f0
Unc119	3.5056e-79	0.514339	0.32	0.183	7.91144e-75	0	Unc119
Clec2i	4.10771e-79	0.910768	0.169	0.075	9.27028e-75	0	Clec2i
Syk	4.41916e-79	0.147845	0.941	0.762	9.97315e-75	0	Syk
Trim25	5.00396e-79	0.103765	0.813	0.591	1.12929e-74	0	Trim25
Pfdn1	6.87785e-79	0.32423	0.567	0.383	1.55219e-74	0	Pfdn1
Amdhd2	1.05862e-78	0.402986	0.493	0.321	2.38909e-74	0	Amdhd2
Itgax	1.19161e-78	0.321459	0.385	0.232	2.68923e-74	0	Itgax
Snrpd3	1.61079e-78	0.294944	0.579	0.392	3.63523e-74	0	Snrpd3
Ap1s1	1.79379e-78	0.347443	0.481	0.31	4.04822e-74	0	Ap1s1
Acp1	1.81194e-78	0.354324	0.531	0.353	4.08918e-74	0	Acp1
Nhp2	2.09371e-78	0.357563	0.493	0.321	4.72508e-74	0	Nhp2
Osm	2.64734e-78	0.152643	0.659	0.449	5.97451e-74	0	Osm
Esyt1	2.86809e-78	0.301063	0.529	0.348	6.47271e-74	0	Esyt1
Rab5if	4.11237e-78	0.242526	0.842	0.618	9.2808e-74	0	Rab5if
Spcs1	5.42774e-78	0.276312	0.753	0.536	1.22493e-73	0	Spcs1
Arl4c	5.96232e-78	0.228665	0.852	0.646	1.34558e-73	0	Arl4c
Glrx2	6.80182e-78	0.376014	0.478	0.312	1.53503e-73	0	Glrx2
Serp1	7.22625e-78	0.206393	0.805	0.589	1.63082e-73	0	Serp1
Acsf2	7.82136e-78	0.406954	0.348	0.205	1.76512e-73	0	Acsf2
Mrpl58	9.00949e-78	0.362459	0.454	0.292	2.03326e-73	0	Mrpl58
Mrpl52	9.37509e-78	0.220411	0.89	0.666	2.11577e-73	0	Mrpl52
Zc3h12d	1.04867e-77	0.665012	0.232	0.119	2.36665e-73	0	Zc3h12d
Gmfg	1.06206e-77	0.234283	0.906	0.682	2.39685e-73	0	Gmfg
Bnip2	1.14789e-77	0.265939	0.766	0.563	2.59056e-73	0	Bnip2
Selenoh	1.23274e-77	0.381188	0.391	0.238	2.78206e-73	0	Selenoh
Mea1	1.27633e-77	0.472187	0.424	0.269	2.88042e-73	0	Mea1
Commd4	1.43824e-77	0.368533	0.544	0.367	3.24583e-73	0	Commd4
Vdac3	2.44643e-77	0.273482	0.704	0.497	5.5211e-73	0	Vdac3
Bcas2	3.41187e-77	0.261855	0.589	0.401	7.6999e-73	0	Bcas2
Wdr18	3.43542e-77	0.517235	0.344	0.205	7.75306e-73	0	Wdr18
Mrpl15	3.6998e-77	0.381411	0.486	0.32	8.34972e-73	0	Mrpl15
Grk2	4.89554e-77	0.210734	0.724	0.525	1.10483e-72	0	Grk2
Ndufs2	5.84085e-77	0.298328	0.665	0.47	1.31816e-72	0	Ndufs2
Grn	5.94768e-77	0.181926	0.987	0.867	1.34227e-72	0	Grn
Gm10134	6.02427e-77	0.375207	0.465	0.298	1.35956e-72	0	Gm10134
Pdlim2	6.29702e-77	0.583352	0.272	0.15	1.42111e-72	0	Pdlim2
Gm20513	6.40637e-77	0.244173	0.336	0.196	1.44579e-72	0	Gm20513
Mrpl27	8.84793e-77	0.447215	0.447	0.29	1.9968e-72	0	Mrpl27
Iqgap1	1.17917e-76	0.119691	0.966	0.672	2.66114e-72	0	Iqgap1
Fkbp3	1.4403e-76	0.319782	0.486	0.318	3.25047e-72	0	Fkbp3
Sumo3	1.47673e-76	0.306071	0.572	0.388	3.33269e-72	0	Sumo3
Med29	1.50577e-76	0.467642	0.41	0.26	3.39822e-72	0	Med29
Polr2j	1.84683e-76	0.326884	0.569	0.39	4.16792e-72	0	Polr2j
Psmb7	1.9644e-76	0.248856	0.729	0.519	4.43326e-72	0	Psmb7
Ube2v1	2.00861e-76	0.284986	0.611	0.422	4.53302e-72	0	Ube2v1
Pcbd2	2.30103e-76	0.33914	0.453	0.291	5.19296e-72	0	Pcbd2
Gusb	2.38116e-76	0.220319	0.782	0.575	5.3738e-72	0	Gusb
Hcst	2.50835e-76	0.289421	0.464	0.302	5.66085e-72	0	Hcst
Adh5	2.57441e-76	0.300538	0.591	0.404	5.80993e-72	0	Adh5
Prr13	4.09225e-76	0.198169	0.735	0.523	9.23539e-72	0	Prr13
Zmat2	5.61323e-76	0.29183	0.628	0.438	1.26679e-71	0	Zmat2
Wdr83os	8.37089e-76	0.283936	0.614	0.423	1.88914e-71	0	Wdr83os
Rnaseh2c	8.74946e-76	0.320155	0.607	0.419	1.97458e-71	0	Rnaseh2c
Arpp19	1.22317e-75	0.265037	0.717	0.509	2.76045e-71	0	Arpp19
Mdh2	1.58532e-75	0.229537	0.745	0.535	3.57775e-71	0	Mdh2
Aup1	1.9828e-75	0.269877	0.756	0.554	4.47479e-71	0	Aup1
Srp9	2.24996e-75	0.220623	0.803	0.584	5.07772e-71	0	Srp9
Mrpl11	2.41066e-75	0.445201	0.447	0.289	5.44038e-71	0	Mrpl11
Glipr1	2.99988e-75	0.35736	0.506	0.337	6.77014e-71	0	Glipr1
Irf2bp2	4.21582e-75	0.186379	0.875	0.67	9.51427e-71	0	Irf2bp2
Churc1	4.37544e-75	0.39466	0.452	0.294	9.87449e-71	0	Churc1
Tmem176a	5.93606e-75	0.514257	0.555	0.395	1.33965e-70	0	Tmem176a
Sra1	7.39682e-75	0.265639	0.668	0.471	1.66931e-70	0	Sra1
Mif	9.71142e-75	0.110815	0.954	0.704	2.19167e-70	0	Mif
Npm3	1.04353e-74	0.522839	0.369	0.228	2.35505e-70	0	Npm3
P2rx4	1.08526e-74	0.193274	0.867	0.655	2.44922e-70	0	P2rx4
Cd68	1.38333e-74	0.203179	0.962	0.765	3.12189e-70	0	Cd68
C1qbp	1.44382e-74	0.322744	0.488	0.321	3.25842e-70	0	C1qbp
Cct3	1.50675e-74	0.276673	0.616	0.428	3.40044e-70	0	Cct3
Sdhaf4	1.60231e-74	0.500432	0.378	0.236	3.6161e-70	0	Sdhaf4
Il2rg	1.85285e-74	0.204627	0.734	0.505	4.18151e-70	0	Il2rg
Epn1	1.92069e-74	0.196871	0.716	0.516	4.33462e-70	0	Epn1
Lsm7	1.94238e-74	0.457234	0.395	0.249	4.38356e-70	0	Lsm7
Vill	2.62449e-74	0.598899	0.313	0.183	5.92294e-70	0	Vill
Tmbim1	3.48403e-74	0.377335	0.388	0.241	7.86275e-70	0	Tmbim1
Tomm6	3.66342e-74	0.200915	0.866	0.639	8.26761e-70	0	Tomm6
Got2	3.94276e-74	0.346542	0.46	0.3	8.89803e-70	0	Got2
Fdps	4.16734e-74	0.319339	0.409	0.254	9.40486e-70	0	Fdps
Gm2000	4.96346e-74	0.381637	0.511	0.345	1.12015e-69	0	Gm2000
Nudt9	5.4879e-74	0.3577	0.464	0.303	1.23851e-69	0	Nudt9
Mrpl13	6.51381e-74	0.388074	0.471	0.307	1.47004e-69	0	Mrpl13
Ccnd1	1.0056e-73	0.534426	0.431	0.283	2.26944e-69	0	Ccnd1
Ocel1	1.2002e-73	0.483342	0.331	0.198	2.70862e-69	0	Ocel1
Cfdp1	2.05348e-73	0.2102	0.625	0.428	4.6343e-69	0	Cfdp1
Rnf187	3.00233e-73	0.236722	0.619	0.432	6.77566e-69	0	Rnf187
Cfl1	4.20575e-73	0.228159	0.99	0.846	9.49154e-69	0	Cfl1
Hnrnpul2	4.55723e-73	0.22844	0.689	0.493	1.02848e-68	0	Hnrnpul2
Mthfr	5.84846e-73	0.247756	0.488	0.321	1.31988e-68	0	Mthfr
Polr2i	6.52901e-73	0.422731	0.488	0.328	1.47347e-68	0	Polr2i
Pira2	7.00599e-73	0.45725	0.382	0.235	1.58111e-68	0	Pira2
Uqcrfs1	7.74722e-73	0.246884	0.709	0.504	1.74839e-68	0	Uqcrfs1
Asah1	8.81238e-73	0.224987	0.941	0.754	1.98878e-68	0	Asah1
Tlr12	1.08311e-72	0.487489	0.292	0.167	2.44437e-68	0	Tlr12
Ppib	1.10721e-72	0.222846	0.968	0.775	2.49875e-68	0	Ppib
Ist1	1.49115e-72	0.192486	0.688	0.492	3.36523e-68	0	Ist1
Bscl2	2.06247e-72	0.321531	0.547	0.376	4.65458e-68	0	Bscl2
Cnih4	2.19067e-72	0.221523	0.783	0.566	4.94392e-68	0	Cnih4
Sema4a	2.94603e-72	0.166154	0.616	0.412	6.64861e-68	0	Sema4a
Lipa	3.57625e-72	0.22297	0.638	0.44	8.07088e-68	0	Lipa
Snu13	3.72219e-72	0.26193	0.725	0.524	8.40024e-68	0	Snu13
Dnajb14	4.82571e-72	0.244853	0.591	0.41	1.08907e-67	0	Dnajb14
Psmc2	6.12454e-72	0.249377	0.661	0.466	1.38219e-67	0	Psmc2
Tceal9	6.14616e-72	0.414428	0.434	0.282	1.38706e-67	0	Tceal9
Hdgf	6.65079e-72	0.326116	0.599	0.418	1.50095e-67	0	Hdgf
Stx4a	7.66019e-72	0.24566	0.695	0.492	1.72875e-67	0	Stx4a
Lage3	7.67187e-72	0.505311	0.363	0.226	1.73139e-67	0	Lage3
Hspd1	8.66619e-72	0.230494	0.643	0.453	1.95579e-67	0	Hspd1
Mrpl55	9.86354e-72	0.48132	0.39	0.247	2.226e-67	0	Mrpl55
Dnajc2	1.01759e-71	0.258772	0.561	0.382	2.2965e-67	0	Dnajc2
Atp5a1	1.4426e-71	0.213351	0.928	0.73	3.25566e-67	0	Atp5a1
Crtc3	1.65664e-71	0.112796	0.781	0.569	3.73871e-67	0	Crtc3
Iscu	1.67675e-71	0.242022	0.719	0.524	3.78408e-67	0	Iscu
Cyp27a1	3.47265e-71	0.262714	0.383	0.234	7.83708e-67	0	Cyp27a1
Dnase1l3	3.66876e-71	0.134343	0.36	0.214	8.27965e-67	0	Dnase1l3
Glrx3	5.82134e-71	0.235873	0.65	0.457	1.31376e-66	0	Glrx3
Fuca2	5.85834e-71	0.317465	0.577	0.403	1.32211e-66	0	Fuca2
Fcf1	6.29005e-71	0.253003	0.562	0.382	1.41954e-66	0	Fcf1
Cmtm3	7.31914e-71	0.326849	0.548	0.376	1.65178e-66	0	Cmtm3
Rab1b	7.74557e-71	0.339255	0.498	0.332	1.74802e-66	0	Rab1b
Cmklr1	1.03042e-70	0.192658	0.673	0.473	2.32544e-66	0	Cmklr1
Brk1	1.34961e-70	0.198664	0.91	0.706	3.04581e-66	0	Brk1
Ift22	1.81049e-70	0.564355	0.305	0.179	4.08592e-66	0	Ift22
Fdx2	2.55387e-70	0.459834	0.363	0.226	5.76357e-66	0	Fdx2
Ak2	2.63318e-70	0.217324	0.75	0.535	5.94256e-66	0	Ak2
Mrpl32	2.87981e-70	0.3587	0.49	0.328	6.49915e-66	0	Mrpl32
Gcsh	3.13988e-70	0.50329	0.327	0.197	7.08607e-66	0	Gcsh
Mrpl20	3.27628e-70	0.273537	0.65	0.455	7.39391e-66	0	Mrpl20
Ptpmt1	3.33591e-70	0.371564	0.491	0.328	7.52848e-66	0	Ptpmt1
Casp8ap2	3.63444e-70	0.279731	0.544	0.374	8.20221e-66	0	Casp8ap2
Coro7	4.51401e-70	0.133375	0.582	0.396	1.01872e-65	0	Coro7
Usp37	4.53054e-70	0.221211	0.56	0.386	1.02245e-65	0	Usp37
Nosip	5.72627e-70	0.394723	0.392	0.249	1.2923e-65	0	Nosip
Mrpl2	5.85897e-70	0.468641	0.409	0.264	1.32225e-65	0	Mrpl2
Slc25a28	8.27237e-70	0.313806	0.55	0.382	1.86691e-65	0	Slc25a28
Snrpb2	9.42731e-70	0.314533	0.594	0.414	2.12756e-65	0	Snrpb2
9130401M01Rik	9.50594e-70	0.465022	0.36	0.225	2.1453e-65	0	9130401M01Rik
Il3ra	1.01015e-69	0.480791	0.383	0.242	2.2797e-65	0	Il3ra
Ciao2b	1.03996e-69	0.269788	0.6	0.416	2.34698e-65	0	Ciao2b
Ifngr2	1.06028e-69	0.211354	0.921	0.729	2.39285e-65	0	Ifngr2
Cox6a1	1.23721e-69	0.204229	0.833	0.621	2.79215e-65	0	Cox6a1
Prkar2a	1.31347e-69	0.401013	0.34	0.207	2.96424e-65	0	Prkar2a
Stat1	1.80274e-69	0.167908	0.977	0.772	4.06843e-65	0	Stat1
Eif5b	1.8678e-69	0.181518	0.815	0.601	4.21524e-65	0	Eif5b
Cript	2.19018e-69	0.241207	0.625	0.44	4.94279e-65	0	Cript
Ddx41	2.33422e-69	0.420046	0.409	0.264	5.26787e-65	0	Ddx41
Fkbp8	2.45575e-69	0.242248	0.671	0.477	5.54215e-65	0	Fkbp8
Eif4b	3.30153e-69	0.23867	0.684	0.487	7.4509e-65	0	Eif4b
BC005624	3.82118e-69	0.240106	0.57	0.394	8.62364e-65	0	BC005624
Sdhaf2	4.59088e-69	0.343352	0.404	0.256	1.03607e-64	0	Sdhaf2
Stk38l	4.63467e-69	0.365202	0.331	0.201	1.04595e-64	0	Stk38l
Phb2	5.05934e-69	0.269182	0.666	0.475	1.14179e-64	0	Phb2
Zbtb8os	5.58003e-69	0.402766	0.432	0.282	1.2593e-64	0	Zbtb8os
Ik	6.14897e-69	0.173472	0.746	0.545	1.3877e-64	0	Ik
Pdap1	6.75326e-69	0.271618	0.621	0.435	1.52408e-64	0	Pdap1
Nme1	8.32155e-69	0.222553	0.671	0.47	1.87801e-64	0	Nme1
Rab8a	1.04287e-68	0.250615	0.659	0.466	2.35355e-64	0	Rab8a
Gtf3a	1.12324e-68	0.49885	0.359	0.225	2.53493e-64	0	Gtf3a
Pet100	1.16543e-68	0.296095	0.566	0.388	2.63014e-64	0	Pet100
Cox17	1.202e-68	0.168325	0.809	0.581	2.71267e-64	0	Cox17
Rab4b	1.90034e-68	0.243413	0.641	0.457	4.28869e-64	0	Rab4b
Mbd2	1.92736e-68	0.209145	0.583	0.405	4.34966e-64	0	Mbd2
Mrpl40	2.02891e-68	0.498237	0.38	0.243	4.57885e-64	0	Mrpl40
Zfp821	2.16244e-68	0.393629	0.318	0.189	4.88019e-64	0	Zfp821
Tlr1	2.24184e-68	0.414823	0.382	0.242	5.05938e-64	0	Tlr1
Hspa4l	2.44421e-68	0.559628	0.26	0.147	5.51608e-64	0	Hspa4l
Hagh	2.51013e-68	0.332906	0.459	0.305	5.66486e-64	0	Hagh
Snf8	2.7867e-68	0.257714	0.697	0.499	6.28903e-64	0	Snf8
Ang	2.93258e-68	0.21898	0.417	0.264	6.61826e-64	0	Ang
Pim1	3.01738e-68	0.113863	0.979	0.716	6.80961e-64	0	Pim1
Snhg6	3.23033e-68	0.364025	0.418	0.27	7.29022e-64	0	Snhg6
Ago2	3.32246e-68	0.15543	0.736	0.547	7.49812e-64	0	Ago2
Tifab	5.11252e-68	0.247946	0.619	0.433	1.15379e-63	0	Tifab
Stat4	5.20916e-68	0.392502	0.214	0.11	1.1756e-63	0	Stat4
Slc29a3	5.43014e-68	0.166055	0.885	0.68	1.22547e-63	0	Slc29a3
Ier3ip1	7.36735e-68	0.243984	0.754	0.555	1.66266e-63	0	Ier3ip1
Efhd2	8.00416e-68	0.200586	0.981	0.842	1.80638e-63	0	Efhd2
Bcl7c	9.23344e-68	0.361947	0.418	0.271	2.0838e-63	0	Bcl7c
Ptpn6	1.01692e-67	0.231943	0.927	0.72	2.29498e-63	0	Ptpn6
Rabgef1	1.39631e-67	0.202433	0.829	0.645	3.15119e-63	0	Rabgef1
Cib1	1.84326e-67	0.307879	0.579	0.405	4.15987e-63	0	Cib1
Znrd1	1.84529e-67	0.284455	0.573	0.395	4.16445e-63	0	Znrd1
Snrpb	1.90463e-67	0.213173	0.872	0.661	4.29837e-63	0	Snrpb
Mrtfa	1.97554e-67	0.167995	0.734	0.55	4.45839e-63	0	Mrtfa
Gbp8	2.08259e-67	0.149627	0.647	0.448	4.69999e-63	0	Gbp8
Ccrl2	6.20101e-67	0.139706	0.821	0.6	1.39944e-62	0	Ccrl2
Nucb2	8.46736e-67	0.376051	0.419	0.272	1.91091e-62	0	Nucb2
Arhgdia	9.69514e-67	0.205844	0.922	0.719	2.188e-62	0	Arhgdia
Tmem167	1.09413e-66	0.209301	0.729	0.525	2.46924e-62	0	Tmem167
Fis1	1.10228e-66	0.18802	0.828	0.609	2.48763e-62	0	Fis1
Sp140	1.25468e-66	0.143188	0.817	0.595	2.83155e-62	0	Sp140
U2af1	1.60445e-66	0.170581	0.787	0.581	3.62091e-62	0	U2af1
Kdelr1	2.0184e-66	0.262594	0.614	0.432	4.55512e-62	0	Kdelr1
Fes	2.05374e-66	0.202465	0.729	0.531	4.63488e-62	0	Fes
Eif3l	2.17601e-66	0.309091	0.509	0.345	4.91081e-62	0	Eif3l
Gla	2.19418e-66	0.184984	0.599	0.408	4.95183e-62	0	Gla
Coa4	2.35503e-66	0.650093	0.27	0.157	5.31483e-62	0	Coa4
Ufc1	2.85279e-66	0.272561	0.636	0.453	6.43818e-62	0	Ufc1
Ubald2	3.32248e-66	0.264226	0.626	0.447	7.49816e-62	0	Ubald2
Tank	3.50448e-66	0.211638	0.769	0.588	7.90892e-62	0	Tank
Erg28	3.54837e-66	0.447973	0.373	0.235	8.00796e-62	0	Erg28
Uqcrc2	4.05848e-66	0.247466	0.642	0.457	9.15919e-62	0	Uqcrc2
Psenen	4.16878e-66	0.211151	0.844	0.632	9.4081e-62	0	Psenen
Fkbp2	4.21661e-66	0.197414	0.782	0.573	9.51605e-62	0	Fkbp2
Pip5k1c	6.4337e-66	0.166297	0.618	0.437	1.45196e-61	0	Pip5k1c
Uqcrc1	7.12184e-66	0.259228	0.655	0.47	1.60726e-61	0	Uqcrc1
Gnptab	1.25047e-65	0.200546	0.569	0.392	2.82207e-61	0	Gnptab
Hsph1	1.33321e-65	0.538695	0.282	0.165	3.00879e-61	0	Hsph1
1810058I24Rik	1.40731e-65	0.240124	0.597	0.418	3.17602e-61	0	1810058I24Rik
Qars	1.40977e-65	0.418613	0.397	0.257	3.18157e-61	0	Qars
Ldha	2.19041e-65	0.150897	0.962	0.746	4.94332e-61	0	Ldha
Cyb5r1	2.34444e-65	0.446539	0.316	0.19	5.29093e-61	0	Cyb5r1
Mybbp1a	2.83491e-65	0.353792	0.423	0.278	6.39782e-61	0	Mybbp1a
Capn1	3.33298e-65	0.486682	0.348	0.218	7.52186e-61	0	Capn1
Nuak2	5.00722e-65	0.131629	0.715	0.518	1.13003e-60	0	Nuak2
Utp14a	5.20421e-65	0.251373	0.523	0.361	1.17449e-60	0	Utp14a
Ly96	5.62542e-65	0.318525	0.473	0.317	1.26954e-60	0	Ly96
Timm17a	6.02604e-65	0.311046	0.516	0.356	1.35996e-60	0	Timm17a
Trp53inp2	6.76762e-65	0.356323	0.313	0.189	1.52732e-60	0	Trp53inp2
Eef1akmt1	6.92891e-65	0.457993	0.344	0.215	1.56372e-60	0	Eef1akmt1
Hint2	7.28676e-65	0.411401	0.381	0.244	1.64448e-60	0	Hint2
Ern1	7.42174e-65	0.269745	0.694	0.519	1.67494e-60	0	Ern1
Sap30	9.85534e-65	0.303713	0.524	0.36	2.22415e-60	0	Sap30
Cpeb2	1.08685e-64	0.189702	0.641	0.466	2.45281e-60	0	Cpeb2
Atp6v1g1	1.15128e-64	0.190547	0.936	0.723	2.5982e-60	0	Atp6v1g1
Mrps17	2.14315e-64	0.285199	0.489	0.33	4.83665e-60	0	Mrps17
Psmd2	2.31037e-64	0.240071	0.642	0.459	5.21405e-60	0	Psmd2
Mphosph10	2.65668e-64	0.283737	0.473	0.319	5.9956e-60	0	Mphosph10
Lman2	2.67719e-64	0.219469	0.723	0.533	6.04188e-60	0	Lman2
Prelid1	3.46973e-64	0.184182	0.821	0.596	7.8305e-60	0	Prelid1
Mcts1	4.84628e-64	0.224658	0.627	0.445	1.09371e-59	0	Mcts1
Cybb	6.16421e-64	0.120382	0.984	0.682	1.39114e-59	0	Cybb
Pdcl3	7.0932e-64	0.305458	0.529	0.365	1.60079e-59	0	Pdcl3
Map1lc3b	7.42299e-64	0.192575	0.86	0.646	1.67522e-59	0	Map1lc3b
Mif4gd	7.63772e-64	0.276707	0.46	0.308	1.72368e-59	0	Mif4gd
Zfp703	9.34061e-64	0.352187	0.462	0.313	2.10799e-59	0	Zfp703
Cuedc2	1.32891e-63	0.235221	0.649	0.463	2.99908e-59	0	Cuedc2
Arhgef10l	1.34625e-63	0.157908	0.514	0.346	3.03822e-59	0	Arhgef10l
Hcls1	1.47898e-63	0.200566	0.886	0.678	3.33776e-59	0	Hcls1
Sap18	1.54337e-63	0.350459	0.591	0.424	3.48307e-59	0	Sap18
Siglec1	1.93721e-63	0.559902	0.222	0.12	4.37189e-59	0	Siglec1
Dpep2	2.21062e-63	0.579141	0.215	0.115	4.98894e-59	0	Dpep2
Asnsd1	2.28891e-63	0.418159	0.402	0.264	5.1656e-59	0	Asnsd1
Cnn2	3.75839e-63	0.244546	0.428	0.277	8.48194e-59	0	Cnn2
S1pr2	3.9889e-63	0.563142	0.279	0.164	9.00215e-59	0	S1pr2
Umps	5.55771e-63	0.522079	0.282	0.167	1.25426e-58	0	Umps
Mrps25	6.33698e-63	0.371302	0.388	0.252	1.43013e-58	0	Mrps25
Sgk1	6.53444e-63	0.241974	0.812	0.637	1.47469e-58	0	Sgk1
Osgep	7.14448e-63	0.25681	0.524	0.362	1.61237e-58	0	Osgep
Dck	8.23813e-63	0.225403	0.461	0.307	1.85918e-58	0	Dck
Pkib	1.131e-62	0.304685	0.437	0.291	2.55245e-58	0	Pkib
Plekhj1	1.13875e-62	0.292536	0.593	0.42	2.56993e-58	0	Plekhj1
H2-DMb2	1.16006e-62	0.611629	0.215	0.115	2.61802e-58	0	H2-DMb2
Phf5a	1.3871e-62	0.296744	0.521	0.361	3.13041e-58	0	Phf5a
Cetn3	1.48433e-62	0.271909	0.512	0.354	3.34984e-58	0	Cetn3
Uchl5	1.58641e-62	0.286382	0.423	0.278	3.58022e-58	0	Uchl5
Nsmce4a	1.60694e-62	0.328501	0.478	0.323	3.62653e-58	0	Nsmce4a
Glo1	1.6433e-62	0.368097	0.335	0.209	3.7086e-58	0	Glo1
Phyh	1.67627e-62	0.335525	0.453	0.304	3.783e-58	0	Phyh
H2afy	2.08555e-62	0.111196	0.902	0.684	4.70667e-58	0	H2afy
Atp6v0e	2.09345e-62	0.201013	0.915	0.713	4.72449e-58	0	Atp6v0e
Trim11	2.34142e-62	0.385998	0.322	0.198	5.28412e-58	0	Trim11
Psma3	2.39616e-62	0.191013	0.895	0.683	5.40765e-58	0	Psma3
Mrpl51	2.48758e-62	0.282643	0.53	0.364	5.61396e-58	0	Mrpl51
Ssrp1	2.66145e-62	0.256	0.489	0.329	6.00635e-58	0	Ssrp1
Glod4	2.89875e-62	0.324426	0.443	0.298	6.54189e-58	0	Glod4
Itga8	2.94345e-62	1.21014	0.075	0.024	6.64277e-58	0	Itga8
Emc6	3.76556e-62	0.255786	0.53	0.365	8.49813e-58	0	Emc6
Naa10	4.23998e-62	0.42081	0.32	0.197	9.56878e-58	0	Naa10
Mdp1	4.58452e-62	0.325126	0.384	0.248	1.03463e-57	0	Mdp1
Tmem189	5.0306e-62	0.121662	0.745	0.551	1.13531e-57	0	Tmem189
Sec11a	6.55829e-62	0.209327	0.716	0.518	1.48007e-57	0	Sec11a
Impdh2	6.89845e-62	0.30855	0.459	0.31	1.55684e-57	0	Impdh2
Nol12	7.1421e-62	0.472818	0.339	0.213	1.61183e-57	0	Nol12
Echs1	9.75069e-62	0.2792	0.555	0.389	2.20054e-57	0	Echs1
Ssbp4	1.1846e-61	0.183956	0.658	0.472	2.67341e-57	0	Ssbp4
1810037I17Rik	1.61264e-61	0.152533	0.777	0.564	3.6394e-57	0	1810037I17Rik
G430095P16Rik	2.06441e-61	0.636406	0.211	0.113	4.65897e-57	0	G430095P16Rik
Trappc4	2.25868e-61	0.224106	0.611	0.436	5.09739e-57	0	Trappc4
Naxe	2.49188e-61	0.343133	0.434	0.288	5.62367e-57	0	Naxe
2310009A05Rik	2.71961e-61	0.389717	0.388	0.253	6.13761e-57	0	2310009A05Rik
Zmat5	3.43096e-61	0.294099	0.465	0.313	7.743e-57	0	Zmat5
Dse	3.53131e-61	0.204506	0.493	0.332	7.96946e-57	0	Dse
Slc26a11	3.79027e-61	0.564797	0.184	0.094	8.55389e-57	0	Slc26a11
Csnk1g3	3.83332e-61	0.154565	0.612	0.443	8.65103e-57	0	Csnk1g3
Ube2q1	3.96688e-61	0.203096	0.652	0.465	8.95246e-57	0	Ube2q1
Triap1	5.51748e-61	0.428759	0.371	0.24	1.24518e-56	0	Triap1
Oas1a	6.48145e-61	0.20867	0.509	0.348	1.46273e-56	0	Oas1a
Ccnd2	7.81474e-61	0.474641	0.225	0.124	1.76363e-56	0	Ccnd2
Snhg15	9.40986e-61	0.562554	0.266	0.156	2.12362e-56	0	Snhg15
Csk	9.89747e-61	0.164846	0.768	0.571	2.23366e-56	0	Csk
Hikeshi	1.04778e-60	0.457668	0.36	0.232	2.36463e-56	0	Hikeshi
Sin3b	1.09851e-60	0.225465	0.754	0.555	2.47912e-56	0	Sin3b
Ebna1bp2	1.22753e-60	0.374834	0.445	0.302	2.77029e-56	0	Ebna1bp2
Mcee	1.36793e-60	0.388351	0.373	0.242	3.08715e-56	0	Mcee
Lrrfip1	1.38498e-60	0.127058	0.932	0.752	3.12562e-56	0	Lrrfip1
Ston2	1.45186e-60	0.176981	0.481	0.323	3.27657e-56	0	Ston2
Ndufa10	1.74264e-60	0.214048	0.581	0.41	3.93278e-56	0	Ndufa10
Adam8	2.1648e-60	0.100778	0.482	0.317	4.88552e-56	0	Adam8
Cct6a	2.56917e-60	0.222273	0.614	0.439	5.79811e-56	0	Cct6a
Limd1	2.57273e-60	0.191325	0.482	0.327	5.80613e-56	0	Limd1
Cln8	3.26695e-60	0.27991	0.479	0.325	7.37285e-56	0	Cln8
1110008P14Rik	3.43032e-60	0.470691	0.307	0.187	7.74156e-56	0	1110008P14Rik
Bmyc	5.10845e-60	0.144906	0.441	0.29	1.15287e-55	0	Bmyc
Pin1	7.41151e-60	0.340566	0.456	0.309	1.67263e-55	0	Pin1
Ube2j2	7.8209e-60	0.181023	0.667	0.489	1.76502e-55	0	Ube2j2
Snrnp27	8.77324e-60	0.267773	0.539	0.379	1.97994e-55	0	Snrnp27
Ddx24	1.03516e-59	0.172734	0.798	0.605	2.33616e-55	0	Ddx24
Eny2	1.10833e-59	0.264611	0.513	0.356	2.50128e-55	0	Eny2
Gbp3	1.16703e-59	0.100499	0.655	0.457	2.63375e-55	0	Gbp3
Apobr	1.2089e-59	0.427906	0.348	0.22	2.72824e-55	0	Apobr
Tsc22d3	1.57191e-59	0.126947	0.588	0.409	3.54748e-55	0	Tsc22d3
Dnajc8	1.58792e-59	0.159023	0.746	0.549	3.58362e-55	0	Dnajc8
C1qa	1.69837e-59	0.216247	0.926	0.809	3.83289e-55	0	C1qa
Dhrs3	2.11043e-59	0.151847	0.545	0.371	4.76281e-55	0	Dhrs3
Dph3	2.2448e-59	0.310958	0.463	0.316	5.06607e-55	0	Dph3
Mrpl24	2.25804e-59	0.265475	0.569	0.404	5.09594e-55	0	Mrpl24
Washc3	2.89553e-59	0.292904	0.48	0.331	6.53464e-55	0	Washc3
Fyb	2.97341e-59	0.152586	0.995	0.917	6.71039e-55	0	Fyb
Tmem126a	3.18968e-59	0.188896	0.539	0.373	7.19848e-55	0	Tmem126a
Pilrb2	3.1998e-59	0.424054	0.344	0.218	7.22132e-55	0	Pilrb2
Pde8a	4.59376e-59	0.151811	0.417	0.274	1.03672e-54	0	Pde8a
1110004F10Rik	5.00608e-59	0.205751	0.633	0.459	1.12977e-54	0	1110004F10Rik
Cd14	5.47146e-59	0.252025	0.863	0.721	1.2348e-54	0	Cd14
Dhrs11	5.61707e-59	0.474728	0.257	0.15	1.26766e-54	0	Dhrs11
Mfsd1	6.05289e-59	0.195794	0.654	0.466	1.36602e-54	0	Mfsd1
Ctdsp2	6.27763e-59	0.263998	0.415	0.274	1.41674e-54	0	Ctdsp2
Ramac	6.74462e-59	0.34038	0.428	0.288	1.52213e-54	0	Ramac
Dhrs7	6.98658e-59	0.294966	0.426	0.285	1.57673e-54	0	Dhrs7
Ctsc	8.75193e-59	0.145225	0.998	0.894	1.97513e-54	0	Ctsc
Rpa3	9.4965e-59	0.514331	0.254	0.148	2.14317e-54	0	Rpa3
Idh3g	1.10308e-58	0.237935	0.542	0.378	2.48943e-54	0	Idh3g
Nin	1.1297e-58	0.113292	0.574	0.401	2.54951e-54	0	Nin
Eif6	1.16782e-58	0.204419	0.703	0.507	2.63554e-54	0	Eif6
Wbp11	1.31902e-58	0.225752	0.575	0.412	2.97677e-54	0	Wbp11
Brms1	2.14333e-58	0.241049	0.47	0.319	4.83707e-54	0	Brms1
Ube2m	2.31277e-58	0.27469	0.584	0.412	5.21946e-54	0	Ube2m
Serbp1	2.48309e-58	0.137402	0.907	0.707	5.60385e-54	0	Serbp1
Magoh	2.55054e-58	0.262428	0.559	0.398	5.75607e-54	0	Magoh
Vdac1	2.67795e-58	0.160553	0.69	0.501	6.04359e-54	0	Vdac1
Pqlc3	2.69907e-58	0.600829	0.258	0.152	6.09125e-54	0	Pqlc3
Naa38	2.80784e-58	0.324204	0.428	0.288	6.33674e-54	0	Naa38
Idnk	2.89687e-58	0.204245	0.619	0.439	6.53765e-54	0	Idnk
Tcp1	3.03159e-58	0.173109	0.659	0.471	6.84169e-54	0	Tcp1
Nono	3.40472e-58	0.147542	0.706	0.515	7.68376e-54	0	Nono
Capg	3.6284e-58	0.10384	0.858	0.594	8.18858e-54	0	Capg
Erlin1	5.49819e-58	0.259584	0.387	0.255	1.24083e-53	0	Erlin1
Smn1	5.83344e-58	0.307954	0.413	0.276	1.31649e-53	0	Smn1
Ap2m1	6.16976e-58	0.193841	0.667	0.479	1.39239e-53	0	Ap2m1
Suclg1	6.73222e-58	0.283762	0.525	0.366	1.51933e-53	0	Suclg1
Pfdn2	9.07746e-58	0.196101	0.676	0.493	2.0486e-53	0	Pfdn2
Snap23	9.39265e-58	0.119678	0.743	0.557	2.11973e-53	0	Snap23
H2-D1	1.07272e-57	0.178215	1	0.961	2.42092e-53	0	H2-D1
Arpc5	1.08872e-57	0.169841	0.932	0.72	2.45703e-53	0	Arpc5
3830406C13Rik	1.19248e-57	0.303824	0.407	0.272	2.6912e-53	0	3830406C13Rik
Dpm3	1.83261e-57	0.26167	0.534	0.378	4.13583e-53	0	Dpm3
Rbm42	1.84812e-57	0.205289	0.651	0.47	4.17083e-53	0	Rbm42
Lrrc59	2.17434e-57	0.221057	0.579	0.411	4.90705e-53	0	Lrrc59
Cyfip2	2.27613e-57	0.282175	0.326	0.204	5.13677e-53	0	Cyfip2
Ramp1	3.31035e-57	0.222696	0.342	0.211	7.47079e-53	0	Ramp1
Coa5	6.35178e-57	0.298796	0.482	0.329	1.43347e-52	0	Coa5
U2af1l4	9.87771e-57	0.473509	0.339	0.219	2.2292e-52	0	U2af1l4
Tgfb3	9.99214e-57	0.807964	0.12	0.053	2.25503e-52	0	Tgfb3
Sugt1	1.12384e-56	0.154107	0.705	0.518	2.53627e-52	0	Sugt1
Rps27rt	1.12829e-56	0.262503	0.469	0.323	2.54632e-52	0	Rps27rt
Fcgrt	1.14902e-56	0.125694	0.475	0.32	2.59311e-52	0	Fcgrt
Emd	1.25175e-56	0.214901	0.586	0.422	2.82496e-52	0	Emd
Cyc1	1.42438e-56	0.182829	0.648	0.469	3.21454e-52	0	Cyc1
Mtpn	1.44017e-56	0.205918	0.749	0.554	3.25017e-52	0	Mtpn
Eif2s1	1.51622e-56	0.208248	0.596	0.424	3.42179e-52	0	Eif2s1
Tuba1c	1.79407e-56	0.119231	0.611	0.437	4.04885e-52	0	Tuba1c
Ece1	1.81543e-56	0.355235	0.311	0.194	4.09706e-52	0	Ece1
Pnkp	1.82351e-56	0.319024	0.416	0.278	4.1153e-52	0	Pnkp
Zfp516	1.89263e-56	0.114044	0.645	0.474	4.27128e-52	0	Zfp516
Rab32	2.98474e-56	0.206488	0.551	0.386	6.73595e-52	0	Rab32
Otub1	2.99264e-56	0.292559	0.514	0.361	6.7538e-52	0	Otub1
Gpn3	3.28048e-56	0.386028	0.274	0.164	7.40338e-52	0	Gpn3
Galc	3.7548e-56	0.191198	0.399	0.264	8.47383e-52	0	Galc
Gas5	4.08824e-56	0.160784	0.89	0.704	9.22633e-52	0	Gas5
Tsn	4.92023e-56	0.206518	0.649	0.47	1.1104e-51	0	Tsn
Rpl10-ps3	8.34045e-56	0.376918	0.354	0.229	1.88227e-51	0	Rpl10-ps3
Guk1	8.5827e-56	0.370351	0.346	0.225	1.93694e-51	0	Guk1
Snw1	8.83005e-56	0.17662	0.688	0.509	1.99277e-51	0	Snw1
Myo1c	8.90241e-56	0.123957	0.585	0.417	2.0091e-51	0	Myo1c
Ormdl2	1.05578e-55	0.304374	0.446	0.306	2.38269e-51	0	Ormdl2
Mydgf	1.45878e-55	0.196242	0.647	0.465	3.29218e-51	0	Mydgf
Ndufs8	1.75783e-55	0.246661	0.6	0.434	3.96708e-51	0	Ndufs8
Zbtb7b	1.78699e-55	0.393346	0.357	0.234	4.03289e-51	0	Zbtb7b
Gpx4	1.85398e-55	0.133721	0.927	0.724	4.18407e-51	0	Gpx4
Ing3	1.91958e-55	0.286598	0.397	0.265	4.3321e-51	0	Ing3
Psmd13	2.17266e-55	0.186865	0.63	0.454	4.90327e-51	0	Psmd13
Mrpl17	2.81544e-55	0.243256	0.538	0.38	6.35389e-51	0	Mrpl17
Nit2	3.23346e-55	0.651866	0.236	0.139	7.29727e-51	0	Nit2
1110038B12Rik	3.40832e-55	0.253414	0.463	0.319	7.69189e-51	0	1110038B12Rik
Rrp1	3.81091e-55	0.20875	0.67	0.493	8.60047e-51	0	Rrp1
Zcrb1	4.2172e-55	0.151077	0.693	0.503	9.51738e-51	0	Zcrb1
Cmpk1	4.2503e-55	0.150299	0.732	0.54	9.59208e-51	0	Cmpk1
Pea15a	4.36118e-55	0.117737	0.579	0.404	9.84231e-51	0	Pea15a
Ccdc12	4.47998e-55	0.161424	0.853	0.656	1.01104e-50	0	Ccdc12
Syf2	5.34463e-55	0.154763	0.697	0.511	1.20618e-50	0	Syf2
Chmp1a	5.81111e-55	0.263347	0.456	0.315	1.31145e-50	0	Chmp1a
Sgsh	6.15159e-55	0.7196	0.147	0.072	1.38829e-50	0	Sgsh
Rer1	6.7665e-55	0.200211	0.751	0.557	1.52706e-50	0	Rer1
Samm50	7.34611e-55	0.251187	0.546	0.389	1.65787e-50	0	Samm50
Mospd3	7.63327e-55	0.601585	0.222	0.127	1.72268e-50	0	Mospd3
Med10	7.69241e-55	0.271643	0.472	0.326	1.73602e-50	0	Med10
Aarsd1	8.38106e-55	0.425111	0.335	0.217	1.89144e-50	0	Aarsd1
Xylt2	8.49036e-55	0.552482	0.195	0.107	1.91611e-50	0	Xylt2
Capzb	9.97481e-55	0.161793	0.965	0.814	2.25112e-50	0	Capzb
Pak1ip1	1.00035e-54	0.228195	0.513	0.362	2.25758e-50	0	Pak1ip1
2210016L21Rik	1.08423e-54	0.403032	0.318	0.203	2.44688e-50	0	2210016L21Rik
Golga7	1.30563e-54	0.200389	0.496	0.343	2.94654e-50	0	Golga7
Htatip2	1.45456e-54	0.396879	0.34	0.22	3.28266e-50	0	Htatip2
Copb2	1.53663e-54	0.199274	0.621	0.45	3.46786e-50	0	Copb2
Pa2g4	1.72323e-54	0.23261	0.48	0.33	3.88899e-50	0	Pa2g4
Tmem150b	1.81907e-54	0.396059	0.237	0.137	4.10528e-50	0	Tmem150b
Slc25a5	2.10024e-54	0.192677	0.96	0.774	4.73981e-50	0	Slc25a5
Faim	2.15063e-54	0.324725	0.414	0.28	4.85355e-50	0	Faim
Cyp4f16	2.19118e-54	0.433837	0.274	0.167	4.94505e-50	0	Cyp4f16
Dtd1	2.22881e-54	0.279452	0.286	0.175	5.02999e-50	0	Dtd1
Pnp	2.50069e-54	0.130696	0.96	0.774	5.64357e-50	0	Pnp
Polr2e	2.7378e-54	0.17908	0.551	0.388	6.17868e-50	0	Polr2e
Pgd	2.86749e-54	0.147714	0.73	0.537	6.47136e-50	0	Pgd
Scamp3	3.39827e-54	0.292475	0.432	0.295	7.66922e-50	0	Scamp3
Pdrg1	3.5737e-54	0.347481	0.356	0.233	8.06512e-50	0	Pdrg1
Ccdc134	3.60898e-54	0.296981	0.3	0.187	8.14475e-50	0	Ccdc134
Arf5	4.35523e-54	0.140366	0.941	0.716	9.82889e-50	0	Arf5
Fmc1	4.42218e-54	0.432794	0.297	0.186	9.97997e-50	0	Fmc1
Cd86	4.74155e-54	0.109121	0.985	0.903	1.07007e-49	0	Cd86
Atp1a3	4.90558e-54	0.333571	0.352	0.228	1.10709e-49	0	Atp1a3
R3hdm4	5.1269e-54	0.230294	0.456	0.314	1.15704e-49	0	R3hdm4
Magohb	5.21816e-54	0.265553	0.449	0.305	1.17764e-49	0	Magohb
Glrx5	5.77241e-54	0.297067	0.385	0.256	1.30272e-49	0	Glrx5
Cnpy2	5.85233e-54	0.190412	0.566	0.4	1.32075e-49	0	Cnpy2
Asna1	6.23048e-54	0.306635	0.422	0.288	1.40609e-49	0	Asna1
Eva1b	8.28251e-54	0.37394	0.361	0.237	1.8692e-49	0	Eva1b
Ebp	8.58024e-54	0.22224	0.596	0.427	1.93639e-49	0	Ebp
Gm36161	1.00775e-53	0.494026	0.253	0.15	2.27429e-49	0	Gm36161
Gamt	1.02795e-53	0.680031	0.211	0.119	2.31987e-49	0	Gamt
Nol7	1.05788e-53	0.18995	0.672	0.498	2.38742e-49	0	Nol7
Zcchc17	1.14054e-53	0.290501	0.421	0.285	2.57397e-49	0	Zcchc17
Commd6	1.88115e-53	0.302967	0.449	0.308	4.24537e-49	0	Commd6
Pmvk	2.24247e-53	0.271837	0.435	0.295	5.06082e-49	0	Pmvk
Mrps7	2.28623e-53	0.263055	0.429	0.294	5.15957e-49	0	Mrps7
Stxbp2	2.34524e-53	0.228082	0.484	0.337	5.29273e-49	0	Stxbp2
Mrps23	2.38573e-53	0.36999	0.368	0.245	5.38411e-49	0	Mrps23
Med28	3.08109e-53	0.235388	0.569	0.407	6.9534e-49	0	Med28
Brcc3	3.41204e-53	0.284394	0.342	0.221	7.70028e-49	0	Brcc3
Pim3	3.44194e-53	0.304489	0.471	0.331	7.76777e-49	0	Pim3
Irak4	3.8294e-53	0.186149	0.497	0.346	8.64218e-49	0	Irak4
Noc2l	4.14483e-53	0.20673	0.474	0.329	9.35404e-49	0	Noc2l
Hsd17b10	4.42255e-53	0.3324	0.389	0.262	9.9808e-49	0	Hsd17b10
Ntan1	4.99298e-53	0.196825	0.514	0.363	1.12682e-48	0	Ntan1
Tmem258	6.11852e-53	0.171214	0.692	0.513	1.38083e-48	0	Tmem258
Skp1a	7.13896e-53	0.173084	0.556	0.397	1.61112e-48	0	Skp1a
Akr7a5	7.44233e-53	0.511749	0.233	0.136	1.67958e-48	0	Akr7a5
Ap1s2	7.85644e-53	0.148947	0.48	0.33	1.77304e-48	0	Ap1s2
Gnpda1	8.16485e-53	0.345991	0.372	0.245	1.84264e-48	0	Gnpda1
Stip1	8.16952e-53	0.213538	0.464	0.322	1.8437e-48	0	Stip1
Tlr8	9.45595e-53	0.40144	0.257	0.155	2.13402e-48	0	Tlr8
Slc9a3r1	1.04082e-52	0.182363	0.538	0.382	2.34892e-48	0	Slc9a3r1
Ftl1-ps1	1.57281e-52	0.270499	0.449	0.309	3.54953e-48	0	Ftl1-ps1
Itprid2	1.67034e-52	0.119525	0.682	0.519	3.76963e-48	0	Itprid2
Tubb6	1.71841e-52	0.219485	0.472	0.328	3.8781e-48	0	Tubb6
Ten1	1.88153e-52	0.26672	0.48	0.337	4.24624e-48	0	Ten1
Anapc11	2.15546e-52	0.233264	0.517	0.363	4.86445e-48	0	Anapc11
Ralbp1	2.16289e-52	0.11589	0.666	0.488	4.88122e-48	0	Ralbp1
Pmf1	2.21759e-52	0.444473	0.248	0.148	5.00467e-48	0	Pmf1
Commd3	2.50503e-52	0.203027	0.564	0.403	5.65335e-48	0	Commd3
Mrps34	2.55324e-52	0.31462	0.426	0.293	5.76214e-48	0	Mrps34
Sharpin	2.71999e-52	0.297271	0.418	0.283	6.13846e-48	0	Sharpin
Ccdc124	2.89525e-52	0.234595	0.508	0.358	6.534e-48	0	Ccdc124
Gm35853	2.993e-52	0.675375	0.129	0.06	6.75461e-48	0	Gm35853
Dpy30	3.07833e-52	0.270395	0.373	0.248	6.94718e-48	0	Dpy30
Gadd45gip1	5.97497e-52	0.285576	0.439	0.301	1.34843e-47	0	Gadd45gip1
Nudt19	6.34048e-52	0.446377	0.281	0.175	1.43092e-47	0	Nudt19
Fcgr3	6.85575e-52	0.185646	0.985	0.829	1.54721e-47	0	Fcgr3
Manf	7.26428e-52	0.25005	0.799	0.623	1.6394e-47	0	Manf
Dad1	7.2854e-52	0.156797	0.854	0.666	1.64417e-47	0	Dad1
H2-M3	9.65094e-52	0.161152	0.738	0.546	2.17802e-47	0	H2-M3
Znhit1	1.75088e-51	0.16761	0.58	0.414	3.95138e-47	0	Znhit1
Fam50a	1.76454e-51	0.215746	0.526	0.372	3.98222e-47	0	Fam50a
Pecam1	2.07421e-51	0.279274	0.389	0.263	4.68107e-47	0	Pecam1
Uqcc3	2.18042e-51	0.376437	0.404	0.278	4.92078e-47	0	Uqcc3
Arih2	2.2516e-51	0.11336	0.801	0.636	5.08141e-47	0	Arih2
Rad23a	2.39541e-51	0.285134	0.468	0.327	5.40597e-47	0	Rad23a
Aph1a	2.44994e-51	0.215479	0.574	0.415	5.52902e-47	0	Aph1a
Lrch4	2.79073e-51	0.221779	0.52	0.37	6.29813e-47	0	Lrch4
Tbrg1	2.95821e-51	0.376481	0.308	0.197	6.67608e-47	0	Tbrg1
Cope	3.86992e-51	0.14931	0.771	0.573	8.73364e-47	0	Cope
Leprotl1	4.09909e-51	0.204864	0.577	0.421	9.25082e-47	0	Leprotl1
Alg5	4.47027e-51	0.263995	0.488	0.345	1.00885e-46	0	Alg5
Sh3bp1	4.68546e-51	0.164106	0.579	0.415	1.05741e-46	0	Sh3bp1
Eef2kmt	5.55933e-51	0.468351	0.279	0.174	1.25463e-46	0	Eef2kmt
Tnfaip8l2	5.82687e-51	0.105663	0.789	0.592	1.31501e-46	0	Tnfaip8l2
Vps36	6.56273e-51	0.215971	0.471	0.326	1.48108e-46	0	Vps36
Cers2	9.28451e-51	0.182816	0.575	0.413	2.09533e-46	0	Cers2
Rras	1.03587e-50	0.269583	0.426	0.289	2.33776e-46	0	Rras
Vti1b	1.25882e-50	0.160398	0.569	0.409	2.8409e-46	0	Vti1b
Rab9	1.2737e-50	0.239735	0.463	0.322	2.8745e-46	0	Rab9
Cln6	1.42752e-50	0.65859	0.197	0.111	3.22162e-46	0	Cln6
Ensa	1.5027e-50	0.146396	0.655	0.48	3.3913e-46	0	Ensa
Smim11	1.59717e-50	0.318894	0.415	0.286	3.60448e-46	0	Smim11
Lsm3	1.9176e-50	0.33369	0.375	0.252	4.32764e-46	0	Lsm3
Mlf2	2.38944e-50	0.211513	0.618	0.455	5.39248e-46	0	Mlf2
Rgs19	2.49962e-50	0.215389	0.517	0.367	5.64115e-46	0	Rgs19
Rnasek	2.65008e-50	0.149113	0.89	0.693	5.9807e-46	0	Rnasek
H6pd	2.94607e-50	0.45517	0.247	0.149	6.64868e-46	0	H6pd
Scarf1	3.23527e-50	0.337363	0.307	0.196	7.30136e-46	0	Scarf1
Wdr61	3.30065e-50	0.255072	0.402	0.271	7.44891e-46	0	Wdr61
Dnajb11	3.53261e-50	0.20475	0.703	0.523	7.9724e-46	0	Dnajb11
Frg1	4.48503e-50	0.185111	0.591	0.428	1.01218e-45	0	Frg1
Ly9	4.76522e-50	0.178443	0.44	0.3	1.07541e-45	0	Ly9
Tmem147	4.83321e-50	0.285492	0.43	0.297	1.09076e-45	0	Tmem147
Hmgn2	4.85624e-50	0.167228	0.412	0.281	1.09596e-45	0	Hmgn2
Dusp5	4.99017e-50	0.338143	0.314	0.201	1.12618e-45	0	Dusp5
Syne1	5.12921e-50	0.175293	0.169	0.089	1.15756e-45	0	Syne1
Lsm12	5.67399e-50	0.181025	0.703	0.527	1.28051e-45	0	Lsm12
2410006H16Rik	5.89303e-50	0.126818	0.832	0.654	1.32994e-45	0	2410006H16Rik
2610507B11Rik	6.37645e-50	0.140046	0.514	0.365	1.43904e-45	0	2610507B11Rik
Abcg3	6.40673e-50	0.331963	0.277	0.172	1.44587e-45	0	Abcg3
Tcea3	6.49303e-50	0.82263	0.136	0.067	1.46535e-45	0	Tcea3
Cnpy3	6.79752e-50	0.148683	0.666	0.493	1.53406e-45	0	Cnpy3
Rab13	7.22805e-50	0.673017	0.175	0.096	1.63123e-45	0	Rab13
Rp9	1.02289e-49	0.13344	0.607	0.44	2.30845e-45	0	Rp9
Timm23	1.03993e-49	0.142836	0.694	0.515	2.34691e-45	0	Timm23
Arfgef2	1.0718e-49	0.149455	0.414	0.285	2.41884e-45	0	Arfgef2
Aco2	1.2033e-49	0.125924	0.569	0.407	2.71561e-45	0	Aco2
Rasgrp4	1.39226e-49	0.260035	0.277	0.167	3.14206e-45	0	Rasgrp4
Tesk1	1.72292e-49	0.321528	0.351	0.232	3.88829e-45	0	Tesk1
Scpep1	2.16009e-49	0.133889	0.799	0.608	4.8749e-45	0	Scpep1
Dnttip2	2.23382e-49	0.186326	0.527	0.376	5.04128e-45	0	Dnttip2
Lats2	2.35442e-49	0.121603	0.562	0.406	5.31345e-45	0	Lats2
Rheb	2.47018e-49	0.10815	0.823	0.632	5.5747e-45	0	Rheb
Emc4	2.73548e-49	0.352428	0.412	0.285	6.17344e-45	0	Emc4
Bcap31	2.97189e-49	0.137272	0.751	0.562	6.70696e-45	0	Bcap31
Smarce1	2.97804e-49	0.156412	0.579	0.418	6.72084e-45	0	Smarce1
Tmem208	3.47427e-49	0.235019	0.561	0.408	7.84074e-45	0	Tmem208
Arap1	3.86729e-49	0.101365	0.603	0.433	8.72771e-45	0	Arap1
Fam104a	3.8724e-49	0.159113	0.671	0.493	8.73924e-45	0	Fam104a
Acot13	4.94526e-49	0.193784	0.403	0.275	1.11605e-44	0	Acot13
Insig1	5.88923e-49	0.193946	0.43	0.295	1.32908e-44	0	Insig1
Paf1	6.07624e-49	0.163771	0.449	0.313	1.37129e-44	0	Paf1
Vdr	6.55891e-49	0.427956	0.252	0.154	1.48021e-44	0	Vdr
Ctdnep1	7.57392e-49	0.215081	0.514	0.364	1.70928e-44	0	Ctdnep1
Parp2	8.73753e-49	0.248793	0.398	0.272	1.97189e-44	0	Parp2
Vdac2	9.22337e-49	0.174379	0.925	0.737	2.08153e-44	0	Vdac2
Exosc4	9.33062e-49	0.319428	0.363	0.242	2.10573e-44	0	Exosc4
C1d	1.11523e-48	0.242608	0.453	0.318	2.51685e-44	0	C1d
Bloc1s2	1.12344e-48	0.202845	0.433	0.3	2.53537e-44	0	Bloc1s2
1700016P03Rik	1.32112e-48	0.602584	0.17	0.092	2.98151e-44	0	1700016P03Rik
Rtf2	1.3534e-48	0.133685	0.694	0.518	3.05435e-44	0	Rtf2
Smim12	1.39014e-48	0.341805	0.336	0.221	3.13726e-44	0	Smim12
Chchd7	1.42936e-48	0.343833	0.328	0.215	3.22577e-44	0	Chchd7
Trappc1	1.46671e-48	0.267682	0.486	0.348	3.31006e-44	0	Trappc1
Agtpbp1	2.02187e-48	0.106544	0.563	0.408	4.56297e-44	0	Agtpbp1
Pigyl	2.07224e-48	0.435581	0.262	0.162	4.67664e-44	0	Pigyl
Htatsf1	2.35766e-48	0.368514	0.276	0.174	5.32077e-44	0	Htatsf1
Tmem50a	2.3651e-48	0.132005	0.904	0.709	5.33756e-44	0	Tmem50a
Pole4	2.40585e-48	0.245436	0.433	0.3	5.42952e-44	0	Pole4
Tpgs1	2.42716e-48	0.24924	0.433	0.3	5.47761e-44	0	Tpgs1
Necap2	2.75025e-48	0.149691	0.704	0.53	6.20678e-44	0	Necap2
Hsbp1	2.90182e-48	0.119374	0.725	0.537	6.54883e-44	0	Hsbp1
Hsd3b7	3.21542e-48	0.355097	0.345	0.229	7.25657e-44	0	Hsd3b7
Ide	3.24036e-48	0.247074	0.32	0.209	7.31285e-44	0	Ide
Rrp1b	3.26581e-48	0.232581	0.406	0.28	7.37027e-44	0	Rrp1b
Eif2b2	3.55208e-48	0.355179	0.335	0.222	8.01634e-44	0	Eif2b2
Rabac1	3.99452e-48	0.125182	0.844	0.643	9.01484e-44	0	Rabac1
Ccs	4.77961e-48	0.241962	0.37	0.247	1.07866e-43	0	Ccs
Dohh	4.77989e-48	0.375887	0.328	0.217	1.07872e-43	0	Dohh
Rpl9-ps6	4.90717e-48	0.314355	0.347	0.231	1.10745e-43	0	Rpl9-ps6
Uba52	5.19552e-48	0.135748	0.66	0.491	1.17253e-43	0	Uba52
Yif1b	5.23142e-48	0.217864	0.507	0.359	1.18063e-43	0	Yif1b
Csnk2b	5.32741e-48	0.156555	0.683	0.507	1.20229e-43	0	Csnk2b
Eif1ax	5.45211e-48	0.193659	0.475	0.337	1.23043e-43	0	Eif1ax
C130050O18Rik	5.57558e-48	0.413365	0.235	0.14	1.2583e-43	0	C130050O18Rik
Gm11808	5.59591e-48	0.281794	0.415	0.287	1.26288e-43	0	Gm11808
Psmd7	5.60837e-48	0.164544	0.67	0.491	1.2657e-43	0	Psmd7
Nudt21	7.49599e-48	0.211159	0.484	0.341	1.6917e-43	0	Nudt21
Slu7	8.38076e-48	0.227776	0.435	0.303	1.89137e-43	0	Slu7
Mrpl4	8.55549e-48	0.260749	0.439	0.307	1.9308e-43	0	Mrpl4
Rassf4	9.02124e-48	0.118089	0.775	0.586	2.03591e-43	0	Rassf4
Fkbp4	9.113e-48	0.250259	0.412	0.287	2.05662e-43	0	Fkbp4
Atg101	9.25338e-48	0.23551	0.416	0.285	2.0883e-43	0	Atg101
Adrm1	1.00404e-47	0.281836	0.439	0.307	2.26591e-43	0	Adrm1
Bub3	1.06683e-47	0.168131	0.543	0.389	2.40762e-43	0	Bub3
Dnajc17	1.0975e-47	0.40471	0.248	0.151	2.47684e-43	0	Dnajc17
Ccdc86	1.14369e-47	0.178363	0.628	0.463	2.58107e-43	0	Ccdc86
Adamtsl4	1.1714e-47	0.614544	0.131	0.064	2.64362e-43	0	Adamtsl4
Ptpn7	1.29324e-47	0.561456	0.228	0.137	2.91859e-43	0	Ptpn7
Mrps15	1.75448e-47	0.164052	0.552	0.396	3.95952e-43	0	Mrps15
Gnb2	1.89033e-47	0.158472	0.96	0.778	4.26609e-43	0	Gnb2
Fam110b	2.00593e-47	0.830723	0.097	0.042	4.52698e-43	0	Fam110b
Odc1	2.23849e-47	0.185969	0.453	0.321	5.05183e-43	0	Odc1
Ddx54	2.79617e-47	0.157295	0.543	0.395	6.31039e-43	0	Ddx54
Nsmce1	3.39751e-47	0.342276	0.339	0.227	7.66751e-43	0	Nsmce1
Eloc	3.61654e-47	0.118222	0.744	0.557	8.16181e-43	0	Eloc
Tex264	3.70209e-47	0.308657	0.37	0.251	8.35489e-43	0	Tex264
Ciao1	3.79098e-47	0.372267	0.285	0.182	8.55549e-43	0	Ciao1
Ufm1	4.16061e-47	0.200313	0.486	0.342	9.38966e-43	0	Ufm1
Tmem234	4.34423e-47	0.126104	0.809	0.625	9.80407e-43	0	Tmem234
Apip	5.15168e-47	0.271926	0.341	0.228	1.16263e-42	0	Apip
Nr1h3	5.22974e-47	0.211784	0.363	0.237	1.18025e-42	0	Nr1h3
Hprt	5.2509e-47	0.14661	0.72	0.541	1.18502e-42	0	Hprt
Steap3	5.28745e-47	0.909883	0.107	0.049	1.19327e-42	0	Steap3
Hint3	7.0191e-47	0.364642	0.285	0.183	1.58407e-42	0	Hint3
Cysltr1	7.51004e-47	0.149426	0.483	0.338	1.69487e-42	0	Cysltr1
Chchd10	7.60285e-47	0.169773	0.354	0.236	1.71581e-42	0	Chchd10
Eapp	8.91883e-47	0.189127	0.53	0.38	2.0128e-42	0	Eapp
Nbdy	8.95183e-47	0.34108	0.283	0.181	2.02025e-42	0	Nbdy
Il12rb1	1.05889e-46	0.583102	0.184	0.104	2.3897e-42	0	Il12rb1
Idh3b	1.07587e-46	0.208042	0.51	0.365	2.42802e-42	0	Idh3b
Ndufv1	1.09962e-46	0.255216	0.465	0.333	2.48162e-42	0	Ndufv1
Fam32a	1.15618e-46	0.180942	0.551	0.4	2.60927e-42	0	Fam32a
Pdxk	1.18319e-46	0.249106	0.341	0.227	2.67023e-42	0	Pdxk
Utp3	1.2724e-46	0.188251	0.555	0.401	2.87155e-42	0	Utp3
Sephs2	1.34469e-46	0.294095	0.355	0.237	3.03471e-42	0	Sephs2
Txndc9	1.37086e-46	0.212706	0.559	0.41	3.09376e-42	0	Txndc9
Rapsn	1.38234e-46	0.45359	0.197	0.112	3.11966e-42	0	Rapsn
Dok1	1.43078e-46	0.207706	0.478	0.338	3.22898e-42	0	Dok1
Arf3	1.52234e-46	0.108589	0.634	0.469	3.43561e-42	0	Arf3
Sfr1	1.60715e-46	0.1407	0.676	0.504	3.62702e-42	0	Sfr1
Trappc3	1.68108e-46	0.210965	0.51	0.367	3.79385e-42	0	Trappc3
Dda1	1.71968e-46	0.274079	0.428	0.301	3.88097e-42	0	Dda1
Icam2	2.52303e-46	0.682844	0.142	0.073	5.69396e-42	0	Icam2
Txnl4a	2.7784e-46	0.315833	0.371	0.256	6.2703e-42	0	Txnl4a
Oas3	2.91294e-46	0.156634	0.436	0.299	6.57393e-42	0	Oas3
Aip	2.91498e-46	0.215278	0.486	0.349	6.57853e-42	0	Aip
Ghitm	3.12455e-46	0.142967	0.666	0.494	7.05149e-42	0	Ghitm
Tex261	3.68608e-46	0.177774	0.599	0.441	8.31874e-42	0	Tex261
Qdpr	3.71877e-46	0.384005	0.305	0.201	8.39253e-42	0	Qdpr
Myo1g	4.32135e-46	0.110717	0.493	0.35	9.75242e-42	0	Myo1g
Sdhc	4.34637e-46	0.205135	0.501	0.358	9.80889e-42	0	Sdhc
Arf1	4.52638e-46	0.155793	0.926	0.747	1.02151e-41	0	Arf1
Becn1	5.2201e-46	0.169141	0.527	0.383	1.17807e-41	0	Becn1
Fam234a	5.33421e-46	0.20789	0.342	0.228	1.20382e-41	0	Fam234a
Txnl1	5.51536e-46	0.162955	0.682	0.51	1.24471e-41	0	Txnl1
Tmem109	6.11056e-46	0.2284	0.378	0.257	1.37903e-41	0	Tmem109
Mapk3	7.90753e-46	0.147766	0.628	0.462	1.78457e-41	0	Mapk3
Creg1	8.73642e-46	0.114152	0.878	0.69	1.97164e-41	0	Creg1
Gm5617	1.19883e-45	0.382804	0.318	0.211	2.70551e-41	0	Gm5617
Prkar1a	1.36495e-45	0.14529	0.757	0.575	3.08041e-41	0	Prkar1a
Ripk3	1.37005e-45	0.440962	0.265	0.167	3.09193e-41	0	Ripk3
Ahr	1.54008e-45	0.162869	0.283	0.18	3.47565e-41	0	Ahr
Sf3a3	1.63837e-45	0.247306	0.408	0.284	3.69747e-41	0	Sf3a3
Nrbp1	1.79868e-45	0.107548	0.639	0.478	4.05927e-41	0	Nrbp1
Anapc5	1.87085e-45	0.114051	0.561	0.407	4.22214e-41	0	Anapc5
Stoml2	1.92213e-45	0.287587	0.377	0.26	4.33786e-41	0	Stoml2
Mrpl22	1.92647e-45	0.327872	0.327	0.218	4.34767e-41	0	Mrpl22
Fh1	1.94375e-45	0.30711	0.318	0.209	4.38666e-41	0	Fh1
Cnppd1	2.05095e-45	0.169646	0.446	0.312	4.62859e-41	0	Cnppd1
Slc25a20	2.07291e-45	0.374504	0.285	0.184	4.67815e-41	0	Slc25a20
Coa6	2.44643e-45	0.384763	0.268	0.17	5.52111e-41	0	Coa6
Sf3b2	2.50386e-45	0.130547	0.844	0.652	5.65072e-41	0	Sf3b2
Rbm17	2.77179e-45	0.204218	0.431	0.3	6.25537e-41	0	Rbm17
Psmc6	3.06915e-45	0.113309	0.709	0.526	6.92645e-41	0	Psmc6
Nelfe	3.08956e-45	0.318717	0.335	0.223	6.97253e-41	0	Nelfe
Rai14	3.31455e-45	0.151658	0.358	0.241	7.48027e-41	0	Rai14
Pycard	3.5486e-45	0.119361	0.922	0.725	8.00848e-41	0	Pycard
Ndst1	4.29716e-45	0.19875	0.321	0.209	9.69784e-41	0	Ndst1
Pfdn4	4.56445e-45	0.305492	0.342	0.231	1.0301e-40	0	Pfdn4
Bbs5	4.64892e-45	0.817798	0.129	0.065	1.04917e-40	0	Bbs5
Mefv	7.09428e-45	0.112903	0.41	0.276	1.60104e-40	0	Mefv
Bpnt1	8.30405e-45	0.597121	0.197	0.115	1.87406e-40	0	Bpnt1
Zpr1	8.35149e-45	0.323223	0.325	0.216	1.88476e-40	0	Zpr1
Acp2	8.63246e-45	0.135301	0.646	0.468	1.94817e-40	0	Acp2
Dars	9.45266e-45	0.180326	0.414	0.289	2.13328e-40	0	Dars
Eif3b	9.68887e-45	0.187529	0.503	0.363	2.18658e-40	0	Eif3b
Smim26	1.05642e-44	0.363355	0.283	0.182	2.38412e-40	0	Smim26
Thyn1	1.11294e-44	0.506187	0.251	0.16	2.51168e-40	0	Thyn1
Raly	1.11751e-44	0.161978	0.653	0.487	2.522e-40	0	Raly
Dnaja1	1.19326e-44	0.101449	0.865	0.684	2.69296e-40	0	Dnaja1
Nt5dc2	1.24751e-44	0.458831	0.217	0.129	2.81539e-40	0	Nt5dc2
Sub1	1.30177e-44	0.104035	0.929	0.747	2.93784e-40	0	Sub1
AW011738	1.36842e-44	0.218687	0.289	0.184	3.08826e-40	0	AW011738
Gm16286	1.5366e-44	0.147728	0.566	0.415	3.46779e-40	0	Gm16286
2002-03-01	1.96367e-44	0.158948	0.463	0.328	4.4316e-40	0	2002-03-01
Rbm3	2.32128e-44	0.128184	0.934	0.737	5.23867e-40	0	Rbm3
Entpd6	2.36666e-44	0.324314	0.217	0.131	5.34108e-40	0	Entpd6
Stard3nl	2.40149e-44	0.153045	0.57	0.416	5.41969e-40	0	Stard3nl
Supt5	2.53e-44	0.111268	0.538	0.392	5.70971e-40	0	Supt5
Wdr74	2.89137e-44	0.381575	0.271	0.174	6.52525e-40	0	Wdr74
Snrnp200	3.13256e-44	0.216813	0.425	0.298	7.06957e-40	0	Snrnp200
Cox20	3.36437e-44	0.209928	0.372	0.254	7.5927e-40	0	Cox20
Ggta1	3.54348e-44	0.10792	0.609	0.457	7.99692e-40	0	Ggta1
Mpv17l2	3.66845e-44	0.352778	0.358	0.245	8.27896e-40	0	Mpv17l2
Tax1bp3	3.90422e-44	0.326941	0.345	0.233	8.81104e-40	0	Tax1bp3
Dynlt3	4.06191e-44	0.250259	0.387	0.266	9.16693e-40	0	Dynlt3
Tuba4a	4.41857e-44	0.299877	0.358	0.242	9.97182e-40	0	Tuba4a
Mrps11	5.48921e-44	0.361558	0.28	0.18	1.2388e-39	0	Mrps11
M6pr	5.52618e-44	0.132656	0.823	0.623	1.24715e-39	0	M6pr
Eif3c	5.64451e-44	0.128096	0.844	0.649	1.27385e-39	0	Eif3c
Dcxr	5.65694e-44	0.297227	0.324	0.216	1.27666e-39	0	Dcxr
Dhx58	5.89037e-44	0.13727	0.463	0.325	1.32934e-39	0	Dhx58
Gm13212	7.53622e-44	0.457636	0.212	0.127	1.70077e-39	0	Gm13212
Smim27	7.96917e-44	0.472621	0.219	0.134	1.79848e-39	0	Smim27
Def6	8.72509e-44	0.162194	0.311	0.204	1.96908e-39	0	Def6
Spag7	9.03243e-44	0.195555	0.428	0.301	2.03844e-39	0	Spag7
Rac1	9.94419e-44	0.153718	0.947	0.772	2.2442e-39	0	Rac1
Mri1	1.04893e-43	0.340687	0.231	0.141	2.36723e-39	0	Mri1
Grpel1	1.09313e-43	0.188478	0.507	0.367	2.46697e-39	0	Grpel1
Prdm1	1.10146e-43	0.114235	0.488	0.351	2.48579e-39	0	Prdm1
Tmx1	1.19817e-43	0.22025	0.416	0.29	2.70403e-39	0	Tmx1
Acaa1a	1.22881e-43	0.164477	0.625	0.465	2.77317e-39	0	Acaa1a
Erp44	1.34985e-43	0.112566	0.637	0.472	3.04634e-39	0	Erp44
Nans	1.3562e-43	0.222582	0.376	0.259	3.06068e-39	0	Nans
Ssna1	1.43216e-43	0.244106	0.424	0.297	3.23209e-39	0	Ssna1
Mocs2	1.58721e-43	0.26633	0.381	0.264	3.58201e-39	0	Mocs2
2310058D17Rik	1.62451e-43	0.383469	0.156	0.084	3.6662e-39	0	2310058D17Rik
Pvr	1.83083e-43	0.269775	0.364	0.252	4.13182e-39	0	Pvr
Arhgap9	1.86571e-43	0.217943	0.412	0.29	4.21054e-39	0	Arhgap9
Dguok	2.22323e-43	0.1476	0.483	0.347	5.01738e-39	0	Dguok
Pisd	2.35685e-43	0.181185	0.386	0.265	5.31894e-39	0	Pisd
Jaml	2.42678e-43	0.183275	0.297	0.189	5.47676e-39	0	Jaml
2300009A05Rik	2.50282e-43	0.449546	0.236	0.147	5.64836e-39	0	2300009A05Rik
Tmbim4	3.16391e-43	0.136137	0.802	0.607	7.14032e-39	0	Tmbim4
Csde1	3.40393e-43	0.131369	0.914	0.744	7.68199e-39	0	Csde1
Pcbp1	3.40411e-43	0.152172	0.824	0.633	7.6824e-39	0	Pcbp1
Oas1g	3.75549e-43	0.479987	0.214	0.129	8.47538e-39	0	Oas1g
Gpr108	3.75716e-43	0.156658	0.455	0.322	8.47917e-39	0	Gpr108
Arrdc4	4.28732e-43	0.26644	0.417	0.294	9.67562e-39	0	Arrdc4
Uck2	5.75382e-43	0.146496	0.337	0.226	1.29852e-38	0	Uck2
Parl	5.76314e-43	0.18182	0.44	0.309	1.30063e-38	0	Parl
Oat	7.3757e-43	0.256166	0.379	0.263	1.66455e-38	0	Oat
Cnp	7.56381e-43	0.214382	0.411	0.287	1.707e-38	0	Cnp
Lsm10	8.80157e-43	0.313321	0.355	0.243	1.98634e-38	0	Lsm10
Rnf7	9.34202e-43	0.126959	0.634	0.469	2.10831e-38	0	Rnf7
Ubfd1	9.53667e-43	0.345839	0.272	0.175	2.15224e-38	0	Ubfd1
Dera	1.14029e-42	0.191595	0.355	0.24	2.5734e-38	0	Dera
Pitpnm1	1.26729e-42	0.118436	0.379	0.26	2.86003e-38	0	Pitpnm1
Urm1	1.78594e-42	0.304556	0.32	0.215	4.03052e-38	0	Urm1
Ankrd9	2.68308e-42	1.04135	0.104	0.049	6.05518e-38	0	Ankrd9
Ptrhd1	2.89288e-42	0.300543	0.342	0.235	6.52865e-38	0	Ptrhd1
Foxred2	2.90846e-42	1.05509	0.073	0.029	6.56382e-38	0	Foxred2
Paics	3.18392e-42	0.246967	0.366	0.253	7.18546e-38	0	Paics
Sigmar1	3.2114e-42	0.294299	0.323	0.217	7.2475e-38	0	Sigmar1
Arl6ip4	3.28131e-42	0.290797	0.363	0.253	7.40527e-38	0	Arl6ip4
Babam1	3.62662e-42	0.203626	0.402	0.283	8.18456e-38	0	Babam1
Mpnd	4.29011e-42	0.359659	0.283	0.185	9.68191e-38	0	Mpnd
Mdn1	4.69976e-42	0.170505	0.37	0.257	1.06064e-37	0	Mdn1
Med8	5.18163e-42	0.224496	0.507	0.371	1.16939e-37	0	Med8
Mettl26	6.02255e-42	0.490401	0.171	0.097	1.35917e-37	0	Mettl26
Slc25a11	6.96885e-42	0.147679	0.597	0.445	1.57273e-37	0	Slc25a11
Gfod1	7.2225e-42	0.176077	0.228	0.138	1.62997e-37	0	Gfod1
Dynlt1f	8.81291e-42	0.508313	0.204	0.122	1.9889e-37	0	Dynlt1f
Bex3	9.31257e-42	0.479889	0.204	0.122	2.10166e-37	0	Bex3
Tmem242	1.05753e-41	0.502632	0.218	0.134	2.38664e-37	0	Tmem242
Calr	1.07814e-41	0.191802	0.962	0.81	2.43315e-37	0	Calr
Nop9	1.18274e-41	0.315709	0.299	0.199	2.6692e-37	0	Nop9
Prpf19	1.31915e-41	0.22014	0.355	0.243	2.97706e-37	0	Prpf19
E2f1	1.45199e-41	0.46737	0.207	0.126	3.27686e-37	0	E2f1
Psmc1	1.49588e-41	0.161783	0.463	0.333	3.3759e-37	0	Psmc1
Pes1	1.5781e-41	0.268763	0.322	0.216	3.56147e-37	0	Pes1
Vma21	1.79951e-41	0.256093	0.403	0.285	4.06113e-37	0	Vma21
Dnajc9	1.96154e-41	0.384058	0.173	0.098	4.4268e-37	0	Dnajc9
Plpbp	2.06954e-41	0.13054	0.357	0.243	4.67055e-37	0	Plpbp
Nipsnap3b	2.10489e-41	0.240286	0.393	0.275	4.75031e-37	0	Nipsnap3b
Zfp36l2	2.34399e-41	0.107071	0.924	0.761	5.28991e-37	0	Zfp36l2
Nufip1	2.85847e-41	0.103483	0.504	0.366	6.45098e-37	0	Nufip1
C130026I21Rik	2.86443e-41	0.211492	0.305	0.2	6.46445e-37	0	C130026I21Rik
Ndufa9	3.17929e-41	0.167973	0.523	0.383	7.17503e-37	0	Ndufa9
Stk11	3.32608e-41	0.114221	0.49	0.356	7.50631e-37	0	Stk11
Pdcd2	3.51883e-41	0.471281	0.229	0.144	7.9413e-37	0	Pdcd2
Chchd5	4.99839e-41	0.456638	0.249	0.16	1.12804e-36	0	Chchd5
Acaa2	5.21253e-41	0.369775	0.277	0.182	1.17636e-36	0	Acaa2
Aldh1b1	5.22414e-41	0.558475	0.178	0.103	1.17898e-36	0	Aldh1b1
Cops5	5.43855e-41	0.158441	0.486	0.35	1.22737e-36	0	Cops5
Ndufaf3	9.922e-41	0.314639	0.331	0.225	2.2392e-36	0	Ndufaf3
Surf4	1.01582e-40	0.147926	0.594	0.442	2.2925e-36	0	Surf4
Pdia6	1.01632e-40	0.141995	0.872	0.697	2.29363e-36	0	Pdia6
Nubp2	1.05767e-40	0.262253	0.351	0.24	2.38695e-36	0	Nubp2
Emc7	1.12355e-40	0.152287	0.611	0.452	2.53563e-36	0	Emc7
Slc35f6	1.30226e-40	0.155368	0.384	0.269	2.93893e-36	0	Slc35f6
Cnih1	1.58323e-40	0.293522	0.343	0.237	3.57304e-36	0	Cnih1
Olfm1	1.74026e-40	0.346695	0.236	0.147	3.92742e-36	0	Olfm1
Mir22hg	1.8152e-40	0.115406	0.415	0.291	4.09654e-36	0	Mir22hg
Bola1	2.41486e-40	0.341274	0.265	0.172	5.44985e-36	0	Bola1
Batf3	2.53546e-40	0.186477	0.415	0.293	5.72203e-36	0	Batf3
Bin3	2.54302e-40	0.109786	0.484	0.349	5.73908e-36	0	Bin3
Ccng1	3.12538e-40	0.291563	0.339	0.232	7.05337e-36	0	Ccng1
Rsl1d1	3.9106e-40	0.12473	0.479	0.347	8.82543e-36	0	Rsl1d1
Gsdmd	3.95461e-40	0.113939	0.708	0.536	8.92476e-36	0	Gsdmd
Sco2	5.08522e-40	0.454901	0.203	0.123	1.14763e-35	0	Sco2
Inppl1	5.87778e-40	0.212542	0.274	0.179	1.3265e-35	0	Inppl1
Surf1	7.11919e-40	0.269249	0.331	0.225	1.60666e-35	0	Surf1
Tmem251	7.12179e-40	0.339829	0.312	0.212	1.60725e-35	0	Tmem251
Thoc7	7.72149e-40	0.135487	0.498	0.364	1.74258e-35	0	Thoc7
Pigs	7.87811e-40	0.27501	0.273	0.178	1.77793e-35	0	Pigs
Ostf1	8.46888e-40	0.111238	0.923	0.724	1.91126e-35	0	Ostf1
Hypk	8.71986e-40	0.268026	0.387	0.273	1.9679e-35	0	Hypk
Tm2d2	8.79899e-40	0.134143	0.595	0.444	1.98576e-35	0	Tm2d2
Lypla2	9.98488e-40	0.252364	0.335	0.23	2.25339e-35	0	Lypla2
Cd200r4	1.05958e-39	0.361371	0.257	0.166	2.39125e-35	0	Cd200r4
Pih1d1	1.1957e-39	0.256207	0.324	0.221	2.69845e-35	0	Pih1d1
Adgb	1.21731e-39	0.208443	0.261	0.168	2.74722e-35	0	Adgb
Dnmt1	1.21755e-39	0.152438	0.319	0.214	2.74776e-35	0	Dnmt1
Rnft1	1.24914e-39	0.186854	0.393	0.279	2.81905e-35	0	Rnft1
Dusp2	1.45065e-39	0.200642	0.346	0.238	3.27382e-35	0	Dusp2
Agpat2	1.63678e-39	0.351282	0.258	0.166	3.69389e-35	0	Agpat2
Eif4e2	1.80127e-39	0.117616	0.656	0.496	4.06512e-35	0	Eif4e2
Sec13	1.83308e-39	0.16822	0.44	0.315	4.1369e-35	0	Sec13
A430005L14Rik	2.09398e-39	0.383249	0.286	0.191	4.7257e-35	0	A430005L14Rik
Ywhab	2.23915e-39	0.10693	0.833	0.64	5.05332e-35	0	Ywhab
Mrpl43	2.25159e-39	0.14289	0.581	0.435	5.08139e-35	0	Mrpl43
Mtch2	2.42743e-39	0.147048	0.502	0.37	5.47822e-35	0	Mtch2
Eif4a3	2.53835e-39	0.147688	0.528	0.39	5.72856e-35	0	Eif4a3
Ubl7	2.58731e-39	0.272232	0.312	0.21	5.83904e-35	0	Ubl7
Lxn	2.88999e-39	0.417419	0.236	0.151	6.52212e-35	0	Lxn
Mrpl9	3.00994e-39	0.274214	0.343	0.235	6.79282e-35	0	Mrpl9
Ppig	3.01553e-39	0.111235	0.806	0.63	6.80545e-35	0	Ppig
Ssu72	3.11189e-39	0.122959	0.754	0.582	7.02291e-35	0	Ssu72
0610010K14Rik	3.26933e-39	0.136307	0.484	0.35	7.37822e-35	0	0610010K14Rik
Sdf2	3.27798e-39	0.103574	0.551	0.404	7.39775e-35	0	Sdf2
Dap3	3.39178e-39	0.151874	0.415	0.296	7.65456e-35	0	Dap3
Zmiz2	3.51851e-39	0.160298	0.457	0.33	7.94058e-35	0	Zmiz2
Sar1b	3.65854e-39	0.112328	0.626	0.465	8.2566e-35	0	Sar1b
Rpl7l1	4.40958e-39	0.10677	0.54	0.397	9.95153e-35	0	Rpl7l1
Usp36	4.60789e-39	0.231291	0.4	0.285	1.03991e-34	0	Usp36
Mtfr1l	4.81663e-39	0.188143	0.418	0.3	1.08702e-34	0	Mtfr1l
Dnpep	5.57883e-39	0.266791	0.326	0.223	1.25903e-34	0	Dnpep
Derl2	7.33728e-39	0.151819	0.547	0.404	1.65588e-34	0	Derl2
Trappc5	9.28383e-39	0.248349	0.371	0.258	2.09518e-34	0	Trappc5
Cdv3	9.59192e-39	0.111224	0.584	0.433	2.1647e-34	0	Cdv3
Mrto4	9.66849e-39	0.25925	0.312	0.212	2.18198e-34	0	Mrto4
Spr	9.98676e-39	0.286514	0.305	0.207	2.25381e-34	0	Spr
Plpp2	1.17791e-38	0.585783	0.177	0.105	2.65832e-34	0	Plpp2
Gabbr2	1.42157e-38	0.887753	0.077	0.033	3.20821e-34	0	Gabbr2
Neu1	1.47803e-38	0.112759	0.567	0.42	3.33561e-34	0	Neu1
Taf11	1.52983e-38	0.262014	0.342	0.237	3.45252e-34	0	Taf11
Gm32633	1.62654e-38	0.526683	0.132	0.07	3.67077e-34	0	Gm32633
Eif3a	1.74275e-38	0.101773	0.883	0.701	3.93305e-34	0	Eif3a
Ppil3	2.15989e-38	0.3049	0.274	0.182	4.87444e-34	0	Ppil3
Mgat2	2.27178e-38	0.132009	0.523	0.384	5.12695e-34	0	Mgat2
Elovl5	2.92106e-38	0.19231	0.341	0.236	6.59225e-34	0	Elovl5
2610001J05Rik	3.00567e-38	0.234936	0.428	0.31	6.78319e-34	0	2610001J05Rik
Rnf181	3.00638e-38	0.278018	0.342	0.239	6.7848e-34	0	Rnf181
Pgm2	3.12507e-38	0.273149	0.295	0.198	7.05265e-34	0	Pgm2
Glmp	3.30752e-38	0.103504	0.631	0.471	7.46441e-34	0	Glmp
Dhx38	3.52939e-38	0.140917	0.407	0.292	7.96513e-34	0	Dhx38
Tprgl	4.25634e-38	0.155464	0.495	0.365	9.60571e-34	0	Tprgl
Dpm2	4.78577e-38	0.208735	0.418	0.3	1.08005e-33	0	Dpm2
Cenpb	5.37675e-38	0.184304	0.427	0.304	1.21343e-33	0	Cenpb
Srp19	6.37e-38	0.145231	0.507	0.369	1.43758e-33	0	Srp19
Trir	6.44466e-38	0.109439	0.737	0.559	1.45443e-33	0	Trir
Gm15417	6.66213e-38	0.505279	0.165	0.095	1.50351e-33	0	Gm15417
Psmd3	7.06825e-38	0.181106	0.469	0.344	1.59516e-33	0	Psmd3
Eif1ad	7.71579e-38	0.261598	0.334	0.231	1.7413e-33	0	Eif1ad
Pard6a	8.18831e-38	0.542847	0.155	0.088	1.84794e-33	0	Pard6a
Galk1	8.29831e-38	0.308167	0.287	0.191	1.87276e-33	0	Galk1
Tmem192	8.81236e-38	0.151229	0.465	0.337	1.98877e-33	0	Tmem192
Rgs14	8.8134e-38	0.429056	0.195	0.118	1.98901e-33	0	Rgs14
2310039H08Rik	8.83587e-38	0.542583	0.213	0.133	1.99408e-33	0	2310039H08Rik
A930006K02Rik	8.89079e-38	0.469699	0.139	0.076	2.00647e-33	0	A930006K02Rik
Fbxw17	8.92045e-38	0.22012	0.276	0.183	2.01317e-33	0	Fbxw17
Gadd45b	9.32759e-38	0.223128	0.594	0.457	2.10505e-33	0	Gadd45b
Gm36738	1.01004e-37	0.502066	0.186	0.112	2.27945e-33	0	Gm36738
Kcnab2	1.03382e-37	0.543272	0.163	0.095	2.33313e-33	0	Kcnab2
Rae1	1.1175e-37	0.163602	0.366	0.256	2.52197e-33	0	Rae1
Ggh	1.37487e-37	0.137237	0.594	0.44	3.1028e-33	0	Ggh
Nostrin	1.47339e-37	0.299728	0.168	0.098	3.32514e-33	0	Nostrin
Tle1	1.51713e-37	0.296763	0.189	0.113	3.42387e-33	0	Tle1
Mpst	1.8187e-37	0.413355	0.267	0.177	4.10444e-33	0	Mpst
Tmem214	2.01358e-37	0.182064	0.324	0.223	4.54425e-33	0	Tmem214
Zfp593	2.17321e-37	0.386884	0.257	0.169	4.9045e-33	0	Zfp593
Lcmt1	2.29931e-37	0.228509	0.313	0.213	5.18907e-33	0	Lcmt1
Psmd9	2.3372e-37	0.137803	0.345	0.241	5.27458e-33	0	Psmd9
Kars	2.76672e-37	0.308946	0.286	0.192	6.24394e-33	0	Kars
Smu1	3.08235e-37	0.161436	0.457	0.333	6.95624e-33	0	Smu1
Prkra	3.25469e-37	0.267242	0.279	0.186	7.34518e-33	0	Prkra
Mtx1	3.26337e-37	0.22541	0.352	0.246	7.36478e-33	0	Mtx1
Znrd2	3.82838e-37	0.287949	0.292	0.198	8.6399e-33	0	Znrd2
Bambi	4.08194e-37	0.423425	0.207	0.129	9.21212e-33	0	Bambi
Fuom	4.72854e-37	0.451029	0.216	0.136	1.06714e-32	0	Fuom
Adap1	5.09773e-37	0.136433	0.379	0.267	1.15046e-32	0	Adap1
Gatd1	5.54318e-37	0.263662	0.333	0.232	1.25099e-32	0	Gatd1
Clta	5.65964e-37	0.103352	0.99	0.87	1.27727e-32	0	Clta
Cyb5r4	5.873e-37	0.106008	0.475	0.348	1.32542e-32	0	Cyb5r4
Clptm1l	6.24414e-37	0.139532	0.532	0.394	1.40918e-32	0	Clptm1l
Prr5l	6.69956e-37	0.106149	0.476	0.349	1.51196e-32	0	Prr5l
Npepl1	6.90501e-37	0.131334	0.318	0.219	1.55832e-32	0	Npepl1
Retreg2	7.32201e-37	0.168137	0.345	0.24	1.65243e-32	0	Retreg2
Polr2c	8.61248e-37	0.174662	0.456	0.331	1.94366e-32	0	Polr2c
Ssr2	9.40318e-37	0.104157	0.579	0.431	2.12211e-32	0	Ssr2
Ermap	9.4369e-37	0.388224	0.138	0.075	2.12972e-32	0	Ermap
Slc28a2	1.0389e-36	0.270155	0.163	0.094	2.34458e-32	0	Slc28a2
Pafah1b3	1.05372e-36	0.196749	0.413	0.296	2.37803e-32	0	Pafah1b3
Mrps30	1.1637e-36	0.365402	0.267	0.176	2.62624e-32	0	Mrps30
Pole3	1.16612e-36	0.426609	0.234	0.151	2.6317e-32	0	Pole3
4930503L19Rik	1.53196e-36	0.48698	0.187	0.114	3.45733e-32	0	4930503L19Rik
Smarcd2	1.77154e-36	0.191407	0.373	0.264	3.99801e-32	0	Smarcd2
BC004004	1.91143e-36	0.144814	0.453	0.331	4.31373e-32	0	BC004004
Gtf2a2	2.08688e-36	0.138155	0.49	0.362	4.70966e-32	0	Gtf2a2
Iah1	2.11506e-36	0.22994	0.372	0.262	4.77327e-32	0	Iah1
Borcs8	2.31557e-36	0.317158	0.27	0.179	5.22578e-32	0	Borcs8
Cdc34	2.6938e-36	0.295171	0.358	0.254	6.07936e-32	0	Cdc34
Yeats4	2.70305e-36	0.132183	0.452	0.326	6.10025e-32	0	Yeats4
Polr2m	2.98052e-36	0.11623	0.396	0.284	6.72644e-32	0	Polr2m
Zfp524	3.09567e-36	0.34065	0.234	0.15	6.98632e-32	0	Zfp524
Dgcr6	3.70491e-36	0.470796	0.198	0.124	8.36125e-32	0	Dgcr6
Atp6v0c	3.84572e-36	0.127694	0.996	0.869	8.67903e-32	0	Atp6v0c
Cdk4	4.19323e-36	0.139868	0.394	0.281	9.46328e-32	0	Cdk4
Rbck1	4.37148e-36	0.141764	0.427	0.308	9.86557e-32	0	Rbck1
Plaa	4.42671e-36	0.105043	0.435	0.315	9.9902e-32	0	Plaa
Syt11	4.76971e-36	0.452687	0.185	0.112	1.07643e-31	0	Syt11
Dap	4.83022e-36	0.13967	0.404	0.292	1.09008e-31	0	Dap
Incenp	5.48876e-36	0.182594	0.212	0.132	1.2387e-31	0	Incenp
St3gal1	6.85436e-36	0.111588	0.425	0.308	1.54689e-31	0	St3gal1
Strap	8.30767e-36	0.114162	0.507	0.373	1.87488e-31	0	Strap
Prpf8	1.02977e-35	0.137155	0.446	0.327	2.32399e-31	0	Prpf8
Arf6	1.06713e-35	0.127464	0.526	0.393	2.40829e-31	0	Arf6
Bad	1.1167e-35	0.219358	0.407	0.295	2.52017e-31	0	Bad
Tlr13	1.21707e-35	0.122253	0.409	0.293	2.74669e-31	0	Tlr13
Ei24	1.3761e-35	0.21679	0.346	0.243	3.10559e-31	0	Ei24
Ttc39c	1.48842e-35	0.352168	0.216	0.137	3.35907e-31	0	Ttc39c
Cdpf1	1.83553e-35	0.476357	0.174	0.104	4.14243e-31	0	Cdpf1
Krt80	1.86245e-35	0.263843	0.192	0.115	4.20317e-31	0	Krt80
Bcat2	1.90709e-35	0.188158	0.297	0.202	4.30392e-31	0	Bcat2
Klc4	1.96895e-35	0.290729	0.245	0.16	4.44352e-31	0	Klc4
Cdipt	2.21604e-35	0.152991	0.376	0.268	5.00116e-31	0	Cdipt
Tinf2	2.6062e-35	0.287337	0.206	0.129	5.88166e-31	0	Tinf2
Fam83f	2.63205e-35	0.821675	0.111	0.058	5.94001e-31	0	Fam83f
Jtb	2.75258e-35	0.161161	0.493	0.367	6.21203e-31	0	Jtb
Dctn2	2.96315e-35	0.10149	0.623	0.468	6.68724e-31	0	Dctn2
Fam3c	3.03499e-35	0.119458	0.382	0.274	6.84937e-31	0	Fam3c
Ddx1	3.25268e-35	0.189564	0.338	0.237	7.34065e-31	0	Ddx1
Ino80b	4.08886e-35	0.30653	0.279	0.19	9.22774e-31	0	Ino80b
Fut7	5.05255e-35	1.07214	0.076	0.034	1.14026e-30	0	Fut7
Mrps26	5.91918e-35	0.225606	0.327	0.227	1.33584e-30	0	Mrps26
Oxa1l	5.91965e-35	0.148156	0.342	0.24	1.33595e-30	0	Oxa1l
Nudt2	6.69649e-35	0.384011	0.208	0.132	1.51126e-30	0	Nudt2
Dcaf11	6.85379e-35	0.149514	0.347	0.243	1.54676e-30	0	Dcaf11
Ptcd2	7.49311e-35	0.233116	0.334	0.236	1.69105e-30	0	Ptcd2
Acyp1	8.08661e-35	0.467319	0.168	0.1	1.82499e-30	0	Acyp1
Pdha1	8.24426e-35	0.156419	0.387	0.277	1.86056e-30	0	Pdha1
Rcc2	8.91306e-35	0.109726	0.386	0.277	2.0115e-30	0	Rcc2
Chordc1	9.2597e-35	0.145498	0.427	0.313	2.08973e-30	0	Chordc1
Ccdc85b	9.85124e-35	0.201978	0.293	0.2	2.22323e-30	0	Ccdc85b
Maf1	1.01254e-34	0.165228	0.42	0.305	2.2851e-30	0	Maf1
Prorsd1	1.05392e-34	0.230045	0.319	0.221	2.37848e-30	0	Prorsd1
Cetn2	1.09943e-34	0.177632	0.304	0.209	2.4812e-30	0	Cetn2
Bet1	1.11508e-34	0.202827	0.309	0.213	2.51651e-30	0	Bet1
Exosc7	1.14826e-34	0.234274	0.284	0.194	2.5914e-30	0	Exosc7
Gdpd3	1.21591e-34	0.35634	0.208	0.132	2.74406e-30	0	Gdpd3
Ngdn	1.28159e-34	0.122376	0.432	0.312	2.8923e-30	0	Ngdn
Ift172	1.3051e-34	0.246788	0.345	0.242	2.94535e-30	0	Ift172
Pop5	1.49266e-34	0.267124	0.287	0.196	3.36863e-30	0	Pop5
Gmnn	1.78033e-34	0.388477	0.216	0.139	4.01785e-30	0	Gmnn
Imp4	1.81662e-34	0.206754	0.37	0.267	4.09975e-30	0	Imp4
Zdhhc3	2.00757e-34	0.146792	0.336	0.235	4.53068e-30	0	Zdhhc3
Ebi3	2.14705e-34	0.207333	0.335	0.236	4.84546e-30	0	Ebi3
Fkbp1b	2.34735e-34	0.601942	0.159	0.094	5.2975e-30	0	Fkbp1b
Zdhhc23	2.44439e-34	0.880978	0.075	0.033	5.51649e-30	0	Zdhhc23
Akr1c13	2.50633e-34	0.815723	0.118	0.063	5.6563e-30	0	Akr1c13
Adprh	2.73587e-34	0.156854	0.559	0.421	6.17431e-30	0	Adprh
BC147527	2.76956e-34	0.292182	0.238	0.153	6.25035e-30	0	BC147527
Plekhb2	3.38046e-34	0.154852	0.378	0.273	7.62903e-30	0	Plekhb2
Rasgrp2	3.56299e-34	0.337428	0.186	0.113	8.04095e-30	0	Rasgrp2
Mlx	3.81745e-34	0.266911	0.32	0.222	8.61522e-30	0	Mlx
Ak6	3.99997e-34	0.224339	0.302	0.207	9.02713e-30	0	Ak6
Nubp1	4.06965e-34	0.162452	0.458	0.34	9.1844e-30	0	Nubp1
Zfp386	4.22245e-34	0.336464	0.229	0.148	9.52923e-30	0	Zfp386
Gm17018	4.5143e-34	0.178312	0.315	0.22	1.01879e-29	0	Gm17018
Tsta3	4.56246e-34	0.331219	0.284	0.195	1.02966e-29	0	Tsta3
Sf3b4	5.76987e-34	0.301441	0.285	0.195	1.30214e-29	0	Sf3b4
Eef1akmt2	5.90639e-34	0.553126	0.143	0.081	1.33296e-29	0	Eef1akmt2
Fbxo7	6.68214e-34	0.145478	0.313	0.217	1.50803e-29	0	Fbxo7
Cyb5r3	7.13173e-34	0.18409	0.395	0.286	1.60949e-29	0	Cyb5r3
Malsu1	7.53995e-34	0.102294	0.408	0.295	1.70162e-29	0	Malsu1
Praf2	7.9015e-34	0.643213	0.129	0.072	1.78321e-29	0	Praf2
Prpf31	8.54994e-34	0.230991	0.341	0.24	1.92955e-29	0	Prpf31
Spsb2	9.1313e-34	0.262815	0.316	0.22	2.06075e-29	0	Spsb2
Orai3	9.2036e-34	0.187082	0.325	0.226	2.07707e-29	0	Orai3
Acsl5	1.13125e-33	0.133552	0.446	0.328	2.55301e-29	0	Acsl5
Gatad1	1.27012e-33	0.119657	0.421	0.305	2.86641e-29	0	Gatad1
4930455G09Rik	1.62749e-33	0.479226	0.14	0.079	3.67292e-29	0	4930455G09Rik
Flad1	1.65381e-33	0.380034	0.21	0.134	3.73232e-29	0	Flad1
Sgta	1.87758e-33	0.128749	0.468	0.346	4.23732e-29	0	Sgta
Mgst3	1.95299e-33	0.318295	0.213	0.136	4.40751e-29	0	Mgst3
2210016F16Rik	2.0358e-33	0.161181	0.397	0.288	4.5944e-29	0	2210016F16Rik
Erh	2.14293e-33	0.198368	0.352	0.25	4.83617e-29	0	Erh
Rbm34	2.22304e-33	0.243487	0.267	0.18	5.01697e-29	0	Rbm34
Mcrip2	2.58814e-33	0.51892	0.137	0.078	5.84092e-29	0	Mcrip2
Tmem128	2.70892e-33	0.120996	0.553	0.42	6.1135e-29	0	Tmem128
Mfsd5	3.01092e-33	0.251536	0.326	0.231	6.79505e-29	0	Mfsd5
Snrpa1	3.33274e-33	0.188502	0.357	0.253	7.52133e-29	0	Snrpa1
Dld	3.66476e-33	0.127346	0.388	0.28	8.27064e-29	0	Dld
Rbmxl1	4.00123e-33	0.148026	0.417	0.304	9.02997e-29	0	Rbmxl1
Slc25a1	4.10797e-33	0.321645	0.259	0.175	9.27087e-29	0	Slc25a1
Lyar	4.3958e-33	0.286589	0.301	0.212	9.92044e-29	0	Lyar
Trappc6a	4.54433e-33	0.215815	0.404	0.295	1.02556e-28	0	Trappc6a
1500011B03Rik	5.07925e-33	0.50643	0.191	0.12	1.14628e-28	0	1500011B03Rik
Nat9	5.09129e-33	0.216808	0.279	0.19	1.149e-28	0	Nat9
Nudt1	5.42702e-33	0.599687	0.135	0.077	1.22477e-28	0	Nudt1
Ddx27	7.25258e-33	0.13057	0.342	0.243	1.63676e-28	0	Ddx27
Zfp667	7.49313e-33	0.627231	0.122	0.067	1.69105e-28	0	Zfp667
Gins4	7.83107e-33	0.360358	0.24	0.159	1.76732e-28	0	Gins4
Tm2d1	9.41986e-33	0.110465	0.498	0.372	2.12587e-28	0	Tm2d1
Myo3b	1.0003e-32	0.959133	0.075	0.035	2.25749e-28	0	Myo3b
Tor1a	1.10682e-32	0.102193	0.532	0.399	2.49786e-28	0	Tor1a
Ada	1.18043e-32	0.574486	0.112	0.06	2.664e-28	0	Ada
Ubxn6	1.28221e-32	0.130626	0.41	0.296	2.89368e-28	0	Ubxn6
Yif1a	1.46729e-32	0.265088	0.331	0.236	3.31138e-28	0	Yif1a
B3gat3	1.56854e-32	0.172707	0.368	0.266	3.53987e-28	0	B3gat3
Hras	1.59063e-32	0.148507	0.381	0.274	3.58973e-28	0	Hras
Ftsj3	1.66312e-32	0.229751	0.249	0.167	3.75334e-28	0	Ftsj3
Sap30l	1.7688e-32	0.236152	0.291	0.2	3.99182e-28	0	Sap30l
Hadh	1.77143e-32	0.316729	0.21	0.135	3.99777e-28	0	Hadh
Cisd1	2.02757e-32	0.120497	0.328	0.232	4.57582e-28	0	Cisd1
Agtrap	2.12943e-32	0.16165	0.418	0.303	4.80569e-28	0	Agtrap
Tnfsf13b	2.19235e-32	0.151091	0.287	0.196	4.94769e-28	0	Tnfsf13b
Ybx3	3.15676e-32	0.21527	0.307	0.215	7.12418e-28	0	Ybx3
Fam192a	3.83802e-32	0.116975	0.397	0.289	8.66164e-28	0	Fam192a
Carhsp1	4.04798e-32	0.390329	0.203	0.13	9.13548e-28	0	Carhsp1
C1qtnf12	4.64944e-32	0.816805	0.09	0.045	1.04929e-27	0	C1qtnf12
1190007I07Rik	4.9294e-32	0.437724	0.176	0.11	1.11247e-27	0	1190007I07Rik
Hepacam2	5.09346e-32	0.856668	0.059	0.024	1.14949e-27	0	Hepacam2
Cysltr2	5.14894e-32	0.476171	0.12	0.066	1.16201e-27	0	Cysltr2
Ppp1r7	5.24708e-32	0.140053	0.366	0.262	1.18416e-27	0	Ppp1r7
Smim7	6.83393e-32	0.110788	0.428	0.316	1.54228e-27	0	Smim7
Exosc5	8.94869e-32	0.173028	0.359	0.257	2.01954e-27	0	Exosc5
Ddx39	9.35514e-32	0.178379	0.377	0.273	2.11127e-27	0	Ddx39
Emg1	9.39263e-32	0.122747	0.52	0.392	2.11973e-27	0	Emg1
Rraga	9.78037e-32	0.188758	0.369	0.268	2.20723e-27	0	Rraga
BC049352	1.0986e-31	0.448213	0.137	0.079	2.47932e-27	0	BC049352
Tspan31	1.12762e-31	0.109823	0.504	0.377	2.5448e-27	0	Tspan31
Mplkip	1.23102e-31	0.176849	0.346	0.247	2.77818e-27	0	Mplkip
Trnau1ap	1.36706e-31	0.21304	0.323	0.23	3.08518e-27	0	Trnau1ap
Sirpb1a	1.42803e-31	0.172871	0.242	0.159	3.22277e-27	0	Sirpb1a
Ift52	1.47745e-31	0.183357	0.27	0.184	3.3343e-27	0	Ift52
Mrpl48	1.48019e-31	0.150234	0.366	0.264	3.34049e-27	0	Mrpl48
Gemin7	1.48532e-31	0.170541	0.4	0.291	3.35207e-27	0	Gemin7
Pip4k2b	1.48868e-31	0.184847	0.279	0.192	3.35965e-27	0	Pip4k2b
Entpd7	1.54925e-31	0.204597	0.282	0.196	3.49634e-27	0	Entpd7
Irak1	1.56317e-31	0.104996	0.474	0.357	3.52777e-27	0	Irak1
Polr3k	1.6622e-31	0.297264	0.23	0.153	3.75125e-27	0	Polr3k
Ruvbl1	1.67216e-31	0.232137	0.274	0.188	3.77372e-27	0	Ruvbl1
Capn2	1.93412e-31	0.128877	0.29	0.199	4.36493e-27	0	Capn2
Rnpepl1	2.08709e-31	0.122861	0.351	0.249	4.71015e-27	0	Rnpepl1
Alyref	2.49257e-31	0.126486	0.422	0.307	5.62523e-27	0	Alyref
Nudcd2	2.50986e-31	0.239827	0.257	0.175	5.66426e-27	0	Nudcd2
Rbm43	2.72453e-31	0.317452	0.227	0.149	6.14872e-27	0	Rbm43
Bloc1s1	3.00371e-31	0.369178	0.218	0.144	6.77877e-27	0	Bloc1s1
Coa7	3.99316e-31	0.408751	0.183	0.115	9.01177e-27	0	Coa7
Maip1	4.71826e-31	0.335348	0.247	0.167	1.06482e-26	0	Maip1
Ppie	4.90109e-31	0.301921	0.246	0.165	1.10608e-26	0	Ppie
Car9	6.42448e-31	0.882417	0.102	0.054	1.44988e-26	0	Car9
Gstm1	7.04978e-31	0.176623	0.193	0.122	1.59099e-26	0	Gstm1
Rpp30	7.63182e-31	0.257947	0.255	0.173	1.72235e-26	0	Rpp30
Mrpl19	7.87823e-31	0.341375	0.243	0.165	1.77796e-26	0	Mrpl19
Larp7	8.09424e-31	0.153873	0.289	0.2	1.82671e-26	0	Larp7
Pno1	8.68192e-31	0.331944	0.241	0.163	1.95934e-26	0	Pno1
Mrpl53	8.88606e-31	0.188096	0.302	0.212	2.00541e-26	0	Mrpl53
Cib2	9.58655e-31	0.343374	0.213	0.14	2.16349e-26	0	Cib2
Thoc6	1.06168e-30	0.181511	0.315	0.221	2.39599e-26	0	Thoc6
Tpgs2	1.06739e-30	0.570343	0.137	0.08	2.40889e-26	0	Tpgs2
Srprb	1.16714e-30	0.167862	0.281	0.194	2.634e-26	0	Srprb
Gan	1.21106e-30	0.235107	0.245	0.165	2.73312e-26	0	Gan
Snrnp25	1.43227e-30	0.467339	0.193	0.124	3.23235e-26	0	Snrnp25
Itgb1bp1	1.45666e-30	0.206086	0.331	0.236	3.28739e-26	0	Itgb1bp1
Tfip11	1.62591e-30	0.282176	0.224	0.148	3.66936e-26	0	Tfip11
Pqlc1	1.96671e-30	0.241388	0.243	0.164	4.43848e-26	0	Pqlc1
Dnajc4	2.01721e-30	0.280996	0.254	0.173	4.55245e-26	0	Dnajc4
Aldh9a1	2.10715e-30	0.180987	0.274	0.19	4.75542e-26	0	Aldh9a1
Ivd	2.31058e-30	0.112224	0.225	0.147	5.21452e-26	0	Ivd
Zkscan17	2.43065e-30	0.156041	0.28	0.193	5.4855e-26	0	Zkscan17
Ccndbp1	2.48095e-30	0.221683	0.307	0.216	5.59901e-26	0	Ccndbp1
Sart1	2.95814e-30	0.124906	0.364	0.264	6.67592e-26	0	Sart1
Tns4	3.02086e-30	0.658824	0.12	0.068	6.81747e-26	0	Tns4
Grk6	3.12573e-30	0.12932	0.29	0.202	7.05416e-26	0	Grk6
Mak16	3.15196e-30	0.165786	0.323	0.23	7.11335e-26	0	Mak16
Isca2	3.21045e-30	0.185055	0.344	0.248	7.24535e-26	0	Isca2
Hist3h2a	3.24481e-30	0.224011	0.314	0.222	7.32289e-26	0	Hist3h2a
Snrpa	3.68336e-30	0.133317	0.421	0.316	8.3126e-26	0	Snrpa
Fundc1	3.72787e-30	0.144753	0.332	0.238	8.41307e-26	0	Fundc1
Odr4	4.06848e-30	0.105619	0.396	0.29	9.18175e-26	0	Odr4
Ccdc174	4.21249e-30	0.114746	0.424	0.319	9.50676e-26	0	Ccdc174
Pum3	4.83471e-30	0.133562	0.335	0.241	1.0911e-25	0	Pum3
Phax	5.157e-30	0.11035	0.415	0.307	1.16383e-25	0	Phax
Letm1	6.0909e-30	0.143425	0.353	0.256	1.3746e-25	0	Letm1
Brix1	6.28435e-30	0.134519	0.345	0.25	1.41825e-25	0	Brix1
Mppe1	6.53795e-30	0.257572	0.207	0.135	1.47549e-25	0	Mppe1
Crnkl1	8.03143e-30	0.137626	0.315	0.223	1.81253e-25	0	Crnkl1
Palm	8.27435e-30	0.211897	0.201	0.129	1.86735e-25	0	Palm
Hgsnat	1.07527e-29	0.146968	0.258	0.177	2.42667e-25	0	Hgsnat
Ubr7	1.11071e-29	0.251249	0.218	0.144	2.50666e-25	0	Ubr7
Sphk2	1.26004e-29	0.219843	0.28	0.196	2.84366e-25	0	Sphk2
Lsm1	1.26758e-29	0.142843	0.342	0.247	2.86068e-25	0	Lsm1
Aga	1.5188e-29	0.175418	0.318	0.228	3.42763e-25	0	Aga
Faap20	1.62416e-29	0.19397	0.295	0.208	3.66541e-25	0	Faap20
Dok2	1.62974e-29	0.270995	0.226	0.15	3.678e-25	0	Dok2
Prdx3	1.73885e-29	0.165285	0.317	0.225	3.92423e-25	0	Prdx3
Ttc1	1.86607e-29	0.101928	0.41	0.301	4.21135e-25	0	Ttc1
Myg1	1.89666e-29	0.281007	0.253	0.173	4.28038e-25	0	Myg1
Gadd45g	1.96335e-29	0.165644	0.331	0.239	4.43088e-25	0	Gadd45g
Atf6b	2.07108e-29	0.112878	0.381	0.277	4.67402e-25	0	Atf6b
Asl	2.1542e-29	0.103368	0.352	0.253	4.86161e-25	0	Asl
Ddx52	2.16195e-29	0.122569	0.37	0.27	4.87908e-25	0	Ddx52
1110059G10Rik	2.39034e-29	0.222095	0.31	0.22	5.39451e-25	0	1110059G10Rik
Clpp	2.58715e-29	0.192175	0.26	0.178	5.83869e-25	0	Clpp
Sf3a1	2.80651e-29	0.188935	0.293	0.208	6.33372e-25	0	Sf3a1
A630001O12Rik	2.86826e-29	0.189614	0.189	0.121	6.47309e-25	0	A630001O12Rik
Hdac7	2.9728e-29	0.225135	0.151	0.091	6.70903e-25	0	Hdac7
Psme3	3.94395e-29	0.243224	0.284	0.199	8.90072e-25	0	Psme3
Hmbs	4.77592e-29	0.277966	0.219	0.147	1.07783e-24	0	Hmbs
Ccl7	5.08945e-29	0.124445	0.186	0.118	1.14859e-24	0	Ccl7
Ptger2	6.21498e-29	0.539458	0.122	0.07	1.4026e-24	0	Ptger2
Ppih	6.2511e-29	0.341623	0.201	0.132	1.41075e-24	0	Ppih
Neil1	6.44311e-29	0.440298	0.115	0.064	1.45408e-24	0	Neil1
Thumpd1	6.73437e-29	0.325473	0.207	0.137	1.51981e-24	0	Thumpd1
Upf3a	6.90332e-29	0.143903	0.324	0.233	1.55794e-24	0	Upf3a
Pwwp2b	6.93241e-29	0.397349	0.174	0.11	1.56451e-24	0	Pwwp2b
Dynlt1a	7.52782e-29	0.638816	0.096	0.051	1.69888e-24	0	Dynlt1a
Nxt1	7.76032e-29	0.244506	0.265	0.183	1.75135e-24	0	Nxt1
Nt5e	8.4445e-29	0.809443	0.064	0.028	1.90576e-24	0	Nt5e
Gpatch11	9.02577e-29	0.359186	0.218	0.146	2.03694e-24	0	Gpatch11
Tmem250-ps	9.93714e-29	0.448795	0.145	0.088	2.24261e-24	0	Tmem250-ps
Ebag9	1.01488e-28	0.269477	0.222	0.148	2.29039e-24	0	Ebag9
Sh3bp5	1.0543e-28	0.12927	0.238	0.161	2.37934e-24	0	Sh3bp5
Vps26c	1.1274e-28	0.194647	0.263	0.183	2.54432e-24	0	Vps26c
Nrde2	1.17392e-28	0.251747	0.161	0.1	2.64931e-24	0	Nrde2
Trf	1.20768e-28	0.163116	0.811	0.646	2.72549e-24	0	Trf
Ctse	1.21255e-28	0.255536	0.14	0.083	2.73647e-24	0	Ctse
Hps1	1.36565e-28	0.134915	0.262	0.18	3.082e-24	0	Hps1
Nthl1	1.54497e-28	0.777748	0.091	0.047	3.48668e-24	0	Nthl1
Cyb561d2	1.65665e-28	0.297311	0.241	0.165	3.73873e-24	0	Cyb561d2
Tnfrsf12a	1.66239e-28	0.215363	0.252	0.172	3.75169e-24	0	Tnfrsf12a
Ciz1	1.70077e-28	0.150428	0.297	0.21	3.8383e-24	0	Ciz1
Cish	1.80627e-28	0.123336	0.287	0.2	4.07639e-24	0	Cish
Zfp984	2.55076e-28	0.132586	0.293	0.208	5.75657e-24	0	Zfp984
Acadvl	2.78902e-28	0.153886	0.305	0.216	6.29427e-24	0	Acadvl
Dcaf15	3.21733e-28	0.237303	0.186	0.119	7.26088e-24	0	Dcaf15
A530032D15Rik	3.41881e-28	0.185163	0.213	0.14	7.71556e-24	0	A530032D15Rik
Pmpcb	3.59333e-28	0.132823	0.347	0.252	8.10943e-24	0	Pmpcb
2900097C17Rik	3.60304e-28	0.101583	0.452	0.342	8.13133e-24	0	2900097C17Rik
3110040N11Rik	3.84377e-28	0.419421	0.154	0.096	8.67461e-24	0	3110040N11Rik
Slc25a10	3.97576e-28	0.495409	0.16	0.101	8.9725e-24	0	Slc25a10
Pilrb1	4.33804e-28	0.39732	0.204	0.135	9.79008e-24	0	Pilrb1
Dpp3	4.3557e-28	0.112799	0.351	0.257	9.82994e-24	0	Dpp3
Pus1	4.43577e-28	0.255352	0.212	0.142	1.00106e-23	0	Pus1
Timm22	4.63906e-28	0.232524	0.262	0.183	1.04694e-23	0	Timm22
Nup43	6.17114e-28	0.531582	0.112	0.063	1.3927e-23	0	Nup43
Gm48302	7.5158e-28	0.301479	0.139	0.084	1.69617e-23	0	Gm48302
0610009B22Rik	7.56136e-28	0.251514	0.253	0.176	1.70645e-23	0	0610009B22Rik
Rrp7a	8.25059e-28	0.108844	0.318	0.23	1.86199e-23	0	Rrp7a
Thoc5	8.36077e-28	0.239441	0.218	0.146	1.88686e-23	0	Thoc5
Rpf1	8.55537e-28	0.196003	0.295	0.212	1.93078e-23	0	Rpf1
Itprip	9.15869e-28	0.275637	0.2	0.13	2.06693e-23	0	Itprip
1810030O07Rik	9.78999e-28	0.146068	0.312	0.223	2.2094e-23	0	1810030O07Rik
Sectm1a	1.49512e-27	0.483906	0.143	0.087	3.37418e-23	0	Sectm1a
Cfp	1.51999e-27	0.104129	0.377	0.275	3.43031e-23	0	Cfp
Lsm2	1.65347e-27	0.145133	0.279	0.195	3.73154e-23	0	Lsm2
Ncaph2	1.87449e-27	0.125046	0.341	0.25	4.23034e-23	0	Ncaph2
Gid8	1.96053e-27	0.190173	0.28	0.198	4.42453e-23	0	Gid8
Acsl3	2.01013e-27	0.115946	0.141	0.085	4.53645e-23	0	Acsl3
Tm2d3	2.1464e-27	0.14175	0.351	0.258	4.84399e-23	0	Tm2d3
Mrps18b	2.24471e-27	0.217232	0.263	0.184	5.06586e-23	0	Mrps18b
Selenon	2.472e-27	0.266074	0.217	0.147	5.57882e-23	0	Selenon
Eci1	2.47682e-27	0.205428	0.259	0.181	5.58968e-23	0	Eci1
Ints11	2.52031e-27	0.163364	0.243	0.166	5.68784e-23	0	Ints11
Hax1	2.72416e-27	0.162914	0.335	0.242	6.14787e-23	0	Hax1
Timm50	2.8013e-27	0.189276	0.292	0.208	6.32198e-23	0	Timm50
B9d1	3.37088e-27	0.932111	0.063	0.029	7.60739e-23	0	B9d1
Mrpl3	3.54239e-27	0.171813	0.317	0.229	7.99447e-23	0	Mrpl3
Dctn6	3.68591e-27	0.114887	0.293	0.209	8.31836e-23	0	Dctn6
[truncated: 58,507 more rows]

## Sheet: (4)MG_1
gene	p_val	avg_log2FC	pct.1	pct.2	p_val_adj	cluster	gene
Fcrls	0	1.33086	0.985	0.652	0	4	Fcrls
Gpr34	0	1.43695	0.99	0.659	0	4	Gpr34
Sparc	0	1.19441	0.999	0.744	0	4	Sparc
Siglech	0	1.00469	0.996	0.771	0	4	Siglech
P2ry12	0	1.20559	0.999	0.794	0	4	P2ry12
Selplg	0	1.04932	0.995	0.796	0	4	Selplg
Marcks	0	0.875258	0.992	0.802	0	4	Marcks
Cx3cr1	0	1.01035	0.999	0.869	0	4	Cx3cr1
Hexb	0	0.915847	1	0.955	0	4	Hexb
Cst3	0	1.12948	1	0.957	0	4	Cst3
P2ry13	2.05883e-303	1.34398	0.878	0.485	4.64636e-299	4	P2ry13
Tmem119	2.60738e-301	0.99245	0.992	0.706	5.88434e-297	4	Tmem119
Vsir	2.00658e-296	0.894102	0.994	0.786	4.52845e-292	4	Vsir
Rnase4	2.28307e-292	1.23059	0.906	0.549	5.15243e-288	4	Rnase4
Olfml3	8.15048e-284	0.993104	0.987	0.714	1.8394e-279	4	Olfml3
Csf1r	3.2978e-262	0.581323	1	0.942	7.44249e-258	4	Csf1r
Slc2a5	1.67633e-261	1.3114	0.775	0.37	3.78314e-257	4	Slc2a5
Ltc4s	1.96235e-254	1.15293	0.896	0.529	4.42862e-250	4	Ltc4s
Ecscr	6.04735e-239	1.39932	0.729	0.355	1.36477e-234	4	Ecscr
Serinc3	2.76182e-237	0.647585	0.999	0.882	6.23288e-233	4	Serinc3
Rgs10	4.02704e-234	0.699487	0.986	0.785	9.08823e-230	4	Rgs10
Golm1	1.54099e-228	0.917148	0.944	0.628	3.47771e-224	4	Golm1
Scoc	2.17905e-227	1.03317	0.9	0.573	4.91767e-223	4	Scoc
Laptm5	1.69857e-221	0.650222	0.997	0.828	3.83333e-217	4	Laptm5
Trem2	7.68788e-217	0.688813	0.997	0.804	1.735e-212	4	Trem2
Arhgap5	1.10642e-205	0.759188	0.98	0.761	2.49696e-201	4	Arhgap5
Sall1	1.93288e-202	0.916937	0.865	0.535	4.36212e-198	4	Sall1
Cd164	4.84132e-199	1.15241	0.778	0.458	1.09259e-194	4	Cd164
Selenop	8.16414e-191	0.726719	0.987	0.692	1.84248e-186	4	Selenop
Hpgd	3.91182e-184	0.888225	0.928	0.591	8.8282e-180	4	Hpgd
Ifitm101	1.18801e-178	0.843554	0.837	0.464	2.6811e-174	4	Ifitm10
Ifngr1	3.22263e-178	0.728268	0.971	0.71	7.27284e-174	4	Ifngr1
Cfh1	1.66197e-177	0.739154	0.952	0.702	3.75073e-173	4	Cfh
Fscn1	1.50903e-170	0.997048	0.734	0.399	3.40558e-166	4	Fscn1
Ptgs1	3.98132e-166	0.724656	0.944	0.687	8.98503e-162	4	Ptgs1
Ldhb	1.06269e-165	0.767523	0.899	0.589	2.39828e-161	4	Ldhb
Gpr1831	1.45077e-163	1.03797	0.758	0.435	3.27409e-159	4	Gpr183
Mtdh	3.06592e-163	0.659971	0.973	0.765	6.91917e-159	4	Mtdh
Cd81	4.41981e-163	0.545625	0.999	0.829	9.97463e-159	4	Cd81
Maf	1.04736e-160	0.797395	0.92	0.644	2.36368e-156	4	Maf
Abi3	6.69597e-160	0.764105	0.913	0.651	1.51115e-155	4	Abi3
Lgmn	2.83502e-155	0.443638	0.999	0.937	6.39807e-151	4	Lgmn
Rhob	6.08189e-149	0.69352	0.981	0.759	1.37256e-144	4	Rhob
Txnip	1.84341e-147	0.861297	0.908	0.636	4.16022e-143	4	Txnip
Susd3	2.02553e-147	0.801015	0.807	0.509	4.57121e-143	4	Susd3
Gng10	4.68089e-146	0.628694	0.887	0.589	1.05638e-141	4	Gng10
Slco2b11	1.07363e-145	0.561198	0.972	0.748	2.42296e-141	4	Slco2b1
Ckb	2.49549e-144	0.654101	0.939	0.678	5.63182e-140	4	Ckb
Cmtm6	4.81128e-143	0.743236	0.847	0.577	1.08581e-138	4	Cmtm6
Abca91	1.57375e-142	0.664793	0.875	0.586	3.55163e-138	4	Abca9
Ywhah	3.40823e-142	0.743655	0.879	0.609	7.69169e-138	4	Ywhah
Adgrg1	2.45502e-141	0.750935	0.799	0.493	5.54048e-137	4	Adgrg1
C1qc	2.68363e-140	0.424902	1	0.913	6.05643e-136	4	C1qc
Lrba1	5.21383e-139	0.862898	0.702	0.405	1.17666e-134	4	Lrba
Crybb1	1.91716e-137	0.671808	0.878	0.566	4.32665e-133	4	Crybb1
St3gal6	1.50161e-135	0.621792	0.947	0.706	3.38883e-131	4	St3gal6
Sox4	2.8648e-135	1.00733	0.611	0.306	6.46529e-131	4	Sox4
Otulinl	6.47826e-135	0.568405	0.966	0.744	1.46201e-130	4	Otulinl
Smap21	1.7572e-133	0.523585	0.98	0.81	3.96565e-129	4	Smap2
Gtf2h21	1.19573e-131	0.714296	0.769	0.491	2.69852e-127	4	Gtf2h2
Jund	1.41304e-131	0.636854	0.975	0.832	3.18895e-127	4	Jund
Hpgds1	2.56213e-130	0.504925	0.988	0.824	5.78222e-126	4	Hpgds
Gpr155	5.49484e-130	1	0.57	0.295	1.24008e-125	4	Gpr155
Commd8	1.58037e-127	0.877005	0.713	0.459	3.56657e-123	4	Commd8
Cd33	1.66717e-126	0.679873	0.843	0.566	3.76246e-122	4	Cd33
Gal3st4	2.11573e-126	0.924854	0.672	0.407	4.77479e-122	4	Gal3st4
Rasgrp31	4.97893e-126	0.610485	0.905	0.648	1.12364e-121	4	Rasgrp3
Scamp2	7.66937e-125	0.57986	0.948	0.705	1.73082e-120	4	Scamp2
Comt	1.2082e-124	0.612795	0.898	0.647	2.72667e-120	4	Comt
Pmp22	6.00898e-124	0.743595	0.728	0.424	1.35611e-119	4	Pmp22
St3gal51	7.18634e-124	0.737281	0.76	0.474	1.62181e-119	4	St3gal5
Csnk1e	1.82421e-121	0.716632	0.792	0.536	4.11687e-117	4	Csnk1e
Numb1	1.14169e-119	0.480671	0.976	0.788	2.57657e-115	4	Numb
Fcgr3	3.85131e-119	0.547467	0.972	0.701	8.69163e-115	4	Fcgr3
Gm107901	2.158e-116	0.528249	0.914	0.635	4.87018e-112	4	Gm10790
Usp2	9.84529e-116	0.751539	0.748	0.47	2.22189e-111	4	Usp2
Rgs2	2.57697e-115	0.669261	0.91	0.62	5.8157e-111	4	Rgs2
Ctsd	1.29944e-114	0.318167	1	0.961	2.93258e-110	4	Ctsd
Tmem59	2.11002e-114	0.588689	0.909	0.643	4.76189e-110	4	Tmem59
Ctsf	3.58374e-113	0.76421	0.678	0.417	8.08779e-109	4	Ctsf
Serpine2	6.45762e-113	0.61344	0.833	0.546	1.45736e-108	4	Serpine2
Tmem50a	4.80478e-112	0.605095	0.851	0.583	1.08434e-107	4	Tmem50a
Bin11	6.09139e-110	0.38155	0.994	0.881	1.3747e-105	4	Bin1
Apbb1ip1	1.76073e-109	0.431635	0.986	0.85	3.97362e-105	4	Apbb1ip
Tgfbr11	2.33488e-109	0.429562	0.997	0.9	5.26937e-105	4	Tgfbr1
8030442B05Rik1	2.44351e-109	0.649223	0.681	0.382	5.5145e-105	4	8030442B05Rik
Syngr1	1.41946e-108	0.562577	0.818	0.545	3.20344e-104	4	Syngr1
F11r	4.77042e-108	0.527078	0.939	0.676	1.07659e-103	4	F11r
Akirin2	6.53134e-108	0.795518	0.684	0.45	1.47399e-103	4	Akirin2
Slc40a11	3.16449e-106	0.882452	0.542	0.283	7.14163e-102	4	Slc40a1
1700017B05Rik	7.28546e-106	0.681147	0.742	0.495	1.64418e-101	4	1700017B05Rik
Cd37	1.9841e-105	0.533336	0.897	0.65	4.47772e-101	4	Cd37
Cttnbp2nl	5.74904e-105	0.506925	0.93	0.71	1.29744e-100	4	Cttnbp2nl
Sft2d1	2.52295e-104	0.579065	0.816	0.58	5.6938e-100	4	Sft2d1
Cxxc5	3.44151e-104	0.620768	0.699	0.434	7.76681e-100	4	Cxxc5
Ighm	6.7596e-104	0.631545	0.752	0.488	1.52551e-99	4	Ighm
C1qa	8.06563e-104	0.329246	1	0.944	1.82025e-99	4	C1qa
Bank1	1.21487e-103	0.603134	0.666	0.378	2.74171e-99	4	Bank1
Gna15	4.43361e-103	0.582587	0.801	0.555	1.00058e-98	4	Gna15
Tmem176b	3.28792e-102	0.599976	0.833	0.539	7.42017e-98	4	Tmem176b
Tcn2	8.71277e-102	0.651437	0.759	0.514	1.9663e-97	4	Tcn2
Tnfaip8l2	2.37382e-101	0.692656	0.772	0.515	5.35723e-97	4	Tnfaip8l2
Wasf2	4.09439e-100	0.443628	0.951	0.777	9.24023e-96	4	Wasf2
Cyth4	4.52177e-100	0.472103	0.951	0.754	1.02047e-95	4	Cyth4
Rab14	9.45675e-100	0.544309	0.912	0.668	2.1342e-95	4	Rab14
Lpcat2	3.53475e-99	0.372999	0.997	0.886	7.97722e-95	4	Lpcat2
Trf	1.93697e-98	0.462756	0.953	0.731	4.37136e-94	4	Trf
C1qb	9.29559e-98	0.333947	0.999	0.945	2.09783e-93	4	C1qb
Dusp6	1.06822e-96	0.726849	0.713	0.462	2.41075e-92	4	Dusp6
Tmem86a	1.16765e-96	0.645597	0.756	0.515	2.63516e-92	4	Tmem86a
Adap21	1.58504e-96	0.417934	0.976	0.792	3.57713e-92	4	Adap2
Snx17	3.23227e-96	0.815558	0.621	0.403	7.29458e-92	4	Snx17
Rabac1	4.78586e-95	0.640397	0.738	0.502	1.08007e-90	4	Rabac1
Fam102b	1.39808e-94	0.499927	0.863	0.641	3.15519e-90	4	Fam102b
Cd300c2	3.623e-94	0.505801	0.965	0.725	8.17638e-90	4	Cd300c2
Rab6b	2.94052e-93	0.953305	0.475	0.248	6.63617e-89	4	Rab6b
Klf3	3.08649e-93	0.651614	0.725	0.491	6.9656e-89	4	Klf3
Fchsd21	2.45286e-92	0.39508	0.96	0.773	5.53561e-88	4	Fchsd2
Camk1	2.45866e-92	0.520424	0.862	0.627	5.54869e-88	4	Camk1
0610040J01Rik1	2.63939e-92	0.387244	0.846	0.598	5.95658e-88	4	0610040J01Rik
Tubgcp51	4.4008e-91	0.611396	0.654	0.417	9.93173e-87	4	Tubgcp5
Rab3il1	8.02721e-91	0.554062	0.777	0.541	1.81158e-86	4	Rab3il1
Ivns1abp	1.1072e-90	0.40921	0.927	0.705	2.49873e-86	4	Ivns1abp
Dusp7	1.3212e-90	1.02621	0.486	0.269	2.98168e-86	4	Dusp7
Camk2n1	1.44155e-90	1.11208	0.447	0.228	3.2533e-86	4	Camk2n1
Fez2	7.15434e-88	0.685564	0.643	0.428	1.61459e-83	4	Fez2
Tjp11	1.10607e-87	0.4853	0.78	0.536	2.49618e-83	4	Tjp1
Klk8	2.50297e-87	1.07772	0.418	0.211	5.64869e-83	4	Klk8
Tmem173	3.41395e-87	0.629934	0.723	0.504	7.70461e-83	4	Tmem173
Ang	5.9317e-87	0.833849	0.564	0.355	1.33867e-82	4	Ang
Lrrc3	8.02819e-86	0.905803	0.513	0.299	1.8118e-81	4	Lrrc3
Itgam	1.65429e-85	0.4261	0.967	0.796	3.73339e-81	4	Itgam
Zfp706	3.36153e-85	0.635818	0.67	0.464	7.5863e-81	4	Zfp706
Phyhd11	6.11205e-85	0.424079	0.85	0.612	1.37937e-80	4	Phyhd1
Csmd31	3.60624e-84	0.43612	0.916	0.689	8.13857e-80	4	Csmd3
Qk1	4.1771e-84	0.311838	0.996	0.894	9.42687e-80	4	Qk
Eef2k1	1.44412e-83	0.561277	0.647	0.418	3.25908e-79	4	Eef2k
Serinc1	4.08164e-83	0.680912	0.679	0.474	9.21144e-79	4	Serinc1
Bin2	5.53417e-83	0.462527	0.889	0.664	1.24895e-78	4	Bin2
Jun	6.63653e-83	0.47345	0.971	0.849	1.49773e-78	4	Jun
Itgb51	3.45176e-81	0.30368	0.992	0.879	7.78994e-77	4	Itgb5
Gcnt1	5.6052e-81	0.770499	0.561	0.355	1.26498e-76	4	Gcnt1
Sec11c	2.3174e-80	0.680532	0.667	0.46	5.22992e-76	4	Sec11c
Saraf	2.44624e-79	0.408271	0.871	0.638	5.52068e-75	4	Saraf
Atraid	3.00655e-79	0.712135	0.634	0.442	6.78518e-75	4	Atraid
BC0350441	3.45903e-79	0.613532	0.547	0.329	7.80634e-75	4	BC035044
Gm40841	3.80244e-78	0.787771	0.445	0.228	8.58135e-74	4	Gm40841
Fgd21	2.80922e-77	0.356126	0.919	0.719	6.33984e-73	4	Fgd2
Itga61	3.0595e-77	0.37097	0.843	0.613	6.90468e-73	4	Itga6
Man1a21	3.23249e-77	0.378812	0.883	0.677	7.29507e-73	4	Man1a2
Nav31	4.01816e-77	0.337351	0.969	0.782	9.06819e-73	4	Nav3
Glul	1.72923e-76	0.470758	0.93	0.719	3.90252e-72	4	Glul
Il6st1	2.38477e-76	0.483014	0.71	0.494	5.38194e-72	4	Il6st
Tram1	5.48657e-76	0.693173	0.628	0.434	1.23821e-71	4	Tram1
Mgll1	1.8406e-75	0.500238	0.536	0.309	4.15387e-71	4	Mgll
Pik3cg1	2.05598e-75	0.573249	0.64	0.43	4.63995e-71	4	Pik3cg
Ogfrl1	2.10011e-75	0.753196	0.62	0.422	4.73953e-71	4	Ogfrl1
Rapgef51	2.17368e-75	0.260765	0.968	0.766	4.90557e-71	4	Rapgef5
Thrsp	8.64302e-75	1.33947	0.299	0.128	1.95056e-70	4	Thrsp
Snta11	1.23438e-74	0.443618	0.656	0.43	2.78576e-70	4	Snta1
Ets11	1.46477e-74	0.544421	0.534	0.314	3.3057e-70	4	Ets1
Bbs9	2.38578e-74	0.378195	0.758	0.524	5.38422e-70	4	Bbs9
Arhgap451	3.58944e-74	0.269232	0.871	0.653	8.10064e-70	4	Arhgap45
Mef2c1	6.09781e-74	0.274975	0.997	0.888	1.37615e-69	4	Mef2c
Rhobtb11	7.94706e-74	0.45803	0.638	0.408	1.79349e-69	4	Rhobtb1
Gimap61	1.14462e-73	1.13535	0.283	0.115	2.58317e-69	4	Gimap6
Plekho1	1.52667e-73	0.452604	0.857	0.635	3.44539e-69	4	Plekho1
Rtn11	2.33616e-73	0.323855	0.702	0.457	5.27224e-69	4	Rtn1
Edem2	4.58088e-73	0.62346	0.578	0.387	1.03381e-68	4	Edem2
Selenos	6.08144e-73	0.621264	0.647	0.452	1.37246e-68	4	Selenos
Mtus11	1.24234e-72	0.445189	0.784	0.569	2.8037e-68	4	Mtus1
Rps6ka1	1.95487e-72	0.423484	0.782	0.577	4.41175e-68	4	Rps6ka1
Zfp90	4.69637e-72	0.649312	0.549	0.348	1.05988e-67	4	Zfp90
Rnf131	1.66069e-71	0.445759	0.813	0.614	3.74785e-67	4	Rnf13
Inka1	1.02278e-70	0.972004	0.422	0.237	2.30821e-66	4	Inka1
Adrb2	1.47552e-70	0.681943	0.591	0.376	3.32994e-66	4	Adrb2
Arap31	1.10435e-69	0.60271	0.488	0.284	2.4923e-65	4	Arap3
Ntpcr	1.1466e-69	0.499679	0.752	0.529	2.58764e-65	4	Ntpcr
Chd91	1.16877e-69	0.240564	0.984	0.831	2.63768e-65	4	Chd9
Havcr2	1.24944e-69	0.451336	0.763	0.543	2.81975e-65	4	Havcr2
Kctd12	2.13329e-69	0.403897	0.969	0.776	4.8144e-65	4	Kctd12
Rcsd11	3.26806e-69	0.415259	0.726	0.511	7.37535e-65	4	Rcsd1
Bmyc	3.46674e-69	0.715141	0.541	0.354	7.82374e-65	4	Bmyc
Garnl31	4.52001e-69	0.421562	0.606	0.378	1.02008e-64	4	Garnl3
Lmo2	8.67929e-69	0.464904	0.805	0.584	1.95874e-64	4	Lmo2
Snn	1.93507e-68	0.89714	0.392	0.211	4.36706e-64	4	Snn
Hexa	1.97467e-68	0.392441	0.956	0.726	4.45643e-64	4	Hexa
Spcs2	2.08064e-68	0.48158	0.787	0.556	4.69559e-64	4	Spcs2
Gspt1	2.22016e-68	0.439259	0.74	0.544	5.01046e-64	4	Gspt1
Sirpa1	2.92794e-68	0.279525	0.99	0.87	6.60777e-64	4	Sirpa
Ctc1	3.35994e-68	0.625982	0.573	0.38	7.5827e-64	4	Ctc1
Ptp4a3	3.6107e-68	0.823472	0.463	0.28	8.14862e-64	4	Ptp4a3
Zfhx31	1.11551e-67	0.198131	0.997	0.9	2.51748e-63	4	Zfhx3
Il16	1.74463e-67	0.945103	0.43	0.254	3.93727e-63	4	Il16
Mrfap1	1.8598e-67	0.492417	0.719	0.507	4.1972e-63	4	Mrfap1
Bhlhe41	2.02357e-67	0.718772	0.536	0.342	4.5668e-63	4	Bhlhe41
Tpp1	2.7442e-67	0.655255	0.63	0.432	6.19312e-63	4	Tpp1
Itm2b	3.48287e-67	0.237137	0.999	0.886	7.86014e-63	4	Itm2b
Bsg	6.35163e-67	0.427113	0.853	0.6	1.43344e-62	4	Bsg
Sec62	2.05677e-66	0.455878	0.764	0.564	4.64171e-62	4	Sec62
Fam91a11	2.62943e-66	0.413675	0.707	0.507	5.9341e-62	4	Fam91a1
Mlec	2.82262e-66	0.59546	0.619	0.434	6.3701e-62	4	Mlec
Tmem176a	2.82955e-66	0.507408	0.666	0.445	6.38573e-62	4	Tmem176a
Sla	2.98058e-66	0.556104	0.605	0.42	6.72658e-62	4	Sla
Pmepa1	3.1495e-66	0.297113	0.893	0.693	7.10779e-62	4	Pmepa1
2610203C22Rik1	4.32695e-66	0.467196	0.527	0.314	9.76506e-62	4	2610203C22Rik
Ikzf11	6.68557e-66	0.259714	0.962	0.796	1.5088e-61	4	Ikzf1
Rnf130	6.84534e-66	0.471411	0.832	0.628	1.54486e-61	4	Rnf130
Sipa11	8.09645e-66	0.379334	0.705	0.508	1.82721e-61	4	Sipa1
Laptm4a	1.7771e-65	0.439272	0.847	0.61	4.01056e-61	4	Laptm4a
Tspan141	2.11062e-65	0.314978	0.769	0.564	4.76325e-61	4	Tspan14
Tmco1	2.47676e-65	0.768276	0.552	0.375	5.58955e-61	4	Tmco1
Tyrobp	3.76141e-65	0.252846	0.993	0.811	8.48875e-61	4	Tyrobp
Pde3b1	1.1977e-64	0.255108	0.996	0.863	2.70298e-60	4	Pde3b
Tmem37	1.79561e-64	0.856516	0.496	0.32	4.05233e-60	4	Tmem37
Nr6a1os1	1.80571e-64	0.617504	0.415	0.219	4.07513e-60	4	Nr6a1os
Anxa3	2.44389e-64	0.355658	0.926	0.718	5.51537e-60	4	Anxa3
Hhex	2.90508e-64	0.735865	0.535	0.352	6.55618e-60	4	Hhex
Capza2	3.1511e-64	0.363215	0.961	0.746	7.1114e-60	4	Capza2
Prpsap21	5.56532e-64	0.568569	0.533	0.344	1.25598e-59	4	Prpsap2
Alox5ap	6.35556e-64	0.431179	0.804	0.557	1.43432e-59	4	Alox5ap
Tmem100	7.80662e-64	1.26714	0.314	0.153	1.7618e-59	4	Tmem100
Slc29a3	1.04954e-63	0.411597	0.861	0.64	2.3686e-59	4	Slc29a3
Jam2	1.12328e-63	0.960636	0.337	0.168	2.53503e-59	4	Jam2
Adam101	1.38026e-63	0.391504	0.832	0.637	3.11497e-59	4	Adam10
Pla2g15	1.82278e-63	0.417742	0.76	0.561	4.11364e-59	4	Pla2g15
Ccni	2.28298e-63	0.510994	0.662	0.482	5.15223e-59	4	Ccni
Atxn7l3b	3.19007e-63	0.757471	0.521	0.355	7.19936e-59	4	Atxn7l3b
Mapk141	3.65533e-63	0.341496	0.757	0.55	8.24934e-59	4	Mapk14
Chst7	5.12547e-63	0.874216	0.342	0.17	1.15672e-58	4	Chst7
Arl4c	6.84242e-63	0.523283	0.763	0.554	1.5442e-58	4	Arl4c
Ifi27	1.40221e-62	0.667933	0.541	0.358	3.1645e-58	4	Ifi27
Agmo1	1.84563e-62	0.255247	0.911	0.69	4.16521e-58	4	Agmo
Zeb11	2.08883e-62	0.320836	0.808	0.585	4.71407e-58	4	Zeb1
Pip4p1	2.10764e-62	0.553488	0.641	0.471	4.75653e-58	4	Pip4p1
Orai1	2.36723e-62	0.431773	0.765	0.562	5.34237e-58	4	Orai1
Slc24a31	3.09838e-62	0.259736	0.703	0.462	6.99243e-58	4	Slc24a3
Upk1b1	3.36186e-62	0.944429	0.286	0.127	7.58705e-58	4	Upk1b
Cysltr1	3.4538e-62	0.881071	0.455	0.289	7.79454e-58	4	Cysltr1
Ssh21	3.61146e-62	0.264993	0.988	0.86	8.15035e-58	4	Ssh2
Cryl11	4.60824e-62	0.45953	0.609	0.424	1.03999e-57	4	Cryl1
Twf2	5.40575e-62	0.511374	0.675	0.481	1.21997e-57	4	Twf2
Abhd12	9.45337e-62	0.296947	0.986	0.835	2.13344e-57	4	Abhd12
Slc44a21	9.45617e-62	0.686168	0.436	0.258	2.13407e-57	4	Slc44a2
Sft2d2	1.07611e-61	0.847144	0.433	0.262	2.42856e-57	4	Sft2d2
Asah1	1.17638e-61	0.434854	0.864	0.636	2.65485e-57	4	Asah1
Gm155031	1.26001e-61	0.752362	0.338	0.17	2.8436e-57	4	Gm15503
Itm2c	1.40479e-61	0.382352	0.871	0.642	3.17032e-57	4	Itm2c
Canx	1.67352e-61	0.380443	0.899	0.668	3.7768e-57	4	Canx
Sgce1	3.16599e-61	0.686827	0.502	0.316	7.14501e-57	4	Sgce
Nr3c11	4.45988e-61	0.342414	0.844	0.654	1.0065e-56	4	Nr3c1
Rtn4rl1	1.57751e-60	0.224799	0.762	0.539	3.56013e-56	4	Rtn4rl1
Hmgb1	2.02623e-60	0.301281	0.833	0.603	4.57279e-56	4	Hmgb1
Mfng	2.67339e-60	0.670484	0.481	0.303	6.0333e-56	4	Mfng
Scamp51	4.3539e-60	0.591243	0.49	0.307	9.82587e-56	4	Scamp5
Phf141	5.2716e-60	0.2161	0.858	0.656	1.18969e-55	4	Phf14
Rhoh	1.29215e-59	0.306815	0.87	0.674	2.91613e-55	4	Rhoh
Unc93b1	1.39709e-59	0.294833	0.996	0.867	3.15294e-55	4	Unc93b1
Tm9sf2	2.8752e-59	0.461207	0.666	0.482	6.48876e-55	4	Tm9sf2
Gm62771	4.18392e-59	1.06388	0.234	0.094	9.44228e-55	4	Gm6277
Il6ra1	7.16345e-59	0.228629	0.889	0.691	1.61665e-54	4	Il6ra
Ppcdc1	8.10969e-59	0.368626	0.642	0.455	1.8302e-54	4	Ppcdc
Khdrbs31	1.61428e-58	0.778199	0.279	0.124	3.64311e-54	4	Khdrbs3
Cyfip1	2.1157e-58	0.272645	0.985	0.855	4.77471e-54	4	Cyfip1
Pwwp2a1	4.27748e-58	0.346196	0.692	0.507	9.65342e-54	4	Pwwp2a
Iffo11	4.28676e-58	0.551781	0.487	0.309	9.67437e-54	4	Iffo1
Msrb2	6.23831e-58	0.950227	0.332	0.173	1.40786e-53	4	Msrb2
Ctsa	6.69796e-58	0.354474	0.923	0.689	1.51159e-53	4	Ctsa
Srsf9	9.1393e-58	0.42801	0.719	0.53	2.06256e-53	4	Srsf9
Herc21	9.25182e-58	0.264272	0.881	0.69	2.08795e-53	4	Herc2
Arsb1	9.77273e-58	0.310007	0.764	0.553	2.20551e-53	4	Arsb
Abcd21	9.77846e-58	0.476887	0.588	0.401	2.2068e-53	4	Abcd2
Dgkd	1.2881e-57	0.242355	0.836	0.638	2.90698e-53	4	Dgkd
Rassf21	1.58755e-57	0.468	0.613	0.43	3.58278e-53	4	Rassf2
Mylip1	2.26213e-57	0.353843	0.933	0.726	5.10517e-53	4	Mylip
B4galt4	2.63954e-57	0.725329	0.435	0.267	5.95691e-53	4	B4galt4
Papss1	4.04458e-57	0.754791	0.485	0.328	9.12782e-53	4	Papss1
Tspan13	6.67148e-57	0.679085	0.509	0.34	1.50562e-52	4	Tspan13
Slc7a8	7.18235e-57	0.273377	0.856	0.656	1.62091e-52	4	Slc7a8
Sort11	8.85724e-57	0.446307	0.613	0.428	1.9989e-52	4	Sort1
Cdk5r1	1.29772e-56	1.09185	0.278	0.13	2.92869e-52	4	Cdk5r1
Rnasek	1.75107e-56	0.422965	0.746	0.537	3.95181e-52	4	Rnasek
Gp9	1.78964e-56	1.52385	0.201	0.077	4.03886e-52	4	Gp9
Krcc1	2.15999e-56	0.453628	0.69	0.509	4.87467e-52	4	Krcc1
Abhd6	2.22661e-56	0.864571	0.431	0.268	5.02502e-52	4	Abhd6
Cd34	3.19154e-56	0.75767	0.434	0.263	7.20266e-52	4	Cd34
Soga11	3.32771e-56	0.204232	0.846	0.649	7.50998e-52	4	Soga1
Kat6a1	4.38053e-56	0.3832	0.731	0.554	9.88599e-52	4	Kat6a
Itgb1	5.14279e-56	0.390538	0.811	0.593	1.16062e-51	4	Itgb1
Abcb41	5.22164e-56	0.734448	0.313	0.153	1.17842e-51	4	Abcb4
Cd300a	6.31329e-56	0.487895	0.685	0.485	1.42478e-51	4	Cd300a
Spire11	7.22141e-56	0.254906	0.731	0.531	1.62973e-51	4	Spire1
Asph1	1.12983e-55	0.285213	0.819	0.613	2.54979e-51	4	Asph
Abcc31	1.66047e-55	0.513348	0.538	0.37	3.74736e-51	4	Abcc3
Ypel3	8.92978e-55	0.461927	0.67	0.483	2.01527e-50	4	Ypel3
Fhit1	1.62655e-54	0.278792	0.678	0.449	3.6708e-50	4	Fhit
Plcl21	1.80395e-54	0.186022	0.96	0.786	4.07116e-50	4	Plcl2
Tecr	2.31961e-54	0.57738	0.542	0.38	5.23491e-50	4	Tecr
Il7r	2.65525e-54	0.963455	0.306	0.154	5.99238e-50	4	Il7r
Sgk1	2.77295e-54	0.64216	0.744	0.533	6.25799e-50	4	Sgk1
Zfp652	2.80467e-54	0.254921	0.815	0.635	6.32957e-50	4	Zfp652
Atp2c11	2.85084e-54	0.29141	0.759	0.575	6.43378e-50	4	Atp2c1
Tmed9	5.07445e-54	0.391272	0.763	0.556	1.1452e-49	4	Tmed9
Arhgap121	5.39972e-54	0.341872	0.664	0.484	1.21861e-49	4	Arhgap12
Mid1ip1	5.61203e-54	0.792123	0.448	0.29	1.26652e-49	4	Mid1ip1
Tmx41	5.75945e-54	0.441305	0.698	0.506	1.29979e-49	4	Tmx4
Tanc21	6.31623e-54	0.219772	0.999	0.888	1.42545e-49	4	Tanc2
Mpc1	7.65695e-54	0.392768	0.748	0.546	1.72802e-49	4	Mpc1
Creg1	9.19134e-54	0.290036	0.832	0.594	2.0743e-49	4	Creg1
Arhgef401	1.3079e-53	0.603675	0.392	0.222	2.95166e-49	4	Arhgef40
Lair1	1.51096e-53	0.286465	0.97	0.82	3.40994e-49	4	Lair1
Nos1ap1	1.82435e-53	0.300149	0.556	0.367	4.11719e-49	4	Nos1ap
Rilpl11	1.88745e-53	0.476989	0.495	0.319	4.25961e-49	4	Rilpl1
Acads	2.18141e-53	0.697946	0.454	0.301	4.92301e-49	4	Acads
Tgfa1	2.74677e-53	0.417711	0.476	0.295	6.19892e-49	4	Tgfa
Dtx41	4.25537e-53	0.423057	0.525	0.354	9.60352e-49	4	Dtx4
Zeb2os	4.79299e-53	0.567113	0.603	0.446	1.08168e-48	4	Zeb2os
Tspan4	5.56595e-53	0.887804	0.416	0.266	1.25612e-48	4	Tspan4
Adora3	5.59942e-53	0.7991	0.428	0.274	1.26368e-48	4	Adora3
Tsc22d4	9.12007e-53	0.296903	0.832	0.636	2.05822e-48	4	Tsc22d4
P2ry6	1.06204e-52	0.443974	0.682	0.504	2.39681e-48	4	P2ry6
Kcnk121	1.31537e-52	0.751762	0.294	0.145	2.96854e-48	4	Kcnk12
Pag11	1.41749e-52	0.158539	0.975	0.846	3.19899e-48	4	Pag1
Cd9	1.52376e-52	0.263249	0.984	0.812	3.43882e-48	4	Cd9
Gm37391	1.98218e-52	0.871812	0.235	0.1	4.47338e-48	4	Gm3739
Idh2	2.2282e-52	0.642069	0.482	0.324	5.02861e-48	4	Idh2
Gtf2i1	2.27741e-52	0.384924	0.563	0.395	5.13965e-48	4	Gtf2i
Pkig1	2.70042e-52	0.293903	0.798	0.622	6.09431e-48	4	Pkig
Git2	5.38646e-52	0.231104	0.841	0.655	1.21562e-47	4	Git2
Tspan71	6.70144e-52	0.51897	0.487	0.31	1.51238e-47	4	Tspan7
Evi2a	7.06427e-52	0.384061	0.758	0.562	1.59426e-47	4	Evi2a
Cd68	7.47639e-52	0.296272	0.875	0.629	1.68727e-47	4	Cd68
Lyzl41	8.4452e-52	0.481507	0.355	0.188	1.90591e-47	4	Lyzl4
Gnb2	8.71291e-52	0.363345	0.846	0.624	1.96633e-47	4	Gnb2
Klf121	9.12703e-52	0.220391	0.706	0.477	2.05979e-47	4	Klf12
Plxdc21	9.34017e-52	0.202602	0.999	0.909	2.10789e-47	4	Plxdc2
Cables1	1.02397e-51	0.136342	0.6	0.393	2.31089e-47	4	Cables1
Pard3b	1.07243e-51	0.236017	0.623	0.412	2.42026e-47	4	Pard3b
Plxna41	1.2519e-51	0.148111	0.808	0.586	2.82528e-47	4	Plxna4
Mertk1	1.50158e-51	0.198735	0.994	0.869	3.38877e-47	4	Mertk
Rin21	2.14184e-51	0.366519	0.805	0.621	4.83371e-47	4	Rin2
Cirbp	2.93493e-51	0.766341	0.447	0.297	6.62356e-47	4	Cirbp
Cd53	2.98235e-51	0.311289	0.942	0.734	6.73056e-47	4	Cd53
4933406I18Rik1	3.49897e-51	0.301417	0.913	0.731	7.89648e-47	4	4933406I18Rik
P3h21	3.50138e-51	0.165075	0.84	0.612	7.90192e-47	4	P3h2
Reep3	5.82806e-51	0.365017	0.687	0.516	1.31528e-46	4	Reep3
Hnrnpul1	6.62082e-51	0.424986	0.647	0.476	1.49419e-46	4	Hnrnpul1
Col27a1	6.9731e-51	0.180579	0.687	0.472	1.57369e-46	4	Col27a1
Ctsl	7.08704e-51	0.269389	0.989	0.781	1.5994e-46	4	Ctsl
Ccng2	9.65867e-51	0.818366	0.43	0.277	2.17977e-46	4	Ccng2
Usp241	1.0687e-50	0.256541	0.683	0.509	2.41184e-46	4	Usp24
Ccdc47	1.15229e-50	0.6861	0.491	0.346	2.60049e-46	4	Ccdc47
Cd2ap1	1.29901e-50	0.326203	0.775	0.592	2.9316e-46	4	Cd2ap
Chn21	1.35159e-50	0.123775	0.858	0.64	3.05026e-46	4	Chn2
Gns	1.39132e-50	0.282228	0.919	0.711	3.13993e-46	4	Gns
Npl	1.6984e-50	0.580182	0.453	0.286	3.83295e-46	4	Npl
Snx181	2.14172e-50	0.281265	0.775	0.577	4.83344e-46	4	Snx18
Ppp1r9a1	2.41978e-50	0.179308	0.872	0.665	5.46097e-46	4	Ppp1r9a
Stambpl11	5.48437e-50	0.453615	0.513	0.347	1.23771e-45	4	Stambpl1
Bnip3l	5.5498e-50	0.524169	0.581	0.425	1.25248e-45	4	Bnip3l
Itpripl1	5.94992e-50	1.00172	0.345	0.204	1.34278e-45	4	Itpripl1
Cd302	7.40582e-50	0.610383	0.534	0.383	1.67135e-45	4	Cd302
Frmd4a1	9.65795e-50	0.142981	0.988	0.854	2.17961e-45	4	Frmd4a
Mfap3	1.03124e-49	0.709572	0.455	0.31	2.3273e-45	4	Mfap3
Nrip1	1.16083e-49	0.238077	0.911	0.722	2.61976e-45	4	Nrip1
Pten1	1.18243e-49	0.332923	0.795	0.604	2.66851e-45	4	Pten
Slc12a21	1.56598e-49	0.27377	0.595	0.407	3.5341e-45	4	Slc12a2
Elmo11	1.75157e-49	0.121261	0.996	0.909	3.95293e-45	4	Elmo1
Pip4k2a1	4.57415e-49	0.18577	0.965	0.821	1.03229e-44	4	Pip4k2a
Lifr1	5.9813e-49	0.499925	0.473	0.304	1.34986e-44	4	Lifr
Ythdf2	7.72761e-49	0.503321	0.567	0.413	1.74397e-44	4	Ythdf2
Ptpra1	1.30073e-48	0.239391	0.861	0.685	2.93548e-44	4	Ptpra
Snx131	1.41839e-48	0.269697	0.695	0.523	3.20103e-44	4	Snx13
Selenof	1.47964e-48	0.317575	0.781	0.566	3.33926e-44	4	Selenof
Nfia1	1.61326e-48	0.152371	0.919	0.731	3.6408e-44	4	Nfia
Tm9sf3	2.08765e-48	0.376435	0.742	0.567	4.7114e-44	4	Tm9sf3
Daglb1	2.55589e-48	0.260299	0.828	0.645	5.76813e-44	4	Daglb
Dip2b1	2.5843e-48	0.140223	0.969	0.822	5.83224e-44	4	Dip2b
Klhdc8b	2.75771e-48	1.20618	0.19	0.076	6.2236e-44	4	Klhdc8b
Srgap21	2.95477e-48	0.186319	0.998	0.913	6.66832e-44	4	Srgap2
Dhrs3	3.04608e-48	0.518979	0.588	0.432	6.8744e-44	4	Dhrs3
Pdia6	3.19659e-48	0.307582	0.804	0.58	7.21406e-44	4	Pdia6
Cyb5a	3.61752e-48	0.474286	0.574	0.421	8.16403e-44	4	Cyb5a
Epb41l21	3.75176e-48	0.216733	0.999	0.918	8.46698e-44	4	Epb41l2
Rp2	4.63853e-48	0.448069	0.586	0.428	1.04682e-43	4	Rp2
Wdr441	4.80937e-48	0.280365	0.682	0.503	1.08538e-43	4	Wdr44
Mir99ahg1	4.887e-48	0.164675	0.982	0.813	1.1029e-43	4	Mir99ahg
Ulk2	5.78588e-48	0.179418	0.852	0.654	1.30576e-43	4	Ulk2
Sult1a1	6.03248e-48	1.23892	0.243	0.116	1.36141e-43	4	Sult1a1
Tmem1441	7.70442e-48	0.761403	0.327	0.18	1.73873e-43	4	Tmem144
Rnaset2a	7.98998e-48	0.4832	0.6	0.446	1.80318e-43	4	Rnaset2a
Acp2	8.00419e-48	0.584222	0.549	0.399	1.80639e-43	4	Acp2
Atp6v0b	1.02295e-47	0.33517	0.962	0.743	2.30859e-43	4	Atp6v0b
Tnfrsf17	2.06668e-47	1.34201	0.199	0.083	4.66407e-43	4	Tnfrsf17
Lamtor4	2.76385e-47	0.404637	0.641	0.467	6.23746e-43	4	Lamtor4
Irf2bpl	2.80909e-47	0.700272	0.486	0.337	6.33956e-43	4	Irf2bpl
Ndfip1	3.44522e-47	0.261675	0.873	0.679	7.77517e-43	4	Ndfip1
Ppib	5.53528e-47	0.293163	0.865	0.609	1.2492e-42	4	Ppib
Nfam1	7.56507e-47	0.44186	0.562	0.413	1.70728e-42	4	Nfam1
Map11	9.0005e-47	0.604445	0.474	0.327	2.03123e-42	4	Map11
Cops4	9.17667e-47	0.469503	0.578	0.433	2.07099e-42	4	Cops4
Cbfa2t3	1.70396e-46	0.676155	0.386	0.232	3.84549e-42	4	Cbfa2t3
Fcrl1	1.72554e-46	0.952082	0.24	0.112	3.8942e-42	4	Fcrl1
Pld11	1.73835e-46	0.166043	0.774	0.599	3.9231e-42	4	Pld1
Pttg1ip	1.77793e-46	0.655516	0.441	0.302	4.01244e-42	4	Pttg1ip
Cmtm7	2.06707e-46	0.318733	0.813	0.612	4.66497e-42	4	Cmtm7
St6galnac4	2.76761e-46	0.502771	0.531	0.384	6.24595e-42	4	St6galnac4
Gas6	3.11575e-46	0.321492	0.536	0.356	7.03162e-42	4	Gas6
Slmap1	3.26247e-46	0.21239	0.741	0.558	7.36273e-42	4	Slmap
Evl1	3.34947e-46	0.256045	0.787	0.604	7.55909e-42	4	Evl
Hsp90b1	6.61879e-46	0.315028	0.965	0.766	1.49373e-41	4	Hsp90b1
Brk1	6.80962e-46	0.308306	0.744	0.538	1.5368e-41	4	Brk1
Tmem63a1	8.82352e-46	0.380834	0.497	0.338	1.99129e-41	4	Tmem63a
Tmed7	8.83682e-46	0.658826	0.494	0.357	1.99429e-41	4	Tmed7
Tab21	1.31315e-45	0.286147	0.742	0.57	2.96351e-41	4	Tab2
Ergic3	1.57711e-45	0.471419	0.592	0.444	3.55922e-41	4	Ergic3
Slc16a61	1.61803e-45	0.22699	0.844	0.639	3.65156e-41	4	Slc16a6
Dapp11	1.67075e-45	0.246261	0.79	0.603	3.77054e-41	4	Dapp1
Dad1	1.86199e-45	0.334551	0.695	0.506	4.20214e-41	4	Dad1
Rplp1	2.39391e-45	0.17313	0.993	0.807	5.40258e-41	4	Rplp1
Arid1a1	3.23119e-45	0.205228	0.81	0.63	7.29214e-41	4	Arid1a
Klhl9	3.355e-45	0.897526	0.358	0.224	7.57157e-41	4	Klhl9
Zfp36l2	4.28558e-45	0.347135	0.879	0.661	9.67169e-41	4	Zfp36l2
Phgdh	4.55305e-45	0.583372	0.406	0.253	1.02753e-40	4	Phgdh
Tlr71	4.60299e-45	0.363496	0.603	0.444	1.0388e-40	4	Tlr7
Psenen	5.73525e-45	0.414636	0.638	0.468	1.29433e-40	4	Psenen
Cnpy2	6.1728e-45	0.627516	0.49	0.355	1.39308e-40	4	Cnpy2
Naa351	6.51741e-45	0.426447	0.544	0.394	1.47085e-40	4	Naa35
St13	6.6631e-45	0.366858	0.656	0.493	1.50373e-40	4	St13
Pros11	1.02545e-44	0.139205	0.863	0.652	2.31424e-40	4	Pros1
Kif21b1	1.25727e-44	0.158732	0.604	0.43	2.83741e-40	4	Kif21b
Hfe	1.87244e-44	0.792277	0.427	0.29	4.22573e-40	4	Hfe
Atp6v0a21	2.30491e-44	0.295884	0.616	0.456	5.20172e-40	4	Atp6v0a2
Inpp5d1	2.95946e-44	0.117597	0.998	0.909	6.67892e-40	4	Inpp5d
P2rx71	3.31107e-44	0.214399	0.676	0.515	7.47241e-40	4	P2rx7
Numa11	3.6426e-44	0.402751	0.583	0.435	8.22062e-40	4	Numa1
Higd2a	3.69612e-44	0.636419	0.498	0.363	8.34141e-40	4	Higd2a
Cnot21	3.78914e-44	0.237526	0.737	0.581	8.55133e-40	4	Cnot2
Tmem1351	4.23627e-44	0.185802	0.842	0.671	9.56042e-40	4	Tmem135
Tuba1a	4.73746e-44	0.563654	0.513	0.348	1.06915e-39	4	Tuba1a
Serpinf1	5.90542e-44	1.29403	0.218	0.102	1.33274e-39	4	Serpinf1
Sesn11	6.05243e-44	0.406772	0.485	0.329	1.36591e-39	4	Sesn1
Saysd1	7.25159e-44	0.858859	0.382	0.249	1.63654e-39	4	Saysd1
Dock101	8.6309e-44	0.196615	0.973	0.815	1.94782e-39	4	Dock10
Zfp6971	8.77535e-44	0.613912	0.286	0.148	1.98042e-39	4	Zfp697
Capn31	1.50734e-43	0.189753	0.73	0.543	3.40176e-39	4	Capn3
Lpcat31	1.74551e-43	0.208061	0.682	0.514	3.93928e-39	4	Lpcat3
Iscu	1.87088e-43	0.579311	0.526	0.395	4.22221e-39	4	Iscu
Parvg	2.24436e-43	0.639684	0.412	0.274	5.06508e-39	4	Parvg
Cul11	2.285e-43	0.244307	0.767	0.597	5.15679e-39	4	Cul1
Dlc11	2.64302e-43	0.376575	0.46	0.287	5.96476e-39	4	Dlc1
Arhgap391	3.85964e-43	0.110554	0.782	0.596	8.71042e-39	4	Arhgap39
Arhgef61	4.40346e-43	0.366133	0.578	0.428	9.93772e-39	4	Arhgef6
Arl6ip1	7.8648e-43	0.249699	0.821	0.595	1.77493e-38	4	Arl6ip1
Bmp2k1	9.70343e-43	0.186155	0.968	0.81	2.18987e-38	4	Bmp2k
Clcn4	1.06006e-42	0.604336	0.479	0.344	2.39234e-38	4	Clcn4
Ank21	1.19679e-42	0.133951	0.815	0.621	2.70092e-38	4	Ank2
Tmem30a	1.32609e-42	0.597128	0.525	0.394	2.99273e-38	4	Tmem30a
C5ar2	1.55099e-42	0.771129	0.3	0.169	3.50029e-38	4	C5ar2
Klhl24	1.6315e-42	0.499338	0.519	0.374	3.68196e-38	4	Klhl24
Ptpro1	2.01034e-42	0.230038	0.801	0.615	4.53693e-38	4	Ptpro
Mef2a1	2.05938e-42	0.175547	0.996	0.899	4.6476e-38	4	Mef2a
Clstn11	2.45663e-42	0.554076	0.341	0.2	5.54412e-38	4	Clstn1
Mtss11	2.57822e-42	0.313909	0.508	0.343	5.81853e-38	4	Mtss1
Mlph1	3.21049e-42	0.630618	0.372	0.228	7.24543e-38	4	Mlph
Tia11	3.31405e-42	0.744734	0.345	0.212	7.47914e-38	4	Tia1
Snx5	4.00359e-42	0.284606	0.931	0.734	9.0353e-38	4	Snx5
Mir142hg	4.64509e-42	0.267306	0.941	0.771	1.0483e-37	4	Mir142hg
Zfp6381	4.89944e-42	0.231901	0.723	0.564	1.1057e-37	4	Zfp638
Papola1	5.02018e-42	0.303006	0.716	0.55	1.13295e-37	4	Papola
Blnk1	5.04521e-42	0.196405	0.922	0.751	1.1386e-37	4	Blnk
Abhd151	5.06428e-42	0.492967	0.46	0.307	1.14291e-37	4	Abhd15
Pou2f2	5.68974e-42	0.211897	0.931	0.743	1.28406e-37	4	Pou2f2
Tmem2731	5.99036e-42	0.42523	0.454	0.304	1.3519e-37	4	Tmem273
Slc7a71	9.83989e-42	0.270355	0.633	0.479	2.22067e-37	4	Slc7a7
Ppp1r14b	1.26862e-41	0.556947	0.502	0.367	2.86302e-37	4	Ppp1r14b
Mknk11	1.43201e-41	0.201328	0.66	0.495	3.23175e-37	4	Mknk1
Rab3ip1	1.5344e-41	0.569804	0.412	0.269	3.46284e-37	4	Rab3ip
Cep1701	1.55056e-41	0.278422	0.695	0.539	3.49931e-37	4	Cep170
Rap1gds11	1.57365e-41	0.182389	0.947	0.797	3.55142e-37	4	Rap1gds1
I830077J02Rik	1.59824e-41	0.534759	0.475	0.332	3.60692e-37	4	I830077J02Rik
Gabarapl2	1.70656e-41	0.400487	0.554	0.418	3.85136e-37	4	Gabarapl2
Rgs7bp1	2.18402e-41	0.972171	0.182	0.075	4.92889e-37	4	Rgs7bp
Gdi2	2.43316e-41	0.304944	0.915	0.694	5.49116e-37	4	Gdi2
Gab11	2.45345e-41	0.236022	0.531	0.354	5.53694e-37	4	Gab1
Plxnb21	5.71802e-41	0.182114	0.699	0.535	1.29044e-36	4	Plxnb2
Tifab	5.86277e-41	0.61647	0.461	0.328	1.32311e-36	4	Tifab
Nuak1	7.3888e-41	0.115363	0.685	0.502	1.6675e-36	4	Nuak1
3222401L13Rik1	7.48177e-41	0.655741	0.242	0.119	1.68849e-36	4	3222401L13Rik
Csk	7.77757e-41	0.335909	0.608	0.458	1.75524e-36	4	Csk
Reep5	7.89735e-41	0.347214	0.691	0.505	1.78227e-36	4	Reep5
Rnaset2b	1.20089e-40	0.50383	0.527	0.388	2.71016e-36	4	Rnaset2b
Pnisr1	1.3079e-40	0.320129	0.703	0.548	2.95166e-36	4	Pnisr
0610010K14Rik	1.57506e-40	0.669286	0.447	0.322	3.55459e-36	4	0610010K14Rik
Zfp5321	1.6633e-40	0.279881	0.453	0.296	3.75373e-36	4	Zfp532
Med12l	1.96206e-40	0.144015	0.612	0.442	4.42797e-36	4	Med12l
Myo1b1	2.527e-40	0.382764	0.363	0.214	5.70294e-36	4	Myo1b
Acss11	2.6185e-40	0.291097	0.542	0.383	5.90943e-36	4	Acss1
Klhl61	3.06316e-40	0.390267	0.579	0.434	6.91294e-36	4	Klhl6
Washc41	3.2534e-40	0.288394	0.611	0.464	7.34228e-36	4	Washc4
Rcbtb21	3.67668e-40	0.267776	0.657	0.495	8.29752e-36	4	Rcbtb2
Tmem204	4.94193e-40	1.01298	0.171	0.07	1.1153e-35	4	Tmem204
Lman1	6.0204e-40	0.560386	0.507	0.378	1.35868e-35	4	Lman1
Cbl1	7.04757e-40	0.205387	0.733	0.562	1.5905e-35	4	Cbl
Samsn11	8.25177e-40	0.219464	0.803	0.619	1.86226e-35	4	Samsn1
Rogdi	1.22508e-39	0.469114	0.453	0.319	2.76477e-35	4	Rogdi
Hnrnpk	1.31092e-39	0.267746	0.871	0.678	2.95848e-35	4	Hnrnpk
Hp1bp3	1.42373e-39	0.383063	0.552	0.413	3.21308e-35	4	Hp1bp3
Lactb	1.48017e-39	0.566377	0.465	0.329	3.34044e-35	4	Lactb
Prkn1	1.58167e-39	0.13687	0.769	0.573	3.56952e-35	4	Prkn
2011-03-01	1.59727e-39	0.204957	0.825	0.638	3.60472e-35	4	2001-03-01
Pde4d1	1.75078e-39	0.269702	0.562	0.384	3.95116e-35	4	Pde4d
Scaf11	1.78372e-39	0.268631	0.745	0.573	4.02549e-35	4	Scaf11
Arhgdia	1.90815e-39	0.303708	0.742	0.543	4.3063e-35	4	Arhgdia
Mzt2	2.31057e-39	0.839748	0.355	0.23	5.21449e-35	4	Mzt2
Gm26291	2.8079e-39	0.162127	0.863	0.669	6.33687e-35	4	Gm2629
B230219D22Rik	2.8585e-39	0.565009	0.488	0.363	6.45107e-35	4	B230219D22Rik
Gm42581	2.94478e-39	0.381669	0.446	0.287	6.64577e-35	4	Gm4258
Atp6v1g1	3.14557e-39	0.218294	0.75	0.541	7.09893e-35	4	Atp6v1g1
Adamts161	3.32995e-39	0.77313	0.213	0.1	7.51503e-35	4	Adamts16
Actb	3.39416e-39	0.181843	0.999	0.933	7.65994e-35	4	Actb
Vapa	3.76297e-39	0.228161	0.801	0.614	8.49228e-35	4	Vapa
Ppp1r211	4.63232e-39	0.286115	0.553	0.407	1.04542e-34	4	Ppp1r21
Accs1	5.4261e-39	0.746926	0.302	0.178	1.22456e-34	4	Accs
Hps31	5.80196e-39	0.285695	0.545	0.404	1.30939e-34	4	Hps3
Zscan26	6.32656e-39	0.497439	0.477	0.345	1.42778e-34	4	Zscan26
Xlr	6.46669e-39	0.654199	0.394	0.258	1.4594e-34	4	Xlr
Tgfbr21	7.01159e-39	0.162324	0.947	0.782	1.58238e-34	4	Tgfbr2
Inpp4b1	8.76946e-39	0.139276	0.959	0.796	1.97909e-34	4	Inpp4b
Slc46a31	1.33429e-38	0.621155	0.352	0.219	3.01123e-34	4	Slc46a3
Pnp	1.86136e-38	0.262119	0.828	0.599	4.20073e-34	4	Pnp
Lpcat1	2.21691e-38	0.499073	0.459	0.326	5.00312e-34	4	Lpcat1
Prag11	3.3111e-38	0.531721	0.365	0.232	7.47248e-34	4	Prag1
Asb21	4.17476e-38	0.415075	0.417	0.276	9.4216e-34	4	Asb2
Arl1	4.17883e-38	0.59804	0.466	0.348	9.43079e-34	4	Arl1
Arglu11	4.93876e-38	0.22872	0.703	0.557	1.11458e-33	4	Arglu1
Pdia3	5.26926e-38	0.272665	0.952	0.722	1.18917e-33	4	Pdia3
Ccr5	7.42612e-38	0.233289	0.914	0.706	1.67593e-33	4	Ccr5
Ctss	1.07461e-37	0.174003	1	0.925	2.42517e-33	4	Ctss
Mrpl43	1.58781e-37	0.654459	0.441	0.327	3.58338e-33	4	Mrpl43
Cnbp	1.71883e-37	0.288666	0.773	0.586	3.87905e-33	4	Cnbp
Slc39a121	1.72423e-37	0.976112	0.165	0.068	3.89124e-33	4	Slc39a12
Clic1	1.81694e-37	0.249898	0.956	0.704	4.10046e-33	4	Clic1
Ccdc501	1.9216e-37	0.171171	0.756	0.598	4.33667e-33	4	Ccdc50
Ddah2	2.13192e-37	1.12022	0.236	0.125	4.81132e-33	4	Ddah2
Erp29	2.17579e-37	0.297945	0.908	0.672	4.91032e-33	4	Erp29
Slc12a61	3.5586e-37	0.149163	0.854	0.689	8.03104e-33	4	Slc12a6
Tnfrsf13b	4.14777e-37	0.762132	0.393	0.273	9.36069e-33	4	Tnfrsf13b
Dpysl2	5.26232e-37	0.208743	0.741	0.58	1.1876e-32	4	Dpysl2
Calm2	6.20511e-37	0.239706	0.953	0.775	1.40037e-32	4	Calm2
Cebpz	6.30968e-37	0.316514	0.597	0.461	1.42397e-32	4	Cebpz
Ccdc931	6.89661e-37	0.216268	0.537	0.39	1.55643e-32	4	Ccdc93
Ctso	7.14521e-37	0.705005	0.376	0.256	1.61253e-32	4	Ctso
Zfp2921	7.6812e-37	0.202425	0.733	0.57	1.73349e-32	4	Zfp292
Tspan3	8.28585e-37	0.535089	0.483	0.355	1.86995e-32	4	Tspan3
Cask	8.84061e-37	0.198455	0.694	0.535	1.99515e-32	4	Cask
Fkbp2	9.40221e-37	0.353403	0.584	0.433	2.12189e-32	4	Fkbp2
Trim21	1.06458e-36	0.41497	0.347	0.209	2.40254e-32	4	Trim2
Nek71	1.07411e-36	0.140877	0.893	0.723	2.42404e-32	4	Nek7
Rab391	1.09937e-36	0.432602	0.391	0.251	2.48107e-32	4	Rab39
Lyl1	1.26399e-36	0.636687	0.426	0.303	2.85258e-32	4	Lyl1
Evi51	1.47477e-36	0.288434	0.535	0.394	3.32825e-32	4	Evi5
Sipa1l1	1.63895e-36	0.145771	0.679	0.521	3.69879e-32	4	Sipa1l1
Rdx	1.97097e-36	0.429286	0.552	0.421	4.4481e-32	4	Rdx
Cnpy3	2.07066e-36	0.477888	0.516	0.389	4.67307e-32	4	Cnpy3
Zmynd111	2.23048e-36	0.238413	0.621	0.48	5.03375e-32	4	Zmynd11
Itch1	2.37121e-36	0.171787	0.708	0.557	5.35134e-32	4	Itch
Bmpr21	2.56277e-36	0.225107	0.669	0.517	5.78365e-32	4	Bmpr2
Ppp1r18	2.65948e-36	0.485295	0.544	0.418	6.00192e-32	4	Ppp1r18
Sbf21	3.00116e-36	0.15071	0.793	0.624	6.77301e-32	4	Sbf2
Pdk11	3.16476e-36	0.518158	0.43	0.299	7.14222e-32	4	Pdk1
Csad1	3.29777e-36	0.427089	0.446	0.306	7.4424e-32	4	Csad
Grap	3.47694e-36	0.706569	0.355	0.233	7.84675e-32	4	Grap
Nmt11	3.77731e-36	0.23354	0.751	0.586	8.52464e-32	4	Nmt1
Manf	4.03709e-36	0.321712	0.672	0.502	9.11091e-32	4	Manf
Retreg11	4.45776e-36	0.107763	0.893	0.718	1.00603e-31	4	Retreg1
Adgrl21	4.46637e-36	0.451213	0.342	0.206	1.00797e-31	4	Adgrl2
Map1lc3a	4.85254e-36	0.703729	0.384	0.261	1.09512e-31	4	Map1lc3a
Gm50861	6.17065e-36	0.165736	0.589	0.427	1.39259e-31	4	Gm5086
Edem11	6.94186e-36	0.247186	0.743	0.591	1.56664e-31	4	Edem1
Basp11	7.8048e-36	0.164391	0.984	0.824	1.76139e-31	4	Basp1
Cds11	8.48026e-36	0.311621	0.549	0.404	1.91383e-31	4	Cds1
Rnf7	8.67479e-36	0.494295	0.49	0.37	1.95773e-31	4	Rnf7
Wdfy21	1.07502e-35	0.174759	0.682	0.528	2.42611e-31	4	Wdfy2
Pon2	1.15347e-35	0.40056	0.529	0.404	2.60315e-31	4	Pon2
Zfp7151	1.28482e-35	0.582828	0.296	0.174	2.89957e-31	4	Zfp715
Oxct11	1.30968e-35	0.21075	0.789	0.633	2.95568e-31	4	Oxct1
Dync1i2	1.34372e-35	0.352442	0.582	0.447	3.03251e-31	4	Dync1i2
Tpbgl	1.52459e-35	1.1083	0.227	0.12	3.4407e-31	4	Tpbgl
Rbm26	1.97746e-35	0.163383	0.771	0.616	4.46273e-31	4	Rbm26
Xiap1	2.39052e-35	0.292881	0.618	0.479	5.39493e-31	4	Xiap
Snx6	2.6806e-35	0.246383	0.731	0.571	6.04957e-31	4	Snx6
Rac1	2.68701e-35	0.286521	0.839	0.636	6.06404e-31	4	Rac1
Atp6v1c1	2.79001e-35	0.374834	0.586	0.457	6.29649e-31	4	Atp6v1c1
Tmx3	3.08213e-35	0.50996	0.455	0.333	6.95574e-31	4	Tmx3
Pex2	3.81404e-35	0.804331	0.353	0.241	8.60753e-31	4	Pex2
4632427E13Rik1	3.99917e-35	0.242774	0.534	0.385	9.02532e-31	4	4632427E13Rik
Myo18b1	4.35261e-35	0.312815	0.237	0.12	9.82298e-31	4	Myo18b
Rubcnl1	4.44065e-35	0.405667	0.422	0.292	1.00217e-30	4	Rubcnl
Tnfrsf211	4.60927e-35	0.284596	0.619	0.472	1.04022e-30	4	Tnfrsf21
Spata131	4.79382e-35	0.256673	0.621	0.474	1.08187e-30	4	Spata13
Add11	5.28299e-35	0.464726	0.428	0.305	1.19226e-30	4	Add1
Usf2	5.37455e-35	0.362967	0.538	0.412	1.21293e-30	4	Usf2
Stx7	6.32586e-35	0.294564	0.721	0.563	1.42762e-30	4	Stx7
Gmpr	6.40751e-35	0.744936	0.292	0.173	1.44605e-30	4	Gmpr
Nck11	6.73838e-35	0.490711	0.438	0.312	1.52072e-30	4	Nck1
Hps41	6.93938e-35	0.221485	0.658	0.514	1.56608e-30	4	Hps4
Selenok	7.06825e-35	0.280196	0.782	0.576	1.59516e-30	4	Selenok
Ccdc12	8.05391e-35	0.316623	0.651	0.502	1.81761e-30	4	Ccdc12
Akap8l1	8.15081e-35	0.173976	0.694	0.546	1.83948e-30	4	Akap8l
Clcn31	8.34379e-35	0.427621	0.464	0.336	1.88303e-30	4	Clcn3
Tmed10	9.08656e-35	0.29059	0.815	0.606	2.05065e-30	4	Tmed10
Tmem106b	1.13666e-34	1.03059	0.297	0.188	2.56522e-30	4	Tmem106b
Ddost	1.15421e-34	0.386861	0.569	0.432	2.60482e-30	4	Ddost
Fer1	1.18298e-34	0.120027	0.559	0.404	2.66974e-30	4	Fer
Nars	1.36048e-34	0.263511	0.656	0.51	3.07034e-30	4	Nars
Zkscan3	1.48848e-34	0.571842	0.44	0.322	3.3592e-30	4	Zkscan3
Fry1	1.59286e-34	0.244794	0.532	0.377	3.59476e-30	4	Fry
Tk21	1.80005e-34	0.394779	0.41	0.277	4.06236e-30	4	Tk2
Cep681	2.043e-34	0.148332	0.525	0.376	4.61064e-30	4	Cep68
Senp61	2.08661e-34	0.208334	0.66	0.517	4.70906e-30	4	Senp6
Tiprl	2.24268e-34	0.65972	0.402	0.289	5.06127e-30	4	Tiprl
Pcbp1	2.62155e-34	0.401195	0.615	0.47	5.91632e-30	4	Pcbp1
E230029C05Rik1	2.71685e-34	0.191868	0.878	0.715	6.13139e-30	4	E230029C05Rik
Lrp1	2.7716e-34	0.158215	0.872	0.703	6.25495e-30	4	Lrp1
Slc46a1	2.98076e-34	0.818885	0.257	0.146	6.72699e-30	4	Slc46a1
Dnajc71	3.65863e-34	0.223874	0.667	0.527	8.2568e-30	4	Dnajc7
Zfp36l1	4.51937e-34	0.308932	0.876	0.67	1.01993e-29	4	Zfp36l1
Ppm1l1	4.70675e-34	0.232927	0.434	0.281	1.06222e-29	4	Ppm1l
Tacc11	5.50737e-34	0.121113	0.91	0.739	1.2429e-29	4	Tacc1
Vwa5a	5.57153e-34	0.471181	0.454	0.335	1.25738e-29	4	Vwa5a
Oxr1	5.65307e-34	0.160442	0.72	0.573	1.27579e-29	4	Oxr1
Gm37876	5.78165e-34	1.64145	0.122	0.045	1.3048e-29	4	Gm37876
Mindy21	6.80504e-34	0.308709	0.562	0.432	1.53576e-29	4	Mindy2
Rab3gap11	7.00775e-34	0.247715	0.526	0.393	1.58151e-29	4	Rab3gap1
Ndfip2	7.31885e-34	0.343844	0.52	0.396	1.65172e-29	4	Ndfip2
Eng1	7.65511e-34	0.491385	0.417	0.292	1.7276e-29	4	Eng
Rpl21	9.88586e-34	0.130387	0.977	0.74	2.23104e-29	4	Rpl21
Lag3	1.45668e-33	0.202873	0.759	0.58	3.28743e-29	4	Lag3
Matk1	1.61827e-33	0.645606	0.287	0.172	3.65212e-29	4	Matk
Pura	2.11432e-33	0.259403	0.635	0.503	4.77159e-29	4	Pura
Tspan181	2.13198e-33	0.530172	0.261	0.143	4.81146e-29	4	Tspan18
Grcc10	2.39076e-33	0.297512	0.65	0.495	5.39546e-29	4	Grcc10
Vav11	2.49197e-33	0.18476	0.802	0.642	5.62389e-29	4	Vav1
Mkln1	2.86434e-33	0.15491	0.793	0.634	6.46425e-29	4	Mkln1
Lims11	3.54337e-33	0.1262	0.889	0.73	7.99668e-29	4	Lims1
Armc3	3.57355e-33	1.38981	0.131	0.051	8.06479e-29	4	Armc3
Plxdc11	3.77539e-33	0.212847	0.552	0.408	8.52029e-29	4	Plxdc1
Rpn2	4.22581e-33	0.279626	0.657	0.51	9.53681e-29	4	Rpn2
Syngr2	4.25506e-33	0.273168	0.649	0.5	9.60281e-29	4	Syngr2
Txndc15	4.47017e-33	0.52119	0.429	0.316	1.00883e-28	4	Txndc15
Tmed5	4.48601e-33	0.300426	0.694	0.532	1.0124e-28	4	Tmed5
Itpr21	4.68359e-33	0.11746	0.867	0.722	1.05699e-28	4	Itpr2
Ggt51	4.9346e-33	0.691776	0.256	0.145	1.11364e-28	4	Ggt5
Tpst21	4.98664e-33	0.178744	0.738	0.584	1.12538e-28	4	Tpst2
Smo1	5.35797e-33	0.35484	0.366	0.236	1.20919e-28	4	Smo
Nfic	5.60118e-33	0.280087	0.582	0.447	1.26407e-28	4	Nfic
Gm5420	6.08762e-33	2.38685	0.058	0.011	1.37385e-28	4	Gm5420
Slc25a11	6.73119e-33	0.521173	0.464	0.351	1.51909e-28	4	Slc25a11
Fbxl201	6.80649e-33	0.229203	0.559	0.426	1.53609e-28	4	Fbxl20
Tex261	7.1101e-33	0.573553	0.475	0.368	1.60461e-28	4	Tex261
Cap1	8.03772e-33	0.204677	0.797	0.635	1.81395e-28	4	Cap1
A830008E24Rik1	8.61424e-33	0.264438	0.554	0.399	1.94406e-28	4	A830008E24Rik
Kpna31	1.11884e-32	0.229271	0.582	0.452	2.525e-28	4	Kpna3
Cebpzos	1.13524e-32	0.515783	0.456	0.347	2.56202e-28	4	Cebpzos
Pdlim4	1.2664e-32	0.518626	0.445	0.329	2.85801e-28	4	Pdlim4
Akna1	1.2878e-32	0.37847	0.457	0.333	2.9063e-28	4	Akna
Btk1	1.2889e-32	0.28154	0.554	0.421	2.90879e-28	4	Btk
Nek61	1.50194e-32	0.323199	0.501	0.374	3.38959e-28	4	Nek6
Rasal31	1.56555e-32	0.217974	0.527	0.393	3.53313e-28	4	Rasal3
Aamp	1.56722e-32	0.413124	0.482	0.369	3.53691e-28	4	Aamp
Helz1	1.89701e-32	0.15334	0.578	0.442	4.28116e-28	4	Helz
Mon21	2.4709e-32	0.201744	0.651	0.513	5.57632e-28	4	Mon2
Comtd1	2.5908e-32	0.875348	0.287	0.179	5.84691e-28	4	Comtd1
Irf8	2.62345e-32	0.248867	0.93	0.719	5.9206e-28	4	Irf8
Cebpg	2.65655e-32	0.347694	0.581	0.459	5.99531e-28	4	Cebpg
Usp8	2.67516e-32	0.288448	0.689	0.548	6.03729e-28	4	Usp8
Kcnip31	2.69528e-32	0.354574	0.325	0.197	6.0827e-28	4	Kcnip3
A630001G21Rik1	3.51312e-32	0.306176	0.53	0.407	7.92842e-28	4	A630001G21Rik
Man2b1	3.62849e-32	0.205064	0.943	0.768	8.18877e-28	4	Man2b1
Derl1	3.66994e-32	0.277973	0.621	0.489	8.28233e-28	4	Derl1
Mafb	5.60472e-32	0.215684	0.977	0.791	1.26487e-27	4	Mafb
Ube3a1	8.00641e-32	0.254614	0.625	0.498	1.80689e-27	4	Ube3a
Ptbp21	8.11773e-32	0.192067	0.542	0.409	1.83201e-27	4	Ptbp2
Kdm3b1	8.7604e-32	0.250864	0.596	0.459	1.97705e-27	4	Kdm3b
Fmnl11	9.03303e-32	0.358426	0.467	0.346	2.03857e-27	4	Fmnl1
Mtch1	9.58083e-32	0.28984	0.557	0.432	2.1622e-27	4	Mtch1
Bcl9l1	9.61224e-32	0.68592	0.286	0.176	2.16929e-27	4	Bcl9l
Zfp691	1.00039e-31	0.822337	0.304	0.194	2.25769e-27	4	Zfp691
Eif4a2	1.01762e-31	0.242503	0.746	0.588	2.29655e-27	4	Eif4a2
Gsk3b1	1.43486e-31	0.141078	0.788	0.62	3.23819e-27	4	Gsk3b
Ralbp1	1.54769e-31	0.400511	0.492	0.376	3.49283e-27	4	Ralbp1
Ndufa4	1.75474e-31	0.145546	0.599	0.451	3.96011e-27	4	Ndufa4
Ebf31	1.86712e-31	0.416268	0.273	0.158	4.21372e-27	4	Ebf3
Fam76b1	2.0587e-31	0.328465	0.489	0.367	4.64606e-27	4	Fam76b
Fam168a1	2.2789e-31	0.146973	0.635	0.495	5.14302e-27	4	Fam168a
Ncbp31	2.45303e-31	0.503957	0.379	0.265	5.536e-27	4	Ncbp3
Clip11	2.62738e-31	0.151708	0.76	0.609	5.92946e-27	4	Clip1
Galnt121	2.66788e-31	0.562623	0.287	0.175	6.02087e-27	4	Galnt12
Hsd17b4	2.70438e-31	0.370518	0.52	0.401	6.10324e-27	4	Hsd17b4
Cdk191	2.73522e-31	0.184413	0.681	0.533	6.17285e-27	4	Cdk19
Tut41	3.51583e-31	0.152902	0.656	0.502	7.93452e-27	4	Tut4
Cox7a2l	3.97552e-31	0.245364	0.733	0.538	8.97195e-27	4	Cox7a2l
Gm374941	4.23134e-31	0.403681	0.397	0.272	9.5493e-27	4	Gm37494
Arhgap271	6.31681e-31	0.414024	0.376	0.262	1.42558e-26	4	Arhgap27
Gmeb11	6.41546e-31	0.269563	0.461	0.336	1.44784e-26	4	Gmeb1
Magt1	7.83027e-31	0.530328	0.477	0.363	1.76713e-26	4	Magt1
Sh3glb1	7.83451e-31	0.235905	0.958	0.776	1.76809e-26	4	Sh3glb1
Akr1b10	8.30331e-31	0.527368	0.411	0.298	1.87389e-26	4	Akr1b10
Pecr	8.36441e-31	0.740971	0.263	0.157	1.88768e-26	4	Pecr
Tlr3	8.7691e-31	0.688531	0.338	0.228	1.97901e-26	4	Tlr3
Ggps1	1.07252e-30	0.543956	0.402	0.289	2.42047e-26	4	Ggps1
Dcaf81	1.33118e-30	0.318277	0.538	0.423	3.0042e-26	4	Dcaf8
Ncf1	1.5825e-30	0.213551	0.865	0.684	3.57139e-26	4	Ncf1
Slc1a31	1.72986e-30	0.115707	0.721	0.546	3.90394e-26	4	Slc1a3
Kdm2b1	1.8661e-30	0.148374	0.62	0.477	4.21142e-26	4	Kdm2b
Creb3l21	2.1257e-30	0.305186	0.369	0.247	4.79728e-26	4	Creb3l2
Dpy19l41	2.2481e-30	0.196536	0.616	0.481	5.07352e-26	4	Dpy19l4
Chsy11	2.3139e-30	0.171539	0.471	0.335	5.22201e-26	4	Chsy1
Stard3	2.33256e-30	0.27799	0.568	0.449	5.26412e-26	4	Stard3
Vdac2	2.89649e-30	0.240062	0.802	0.598	6.5368e-26	4	Vdac2
Fbxw41	3.37036e-30	0.183073	0.567	0.437	7.60623e-26	4	Fbxw4
Dennd6a1	3.89755e-30	0.46998	0.447	0.336	8.79598e-26	4	Dennd6a
Spi1	4.06506e-30	0.214396	0.948	0.747	9.17404e-26	4	Spi1
Ccdc1621	4.23297e-30	1.03413	0.124	0.05	9.55297e-26	4	Ccdc162
Sppl2a	4.50243e-30	0.258749	0.738	0.572	1.01611e-25	4	Sppl2a
Hnmt	4.8577e-30	0.981091	0.226	0.128	1.09629e-25	4	Hnmt
Stxbp51	5.97886e-30	0.115748	0.552	0.413	1.34931e-25	4	Stxbp5
Ssr4	6.70243e-30	0.138873	0.813	0.586	1.51261e-25	4	Ssr4
2002-03-01	6.83585e-30	0.47644	0.488	0.379	1.54271e-25	4	2002-03-01
Synrg1	7.73577e-30	0.348477	0.456	0.341	1.74581e-25	4	Synrg
S1pr1	7.83666e-30	1.37179	0.136	0.059	1.76858e-25	4	S1pr1
Abl11	8.00769e-30	0.124404	0.622	0.487	1.80718e-25	4	Abl1
Zbtb18	8.15424e-30	0.570972	0.356	0.248	1.84025e-25	4	Zbtb18
Slc38a91	8.18196e-30	0.269677	0.5	0.376	1.8465e-25	4	Slc38a9
Tln21	8.29107e-30	0.152258	0.526	0.383	1.87113e-25	4	Tln2
Plod3	8.3098e-30	0.346015	0.472	0.358	1.87536e-25	4	Plod3
Clasp21	9.79738e-30	0.115004	0.894	0.738	2.21107e-25	4	Clasp2
Pacsin21	1.05072e-29	0.127263	0.703	0.559	2.37127e-25	4	Pacsin2
Crebrf1	1.0828e-29	0.190192	0.588	0.45	2.44366e-25	4	Crebrf
Herpud1	1.21445e-29	0.170511	0.716	0.552	2.74078e-25	4	Herpud1
Mgat1	1.35153e-29	0.296361	0.535	0.42	3.05014e-25	4	Mgat1
Gcn11	1.46588e-29	0.352813	0.398	0.285	3.30821e-25	4	Gcn1
Oma11	1.54266e-29	0.403321	0.433	0.319	3.48147e-25	4	Oma1
G3bp2	1.56142e-29	0.325812	0.617	0.489	3.52382e-25	4	G3bp2
2510009E07Rik1	1.59978e-29	0.64899	0.316	0.205	3.61038e-25	4	2510009E07Rik
Anp32a	1.65534e-29	0.377769	0.563	0.441	3.73578e-25	4	Anp32a
Hmgn1	1.83182e-29	0.393771	0.494	0.376	4.13404e-25	4	Hmgn1
Stag21	1.83792e-29	0.137661	0.707	0.568	4.14782e-25	4	Stag2
Ago11	1.87055e-29	0.460746	0.346	0.233	4.22146e-25	4	Ago1
Bcl91	2.1449e-29	0.308712	0.436	0.309	4.8406e-25	4	Bcl9
Prkab1	2.35882e-29	0.769422	0.291	0.188	5.32338e-25	4	Prkab1
Smap1	2.48876e-29	0.357935	0.536	0.427	5.61664e-25	4	Smap1
Lamtor1	2.67255e-29	0.302006	0.599	0.462	6.03142e-25	4	Lamtor1
Il10rb	2.79074e-29	0.311149	0.634	0.499	6.29815e-25	4	Il10rb
Larp4b1	2.85316e-29	0.163289	0.712	0.564	6.43901e-25	4	Larp4b
Supt201	3.09812e-29	0.34569	0.436	0.326	6.99183e-25	4	Supt20
Fyco11	3.21957e-29	0.338608	0.44	0.323	7.26593e-25	4	Fyco1
Thap31	3.50913e-29	0.495837	0.385	0.274	7.9194e-25	4	Thap3
Rsrp1	3.52222e-29	0.198928	0.875	0.69	7.94895e-25	4	Rsrp1
Klhl71	3.52332e-29	0.242402	0.487	0.359	7.95143e-25	4	Klhl7
Hook31	4.39253e-29	0.172846	0.635	0.509	9.91306e-25	4	Hook3
Tm6sf11	5.01118e-29	0.205778	0.689	0.527	1.13092e-24	4	Tm6sf1
Scmh11	5.42539e-29	0.200749	0.558	0.425	1.2244e-24	4	Scmh1
Tprgl	5.59502e-29	0.576502	0.387	0.288	1.26268e-24	4	Tprgl
Xrcc51	7.01511e-29	0.606756	0.192	0.1	1.58317e-24	4	Xrcc5
Trp53cor11	8.46353e-29	0.573606	0.276	0.168	1.91005e-24	4	Trp53cor1
B4gat1	8.99105e-29	1.01191	0.225	0.131	2.0291e-24	4	B4gat1
Rasa11	1.1192e-28	0.190205	0.567	0.442	2.52581e-24	4	Rasa1
Rnf144b1	1.23768e-28	0.689077	0.226	0.128	2.79319e-24	4	Rnf144b
Tmem641	1.34395e-28	0.485229	0.321	0.21	3.03302e-24	4	Tmem64
Tom1l11	1.51029e-28	0.857367	0.167	0.082	3.40843e-24	4	Tom1l1
Gm476641	1.60345e-28	0.199084	0.435	0.311	3.61867e-24	4	Gm47664
Os9	1.66726e-28	0.25792	0.648	0.509	3.76267e-24	4	Os9
Hmox2	1.72467e-28	0.210666	0.634	0.503	3.89223e-24	4	Hmox2
Bcap31	1.82597e-28	0.289602	0.599	0.484	4.12086e-24	4	Bcap31
Ogt1	1.84756e-28	0.162292	0.629	0.499	4.16958e-24	4	Ogt
9930111J21Rik2	1.86711e-28	0.215743	0.682	0.547	4.21369e-24	4	9930111J21Rik2
Rtn41	1.88292e-28	0.139558	0.916	0.74	4.24937e-24	4	Rtn4
Apc	1.90959e-28	0.1027	0.756	0.609	4.30957e-24	4	Apc
Lcor1	1.97028e-28	0.147508	0.659	0.521	4.44654e-24	4	Lcor
Tppp	2.06695e-28	0.915518	0.184	0.095	4.6647e-24	4	Tppp
Elk31	2.07463e-28	0.169127	0.612	0.485	4.68203e-24	4	Elk3
Casd11	2.11027e-28	0.328819	0.417	0.302	4.76246e-24	4	Casd1
Gngt2	2.17398e-28	0.228496	0.666	0.492	4.90625e-24	4	Gngt2
Ptafr	2.47564e-28	0.32533	0.503	0.378	5.58703e-24	4	Ptafr
Fam45a	2.75368e-28	0.607943	0.323	0.219	6.2145e-24	4	Fam45a
Itgb31	2.82443e-28	0.392464	0.225	0.124	6.37417e-24	4	Itgb3
Etv11	2.91995e-28	0.425974	0.315	0.202	6.58973e-24	4	Etv1
Asap31	3.91668e-28	0.17971	0.293	0.179	8.83915e-24	4	Asap3
Fam114a2	4.0164e-28	0.457301	0.437	0.329	9.06421e-24	4	Fam114a2
Tmed3	4.18568e-28	0.32666	0.527	0.409	9.44625e-24	4	Tmed3
Leprot	4.29971e-28	0.372965	0.512	0.407	9.70359e-24	4	Leprot
Strada1	4.31493e-28	0.319248	0.467	0.349	9.73794e-24	4	Strada
Snrnp701	4.34662e-28	0.111415	0.868	0.717	9.80944e-24	4	Snrnp70
Trip111	4.41122e-28	0.247753	0.589	0.471	9.95525e-24	4	Trip11
Limd2	4.61003e-28	0.238873	0.69	0.535	1.04039e-23	4	Limd2
Pfdn5	6.62388e-28	0.119521	0.834	0.601	1.49488e-23	4	Pfdn5
Rsbn1l1	6.87663e-28	0.201735	0.649	0.518	1.55192e-23	4	Rsbn1l
Il13ra1	6.90203e-28	0.434128	0.472	0.362	1.55765e-23	4	Il13ra1
Sdha	7.32417e-28	0.403236	0.467	0.367	1.65292e-23	4	Sdha
Heatr5a1	7.3647e-28	0.102001	0.715	0.568	1.66206e-23	4	Heatr5a
Zfp7401	7.5827e-28	0.454781	0.381	0.277	1.71126e-23	4	Zfp740
Spint1	7.81859e-28	0.297785	0.527	0.402	1.7645e-23	4	Spint1
Ccl9	8.40287e-28	0.592884	0.336	0.226	1.89636e-23	4	Ccl9
Calr	8.94961e-28	0.213192	0.932	0.697	2.01975e-23	4	Calr
Gabbr11	9.39026e-28	0.24978	0.325	0.205	2.11919e-23	4	Gabbr1
Tnfrsf11a1	9.76609e-28	0.239893	0.537	0.412	2.20401e-23	4	Tnfrsf11a
Rock21	1.01774e-27	0.101471	0.876	0.724	2.29683e-23	4	Rock2
Ppfia4	1.08014e-27	0.227139	0.699	0.543	2.43767e-23	4	Ppfia4
Dnm2	1.45775e-27	0.104391	0.823	0.673	3.28986e-23	4	Dnm2
Gmpr2	1.56785e-27	0.707596	0.319	0.22	3.53831e-23	4	Gmpr2
Dnajc3	1.65335e-27	0.232625	0.627	0.499	3.73129e-23	4	Dnajc3
Bicral1	2.23792e-27	0.237696	0.495	0.378	5.05055e-23	4	Bicral
Fam110a	2.57289e-27	0.726984	0.286	0.186	5.8065e-23	4	Fam110a
Mxd4	3.27326e-27	0.509012	0.375	0.268	7.3871e-23	4	Mxd4
Emc3	3.33316e-27	0.447825	0.445	0.344	7.52228e-23	4	Emc3
Emc7	3.68467e-27	0.541024	0.454	0.357	8.31557e-23	4	Emc7
Dnajb11	3.74715e-27	0.397163	0.499	0.385	8.45656e-23	4	Dnajb11
Tgs1	3.8787e-27	0.24079	0.612	0.48	8.75345e-23	4	Tgs1
Exoc51	3.94474e-27	0.236382	0.55	0.433	8.90248e-23	4	Exoc5
Pja2	4.00739e-27	0.516755	0.386	0.284	9.04387e-23	4	Pja2
Adam151	4.1837e-27	0.163286	0.547	0.438	9.44178e-23	4	Adam15
Lpin11	4.54464e-27	0.576232	0.272	0.17	1.02564e-22	4	Lpin1
Rhot11	5.12605e-27	0.406359	0.407	0.304	1.15685e-22	4	Rhot1
Zfp6441	5.13871e-27	0.138751	0.588	0.468	1.1597e-22	4	Zfp644
Coro1a	5.68283e-27	0.206557	0.894	0.683	1.2825e-22	4	Coro1a
Liph1	6.57388e-27	0.498446	0.341	0.229	1.48359e-22	4	Liph
Taz	6.85384e-27	0.539477	0.383	0.282	1.54678e-22	4	Taz
Slc39a10	7.14725e-27	0.63086	0.301	0.198	1.61299e-22	4	Slc39a10
Nagpa	8.12859e-27	0.469621	0.395	0.296	1.83446e-22	4	Nagpa
Lrch4	8.38615e-27	0.57264	0.422	0.327	1.89259e-22	4	Lrch4
Mapk3	9.43725e-27	0.499498	0.452	0.361	2.1298e-22	4	Mapk3
Lpar6	1.00652e-26	0.451864	0.415	0.307	2.27152e-22	4	Lpar6
Vps181	1.09424e-26	0.309159	0.455	0.348	2.46947e-22	4	Vps18
Slc50a1	1.13019e-26	0.603413	0.402	0.31	2.55062e-22	4	Slc50a1
Zfp1571	1.13163e-26	0.572473	0.234	0.138	2.55387e-22	4	Zfp157
Pnrc1	1.17953e-26	0.226387	0.88	0.68	2.66196e-22	4	Pnrc1
Tmem234	1.19428e-26	0.314745	0.593	0.474	2.69525e-22	4	Tmem234
Afap1l11	1.21723e-26	0.435846	0.251	0.149	2.74704e-22	4	Afap1l1
Ubac21	1.29931e-26	0.162755	0.619	0.498	2.93228e-22	4	Ubac2
Wbp2	1.46424e-26	0.409686	0.442	0.343	3.30451e-22	4	Wbp2
Atp6ap1	1.55499e-26	0.351853	0.555	0.447	3.50931e-22	4	Atp6ap1
Khk	1.78731e-26	0.649271	0.347	0.252	4.03361e-22	4	Khk
Pdia4	1.93714e-26	0.492458	0.441	0.337	4.37173e-22	4	Pdia4
Zfx1	2.28872e-26	0.186561	0.6	0.474	5.16518e-22	4	Zfx
Pigk	2.32417e-26	0.467302	0.426	0.327	5.24518e-22	4	Pigk
Plpp11	2.59061e-26	0.449489	0.326	0.217	5.84648e-22	4	Plpp1
Fgf13	2.75515e-26	0.210761	0.533	0.388	6.21781e-22	4	Fgf13
Padi21	2.88098e-26	0.433012	0.298	0.192	6.50179e-22	4	Padi2
Gm32641	2.92349e-26	0.714168	0.123	0.052	6.59773e-22	4	Gm3264
Trmt10a	3.15153e-26	0.733463	0.229	0.136	7.11237e-22	4	Trmt10a
Pum21	3.35447e-26	0.101842	0.725	0.591	7.57037e-22	4	Pum2
Mcfd2	3.7227e-26	0.440006	0.428	0.332	8.40139e-22	4	Mcfd2
Tagap	3.77498e-26	0.388047	0.479	0.363	8.51938e-22	4	Tagap
Tmem33	4.56814e-26	0.609444	0.412	0.324	1.03094e-21	4	Tmem33
Mcrip1	4.95184e-26	0.484604	0.445	0.35	1.11753e-21	4	Mcrip1
Fkbp151	5.1424e-26	0.150846	0.606	0.491	1.16054e-21	4	Fkbp15
Spg20	5.16963e-26	0.829201	0.259	0.166	1.16668e-21	4	Spg20
Adprh	5.66152e-26	0.575689	0.398	0.305	1.27769e-21	4	Adprh
Ankrd101	5.82839e-26	0.314043	0.394	0.286	1.31535e-21	4	Ankrd10
Arpc4	6.30689e-26	0.206136	0.771	0.593	1.42334e-21	4	Arpc4
Zmym41	6.82494e-26	0.172347	0.551	0.431	1.54025e-21	4	Zmym4
Galnt13	7.74815e-26	0.179937	0.618	0.49	1.7486e-21	4	Galnt1
Zfp36	8.3065e-26	0.26293	0.924	0.789	1.87461e-21	4	Zfp36
Zfp1481	9.02184e-26	0.141844	0.702	0.566	2.03605e-21	4	Zfp148
Agpat3	9.47874e-26	0.307389	0.443	0.336	2.13916e-21	4	Agpat3
Glis31	1.05124e-25	0.29633	0.255	0.151	2.37243e-21	4	Glis3
Tmem441	1.05593e-25	0.616776	0.153	0.073	2.38303e-21	4	Tmem44
Setdb11	1.07006e-25	0.384516	0.393	0.288	2.41492e-21	4	Setdb1
Btg2	1.09579e-25	0.246983	0.944	0.784	2.47298e-21	4	Btg2
Casp81	1.16982e-25	0.117686	0.685	0.548	2.64006e-21	4	Casp8
Cmya51	1.17214e-25	0.644332	0.186	0.098	2.64529e-21	4	Cmya5
Zdhhc201	1.36611e-25	0.102306	0.679	0.546	3.08303e-21	4	Zdhhc20
Gnai2	1.39052e-25	0.209984	0.959	0.752	3.13812e-21	4	Gnai2
Cdk61	1.41999e-25	0.119651	0.576	0.443	3.20463e-21	4	Cdk6
Il18	1.74204e-25	0.378476	0.446	0.34	3.93144e-21	4	Il18
Mpeg1	1.84364e-25	0.177845	0.929	0.712	4.16073e-21	4	Mpeg1
Cbx1	1.86976e-25	0.47723	0.448	0.353	4.21967e-21	4	Cbx1
Clec4a2	2.22832e-25	0.343274	0.437	0.322	5.02886e-21	4	Clec4a2
Ggta11	2.26901e-25	0.23796	0.476	0.364	5.1207e-21	4	Ggta1
Tbc1d9b1	2.28959e-25	0.117484	0.502	0.389	5.16715e-21	4	Tbc1d9b
Tm2d2	2.33248e-25	0.510626	0.433	0.342	5.26394e-21	4	Tm2d2
Zfp770	2.36638e-25	0.927988	0.196	0.111	5.34044e-21	4	Zfp770
Slc25a371	2.37297e-25	0.484302	0.319	0.219	5.35532e-21	4	Slc25a37
Park7	2.41938e-25	0.228084	0.567	0.443	5.46005e-21	4	Park7
Eef1d	2.51146e-25	0.179296	0.662	0.512	5.66785e-21	4	Eef1d
Mras1	2.54434e-25	0.665442	0.205	0.116	5.74208e-21	4	Mras
Npc11	2.64859e-25	0.249261	0.471	0.364	5.97734e-21	4	Npc1
Epn21	3.04799e-25	0.321947	0.231	0.134	6.87871e-21	4	Epn2
Zbtb38	3.10472e-25	0.511307	0.344	0.244	7.00673e-21	4	Zbtb38
Ttc31	3.64237e-25	0.321789	0.419	0.31	8.22009e-21	4	Ttc3
Gm48614	3.65009e-25	1.09785	0.097	0.037	8.23753e-21	4	Gm48614
Cebpd	3.9506e-25	0.342846	0.475	0.355	8.9157e-21	4	Cebpd
Mdh1	4.10805e-25	0.334889	0.48	0.376	9.27104e-21	4	Mdh1
D7Ertd443e1	4.11991e-25	0.50188	0.154	0.074	9.29782e-21	4	D7Ertd443e
Narf1	4.21863e-25	0.361383	0.396	0.29	9.52061e-21	4	Narf
Mtr1	4.34796e-25	0.22033	0.445	0.334	9.81249e-21	4	Mtr
Rmdn11	4.64802e-25	0.343171	0.425	0.316	1.04897e-20	4	Rmdn1
Fam167b	4.85467e-25	0.703049	0.286	0.189	1.0956e-20	4	Fam167b
Polr2e	5.05108e-25	0.513976	0.41	0.32	1.13993e-20	4	Polr2e
Fuca1	5.63615e-25	0.210464	0.583	0.466	1.27197e-20	4	Fuca1
Ociad1	6.12068e-25	0.512588	0.432	0.345	1.38131e-20	4	Ociad1
Spred11	6.23413e-25	0.216163	0.513	0.398	1.40692e-20	4	Spred1
Tmem1751	6.73698e-25	0.627784	0.281	0.186	1.5204e-20	4	Tmem175
Ptpre1	6.95715e-25	0.136614	0.711	0.564	1.57009e-20	4	Ptpre
Cnot8	7.43547e-25	0.630896	0.381	0.292	1.67804e-20	4	Cnot8
Rgmb	7.81193e-25	0.498515	0.392	0.294	1.763e-20	4	Rgmb
Bicd2	8.54644e-25	0.468853	0.388	0.292	1.92876e-20	4	Bicd2
Kmt5b1	8.89814e-25	0.147117	0.515	0.398	2.00813e-20	4	Kmt5b
Fbxl3	9.50819e-25	0.496315	0.357	0.264	2.14581e-20	4	Fbxl3
Adam171	9.6307e-25	0.15053	0.694	0.551	2.17346e-20	4	Adam17
Gm303291	1.02662e-24	0.616394	0.137	0.063	2.31687e-20	4	Gm30329
Csnk2a1	1.04622e-24	0.282319	0.525	0.42	2.3611e-20	4	Csnk2a1
Rgs19	1.06838e-24	0.610185	0.376	0.288	2.41112e-20	4	Rgs19
Cuta	1.13134e-24	0.404221	0.449	0.358	2.55321e-20	4	Cuta
Agps	1.13671e-24	0.101329	0.75	0.612	2.56533e-20	4	Agps
Slc35c2	1.16074e-24	0.386007	0.402	0.307	2.61955e-20	4	Slc35c2
Col15a11	1.24459e-24	0.438793	0.256	0.159	2.8088e-20	4	Col15a1
Hbp1	1.27462e-24	0.329048	0.48	0.375	2.87656e-20	4	Hbp1
Gm10138	1.33195e-24	0.644267	0.268	0.17	3.00594e-20	4	Gm10138
Rb1cc11	1.52899e-24	0.198324	0.55	0.44	3.45062e-20	4	Rb1cc1
Ifngr2	1.91121e-24	0.202724	0.765	0.603	4.31321e-20	4	Ifngr2
Tmc71	2.12791e-24	0.393633	0.245	0.148	4.80227e-20	4	Tmc7
Ywhab	2.15278e-24	0.255028	0.622	0.485	4.8584e-20	4	Ywhab
Zfp8711	2.63775e-24	0.358976	0.409	0.309	5.95288e-20	4	Zfp871
Pcmtd11	2.86694e-24	0.157833	0.561	0.446	6.47012e-20	4	Pcmtd1
Sar1b	3.15622e-24	0.416241	0.458	0.363	7.12296e-20	4	Sar1b
Yes11	3.2196e-24	0.252704	0.332	0.22	7.26599e-20	4	Yes1
Cldnd1	3.79236e-24	0.61486	0.395	0.307	8.55859e-20	4	Cldnd1
Dctn2	3.81938e-24	0.382006	0.467	0.375	8.61958e-20	4	Dctn2
Cyp4f131	3.8209e-24	0.490195	0.354	0.255	8.623e-20	4	Cyp4f13
Slc25a45	3.83902e-24	0.56532	0.349	0.256	8.66391e-20	4	Slc25a45
Eif1b	4.01611e-24	0.430298	0.466	0.377	9.06357e-20	4	Eif1b
Myo1d1	4.32856e-24	0.500245	0.149	0.072	9.76869e-20	4	Myo1d
Cfap741	4.53736e-24	0.142839	0.47	0.341	1.02399e-19	4	Cfap74
Rgl21	4.84247e-24	0.236689	0.418	0.317	1.09285e-19	4	Rgl2
Gm33699	4.93308e-24	1.13154	0.135	0.065	1.1133e-19	4	Gm33699
Map2k61	6.10768e-24	0.300481	0.35	0.241	1.37838e-19	4	Map2k6
Tlr4	6.31632e-24	0.491498	0.364	0.27	1.42547e-19	4	Tlr4
Exoc3	6.53004e-24	0.337752	0.475	0.385	1.4737e-19	4	Exoc3
Morc31	6.68189e-24	0.129523	0.723	0.583	1.50797e-19	4	Morc3
Pik3r51	7.09997e-24	0.159905	0.464	0.357	1.60232e-19	4	Pik3r5
Cr1l	7.69408e-24	0.410866	0.468	0.373	1.7364e-19	4	Cr1l
Slc12a91	8.12737e-24	0.157672	0.525	0.412	1.83419e-19	4	Slc12a9
Plcg11	9.69143e-24	0.46366	0.234	0.144	2.18716e-19	4	Plcg1
Ralgps21	9.88063e-24	0.162698	0.463	0.347	2.22986e-19	4	Ralgps2
Rhog	1.01957e-23	0.245532	0.614	0.481	2.30096e-19	4	Rhog
Gm345891	1.10609e-23	0.502167	0.223	0.132	2.49623e-19	4	Gm34589
Dusp27	1.11984e-23	1.1044	0.116	0.051	2.52726e-19	4	Dusp27
Arid3a1	1.12539e-23	0.411112	0.338	0.242	2.53978e-19	4	Arid3a
Abhd17c1	1.13515e-23	0.423495	0.308	0.214	2.5618e-19	4	Abhd17c
Amfr	1.21198e-23	0.337733	0.438	0.346	2.73519e-19	4	Amfr
Usf1	1.28498e-23	0.578567	0.36	0.274	2.89994e-19	4	Usf1
Ddrgk1	1.32492e-23	0.330511	0.531	0.431	2.99008e-19	4	Ddrgk1
Ddx5	1.43552e-23	0.170897	0.995	0.893	3.23969e-19	4	Ddx5
Sqor	1.53432e-23	0.519891	0.342	0.25	3.46265e-19	4	Sqor
Mettl7a1	1.59965e-23	0.725278	0.243	0.155	3.61009e-19	4	Mettl7a1
Necap2	1.6284e-23	0.29176	0.51	0.404	3.67498e-19	4	Necap2
Pla2g4a1	1.84262e-23	0.141753	0.612	0.493	4.15842e-19	4	Pla2g4a
2007-09-01	2.08172e-23	0.167366	0.656	0.529	4.69803e-19	4	2007-09-01
Arsk	2.09849e-23	0.893761	0.24	0.154	4.73588e-19	4	Arsk
N4bp2l21	2.19005e-23	0.238787	0.546	0.45	4.9425e-19	4	N4bp2l2
Nkap	2.19618e-23	0.640476	0.306	0.218	4.95634e-19	4	Nkap
Zfand5	2.30545e-23	0.19439	0.859	0.707	5.20293e-19	4	Zfand5
4933421O10Rik	2.36511e-23	0.904219	0.243	0.156	5.33759e-19	4	4933421O10Rik
Ralb	2.49273e-23	0.230135	0.544	0.439	5.6256e-19	4	Ralb
Tef1	2.61162e-23	0.433694	0.288	0.191	5.8939e-19	4	Tef
Zfp467	2.62499e-23	0.632733	0.342	0.252	5.92407e-19	4	Zfp467
Set	2.68446e-23	0.171871	0.636	0.492	6.05828e-19	4	Set
Rab35	2.79728e-23	0.588193	0.362	0.276	6.3129e-19	4	Rab35
Ndufa9	2.83408e-23	0.506984	0.393	0.307	6.39596e-19	4	Ndufa9
Cybc1	3.24091e-23	0.610177	0.369	0.287	7.31409e-19	4	Cybc1
Arf1	3.58543e-23	0.195089	0.777	0.601	8.0916e-19	4	Arf1
Acbd3	3.69465e-23	0.21997	0.514	0.413	8.33808e-19	4	Acbd3
Tmem2451	3.74231e-23	0.266108	0.45	0.343	8.44563e-19	4	Tmem245
Arpc5l	3.75047e-23	0.503798	0.395	0.308	8.46405e-19	4	Arpc5l
Cox161	3.98737e-23	0.191559	0.588	0.484	8.99869e-19	4	Cox16
St6gal11	4.25486e-23	0.11178	0.483	0.356	9.60236e-19	4	St6gal1
Cpsf3	4.25651e-23	0.494099	0.337	0.247	9.60608e-19	4	Cpsf3
Abcg21	4.26793e-23	0.270666	0.364	0.262	9.63186e-19	4	Abcg2
Acvr2b1	4.52421e-23	0.51241	0.177	0.096	1.02102e-18	4	Acvr2b
Hsbp1	5.10801e-23	0.205184	0.507	0.405	1.15278e-18	4	Hsbp1
Psmc2	5.26705e-23	0.42245	0.42	0.332	1.18867e-18	4	Psmc2
Sypl	5.34863e-23	0.455506	0.421	0.336	1.20708e-18	4	Sypl
Pon3	5.39884e-23	0.36669	0.423	0.322	1.21841e-18	4	Pon3
Gm344551	5.86701e-23	0.282871	0.429	0.314	1.32407e-18	4	Gm34455
Kpnb1	6.28367e-23	0.313623	0.468	0.376	1.4181e-18	4	Kpnb1
Ccpg1	7.81092e-23	0.45593	0.378	0.29	1.76277e-18	4	Ccpg1
Fcgr1	7.92479e-23	0.157887	0.868	0.632	1.78847e-18	4	Fcgr1
Zmym21	8.14384e-23	0.103089	0.526	0.41	1.8379e-18	4	Zmym2
Kcnk61	8.26197e-23	0.292986	0.464	0.363	1.86456e-18	4	Kcnk6
Il1rl21	8.71616e-23	0.382571	0.291	0.193	1.96706e-18	4	Il1rl2
Ppp1ca	9.09648e-23	0.172831	0.642	0.49	2.05289e-18	4	Ppp1ca
Acox31	1.17062e-22	0.170712	0.484	0.375	2.64185e-18	4	Acox3
Ifnar2	1.23713e-22	0.170793	0.846	0.654	2.79195e-18	4	Ifnar2
Ddx171	1.24438e-22	0.132669	0.652	0.53	2.80831e-18	4	Ddx17
Ndufc2	1.25002e-22	0.156222	0.615	0.474	2.82104e-18	4	Ndufc2
Rbm51	1.33434e-22	0.109445	0.647	0.53	3.01135e-18	4	Rbm5
Ptov1	1.34509e-22	0.534147	0.324	0.234	3.0356e-18	4	Ptov1
Hmg20a1	1.3508e-22	0.244831	0.461	0.359	3.04849e-18	4	Hmg20a
Cryba4	1.45255e-22	0.276115	0.428	0.322	3.27811e-18	4	Cryba4
Tpcn11	1.63026e-22	0.24088	0.383	0.281	3.67916e-18	4	Tpcn1
Trmt112	1.71035e-22	0.310755	0.504	0.408	3.85992e-18	4	Trmt112
Ap1b11	1.77251e-22	0.167726	0.434	0.335	4.0002e-18	4	Ap1b1
Slc25a5	1.79299e-22	0.189974	0.855	0.63	4.04641e-18	4	Slc25a5
Kbtbd2	1.81874e-22	0.326261	0.413	0.319	4.10454e-18	4	Kbtbd2
Rpn1	1.90372e-22	0.301874	0.46	0.362	4.29632e-18	4	Rpn1
Yipf4	2.09062e-22	0.471669	0.376	0.291	4.71811e-18	4	Yipf4
Mafg1	2.30641e-22	0.142258	0.556	0.445	5.2051e-18	4	Mafg
Aars	2.36e-22	0.458331	0.358	0.27	5.32604e-18	4	Aars
Slc25a4	2.37134e-22	0.250174	0.549	0.441	5.35163e-18	4	Slc25a4
Tsn	2.37331e-22	0.513376	0.443	0.362	5.35608e-18	4	Tsn
Kdm5b1	2.52068e-22	0.305922	0.366	0.266	5.68866e-18	4	Kdm5b
Ier5	2.69671e-22	0.16115	0.931	0.76	6.08593e-18	4	Ier5
Rnf1671	2.70565e-22	0.255737	0.361	0.262	6.10611e-18	4	Rnf167
Galnt4	2.74233e-22	1.43995	0.118	0.055	6.1889e-18	4	Galnt4
4931406C07Rik	2.76603e-22	0.676688	0.288	0.201	6.24238e-18	4	4931406C07Rik
Adcy91	2.8204e-22	0.102717	0.373	0.261	6.36509e-18	4	Adcy9
Actr2	2.97957e-22	0.164232	0.874	0.705	6.72429e-18	4	Actr2
Ctcf	3.00581e-22	0.373332	0.482	0.388	6.78352e-18	4	Ctcf
N4bp2l11	3.0144e-22	0.321627	0.403	0.306	6.8029e-18	4	N4bp2l1
Xbp1	3.08386e-22	0.277317	0.579	0.469	6.95965e-18	4	Xbp1
Rsbn11	3.17577e-22	0.249603	0.482	0.378	7.16707e-18	4	Rsbn1
Prkar1a	3.28745e-22	0.27056	0.56	0.458	7.41912e-18	4	Prkar1a
Zfp280d1	3.317e-22	0.24002	0.462	0.359	7.4858e-18	4	Zfp280d
Dcaf12	3.43608e-22	0.394266	0.398	0.308	7.75454e-18	4	Dcaf12
Ddx18	3.88439e-22	0.581735	0.337	0.251	8.76628e-18	4	Ddx18
Gfm21	3.97726e-22	0.132935	0.39	0.283	8.97587e-18	4	Gfm2
Ssbp4	4.06244e-22	0.20273	0.507	0.409	9.16811e-18	4	Ssbp4
Map2k21	4.20583e-22	0.119223	0.627	0.505	9.49172e-18	4	Map2k2
Tmem52	4.59777e-22	1.42989	0.097	0.04	1.03762e-17	4	Tmem52
Zfp658	4.75028e-22	0.761793	0.228	0.144	1.07204e-17	4	Zfp658
Ostc	4.92107e-22	0.432067	0.426	0.341	1.11059e-17	4	Ostc
Ctnnd21	5.08318e-22	0.322567	0.159	0.082	1.14717e-17	4	Ctnnd2
Ublcp1	5.39314e-22	0.711801	0.249	0.164	1.21712e-17	4	Ublcp1
P2ry10b	6.93815e-22	0.943197	0.171	0.096	1.5658e-17	4	P2ry10b
Rpl7l1	6.94139e-22	0.371002	0.419	0.33	1.56653e-17	4	Rpl7l1
Irf5	7.31137e-22	0.110949	0.72	0.578	1.65003e-17	4	Irf5
Tceal1	7.36176e-22	1.43423	0.1	0.043	1.6614e-17	4	Tceal1
Tmf1	8.20161e-22	0.348922	0.482	0.392	1.85094e-17	4	Tmf1
Mia21	8.22495e-22	0.159672	0.668	0.551	1.85621e-17	4	Mia2
Rpl5	8.59242e-22	0.111732	0.951	0.694	1.93914e-17	4	Rpl5
D1Ertd622e	9.46792e-22	0.572214	0.328	0.245	2.13672e-17	4	D1Ertd622e
Patz11	9.7986e-22	0.612712	0.21	0.128	2.21135e-17	4	Patz1
Exog	1.05444e-21	1.07866	0.14	0.072	2.37966e-17	4	Exog
E330020D12Rik1	1.20386e-21	0.439624	0.392	0.286	2.71687e-17	4	E330020D12Rik
Ube2e3	1.22536e-21	0.354077	0.429	0.338	2.7654e-17	4	Ube2e3
Sncaip1	1.24301e-21	0.111984	0.402	0.283	2.80523e-17	4	Sncaip
Cebpa	1.33605e-21	0.220651	0.651	0.523	3.0152e-17	4	Cebpa
Emc10	1.35994e-21	0.351374	0.445	0.358	3.06912e-17	4	Emc10
Wdr111	1.46745e-21	0.548194	0.242	0.157	3.31175e-17	4	Wdr11
Sfr1	1.5176e-21	0.396094	0.485	0.393	3.42493e-17	4	Sfr1
Clec5a	1.6634e-21	0.563163	0.374	0.29	3.75397e-17	4	Clec5a
Dmtf11	1.76973e-21	0.172241	0.471	0.37	3.99392e-17	4	Dmtf1
Tial11	1.77524e-21	0.206771	0.472	0.38	4.00636e-17	4	Tial1
Cmklr1	1.87134e-21	0.291259	0.42	0.325	4.22324e-17	4	Cmklr1
Rap1a1	2.12013e-21	0.11531	0.888	0.71	4.78471e-17	4	Rap1a
Sf3b2	2.16673e-21	0.223599	0.659	0.528	4.88987e-17	4	Sf3b2
Gimap1	2.19998e-21	1.01063	0.13	0.065	4.96491e-17	4	Gimap1
Sall31	2.79321e-21	0.102392	0.486	0.364	6.30372e-17	4	Sall3
Ptpa1	2.84396e-21	0.218215	0.438	0.345	6.41825e-17	4	Ptpa
Slf21	2.88721e-21	0.174857	0.468	0.367	6.51585e-17	4	Slf2
Cab391	3.0559e-21	0.13438	0.557	0.457	6.89655e-17	4	Cab39
Mgat4b1	3.96104e-21	0.361924	0.356	0.267	8.93928e-17	4	Mgat4b
Eif4g2	4.22469e-21	0.130077	0.847	0.68	9.53427e-17	4	Eif4g2
Mydgf	4.25917e-21	0.361866	0.445	0.36	9.6121e-17	4	Mydgf
Bckdha	4.55688e-21	0.487002	0.335	0.25	1.0284e-16	4	Bckdha
Ddx39b	4.62452e-21	0.200141	0.579	0.484	1.04366e-16	4	Ddx39b
Senp71	4.70402e-21	0.29358	0.426	0.334	1.0616e-16	4	Senp7
Ccdc152	4.77461e-21	0.660509	0.277	0.189	1.07753e-16	4	Ccdc152
Map4k51	4.94904e-21	0.206724	0.39	0.29	1.1169e-16	4	Map4k5
Wasl1	5.17791e-21	0.353166	0.433	0.344	1.16855e-16	4	Wasl
Lpxn1	5.20801e-21	0.252038	0.5	0.407	1.17534e-16	4	Lpxn
St3gal21	5.71756e-21	0.210849	0.324	0.228	1.29034e-16	4	St3gal2
Ufl1	6.14901e-21	0.413863	0.4	0.315	1.38771e-16	4	Ufl1
2610035D17Rik1	6.18754e-21	0.210628	0.281	0.183	1.3964e-16	4	2610035D17Rik
Ubc	6.38763e-21	0.211768	0.979	0.873	1.44156e-16	4	Ubc
Idh3g	6.69069e-21	0.498393	0.395	0.314	1.50995e-16	4	Idh3g
Plgrkt1	7.09699e-21	0.103296	0.624	0.516	1.60165e-16	4	Plgrkt
Gnpda2	7.15014e-21	1.02664	0.186	0.112	1.61364e-16	4	Gnpda2
Slc37a21	7.21135e-21	0.17354	0.468	0.363	1.62746e-16	4	Slc37a2
Rac3	7.41187e-21	1.17127	0.097	0.042	1.67271e-16	4	Rac3
Hmbox11	7.45975e-21	0.115115	0.493	0.391	1.68352e-16	4	Hmbox1
Lgals81	7.55384e-21	0.297363	0.443	0.354	1.70475e-16	4	Lgals8
Hs6st11	8.15399e-21	0.124058	0.368	0.271	1.84019e-16	4	Hs6st1
Tmem14c	8.6339e-21	0.214938	0.588	0.452	1.9485e-16	4	Tmem14c
Klf71	8.77753e-21	0.138946	0.503	0.393	1.98091e-16	4	Klf7
Ddx3x1	9.2516e-21	0.112512	0.794	0.646	2.0879e-16	4	Ddx3x
1600022D10Rik1	9.39475e-21	0.800525	0.136	0.069	2.12021e-16	4	1600022D10Rik
Ehmt11	9.69545e-21	0.154333	0.493	0.398	2.18807e-16	4	Ehmt1
Morf4l1	1.26154e-20	0.157697	0.914	0.72	2.84704e-16	4	Morf4l1
Trim331	1.28632e-20	0.257081	0.424	0.333	2.90297e-16	4	Trim33
Zfp1431	1.32086e-20	0.721846	0.224	0.145	2.98091e-16	4	Zfp143
Pcmtd2	1.4426e-20	0.589909	0.246	0.163	3.25565e-16	4	Pcmtd2
Gm34280	1.51824e-20	0.215055	0.138	0.069	3.42637e-16	4	Gm34280
Usp221	1.60827e-20	0.430054	0.322	0.235	3.62954e-16	4	Usp22
Oard1	1.69245e-20	0.654535	0.284	0.204	3.81952e-16	4	Oard1
Rab18	2.05149e-20	0.399023	0.407	0.323	4.62979e-16	4	Rab18
Dhrs7b	2.06167e-20	0.404039	0.305	0.221	4.65278e-16	4	Dhrs7b
Nucb1	2.15602e-20	0.252033	0.509	0.415	4.8657e-16	4	Nucb1
Il10ra1	2.38804e-20	0.123722	0.91	0.734	5.38933e-16	4	Il10ra
Phip1	2.51024e-20	0.117979	0.648	0.542	5.66511e-16	4	Phip
Lactb21	2.75487e-20	0.31607	0.367	0.278	6.2172e-16	4	Lactb2
Ssb	2.82252e-20	0.187898	0.651	0.529	6.36987e-16	4	Ssb
Abcd31	2.83872e-20	0.499318	0.288	0.203	6.40642e-16	4	Abcd3
Tmed2	3.05924e-20	0.184069	0.643	0.523	6.90409e-16	4	Tmed2
Arhgap30	3.09786e-20	0.157533	0.624	0.505	6.99125e-16	4	Arhgap30
Sec11a	3.22976e-20	0.385183	0.461	0.373	7.28892e-16	4	Sec11a
Cd82	3.37973e-20	0.164079	0.487	0.389	7.62737e-16	4	Cd82
Paip2	3.50366e-20	0.13831	0.599	0.495	7.90706e-16	4	Paip2
Rab40c1	3.53445e-20	0.19851	0.393	0.296	7.97654e-16	4	Rab40c
Siah1a1	3.66091e-20	0.421243	0.315	0.228	8.26194e-16	4	Siah1a
Erlec1	3.66183e-20	0.585752	0.367	0.294	8.26402e-16	4	Erlec1
Mrpl52	3.75536e-20	0.163055	0.597	0.469	8.4751e-16	4	Mrpl52
Cep85l1	3.82519e-20	0.106781	0.469	0.362	8.63268e-16	4	Cep85l
Scn1b	4.27051e-20	0.248983	0.414	0.316	9.6377e-16	4	Scn1b
B3galt51	4.41838e-20	0.696753	0.188	0.112	9.97141e-16	4	B3galt5
Slc23a21	4.82033e-20	0.147685	0.508	0.409	1.08785e-15	4	Slc23a2
9930021J03Rik1	5.09464e-20	0.167115	0.55	0.445	1.14976e-15	4	9930021J03Rik
Trpc4ap1	5.27083e-20	0.125088	0.595	0.492	1.18952e-15	4	Trpc4ap
Trim81	5.27773e-20	0.168281	0.525	0.428	1.19108e-15	4	Trim8
Rala	5.58709e-20	0.214565	0.495	0.408	1.26089e-15	4	Rala
Ostf1	5.60341e-20	0.1151	0.695	0.547	1.26458e-15	4	Ostf1
Ppp4r3b1	5.85664e-20	0.234787	0.517	0.424	1.32173e-15	4	Ppp4r3b
Vrk1	6.57999e-20	0.221133	0.437	0.344	1.48497e-15	4	Vrk1
Gm438211	7.04867e-20	0.680949	0.142	0.074	1.59074e-15	4	Gm43821
Rhoa	8.48018e-20	0.144099	0.925	0.718	1.91381e-15	4	Rhoa
Zfp839	8.61817e-20	0.769897	0.198	0.122	1.94495e-15	4	Zfp839
Cnot6l1	8.77171e-20	0.126028	0.571	0.465	1.9796e-15	4	Cnot6l
Cib1	1.02288e-19	0.610612	0.316	0.236	2.30843e-15	4	Cib1
Mob1a	1.10079e-19	0.18757	0.554	0.455	2.48427e-15	4	Mob1a
Vps4b	1.16141e-19	0.18104	0.519	0.428	2.62107e-15	4	Vps4b
Rabl61	1.19667e-19	0.224144	0.452	0.366	2.70064e-15	4	Rabl6
Cnrip1	1.22056e-19	0.711875	0.158	0.087	2.75456e-15	4	Cnrip1
Vcp	1.22161e-19	0.111192	0.685	0.548	2.75693e-15	4	Vcp
Vps28	1.38911e-19	0.316091	0.47	0.389	3.13495e-15	4	Vps28
Pbrm11	1.45866e-19	0.141561	0.616	0.509	3.2919e-15	4	Pbrm1
Ech1	1.50937e-19	0.459455	0.381	0.306	3.40635e-15	4	Ech1
Scamp11	1.56335e-19	0.176695	0.442	0.35	3.52817e-15	4	Scamp1
Fam168b1	1.60913e-19	0.125537	0.539	0.447	3.63149e-15	4	Fam168b
Znrf21	1.71704e-19	0.119028	0.554	0.459	3.87502e-15	4	Znrf2
Dcakd1	1.78225e-19	0.115387	0.506	0.405	4.02219e-15	4	Dcakd
Purb	1.92681e-19	0.320285	0.438	0.354	4.34843e-15	4	Purb
Was	2.0903e-19	0.448818	0.402	0.324	4.71738e-15	4	Was
Plod11	2.12159e-19	0.117346	0.507	0.408	4.78802e-15	4	Plod1
Ss181	2.27766e-19	0.128623	0.516	0.42	5.14022e-15	4	Ss18
Rsu11	2.33888e-19	0.18624	0.548	0.45	5.27838e-15	4	Rsu1
Hnrnpr	2.40839e-19	0.315812	0.423	0.341	5.43525e-15	4	Hnrnpr
Gm31731	2.43424e-19	1.36359	0.06	0.02	5.4936e-15	4	Gm3173
Tubb2b	2.48097e-19	0.786896	0.184	0.11	5.59905e-15	4	Tubb2b
Rab1a1	2.48522e-19	0.106554	0.784	0.642	5.60864e-15	4	Rab1a
Traf51	3.1314e-19	0.159674	0.467	0.371	7.06694e-15	4	Traf5
Trit11	3.39042e-19	0.328763	0.33	0.242	7.65149e-15	4	Trit1
Tnfrsf1a	3.60204e-19	0.203849	0.526	0.433	8.12908e-15	4	Tnfrsf1a
Asb10	3.62551e-19	1.47822	0.08	0.032	8.18206e-15	4	Asb10
Serbp1	3.6476e-19	0.100396	0.743	0.582	8.23191e-15	4	Serbp1
Dstn	3.67786e-19	0.150277	0.516	0.416	8.30019e-15	4	Dstn
Pacc11	3.76158e-19	0.277945	0.388	0.302	8.48913e-15	4	Pacc1
Akap8	3.87817e-19	0.271752	0.414	0.332	8.75226e-15	4	Akap8
Cpne3	4.18542e-19	0.461436	0.381	0.304	9.44565e-15	4	Cpne3
Siglece	5.00146e-19	0.765658	0.219	0.144	1.12873e-14	4	Siglece
Commd7	5.31384e-19	0.534033	0.391	0.32	1.19923e-14	4	Commd7
Ube2b	5.6437e-19	0.153924	0.647	0.528	1.27367e-14	4	Ube2b
Ubxn4	5.65661e-19	0.163447	0.62	0.512	1.27658e-14	4	Ubxn4
Zfp24	5.89857e-19	0.660068	0.29	0.212	1.33119e-14	4	Zfp24
Sema4g1	6.06717e-19	0.608877	0.161	0.091	1.36924e-14	4	Sema4g
Clta	6.29828e-19	0.158284	0.975	0.795	1.42139e-14	4	Clta
Ids	6.35873e-19	0.842719	0.228	0.155	1.43504e-14	4	Ids
Camsap11	6.52424e-19	0.297863	0.338	0.251	1.47239e-14	4	Camsap1
Vps35	7.03871e-19	0.256292	0.511	0.423	1.5885e-14	4	Vps35
Dock91	7.04606e-19	0.208732	0.258	0.17	1.59015e-14	4	Dock9
Sptssa	7.35451e-19	0.351712	0.415	0.334	1.65977e-14	4	Sptssa
Adrb11	7.35761e-19	0.39072	0.225	0.144	1.66047e-14	4	Adrb1
Srpr	8.15877e-19	0.202359	0.52	0.435	1.84127e-14	4	Srpr
Tfpi	8.53269e-19	0.742573	0.211	0.136	1.92566e-14	4	Tfpi
Shld21	8.63754e-19	0.520547	0.267	0.184	1.94932e-14	4	Shld2
Adam3	8.95309e-19	0.937658	0.181	0.109	2.02053e-14	4	Adam3
Borcs6	9.09807e-19	0.652834	0.255	0.179	2.05325e-14	4	Borcs6
Mtmr6	9.62522e-19	0.254914	0.479	0.397	2.17222e-14	4	Mtmr6
Phf31	9.77322e-19	0.119708	0.568	0.47	2.20562e-14	4	Phf3
Ercc51	1.00104e-18	0.499113	0.254	0.173	2.25914e-14	4	Ercc5
Tvp23b	1.05845e-18	0.609527	0.29	0.213	2.3887e-14	4	Tvp23b
Yae1d1	1.20791e-18	0.818532	0.198	0.127	2.72602e-14	4	Yae1d1
Cmtm81	1.21921e-18	0.529551	0.247	0.167	2.75151e-14	4	Cmtm8
Atp6ap2	1.29413e-18	0.13284	0.792	0.634	2.92059e-14	4	Atp6ap2
Xpot1	1.30589e-18	0.364637	0.318	0.234	2.94714e-14	4	Xpot
Ube3c1	1.37273e-18	0.12054	0.456	0.364	3.09797e-14	4	Ube3c
Il21r1	1.38636e-18	0.110825	0.626	0.511	3.12874e-14	4	Il21r
Phc31	1.39201e-18	0.191387	0.399	0.31	3.14148e-14	4	Phc3
Rgs1	1.52486e-18	0.384277	0.619	0.494	3.44132e-14	4	Rgs1
Pld4	1.58775e-18	0.119913	0.95	0.775	3.58322e-14	4	Pld4
Fkbp7	1.63157e-18	1.17068	0.144	0.081	3.68214e-14	4	Fkbp7
Cuedc2	1.7231e-18	0.302853	0.425	0.345	3.88868e-14	4	Cuedc2
Cct6a	1.74119e-18	0.441852	0.423	0.35	3.92953e-14	4	Cct6a
Bco21	1.94522e-18	0.424106	0.252	0.17	4.38997e-14	4	Bco2
Nhlrc31	2.01747e-18	0.328293	0.317	0.238	4.55302e-14	4	Nhlrc3
Fes	2.15395e-18	0.224629	0.489	0.405	4.86103e-14	4	Fes
Nsun6	2.23435e-18	0.538217	0.275	0.193	5.04247e-14	4	Nsun6
Nr3c21	2.3701e-18	0.107715	0.407	0.299	5.34884e-14	4	Nr3c2
Olfml2b	2.49719e-18	0.859827	0.139	0.076	5.63566e-14	4	Olfml2b
Immt	2.53579e-18	0.229818	0.448	0.369	5.72276e-14	4	Immt
Zbtb371	2.90645e-18	0.51521	0.212	0.135	6.55927e-14	4	Zbtb37
Dyrk2	2.9345e-18	0.456974	0.353	0.276	6.62257e-14	4	Dyrk2
Cep1521	2.96936e-18	0.465571	0.265	0.184	6.70126e-14	4	Cep152
Dnajc181	3.01396e-18	0.288497	0.309	0.221	6.8019e-14	4	Dnajc18
Zfp4511	3.04454e-18	0.426304	0.322	0.241	6.87092e-14	4	Zfp451
Alg5	3.1468e-18	0.475918	0.366	0.296	7.1017e-14	4	Alg5
Dusp12	3.27213e-18	0.530946	0.269	0.193	7.38453e-14	4	Dusp12
Mesd	3.30088e-18	0.645971	0.305	0.234	7.44944e-14	4	Mesd
Dguok	3.62951e-18	0.381829	0.388	0.314	8.19108e-14	4	Dguok
Efnb1	4.00904e-18	0.732463	0.153	0.087	9.0476e-14	4	Efnb1
Clptm1	4.10202e-18	0.300949	0.423	0.346	9.25745e-14	4	Clptm1
Ypel21	4.79856e-18	0.299513	0.271	0.185	1.08294e-13	4	Ypel2
Slc30a91	5.07673e-18	0.329865	0.384	0.304	1.14572e-13	4	Slc30a9
Primpol1	5.17649e-18	0.409073	0.236	0.157	1.16823e-13	4	Primpol
Secisbp2l	5.19603e-18	0.228807	0.451	0.369	1.17264e-13	4	Secisbp2l
Nbr1	5.49274e-18	0.450831	0.332	0.257	1.2396e-13	4	Nbr1
Angel21	5.58142e-18	0.354128	0.339	0.259	1.25961e-13	4	Angel2
Ykt6	5.58586e-18	0.462405	0.315	0.24	1.26062e-13	4	Ykt6
Traf3ip3	5.59748e-18	0.348813	0.367	0.282	1.26324e-13	4	Traf3ip3
Dbnl	5.68085e-18	0.216288	0.512	0.425	1.28205e-13	4	Dbnl
Atp5a1	5.87393e-18	0.130143	0.746	0.577	1.32563e-13	4	Atp5a1
Yif1b	5.90569e-18	0.431988	0.378	0.307	1.3328e-13	4	Yif1b
Aup1	6.25535e-18	0.257762	0.508	0.417	1.41171e-13	4	Aup1
Ube2j1	7.26226e-18	0.179346	0.505	0.415	1.63895e-13	4	Ube2j1
Trim441	7.38678e-18	0.10124	0.526	0.432	1.66705e-13	4	Trim44
Snw1	7.4138e-18	0.307527	0.467	0.386	1.67315e-13	4	Snw1
Arl6ip5	7.46053e-18	0.254782	0.466	0.388	1.68369e-13	4	Arl6ip5
Lefty1	7.56128e-18	0.993813	0.14	0.078	1.70643e-13	4	Lefty1
Diablo	7.71432e-18	0.662203	0.232	0.161	1.74097e-13	4	Diablo
2610008E11Rik1	7.73335e-18	0.486512	0.184	0.112	1.74526e-13	4	2610008E11Rik
Zfp606	7.82569e-18	0.970077	0.119	0.062	1.7661e-13	4	Zfp606
Ppp3cb	8.06296e-18	0.442918	0.361	0.283	1.81965e-13	4	Ppp3cb
Senp8	8.15892e-18	1.01519	0.137	0.076	1.84131e-13	4	Senp8
Sdf2l1	8.22012e-18	0.154983	0.518	0.414	1.85512e-13	4	Sdf2l1
Gm30021	8.73116e-18	0.858302	0.071	0.027	1.97045e-13	4	Gm3002
Akirin1	9.40562e-18	0.210581	0.534	0.441	2.12266e-13	4	Akirin1
Pcmt1	9.53899e-18	0.244299	0.424	0.343	2.15276e-13	4	Pcmt1
Map2k11	9.64181e-18	0.100543	0.566	0.471	2.17596e-13	4	Map2k1
Lrrc391	9.87795e-18	0.821857	0.108	0.053	2.22926e-13	4	Lrrc39
Creb11	1.08361e-17	0.170965	0.496	0.403	2.4455e-13	4	Creb1
Snrpb	1.19248e-17	0.157648	0.611	0.497	2.6912e-13	4	Snrpb
Rnf1451	1.23479e-17	0.259331	0.375	0.294	2.78668e-13	4	Rnf145
Jade21	1.29766e-17	0.361207	0.312	0.23	2.92856e-13	4	Jade2
Ick1	1.40538e-17	0.598566	0.177	0.108	3.17166e-13	4	Ick
Gm12703	1.41452e-17	0.827796	0.124	0.065	3.19228e-13	4	Gm12703
Ablim11	1.42305e-17	0.455323	0.14	0.077	3.21153e-13	4	Ablim1
Dennd2c1	1.52213e-17	0.458527	0.21	0.134	3.43514e-13	4	Dennd2c
Foxk21	1.68279e-17	0.20788	0.324	0.243	3.79773e-13	4	Foxk2
Arrb2	1.781e-17	0.128427	0.635	0.521	4.01936e-13	4	Arrb2
Otud1	1.82346e-17	0.720078	0.205	0.132	4.11518e-13	4	Otud1
Ldb11	2.09144e-17	0.221905	0.39	0.309	4.71996e-13	4	Ldb1
Eif4a3	2.10644e-17	0.423136	0.388	0.318	4.75382e-13	4	Eif4a3
Gm32481	2.14704e-17	0.704895	0.095	0.044	4.84544e-13	4	Gm3248
Ndufaf7	2.83681e-17	0.438556	0.256	0.18	6.40211e-13	4	Ndufaf7
Smim10l1	2.87815e-17	0.674379	0.268	0.197	6.4954e-13	4	Smim10l1
Maged1	3.13666e-17	0.84828	0.151	0.088	7.07881e-13	4	Maged1
Hnrnph31	3.25568e-17	0.180209	0.468	0.387	7.34743e-13	4	Hnrnph3
Cpsf61	3.31418e-17	0.108267	0.523	0.434	7.47943e-13	4	Cpsf6
Hacd3	3.4593e-17	0.5999	0.228	0.156	7.80696e-13	4	Hacd3
Pak11	3.79027e-17	0.160941	0.534	0.446	8.55387e-13	4	Pak1
Pycr2	3.80197e-17	0.774082	0.256	0.187	8.58028e-13	4	Pycr2
Supt4a	3.97479e-17	0.275764	0.476	0.395	8.97031e-13	4	Supt4a
Fam3c	4.38906e-17	0.412306	0.332	0.261	9.90523e-13	4	Fam3c
Ccz1	4.41935e-17	0.272784	0.418	0.346	9.9736e-13	4	Ccz1
Aga	4.62992e-17	0.637533	0.284	0.215	1.04488e-12	4	Aga
Tifa	4.6412e-17	0.226394	0.513	0.433	1.04743e-12	4	Tifa
Osgep	4.75114e-17	0.330453	0.382	0.31	1.07224e-12	4	Osgep
Cbx3	5.17293e-17	0.248939	0.401	0.32	1.16743e-12	4	Cbx3
Brox1	5.20038e-17	0.305599	0.358	0.284	1.17362e-12	4	Brox
Smpd51	5.33958e-17	0.83483	0.108	0.054	1.20504e-12	4	Smpd5
Arvcf1	5.44265e-17	0.352382	0.145	0.081	1.2283e-12	4	Arvcf
Zfp13	5.61298e-17	0.48181	0.23	0.158	1.26674e-12	4	Zfp1
Ccnd1	5.81657e-17	0.302073	0.426	0.336	1.31268e-12	4	Ccnd1
Mbd3	5.84768e-17	0.348284	0.41	0.341	1.3197e-12	4	Mbd3
Mdfi	6.09613e-17	1.00033	0.071	0.029	1.37578e-12	4	Mdfi
Hvcn1	6.19734e-17	0.206869	0.487	0.407	1.39862e-12	4	Hvcn1
Thumpd3	6.41397e-17	0.416789	0.328	0.253	1.4475e-12	4	Thumpd3
Rab4b	6.50743e-17	0.309105	0.425	0.351	1.4686e-12	4	Rab4b
Pabpn1	6.65592e-17	0.229993	0.543	0.459	1.50211e-12	4	Pabpn1
Hsd17b11	7.44392e-17	0.151373	0.504	0.41	1.67994e-12	4	Hsd17b11
Zfp601	7.54296e-17	0.975775	0.107	0.054	1.70229e-12	4	Zfp60
Hist1h2bc	7.84867e-17	0.457376	0.31	0.23	1.77129e-12	4	Hist1h2bc
Klhl31	8.42211e-17	0.338389	0.183	0.112	1.9007e-12	4	Klhl3
Dpy19l11	8.96575e-17	0.328418	0.323	0.246	2.02339e-12	4	Dpy19l1
Rassf5	8.99653e-17	0.434131	0.334	0.262	2.03034e-12	4	Rassf5
Enc1	9.23659e-17	0.757432	0.202	0.131	2.08451e-12	4	Enc1
Zzz31	9.46333e-17	0.267466	0.397	0.316	2.13568e-12	4	Zzz3
C87436	9.50631e-17	0.708284	0.23	0.161	2.14538e-12	4	C87436
Ncoa4	9.6353e-17	0.5333	0.302	0.232	2.17449e-12	4	Ncoa4
Fuca2	9.85408e-17	0.41869	0.397	0.33	2.22387e-12	4	Fuca2
Gusb	1.09689e-16	0.137742	0.646	0.531	2.47547e-12	4	Gusb
G530011O06Rik	1.15733e-16	0.398056	0.376	0.292	2.61186e-12	4	G530011O06Rik
Hmgxb41	1.15989e-16	0.337597	0.316	0.241	2.61763e-12	4	Hmgxb4
Krtcap2	1.17968e-16	0.189469	0.512	0.421	2.66229e-12	4	Krtcap2
Trpm41	1.19347e-16	0.39521	0.201	0.129	2.69342e-12	4	Trpm4
Zfp113	1.2619e-16	0.770107	0.121	0.065	2.84786e-12	4	Zfp113
Trim65	1.28874e-16	0.571548	0.226	0.155	2.90842e-12	4	Trim65
Mff	1.38287e-16	0.375325	0.349	0.279	3.12087e-12	4	Mff
Bcdin3d	1.47806e-16	1.07399	0.137	0.078	3.33568e-12	4	Bcdin3d
Gpbp1l11	1.55919e-16	0.176793	0.456	0.374	3.51879e-12	4	Gpbp1l1
Eif3c	1.6661e-16	0.10178	0.624	0.508	3.76005e-12	4	Eif3c
Unc50	1.67147e-16	0.405678	0.369	0.305	3.77216e-12	4	Unc50
Prr121	1.70369e-16	0.495831	0.22	0.149	3.8449e-12	4	Prr12
Zfp5121	1.70799e-16	0.401565	0.249	0.174	3.85458e-12	4	Zfp512
Nfatc31	1.73122e-16	0.28975	0.353	0.273	3.90701e-12	4	Nfatc3
Jkamp	1.93181e-16	0.78964	0.266	0.2	4.3597e-12	4	Jkamp
Ssr1	1.96594e-16	0.250635	0.47	0.392	4.43674e-12	4	Ssr1
Nol7	1.98284e-16	0.281616	0.447	0.37	4.47486e-12	4	Nol7
Srsf101	2.13833e-16	0.17324	0.499	0.417	4.82577e-12	4	Srsf10
Vkorc1	2.32055e-16	0.409772	0.363	0.294	5.23702e-12	4	Vkorc1
Caml	2.42389e-16	0.577068	0.275	0.205	5.47024e-12	4	Caml
Eva1a1	2.49711e-16	0.377693	0.252	0.174	5.63548e-12	4	Eva1a
B4galt61	3.00384e-16	0.257807	0.39	0.308	6.77906e-12	4	B4galt6
Gm46731	3.07527e-16	0.664217	0.119	0.063	6.94027e-12	4	Gm4673
Itfg11	3.09507e-16	0.18978	0.423	0.344	6.98495e-12	4	Itfg1
Lsm6	3.09746e-16	0.500894	0.366	0.302	6.99036e-12	4	Lsm6
Urgcp1	3.14854e-16	0.353727	0.32	0.242	7.10561e-12	4	Urgcp
Cdk9	3.23678e-16	0.239476	0.474	0.404	7.30475e-12	4	Cdk9
Adcy81	3.28198e-16	0.570946	0.078	0.033	7.40677e-12	4	Adcy8
Ireb21	3.32634e-16	0.154189	0.374	0.292	7.50688e-12	4	Ireb2
Rab12	3.375e-16	0.31754	0.366	0.292	7.61669e-12	4	Rab12
Ufsp2	3.49686e-16	0.442468	0.335	0.263	7.89171e-12	4	Ufsp2
Selenot	3.49787e-16	0.30638	0.453	0.379	7.89399e-12	4	Selenot
Plscr3	3.64919e-16	0.79912	0.198	0.133	8.23549e-12	4	Plscr3
Cux21	3.6861e-16	0.388704	0.118	0.062	8.31879e-12	4	Cux2
Ppp1r2	3.8173e-16	0.170322	0.49	0.409	8.61489e-12	4	Ppp1r2
Chic2	3.82237e-16	0.1409	0.538	0.452	8.62632e-12	4	Chic2
Slc35a5	3.86933e-16	0.764521	0.2	0.134	8.73231e-12	4	Slc35a5
Bzw1	3.87802e-16	0.117514	0.642	0.532	8.75192e-12	4	Bzw1
Gdi1	4.09566e-16	0.478345	0.295	0.223	9.24308e-12	4	Gdi1
Ubqln1	4.19221e-16	0.343909	0.339	0.269	9.46098e-12	4	Ubqln1
Fance1	4.23786e-16	0.244011	0.301	0.224	9.564e-12	4	Fance
Sh2b31	4.24706e-16	0.235207	0.401	0.325	9.58477e-12	4	Sh2b3
Iqsec21	4.94083e-16	0.164709	0.406	0.325	1.11505e-11	4	Iqsec2
Uqcrc2	4.96219e-16	0.338745	0.412	0.344	1.11987e-11	4	Uqcrc2
Fkbp9	5.09532e-16	0.639187	0.137	0.078	1.14991e-11	4	Fkbp9
Lilra5	5.25046e-16	0.952772	0.182	0.117	1.18492e-11	4	Lilra5
Tmem223	5.66867e-16	0.532269	0.264	0.195	1.27931e-11	4	Tmem223
Il151	5.67917e-16	0.235772	0.343	0.263	1.28168e-11	4	Il15
Gigyf21	6.12294e-16	0.103901	0.467	0.387	1.38183e-11	4	Gigyf2
Poc1b1	6.27716e-16	0.222296	0.292	0.212	1.41663e-11	4	Poc1b
Glmp	6.30644e-16	0.182847	0.496	0.417	1.42324e-11	4	Glmp
Kansl2	6.35397e-16	0.486187	0.275	0.206	1.43396e-11	4	Kansl2
Cggbp1	6.73248e-16	0.28432	0.465	0.395	1.51939e-11	4	Cggbp1
Tasor21	6.75027e-16	0.219179	0.396	0.315	1.5234e-11	4	Tasor2
Tfcp21	7.21635e-16	0.630755	0.165	0.102	1.62859e-11	4	Tfcp2
Acadm	7.56903e-16	0.488659	0.325	0.257	1.70818e-11	4	Acadm
Tmem170b1	7.57775e-16	0.15946	0.428	0.346	1.71015e-11	4	Tmem170b
Dnajc8	8.03942e-16	0.213994	0.487	0.409	1.81434e-11	4	Dnajc8
Pold4	8.58179e-16	0.175331	0.561	0.459	1.93674e-11	4	Pold4
Ccm21	8.60415e-16	0.102437	0.45	0.374	1.94179e-11	4	Ccm2
Kdelr1	9.34448e-16	0.468805	0.398	0.338	2.10886e-11	4	Kdelr1
Sash3	9.69532e-16	0.474413	0.3	0.233	2.18804e-11	4	Sash3
Arl10	9.81518e-16	0.790099	0.2	0.134	2.21509e-11	4	Arl10
Ryk1	1.00652e-15	0.691308	0.13	0.072	2.27151e-11	4	Ryk
4933434E20Rik	1.19171e-15	0.330034	0.396	0.328	2.68945e-11	4	4933434E20Rik
Zc3h61	1.21828e-15	0.533465	0.234	0.161	2.74942e-11	4	Zc3h6
Twistnb	1.22333e-15	0.533206	0.342	0.278	2.76082e-11	4	Twistnb
Ttc5	1.23511e-15	0.467579	0.298	0.228	2.78741e-11	4	Ttc5
Paip1	1.29728e-15	0.279025	0.353	0.282	2.9277e-11	4	Paip1
Sdf4	1.38339e-15	0.127003	0.606	0.494	3.12204e-11	4	Sdf4
Naxd	1.46707e-15	0.405903	0.31	0.243	3.31087e-11	4	Naxd
Cd3eap	1.47399e-15	0.704903	0.255	0.189	3.3265e-11	4	Cd3eap
Anks61	1.50216e-15	0.493941	0.121	0.066	3.39007e-11	4	Anks6
Gm34681	1.5443e-15	0.602432	0.111	0.057	3.48519e-11	4	Gm3468
Cd79b	1.59989e-15	0.766002	0.232	0.166	3.61062e-11	4	Cd79b
Tbpl1	1.62177e-15	0.17929	0.423	0.344	3.66002e-11	4	Tbpl1
Ssu72	1.76282e-15	0.186391	0.508	0.425	3.97833e-11	4	Ssu72
Sec31a1	1.90401e-15	0.220037	0.412	0.342	4.29696e-11	4	Sec31a
Tent21	2.04966e-15	0.114274	0.527	0.434	4.62567e-11	4	Tent2
Fam173a	2.18259e-15	0.409706	0.391	0.325	4.92568e-11	4	Fam173a
Usp481	2.19468e-15	0.163656	0.386	0.311	4.95296e-11	4	Usp48
Krit11	2.20375e-15	0.334483	0.361	0.291	4.97343e-11	4	Krit1
Mrps33	2.31675e-15	0.367679	0.417	0.343	5.22844e-11	4	Mrps33
Alox51	2.38884e-15	0.490522	0.152	0.09	5.39113e-11	4	Alox5
Cdkn1c	2.41749e-15	0.909454	0.101	0.051	5.45578e-11	4	Cdkn1c
Dido11	2.50449e-15	0.141468	0.429	0.353	5.65214e-11	4	Dido1
Gpsm3	2.54696e-15	0.19476	0.498	0.412	5.74799e-11	4	Gpsm3
Tmbim6	2.56335e-15	0.155868	0.927	0.732	5.78496e-11	4	Tmbim6
Slc15a41	2.61623e-15	0.209826	0.394	0.321	5.90431e-11	4	Slc15a4
Gm15726	2.84851e-15	0.397946	0.309	0.229	6.42852e-11	4	Gm15726
Usp21	2.95422e-15	0.616868	0.205	0.139	6.66707e-11	4	Usp21
Cass41	2.97224e-15	0.187103	0.316	0.232	6.70776e-11	4	Cass4
Slc18b11	3.07364e-15	1.01787	0.081	0.038	6.9366e-11	4	Slc18b1
Nfix1	3.09044e-15	0.112967	0.437	0.359	6.97451e-11	4	Nfix
Dcaf13	3.23975e-15	0.575935	0.192	0.126	7.31147e-11	4	Dcaf1
Ppp1r11	3.43514e-15	0.266139	0.452	0.383	7.75243e-11	4	Ppp1r11
Crot	3.45069e-15	0.421721	0.25	0.179	7.78752e-11	4	Crot
Srpk31	3.49683e-15	0.930906	0.091	0.044	7.89164e-11	4	Srpk3
Eif1	3.5489e-15	0.182857	0.974	0.751	8.00915e-11	4	Eif1
Ttc131	3.66919e-15	0.364063	0.247	0.177	8.28063e-11	4	Ttc13
Dhx301	3.66935e-15	0.334096	0.279	0.209	8.28099e-11	4	Dhx30
4833420G17Rik1	3.81046e-15	0.318425	0.298	0.227	8.59945e-11	4	4833420G17Rik
Ywhae	3.82529e-15	0.102123	0.871	0.709	8.63292e-11	4	Ywhae
Sh2d3c1	4.09023e-15	0.323253	0.244	0.173	9.23083e-11	4	Sh2d3c
Eps8l11	4.10836e-15	0.598899	0.163	0.1	9.27174e-11	4	Eps8l1
Eya41	4.1354e-15	0.200586	0.355	0.273	9.33277e-11	4	Eya4
Atg3	4.17446e-15	0.185298	0.447	0.373	9.42093e-11	4	Atg3
Pnpla81	4.26361e-15	0.142769	0.448	0.371	9.62211e-11	4	Pnpla8
Stt3a	4.76575e-15	0.310511	0.366	0.301	1.07553e-10	4	Stt3a
Olfr1111	5.30042e-15	0.90346	0.129	0.074	1.1962e-10	4	Olfr111
Clcc1	5.42633e-15	0.537178	0.284	0.219	1.22461e-10	4	Clcc1
Manea	5.59357e-15	0.818709	0.179	0.118	1.26236e-10	4	Manea
Fip1l1	5.64464e-15	0.319005	0.403	0.339	1.27388e-10	4	Fip1l1
Vta1	5.80497e-15	0.277557	0.399	0.329	1.31007e-10	4	Vta1
Lrpprc1	6.22607e-15	0.240273	0.351	0.278	1.4051e-10	4	Lrpprc
Tbc1d17	6.25286e-15	0.539866	0.239	0.172	1.41115e-10	4	Tbc1d17
Chmp3	6.43341e-15	0.239023	0.442	0.376	1.45189e-10	4	Chmp3
Gm31641	6.45301e-15	0.865228	0.064	0.026	1.45632e-10	4	Gm3164
Arhgap321	6.67414e-15	0.267575	0.222	0.15	1.50622e-10	4	Arhgap32
Sel1l1	6.83809e-15	0.212635	0.419	0.35	1.54322e-10	4	Sel1l
Pigp	7.01523e-15	0.697969	0.246	0.182	1.5832e-10	4	Pigp
Fkbp4	7.05238e-15	0.538555	0.305	0.243	1.59158e-10	4	Fkbp4
Gmcl11	7.11589e-15	0.663918	0.174	0.112	1.60591e-10	4	Gmcl1
Mfsd11	7.96953e-15	0.378517	0.319	0.25	1.79856e-10	4	Mfsd11
Ncs11	8.01284e-15	0.656333	0.073	0.032	1.80834e-10	4	Ncs1
Nudt41	8.04165e-15	0.27919	0.316	0.244	1.81484e-10	4	Nudt4
Gm22371	8.11276e-15	0.415012	0.157	0.095	1.83089e-10	4	Gm2237
Rrbp1	8.12936e-15	0.110731	0.99	0.869	1.83463e-10	4	Rrbp1
Fzd4	8.7098e-15	1.17778	0.075	0.034	1.96563e-10	4	Fzd4
Adipor1	8.8303e-15	0.147352	0.561	0.47	1.99282e-10	4	Adipor1
Rer1	8.86583e-15	0.207694	0.499	0.424	2.00084e-10	4	Rer1
Top2b1	8.92537e-15	0.222087	0.41	0.343	2.01428e-10	4	Top2b
Arsg1	9.01494e-15	0.343487	0.254	0.179	2.03449e-10	4	Arsg
Hist1h2be1	9.5438e-15	0.409057	0.221	0.151	2.15384e-10	4	Hist1h2be
Msl21	1.00084e-14	0.178112	0.395	0.323	2.25868e-10	4	Msl2
Gm16118	1.05689e-14	0.680926	0.137	0.08	2.3852e-10	4	Gm16118
Tmem2601	1.14078e-14	0.470415	0.265	0.196	2.57452e-10	4	Tmem260
Bid	1.22097e-14	0.460364	0.278	0.211	2.75549e-10	4	Bid
BC031181	1.22711e-14	0.341945	0.424	0.36	2.76934e-10	4	BC031181
Mmp281	1.25992e-14	1.04885	0.057	0.022	2.84339e-10	4	Mmp28
Abi21	1.27136e-14	0.674208	0.175	0.113	2.8692e-10	4	Abi2
Mast31	1.28316e-14	0.111032	0.359	0.287	2.89583e-10	4	Mast3
Taf31	1.46018e-14	0.108989	0.412	0.335	3.29532e-10	4	Taf3
Ctbp21	1.50767e-14	0.274343	0.303	0.234	3.4025e-10	4	Ctbp2
Bhlhb9	1.51903e-14	1.06452	0.089	0.044	3.42814e-10	4	Bhlhb9
Qser11	1.54521e-14	0.2848	0.244	0.174	3.48724e-10	4	Qser1
Metap2	1.83212e-14	0.195228	0.47	0.397	4.13474e-10	4	Metap2
Ttc141	2.0148e-14	0.158506	0.472	0.403	4.547e-10	4	Ttc14
Dnajb9	2.03477e-14	0.279046	0.426	0.344	4.59207e-10	4	Dnajb9
Nrm	2.06897e-14	0.764962	0.184	0.123	4.66926e-10	4	Nrm
Pink1	2.10862e-14	0.564577	0.229	0.165	4.75872e-10	4	Pink1
Gm434621	2.12016e-14	0.319539	0.198	0.13	4.78477e-10	4	Gm43462
Polr3f	2.16141e-14	0.846366	0.172	0.112	4.87787e-10	4	Polr3f
Syf2	2.28746e-14	0.300042	0.426	0.364	5.16234e-10	4	Syf2
Dcun1d21	2.34347e-14	0.479476	0.196	0.131	5.28874e-10	4	Dcun1d2
Zfp955b	2.38539e-14	0.927038	0.111	0.061	5.38336e-10	4	Zfp955b
Hspb3	2.49563e-14	1.01612	0.123	0.071	5.63215e-10	4	Hspb3
Fyttd1	2.64502e-14	0.236389	0.413	0.346	5.96929e-10	4	Fyttd1
Pxk1	2.67712e-14	0.125441	0.45	0.374	6.04172e-10	4	Pxk
Mob4	2.81038e-14	0.242005	0.428	0.364	6.34247e-10	4	Mob4
Rragc	2.85498e-14	0.131636	0.514	0.436	6.44311e-10	4	Rragc
Lman2l1	2.86649e-14	0.323486	0.283	0.215	6.46909e-10	4	Lman2l
Man2a21	2.91779e-14	0.290509	0.289	0.217	6.58487e-10	4	Man2a2
Sema4b1	2.95097e-14	0.89684	0.107	0.058	6.65976e-10	4	Sema4b
Ndufs7	3.05302e-14	0.151869	0.467	0.39	6.89005e-10	4	Ndufs7
Zfp580	3.06313e-14	1.06997	0.092	0.047	6.91287e-10	4	Zfp580
Nucks1	3.27228e-14	0.156418	0.46	0.383	7.38489e-10	4	Nucks1
Exosc5	3.33654e-14	0.458433	0.296	0.234	7.5299e-10	4	Exosc5
Prrc2a1	3.38457e-14	0.105266	0.483	0.407	7.63829e-10	4	Prrc2a
Zfp74	3.39714e-14	0.714958	0.148	0.091	7.66667e-10	4	Zfp74
Dctn5	3.8096e-14	0.426352	0.295	0.23	8.59752e-10	4	Dctn5
Zfp869	3.83868e-14	0.204956	0.333	0.26	8.66313e-10	4	Zfp869
Dctn4	3.94238e-14	0.228208	0.429	0.361	8.89715e-10	4	Dctn4
Vegfb	3.99133e-14	0.301158	0.314	0.245	9.00763e-10	4	Vegfb
Eif4ebp2	4.25091e-14	0.272248	0.364	0.299	9.59344e-10	4	Eif4ebp2
Gm294881	4.37164e-14	0.277377	0.253	0.183	9.86591e-10	4	Gm29488
Mat2b	4.50948e-14	0.350936	0.345	0.284	1.0177e-09	4	Mat2b
Ebp	4.65484e-14	0.447636	0.355	0.294	1.0505e-09	4	Ebp
Ndufs8	4.67227e-14	0.285715	0.382	0.318	1.05444e-09	4	Ndufs8
Mtfr1l	4.83587e-14	0.449665	0.315	0.255	1.09136e-09	4	Mtfr1l
Ndufs2	5.06574e-14	0.276609	0.397	0.33	1.14324e-09	4	Ndufs2
Tsen34	5.17039e-14	0.233353	0.395	0.326	1.16685e-09	4	Tsen34
Slc16a71	5.24414e-14	0.145226	0.373	0.292	1.1835e-09	4	Slc16a7
2810403D21Rik1	5.30216e-14	0.340612	0.232	0.161	1.19659e-09	4	2810403D21Rik
Fam3a	5.71849e-14	0.79019	0.228	0.17	1.29055e-09	4	Fam3a
Ptger3	6.37901e-14	1.25279	0.041	0.014	1.43962e-09	4	Ptger3
Dzip3	6.44172e-14	0.623293	0.186	0.125	1.45377e-09	4	Dzip3
Dnajc24	6.54356e-14	0.457399	0.266	0.199	1.47675e-09	4	Dnajc24
Usp331	6.83671e-14	0.139914	0.355	0.281	1.54291e-09	4	Usp33
Smarcc11	6.99253e-14	0.153199	0.413	0.342	1.57807e-09	4	Smarcc1
Tspan31	7.05362e-14	0.439046	0.372	0.315	1.59186e-09	4	Tspan31
Slc36a11	7.53213e-14	0.194949	0.33	0.26	1.69985e-09	4	Slc36a1
Mcmbp1	7.81852e-14	0.230914	0.369	0.3	1.76448e-09	4	Mcmbp
Ptprs1	7.94822e-14	0.179792	0.257	0.186	1.79375e-09	4	Ptprs
Msl11	7.95255e-14	0.184263	0.416	0.347	1.79473e-09	4	Msl1
Tmem70	8.07305e-14	0.833331	0.204	0.146	1.82193e-09	4	Tmem70
Zfp729b	8.92781e-14	0.607693	0.19	0.13	2.01483e-09	4	Zfp729b
Rbm42	8.93766e-14	0.272063	0.407	0.348	2.01705e-09	4	Rbm42
Pgls	9.18389e-14	0.149956	0.462	0.386	2.07262e-09	4	Pgls
Gxylt11	9.42823e-14	0.101664	0.434	0.359	2.12776e-09	4	Gxylt1
Pot1b1	9.47391e-14	0.207478	0.324	0.25	2.13807e-09	4	Pot1b
Engase	9.73021e-14	0.586788	0.167	0.107	2.19591e-09	4	Engase
Spcs1	9.79255e-14	0.197089	0.488	0.413	2.20998e-09	4	Spcs1
C2cd31	1.00924e-13	0.255399	0.322	0.254	2.27765e-09	4	C2cd3
Naglu	1.01827e-13	0.213416	0.398	0.332	2.29803e-09	4	Naglu
Nid21	1.0854e-13	0.639031	0.091	0.046	2.44953e-09	4	Nid2
Tmbim4	1.1386e-13	0.195933	0.503	0.427	2.56959e-09	4	Tmbim4
Cd276	1.17626e-13	0.930295	0.101	0.055	2.65458e-09	4	Cd276
Golim41	1.18682e-13	0.393474	0.26	0.192	2.67842e-09	4	Golim4
As3mt	1.20218e-13	0.607864	0.257	0.196	2.71308e-09	4	As3mt
Gm433781	1.24924e-13	0.272993	0.121	0.069	2.81928e-09	4	Gm43378
Sbds	1.25744e-13	0.262241	0.431	0.363	2.83778e-09	4	Sbds
Gm28417	1.272e-13	0.728618	0.207	0.146	2.87065e-09	4	Gm28417
Zfp422	1.28288e-13	0.850775	0.147	0.093	2.89521e-09	4	Zfp422
Kdelr2	1.31784e-13	0.27493	0.426	0.366	2.9741e-09	4	Kdelr2
Dcun1d5	1.33761e-13	0.243114	0.45	0.389	3.01873e-09	4	Dcun1d5
Cdc26	1.36258e-13	0.438965	0.345	0.289	3.07507e-09	4	Cdc26
Tm2d3	1.38753e-13	0.595909	0.3	0.244	3.13138e-09	4	Tm2d3
Ice11	1.45187e-13	0.216207	0.319	0.25	3.27658e-09	4	Ice1
Rnf187	1.45788e-13	0.281922	0.388	0.327	3.29015e-09	4	Rnf187
Tlr13	1.48448e-13	0.385838	0.333	0.268	3.35018e-09	4	Tlr13
Jade1	1.63915e-13	0.750833	0.155	0.099	3.69923e-09	4	Jade1
Ccnt21	1.69809e-13	0.163486	0.398	0.332	3.83226e-09	4	Ccnt2
Ipo111	1.71492e-13	0.213159	0.312	0.242	3.87023e-09	4	Ipo11
Ppp1r7	1.72166e-13	0.567264	0.286	0.229	3.88545e-09	4	Ppp1r7
Exoc7	1.73126e-13	0.478857	0.243	0.181	3.90711e-09	4	Exoc7
Cir1	1.94446e-13	0.457896	0.303	0.243	4.38826e-09	4	Cir1
Mms191	1.97127e-13	0.176493	0.378	0.312	4.44876e-09	4	Mms19
Ubr11	1.99943e-13	0.1192	0.388	0.318	4.51231e-09	4	Ubr1
Endod1	2.04234e-13	0.669732	0.182	0.123	4.60915e-09	4	Endod1
Casc31	2.14301e-13	0.164719	0.382	0.317	4.83635e-09	4	Casc3
Dusp31	2.16457e-13	0.174498	0.419	0.347	4.885e-09	4	Dusp3
Klhl181	2.25398e-13	0.134871	0.345	0.271	5.08679e-09	4	Klhl18
Polr3gl	2.26084e-13	0.610221	0.205	0.145	5.10226e-09	4	Polr3gl
Atmin	2.36366e-13	0.608631	0.211	0.151	5.33431e-09	4	Atmin
Amotl1	2.39802e-13	0.616124	0.124	0.072	5.41186e-09	4	Amotl1
Sp31	2.41135e-13	0.141544	0.481	0.409	5.44193e-09	4	Sp3
Fgfr1op2	2.50101e-13	0.308251	0.43	0.367	5.64429e-09	4	Fgfr1op2
Wbp4	2.60115e-13	0.39307	0.382	0.325	5.87028e-09	4	Wbp4
Gm67121	2.60393e-13	0.72993	0.131	0.079	5.87656e-09	4	Gm6712
Gpr1651	2.73363e-13	1.46399	0.038	0.012	6.16925e-09	4	Gpr165
D6Wsu163e	2.73962e-13	0.522743	0.201	0.14	6.18277e-09	4	D6Wsu163e
Zfp518a	2.75615e-13	0.564876	0.217	0.157	6.22008e-09	4	Zfp518a
Vangl2	2.78604e-13	1.35656	0.059	0.025	6.28753e-09	4	Vangl2
Myl2	2.78731e-13	1.1102	0.076	0.036	6.2904e-09	4	Myl2
Zfp866	2.9586e-13	0.813003	0.124	0.073	6.67696e-09	4	Zfp866
Zfp385a	3.16433e-13	0.336073	0.359	0.298	7.14127e-09	4	Zfp385a
Calhm2	3.17842e-13	0.32407	0.309	0.244	7.17305e-09	4	Calhm2
Zfp91	3.30617e-13	0.122779	0.537	0.459	7.46138e-09	4	Zfp91
Tm7sf3	3.31612e-13	0.567846	0.202	0.142	7.48382e-09	4	Tm7sf3
Naxe	3.36391e-13	0.540303	0.297	0.241	7.59167e-09	4	Naxe
Rrm2b	3.53786e-13	0.66345	0.204	0.144	7.98423e-09	4	Rrm2b
Cd151	3.60899e-13	0.633614	0.215	0.157	8.14478e-09	4	Cd151
Derl2	3.64925e-13	0.402718	0.374	0.322	8.23563e-09	4	Derl2
Rtf2	3.71848e-13	0.27374	0.423	0.362	8.39187e-09	4	Rtf2
C3ar1	3.73191e-13	0.132399	0.657	0.53	8.42218e-09	4	C3ar1
Sema6d1	3.82107e-13	0.736683	0.077	0.037	8.62338e-09	4	Sema6d
Smc3	3.82333e-13	0.323767	0.368	0.306	8.62849e-09	4	Smc3
Eml61	3.91585e-13	0.101731	0.426	0.339	8.8373e-09	4	Eml6
Desi21	4.17738e-13	0.106282	0.4	0.329	9.42751e-09	4	Desi2
Tmx2	4.19681e-13	0.786268	0.211	0.155	9.47137e-09	4	Tmx2
Bend61	4.20409e-13	0.545987	0.154	0.097	9.48778e-09	4	Bend6
Iars1	4.3485e-13	0.372908	0.25	0.187	9.81371e-09	4	Iars
Faf2	4.38272e-13	0.345757	0.347	0.289	9.89092e-09	4	Faf2
Tbc1d121	4.47007e-13	0.399155	0.235	0.17	1.00881e-08	4	Tbc1d12
Copg21	4.4927e-13	0.166681	0.423	0.353	1.01391e-08	4	Copg2
Zfp30	4.62117e-13	0.947165	0.088	0.045	1.0429e-08	4	Zfp30
Yipf1	4.69762e-13	0.25584	0.39	0.328	1.06016e-08	4	Yipf1
Zfp120	5.10006e-13	0.538014	0.273	0.212	1.15098e-08	4	Zfp120
Socs3	5.10938e-13	0.312414	0.611	0.529	1.15309e-08	4	Socs3
Bcap29	5.27549e-13	0.407031	0.334	0.272	1.19057e-08	4	Bcap29
Nol11	5.32903e-13	0.606816	0.237	0.179	1.20266e-08	4	Nol11
Rsl1d1	5.42375e-13	0.351892	0.362	0.301	1.22403e-08	4	Rsl1d1
Rdh14	5.46256e-13	0.659891	0.208	0.15	1.23279e-08	4	Rdh14
Kcnd1	5.81797e-13	0.596258	0.156	0.1	1.313e-08	4	Kcnd1
Ube4a1	5.97531e-13	0.295074	0.31	0.246	1.34851e-08	4	Ube4a
Ppp1r9b1	6.14699e-13	0.139017	0.38	0.317	1.38725e-08	4	Ppp1r9b
6030468B19Rik1	6.33864e-13	0.651615	0.087	0.044	1.4305e-08	4	6030468B19Rik
Psmc3	6.37442e-13	0.189872	0.446	0.378	1.43858e-08	4	Psmc3
G6pc3	6.39344e-13	0.656874	0.197	0.139	1.44287e-08	4	G6pc3
Ccnq	6.89552e-13	0.811115	0.187	0.132	1.55618e-08	4	Ccnq
Mecp21	6.93081e-13	0.113921	0.452	0.377	1.56415e-08	4	Mecp2
Sec16b1	6.9609e-13	1.30544	0.023	0.005	1.57094e-08	4	Sec16b
Mcur1	7.24647e-13	0.387841	0.344	0.286	1.63538e-08	4	Mcur1
Paqr7	7.51804e-13	0.293117	0.296	0.226	1.69667e-08	4	Paqr7
Pnn	7.54785e-13	0.124975	0.506	0.432	1.7034e-08	4	Pnn
Prkacb1	7.62833e-13	0.166309	0.358	0.292	1.72156e-08	4	Prkacb
Fam217b	7.93222e-13	0.728431	0.206	0.148	1.79014e-08	4	Fam217b
Pdzd81	7.98611e-13	0.134375	0.396	0.328	1.80231e-08	4	Pdzd8
Adgra31	7.99334e-13	0.65827	0.11	0.062	1.80394e-08	4	Adgra3
Aagab1	8.39342e-13	0.202863	0.378	0.315	1.89423e-08	4	Aagab
Wtap	8.4373e-13	0.283799	0.405	0.348	1.90413e-08	4	Wtap
Lrrc581	9.40152e-13	0.132269	0.423	0.359	2.12174e-08	4	Lrrc58
Ttc81	9.5739e-13	0.550276	0.149	0.095	2.16064e-08	4	Ttc8
Ckap4	1.02463e-12	0.691841	0.192	0.134	2.31239e-08	4	Ckap4
Plekha21	1.04094e-12	0.121338	0.385	0.317	2.3492e-08	4	Plekha2
4930481A15Rik1	1.13614e-12	0.571146	0.133	0.081	2.56404e-08	4	4930481A15Rik
Rrp1	1.15619e-12	0.273404	0.436	0.378	2.60928e-08	4	Rrp1
Selenoo	1.16179e-12	0.660801	0.147	0.094	2.62192e-08	4	Selenoo
Hadha	1.16422e-12	0.116885	0.454	0.388	2.6274e-08	4	Hadha
Rictor1	1.19308e-12	0.194546	0.404	0.34	2.69255e-08	4	Rictor
Cyc1	1.20806e-12	0.280225	0.379	0.319	2.72634e-08	4	Cyc1
Fam160b1	1.23189e-12	0.730235	0.213	0.157	2.78013e-08	4	Fam160b1
Mob3c1	1.24707e-12	0.221434	0.386	0.319	2.81439e-08	4	Mob3c
2900060B14Rik	1.30167e-12	0.93139	0.106	0.06	2.93761e-08	4	2900060B14Rik
Psmb3	1.44697e-12	0.115331	0.504	0.417	3.26553e-08	4	Psmb3
Zfp3971	1.47795e-12	0.475611	0.218	0.158	3.33544e-08	4	Zfp397
Hlf1	1.4854e-12	0.907907	0.073	0.035	3.35226e-08	4	Hlf
Snx41	1.52593e-12	0.26699	0.354	0.294	3.44371e-08	4	Snx4
Mars	1.53202e-12	0.530277	0.191	0.134	3.45747e-08	4	Mars
Rbbp9	1.5841e-12	1.0697	0.119	0.072	3.57501e-08	4	Rbbp9
Rmnd11	1.67552e-12	0.269381	0.318	0.255	3.78131e-08	4	Rmnd1
4833439L19Rik	1.87241e-12	0.463455	0.272	0.215	4.22566e-08	4	4833439L19Rik
Stard3nl	1.8981e-12	0.245208	0.419	0.363	4.28364e-08	4	Stard3nl
Ccdc621	1.92678e-12	0.210219	0.218	0.154	4.34835e-08	4	Ccdc62
Tpd52l2	1.98504e-12	0.289873	0.351	0.297	4.47984e-08	4	Tpd52l2
Crat	2.02565e-12	0.424166	0.25	0.192	4.57149e-08	4	Crat
Slc36a2	2.0393e-12	1.23348	0.051	0.021	4.6023e-08	4	Slc36a2
Gtf2ird11	2.05377e-12	0.357868	0.176	0.118	4.63496e-08	4	Gtf2ird1
Tmem141	2.05436e-12	0.585425	0.253	0.196	4.63627e-08	4	Tmem141
Ptpn41	2.14244e-12	0.185437	0.3	0.232	4.83506e-08	4	Ptpn4
Mau21	2.17564e-12	0.180658	0.373	0.312	4.90999e-08	4	Mau2
1110019D14Rik1	2.18936e-12	0.379319	0.17	0.111	4.94094e-08	4	1110019D14Rik
Ly96	2.19044e-12	0.586946	0.3	0.248	4.94338e-08	4	Ly96
Casc4	2.20411e-12	0.798182	0.103	0.058	4.97424e-08	4	Casc4
Gm137101	2.41595e-12	0.210644	0.325	0.253	5.45232e-08	4	Gm13710
Nit1	2.55196e-12	0.430273	0.243	0.182	5.75927e-08	4	Nit1
Ro60	2.63e-12	0.669547	0.166	0.111	5.93539e-08	4	Ro60
Zmat11	2.64655e-12	0.443857	0.193	0.134	5.97274e-08	4	Zmat1
Psmc5	2.70396e-12	0.279402	0.379	0.321	6.10229e-08	4	Psmc5
Cers2	2.74471e-12	0.405031	0.356	0.305	6.19426e-08	4	Cers2
Cd200r1	2.76933e-12	0.683477	0.168	0.113	6.24983e-08	4	Cd200r1
Mib21	2.85657e-12	0.268182	0.219	0.158	6.4467e-08	4	Mib2
Ankle21	2.8595e-12	0.22065	0.41	0.347	6.45331e-08	4	Ankle2
Olfr110	2.93831e-12	1.81193	0.042	0.015	6.63117e-08	4	Olfr110
Gm3448	3.00014e-12	0.778958	0.099	0.055	6.77071e-08	4	Gm3448
Psmb5	3.02238e-12	0.178268	0.451	0.376	6.82091e-08	4	Psmb5
Rab11fip21	3.18032e-12	0.239299	0.256	0.191	7.17735e-08	4	Rab11fip2
Nav11	3.23778e-12	0.155965	0.343	0.274	7.30702e-08	4	Nav1
Rif11	3.37185e-12	0.197144	0.313	0.248	7.6096e-08	4	Rif1
Mkrn1	3.44198e-12	0.286222	0.406	0.347	7.76787e-08	4	Mkrn1
D630045J12Rik	3.46928e-12	1.04925	0.05	0.02	7.82946e-08	4	D630045J12Rik
Gmfg	3.54451e-12	0.118897	0.59	0.489	7.99925e-08	4	Gmfg
Mgat2	3.5872e-12	0.247775	0.393	0.334	8.09559e-08	4	Mgat2
Shprh1	3.62662e-12	0.25969	0.28	0.216	8.18455e-08	4	Shprh
Zfp9501	3.75956e-12	0.164814	0.335	0.267	8.48457e-08	4	Zfp950
Clptm1l	3.83172e-12	0.319809	0.37	0.317	8.64743e-08	4	Clptm1l
Tmem186	3.92274e-12	0.893175	0.083	0.043	8.85285e-08	4	Tmem186
Pde2a1	3.97919e-12	0.35841	0.138	0.085	8.98024e-08	4	Pde2a
Rft11	4.02257e-12	0.476635	0.197	0.14	9.07815e-08	4	Rft1
Acbd61	4.16198e-12	0.204182	0.373	0.318	9.39276e-08	4	Acbd6
Chordc1	4.24931e-12	0.282033	0.338	0.281	9.58984e-08	4	Chordc1
Scaf12	4.29046e-12	0.345766	0.292	0.236	9.68271e-08	4	Scaf1
Gkap11	4.37915e-12	0.315581	0.255	0.192	9.88285e-08	4	Gkap1
Slc29a1	4.41672e-12	0.451116	0.301	0.246	9.96766e-08	4	Slc29a1
Ndrg31	4.74695e-12	0.413129	0.216	0.158	1.07129e-07	4	Ndrg3
Wdr811	4.76099e-12	0.171139	0.281	0.218	1.07446e-07	4	Wdr81
Fbxl41	5.04209e-12	0.342155	0.21	0.149	1.1379e-07	4	Fbxl4
Chd81	5.13211e-12	0.114943	0.427	0.364	1.15821e-07	4	Chd8
Uba5	5.24355e-12	0.361492	0.288	0.23	1.18336e-07	4	Uba5
Insig2	5.44753e-12	0.598226	0.251	0.197	1.2294e-07	4	Insig2
Add31	5.6382e-12	0.238118	0.342	0.279	1.27243e-07	4	Add3
Clec4a3	5.78497e-12	0.234183	0.401	0.329	1.30555e-07	4	Clec4a3
2010-09-01	5.86182e-12	0.587907	0.193	0.138	1.3229e-07	4	2010-09-01
Cracr2b1	6.06947e-12	0.506557	0.146	0.094	1.36976e-07	4	Cracr2b
Gm282861	6.21219e-12	0.497206	0.119	0.071	1.40197e-07	4	Gm28286
Stx21	6.42036e-12	0.273592	0.32	0.261	1.44895e-07	4	Stx2
Cdc42bpa1	6.50933e-12	0.205452	0.214	0.15	1.46902e-07	4	Cdc42bpa
Prrc11	6.57133e-12	0.338956	0.286	0.226	1.48302e-07	4	Prrc1
Tm2d1	6.96198e-12	0.385495	0.329	0.279	1.57118e-07	4	Tm2d1
Arap21	7.10488e-12	0.57294	0.117	0.069	1.60343e-07	4	Arap2
Cln3	7.1242e-12	0.334283	0.352	0.296	1.60779e-07	4	Cln3
Nhsl21	7.14497e-12	0.436587	0.145	0.093	1.61248e-07	4	Nhsl2
Vdac1	7.2844e-12	0.210364	0.422	0.358	1.64394e-07	4	Vdac1
Sec13	7.82896e-12	0.400971	0.296	0.243	1.76684e-07	4	Sec13
1110004F10Rik	8.52574e-12	0.204155	0.392	0.336	1.92409e-07	4	1110004F10Rik
Slc2a8	8.92819e-12	0.397144	0.206	0.148	2.01491e-07	4	Slc2a8
Elac1	9.16881e-12	0.764969	0.132	0.083	2.06922e-07	4	Elac1
Foxj21	9.34745e-12	0.323951	0.257	0.198	2.10953e-07	4	Foxj2
Lrp10	9.38754e-12	0.195845	0.384	0.331	2.11858e-07	4	Lrp10
Vps391	9.52594e-12	0.49018	0.226	0.169	2.14981e-07	4	Vps39
Gprasp2	1.04732e-11	1.13341	0.058	0.026	2.36359e-07	4	Gprasp2
Tango21	1.06806e-11	0.114213	0.35	0.285	2.41039e-07	4	Tango2
Pnrc2	1.07436e-11	0.574052	0.28	0.23	2.42461e-07	4	Pnrc2
Lrig31	1.08175e-11	0.596045	0.105	0.061	2.44128e-07	4	Lrig3
Gm34881	1.11324e-11	0.728538	0.07	0.034	2.51235e-07	4	Gm3488
Zfp1601	1.18662e-11	0.613711	0.176	0.122	2.67797e-07	4	Zfp160
Gpr146	1.29603e-11	0.386047	0.318	0.261	2.92488e-07	4	Gpr146
Ddx311	1.29698e-11	0.150812	0.252	0.19	2.92703e-07	4	Ddx31
Cdc5l	1.30994e-11	0.219098	0.426	0.369	2.95628e-07	4	Cdc5l
Smndc1	1.35188e-11	0.186567	0.414	0.357	3.05091e-07	4	Smndc1
Zfp873	1.3673e-11	1.20078	0.072	0.036	3.08573e-07	4	Zfp873
Ccdc106	1.38901e-11	0.880403	0.103	0.059	3.13472e-07	4	Ccdc106
Orai3	1.39363e-11	0.594152	0.247	0.195	3.14515e-07	4	Orai3
Cdk5rap3	1.40258e-11	0.396985	0.268	0.213	3.16535e-07	4	Cdk5rap3
Scrn3	1.43693e-11	0.888461	0.123	0.076	3.24286e-07	4	Scrn3
Ppp6r21	1.47593e-11	0.138871	0.247	0.184	3.33088e-07	4	Ppp6r2
Uqcrc1	1.4801e-11	0.307083	0.389	0.336	3.34028e-07	4	Uqcrc1
Trmt12	1.53721e-11	1.19745	0.084	0.046	3.46918e-07	4	Trmt12
Mboat7	1.54583e-11	0.322863	0.298	0.236	3.48862e-07	4	Mboat7
Trim261	1.58568e-11	0.253001	0.388	0.331	3.57857e-07	4	Trim26
Tex14	1.6271e-11	0.396773	0.314	0.251	3.67204e-07	4	Tex14
Zfp652os	1.6301e-11	0.930427	0.068	0.033	3.67881e-07	4	Zfp652os
Smad51	1.65981e-11	0.323272	0.194	0.137	3.74586e-07	4	Smad5
5730455P16Rik	1.69767e-11	0.703446	0.164	0.113	3.8313e-07	4	5730455P16Rik
Pts	1.7196e-11	0.429659	0.324	0.273	3.8808e-07	4	Pts
Chmp1b	1.75374e-11	0.859238	0.193	0.143	3.95785e-07	4	Chmp1b
Srl1	1.82935e-11	0.352925	0.097	0.054	4.12848e-07	4	Srl
Bcl7b	1.83218e-11	0.585534	0.279	0.227	4.13486e-07	4	Bcl7b
Srek1ip1	1.85572e-11	0.589653	0.261	0.21	4.188e-07	4	Srek1ip1
Lsm14a1	1.91821e-11	0.103089	0.444	0.387	4.32901e-07	4	Lsm14a
Mettl251	1.98599e-11	0.371	0.22	0.16	4.48198e-07	4	Mettl25
Ceacam1	2.00401e-11	0.598547	0.138	0.088	4.52265e-07	4	Ceacam1
Marf11	2.02884e-11	0.148163	0.384	0.327	4.57868e-07	4	Marf1
Foxj31	2.03385e-11	0.137851	0.331	0.27	4.59e-07	4	Foxj3
Gm156551	2.05316e-11	0.4812	0.103	0.059	4.63357e-07	4	Gm15655
Zfp81	2.08177e-11	0.859075	0.098	0.056	4.69814e-07	4	Zfp81
Nudt16l1	2.08653e-11	0.852446	0.181	0.131	4.70888e-07	4	Nudt16l1
Ergic2	2.15532e-11	0.337991	0.35	0.3	4.86412e-07	4	Ergic2
Pgrmc2	2.26114e-11	0.531954	0.236	0.182	5.10293e-07	4	Pgrmc2
Tmem68	2.2653e-11	0.392171	0.307	0.252	5.11232e-07	4	Tmem68
Pigx	2.28852e-11	0.601714	0.266	0.216	5.16473e-07	4	Pigx
1700028E10Rik1	2.30332e-11	0.360457	0.124	0.075	5.19812e-07	4	1700028E10Rik
Cenpv	2.30677e-11	0.751431	0.124	0.077	5.20592e-07	4	Cenpv
Lrig21	2.48816e-11	0.101205	0.312	0.246	5.61527e-07	4	Lrig2
Dync1li2	2.55967e-11	0.332614	0.285	0.227	5.77666e-07	4	Dync1li2
Rbm22	2.58445e-11	0.473737	0.292	0.24	5.83258e-07	4	Rbm22
2010315B03Rik1	2.61949e-11	0.490883	0.212	0.156	5.91167e-07	4	2010315B03Rik
Pigv	2.63088e-11	0.426209	0.212	0.156	5.93738e-07	4	Pigv
Cmtm3	2.65218e-11	0.271741	0.355	0.303	5.98544e-07	4	Cmtm3
Rbm7	2.70094e-11	0.307498	0.357	0.309	6.09549e-07	4	Rbm7
Lbx2	2.70796e-11	1.04982	0.075	0.039	6.11131e-07	4	Lbx2
2810013P06Rik	2.76721e-11	0.572663	0.283	0.225	6.24505e-07	4	2810013P06Rik
Psmd7	3.33425e-11	0.233659	0.418	0.361	7.52473e-07	4	Psmd7
Naa161	3.3851e-11	0.30133	0.257	0.199	7.63949e-07	4	Naa16
Smim7	3.48081e-11	0.408878	0.317	0.269	7.85548e-07	4	Smim7
Prkdc1	3.5119e-11	0.168231	0.312	0.252	7.92566e-07	4	Prkdc
Abraxas2	3.51806e-11	0.408513	0.323	0.274	7.93955e-07	4	Abraxas2
Rmnd5a1	3.57831e-11	0.133949	0.386	0.323	8.07552e-07	4	Rmnd5a
Ilvbl	3.68768e-11	0.376627	0.271	0.215	8.32236e-07	4	Ilvbl
Cope	3.76216e-11	0.137235	0.46	0.396	8.49043e-07	4	Cope
Gpd1l	3.84361e-11	0.395209	0.211	0.156	8.67426e-07	4	Gpd1l
Riox1	3.85358e-11	0.892089	0.126	0.08	8.69677e-07	4	Riox1
Cept11	3.89659e-11	0.103903	0.482	0.42	8.79383e-07	4	Cept1
Ppil2	3.95083e-11	0.25223	0.354	0.301	8.91624e-07	4	Ppil2
Mblac2	4.01444e-11	0.827262	0.106	0.063	9.0598e-07	4	Mblac2
Phax	4.01973e-11	0.457783	0.29	0.24	9.07173e-07	4	Phax
Gm13889	4.1261e-11	1.09466	0.055	0.024	9.31178e-07	4	Gm13889
Gigyf11	4.13848e-11	0.137728	0.296	0.238	9.33971e-07	4	Gigyf1
Uqcc3	4.20123e-11	0.763082	0.24	0.193	9.48133e-07	4	Uqcc3
Uri11	4.20142e-11	0.252251	0.337	0.28	9.48177e-07	4	Uri1
Kif1bp	4.26716e-11	0.544637	0.238	0.185	9.63013e-07	4	Kif1bp
Tmem168	4.28226e-11	0.307018	0.316	0.26	9.66421e-07	4	Tmem168
Gm155231	4.38866e-11	0.821274	0.061	0.029	9.90432e-07	4	Gm15523
Zmpste24	4.45501e-11	0.499761	0.251	0.198	1.00541e-06	4	Zmpste24
Fktn	4.46143e-11	0.73892	0.115	0.07	1.00686e-06	4	Fktn
Slc39a7	4.52527e-11	0.341686	0.333	0.283	1.02126e-06	4	Slc39a7
Spast1	4.60243e-11	0.203252	0.373	0.313	1.03868e-06	4	Spast
Cyb561a31	4.66183e-11	0.127542	0.398	0.334	1.05208e-06	4	Cyb561a3
Nap1l4	4.85497e-11	0.158043	0.402	0.348	1.09567e-06	4	Nap1l4
Zfp7991	4.99336e-11	0.710357	0.09	0.05	1.1269e-06	4	Zfp799
Clpx1	5.03503e-11	0.289601	0.296	0.242	1.13631e-06	4	Clpx
Hadhb	5.65371e-11	0.320638	0.339	0.289	1.27593e-06	4	Hadhb
Ing4	5.66653e-11	0.423314	0.302	0.252	1.27882e-06	4	Ing4
Denr	5.95528e-11	0.247624	0.379	0.324	1.34399e-06	4	Denr
Pkd11	6.09316e-11	0.135591	0.281	0.223	1.37511e-06	4	Pkd1
Slc35a3	6.14415e-11	0.522472	0.245	0.191	1.38661e-06	4	Slc35a3
Zfp1101	6.15356e-11	0.353811	0.268	0.212	1.38874e-06	4	Zfp110
2610021A01Rik	6.24949e-11	0.954286	0.076	0.04	1.41038e-06	4	2610021A01Rik
Stub1	6.35756e-11	0.256789	0.348	0.296	1.43477e-06	4	Stub1
Ppp6r1	6.73242e-11	0.189249	0.381	0.329	1.51937e-06	4	Ppp6r1
Tgoln1	6.95276e-11	0.10297	0.477	0.417	1.5691e-06	4	Tgoln1
H2-Ke6	7.01688e-11	0.515545	0.222	0.17	1.58357e-06	4	H2-Ke6
B3galnt1	7.3865e-11	0.366578	0.185	0.132	1.66699e-06	4	B3galnt1
Swt11	8.02731e-11	0.136538	0.384	0.323	1.8116e-06	4	Swt1
Letm21	8.13306e-11	0.398968	0.16	0.108	1.83547e-06	4	Letm2
Ssbp31	8.14377e-11	0.11389	0.286	0.225	1.83789e-06	4	Ssbp3
Trir	8.41801e-11	0.151587	0.492	0.429	1.89978e-06	4	Trir
Zfp5791	8.51881e-11	0.750158	0.092	0.053	1.92253e-06	4	Zfp579
Fcgrt	8.65754e-11	0.17472	0.425	0.363	1.95383e-06	4	Fcgrt
Glod4	8.7275e-11	0.496113	0.28	0.232	1.96962e-06	4	Glod4
Tsg101	8.79081e-11	0.211615	0.389	0.34	1.98391e-06	4	Tsg101
Slco4a11	8.89309e-11	0.382149	0.106	0.062	2.00699e-06	4	Slco4a1
Cul51	9.22997e-11	0.14359	0.375	0.313	2.08302e-06	4	Cul5
Scai1	9.40009e-11	0.246	0.253	0.192	2.12141e-06	4	Scai
Erlin2	9.81615e-11	0.623436	0.226	0.176	2.21531e-06	4	Erlin2
Abtb1	9.85201e-11	0.645625	0.169	0.119	2.2234e-06	4	Abtb1
Arrdc3	1.06011e-10	0.330892	0.304	0.244	2.39245e-06	4	Arrdc3
Cyhr1	1.07354e-10	0.543599	0.218	0.168	2.42276e-06	4	Cyhr1
Ppid	1.0859e-10	0.528267	0.271	0.222	2.45067e-06	4	Ppid
2610528A11Rik	1.14805e-10	0.657646	0.119	0.074	2.59093e-06	4	2610528A11Rik
Snrnp481	1.18932e-10	0.23056	0.341	0.288	2.68405e-06	4	Snrnp48
Zfyve91	1.20747e-10	0.4025	0.214	0.158	2.72501e-06	4	Zfyve9
Mtif3	1.28503e-10	0.794244	0.169	0.121	2.90005e-06	4	Mtif3
Letmd1	1.30396e-10	0.680046	0.154	0.106	2.94278e-06	4	Letmd1
H2-M3	1.31822e-10	0.220036	0.501	0.443	2.97495e-06	4	H2-M3
Trappc6b	1.32478e-10	0.254602	0.38	0.329	2.98976e-06	4	Trappc6b
Utp11	1.33796e-10	0.399316	0.318	0.271	3.01952e-06	4	Utp11
Fam118b1	1.36508e-10	0.229055	0.193	0.138	3.08071e-06	4	Fam118b
Sacm1l1	1.37594e-10	0.187566	0.329	0.274	3.10523e-06	4	Sacm1l
Acbd5	1.40634e-10	0.267341	0.346	0.293	3.17382e-06	4	Acbd5
Ppp2r3a1	1.51242e-10	0.226744	0.258	0.198	3.41324e-06	4	Ppp2r3a
Camk2g1	1.53398e-10	0.304006	0.276	0.22	3.46188e-06	4	Camk2g
Ttc91	1.59711e-10	0.705358	0.074	0.039	3.60437e-06	4	Ttc9
Gm21798	1.63095e-10	1.14491	0.021	0.005	3.68072e-06	4	Gm21798
Srsf6	1.6768e-10	0.148538	0.471	0.417	3.78421e-06	4	Srsf6
Zfyve21	1.68638e-10	0.736949	0.153	0.104	3.80583e-06	4	Zfyve21
Slc38a7	1.71018e-10	0.506211	0.219	0.167	3.85953e-06	4	Slc38a7
Slc17a51	1.72404e-10	0.28432	0.287	0.233	3.89082e-06	4	Slc17a5
Vdac3	1.73396e-10	0.328606	0.376	0.325	3.9132e-06	4	Vdac3
Rprd21	1.76015e-10	0.109219	0.386	0.329	3.97231e-06	4	Rprd2
Tbc1d15	1.77004e-10	0.218404	0.385	0.335	3.99462e-06	4	Tbc1d15
Cgrrf1	1.83766e-10	0.438187	0.254	0.204	4.14723e-06	4	Cgrrf1
Micu31	1.84412e-10	0.299215	0.239	0.181	4.16181e-06	4	Micu3
Mymk	1.85916e-10	1.11438	0.055	0.026	4.19574e-06	4	Mymk
Fam135a1	1.98105e-10	0.229766	0.206	0.148	4.47083e-06	4	Fam135a
Gnpat1	2.01152e-10	0.44	0.215	0.164	4.5396e-06	4	Gnpat
Tgfbrap11	2.0163e-10	0.294586	0.255	0.2	4.55038e-06	4	Tgfbrap1
Ankrd40	2.01826e-10	0.437984	0.258	0.207	4.5548e-06	4	Ankrd40
Maf1	2.02003e-10	0.447031	0.297	0.25	4.5588e-06	4	Maf1
Gorasp21	2.02526e-10	0.225994	0.335	0.283	4.57061e-06	4	Gorasp2
Gpr84	2.05474e-10	0.10684	0.398	0.327	4.63714e-06	4	Gpr84
1700011L22Rik	2.154e-10	0.478907	0.053	0.024	4.86115e-06	4	1700011L22Rik
Cfap97	2.17078e-10	0.520282	0.21	0.158	4.89902e-06	4	Cfap97
Nras	2.20208e-10	0.215682	0.364	0.313	4.96966e-06	4	Nras
AW5498771	2.24101e-10	0.324124	0.242	0.187	5.05751e-06	4	AW549877
Copb1	2.30058e-10	0.103651	0.466	0.416	5.19195e-06	4	Copb1
Fam126b1	2.39223e-10	0.345001	0.223	0.168	5.39878e-06	4	Fam126b
Atg14	2.41102e-10	0.374529	0.213	0.16	5.44119e-06	4	Atg14
Immp1l1	2.41319e-10	0.193195	0.303	0.25	5.44609e-06	4	Immp1l
Tigd2	2.44104e-10	0.367569	0.263	0.21	5.50895e-06	4	Tigd2
Mmgt2	2.45932e-10	0.767945	0.171	0.123	5.5502e-06	4	Mmgt2
Cdrt4os1	2.48166e-10	2.4814	0.017	0.004	5.6006e-06	4	Cdrt4os1
Gatd1	2.55152e-10	0.590079	0.238	0.191	5.75827e-06	4	Gatd1
Mbtps11	2.56707e-10	0.350556	0.252	0.201	5.79337e-06	4	Mbtps1
Vps9d11	2.83268e-10	0.169414	0.256	0.201	6.39279e-06	4	Vps9d1
Zfp26	2.86902e-10	0.604829	0.16	0.112	6.47481e-06	4	Zfp26
Knop1	2.90175e-10	0.239019	0.33	0.28	6.54868e-06	4	Knop1
Pip4k2b1	2.97182e-10	0.343279	0.242	0.189	6.7068e-06	4	Pip4k2b
Smim19	2.9776e-10	0.444879	0.238	0.19	6.71985e-06	4	Smim19
Gpr1601	3.01695e-10	0.178311	0.314	0.257	6.80865e-06	4	Gpr160
Rad21	3.07539e-10	0.27671	0.334	0.28	6.94053e-06	4	Rad21
Cd48	3.13693e-10	0.12805	0.525	0.448	7.07942e-06	4	Cd48
2510039O18Rik	3.21314e-10	0.284996	0.297	0.249	7.25142e-06	4	2510039O18Rik
Gm351541	3.23132e-10	0.132071	0.343	0.281	7.29244e-06	4	Gm35154
Nenf	3.34103e-10	0.370371	0.317	0.272	7.54003e-06	4	Nenf
Cep631	3.50477e-10	0.233737	0.274	0.218	7.90957e-06	4	Cep63
Lrp121	3.51505e-10	0.197325	0.273	0.216	7.93277e-06	4	Lrp12
Dcaf171	3.57276e-10	0.242074	0.27	0.214	8.06299e-06	4	Dcaf17
Tm9sf41	3.58604e-10	0.156427	0.392	0.339	8.09297e-06	4	Tm9sf4
Mtpn	3.63293e-10	0.225472	0.415	0.353	8.1988e-06	4	Mtpn
Ppp1cc	3.7177e-10	0.160182	0.462	0.406	8.39011e-06	4	Ppp1cc
Zfp8461	3.77327e-10	0.868818	0.075	0.04	8.51553e-06	4	Zfp846
Hist1h1e	3.82289e-10	0.249456	0.325	0.262	8.6275e-06	4	Hist1h1e
Flot1	3.84325e-10	0.436057	0.296	0.249	8.67345e-06	4	Flot1
Ramp1	3.99544e-10	0.390283	0.258	0.206	9.0169e-06	4	Ramp1
Emc2	4.14367e-10	0.352877	0.305	0.261	9.35144e-06	4	Emc2
Myo61	4.25721e-10	0.356093	0.177	0.124	9.60767e-06	4	Myo6
Gm502111	4.26214e-10	0.878483	0.05	0.022	9.6188e-06	4	Gm50211
Rp9	4.50062e-10	0.152802	0.405	0.353	1.0157e-05	4	Rp9
Psmd6	4.60053e-10	0.393075	0.325	0.28	1.03825e-05	4	Psmd6
Zranb2	4.71297e-10	0.208924	0.393	0.342	1.06362e-05	4	Zranb2
Ppp3r1	4.76417e-10	0.353715	0.264	0.215	1.07518e-05	4	Ppp3r1
Pccb1	4.90303e-10	0.479269	0.163	0.115	1.10652e-05	4	Pccb
Adh5	5.01907e-10	0.242372	0.344	0.299	1.1327e-05	4	Adh5
Zmym61	5.09607e-10	0.425352	0.188	0.136	1.15008e-05	4	Zmym6
Ints10	5.1102e-10	0.5721	0.177	0.129	1.15327e-05	4	Ints10
Irf2bp1	5.22451e-10	0.587607	0.166	0.119	1.17907e-05	4	Irf2bp1
Frmd81	5.47545e-10	0.238427	0.25	0.198	1.2357e-05	4	Frmd8
Cog8	5.54186e-10	0.56727	0.217	0.169	1.25069e-05	4	Cog8
Blmh	5.61506e-10	0.430745	0.297	0.251	1.26721e-05	4	Blmh
Renbp	5.6786e-10	0.122702	0.424	0.37	1.28155e-05	4	Renbp
Wdr83os	5.70344e-10	0.260746	0.37	0.324	1.28715e-05	4	Wdr83os
Txndc12	5.74258e-10	0.584325	0.229	0.183	1.29599e-05	4	Txndc12
Nsrp1	5.80786e-10	0.320064	0.342	0.296	1.31072e-05	4	Nsrp1
Maged2	5.87633e-10	0.745145	0.114	0.072	1.32617e-05	4	Maged2
Bmf	5.91778e-10	0.271147	0.215	0.163	1.33552e-05	4	Bmf
Mycl	6.02976e-10	0.684371	0.057	0.028	1.3608e-05	4	Mycl
Dele1	6.26869e-10	0.526282	0.179	0.13	1.41472e-05	4	Dele1
Zfpm11	6.36879e-10	0.451777	0.132	0.087	1.43731e-05	4	Zfpm1
Catip	6.37744e-10	0.820912	0.103	0.063	1.43926e-05	4	Catip
Top3b1	6.48353e-10	0.273108	0.225	0.173	1.4632e-05	4	Top3b
Ncoa61	6.66086e-10	0.148889	0.365	0.313	1.50322e-05	4	Ncoa6
Prmt1	6.71083e-10	0.264724	0.331	0.284	1.5145e-05	4	Prmt1
Dok1	6.73031e-10	0.408358	0.318	0.276	1.5189e-05	4	Dok1
Dazap2	6.96874e-10	0.145008	0.535	0.457	1.5727e-05	4	Dazap2
Zfp513	6.99283e-10	0.538085	0.207	0.158	1.57814e-05	4	Zfp513
Trmt131	7.06755e-10	0.276908	0.206	0.153	1.595e-05	4	Trmt13
5530601H04Rik1	7.35972e-10	0.352877	0.211	0.16	1.66094e-05	4	5530601H04Rik
Firre1	7.56625e-10	0.117721	0.201	0.147	1.70755e-05	4	Firre
Arhgap291	7.8404e-10	0.452235	0.133	0.087	1.76942e-05	4	Arhgap29
Lars	8.20771e-10	0.230256	0.345	0.297	1.85232e-05	4	Lars
Atat11	8.43803e-10	0.350918	0.168	0.118	1.90429e-05	4	Atat1
Hnrnpa0	8.65096e-10	0.21896	0.333	0.284	1.95235e-05	4	Hnrnpa0
Cdc123	8.78124e-10	0.299047	0.304	0.258	1.98175e-05	4	Cdc123
Elmod2	8.94498e-10	0.599814	0.157	0.111	2.0187e-05	4	Elmod2
Rcl1	9.05207e-10	0.682033	0.133	0.089	2.04287e-05	4	Rcl1
Zfp2661	9.14075e-10	0.290203	0.204	0.153	2.06288e-05	4	Zfp266
Carf1	9.16715e-10	0.553456	0.115	0.073	2.06884e-05	4	Carf
Pds5b1	9.49436e-10	0.123317	0.378	0.323	2.14269e-05	4	Pds5b
Bub3	9.57661e-10	0.293012	0.341	0.296	2.16125e-05	4	Bub3
Ccdc90b	9.62285e-10	0.54812	0.2	0.152	2.17168e-05	4	Ccdc90b
Nup2141	9.76526e-10	0.127708	0.37	0.319	2.20382e-05	4	Nup214
Ubtf	1.01523e-09	0.222505	0.37	0.32	2.29117e-05	4	Ubtf
Foxk11	1.02502e-09	0.106828	0.25	0.195	2.31327e-05	4	Foxk1
Med17	1.04505e-09	0.468468	0.247	0.2	2.35848e-05	4	Med17
Commd3	1.07972e-09	0.226822	0.38	0.336	2.43672e-05	4	Commd3
Mrpl23	1.08024e-09	0.199544	0.407	0.358	2.43789e-05	4	Mrpl23
Leprotl1	1.08443e-09	0.341842	0.348	0.307	2.44733e-05	4	Leprotl1
Ift1401	1.0955e-09	0.293671	0.172	0.122	2.47232e-05	4	Ift140
Nhlrc21	1.13759e-09	0.258997	0.314	0.263	2.5673e-05	4	Nhlrc2
5830444B04Rik1	1.17838e-09	0.406341	0.14	0.093	2.65937e-05	4	5830444B04Rik
Ccl6	1.1872e-09	0.175586	0.373	0.316	2.67927e-05	4	Ccl6
2010013B24Rik	1.22893e-09	0.493684	0.218	0.167	2.77346e-05	4	2010013B24Rik
Pdcd2l	1.24116e-09	0.400409	0.251	0.204	2.80105e-05	4	Pdcd2l
Atpaf1	1.27116e-09	0.493342	0.19	0.141	2.86875e-05	4	Atpaf1
Gem1	1.27298e-09	0.197452	0.311	0.244	2.87286e-05	4	Gem
Ubxn71	1.2948e-09	0.223527	0.317	0.264	2.92211e-05	4	Ubxn7
Gtf3c21	1.31629e-09	0.138448	0.306	0.252	2.9706e-05	4	Gtf3c2
Fbxl121	1.33959e-09	0.476763	0.166	0.119	3.02319e-05	4	Fbxl12
Slc33a1	1.346e-09	0.564071	0.185	0.138	3.03766e-05	4	Slc33a1
Adamts61	1.35331e-09	0.295356	0.179	0.128	3.05415e-05	4	Adamts6
Nfyc1	1.37467e-09	0.124899	0.343	0.289	3.10237e-05	4	Nfyc
Klhdc101	1.4168e-09	0.182657	0.329	0.276	3.19743e-05	4	Klhdc10
Marveld2	1.45059e-09	1.20469	0.064	0.033	3.27368e-05	4	Marveld2
Olfr10331	1.4615e-09	0.80865	0.053	0.025	3.29831e-05	4	Olfr1033
Api5	1.46985e-09	0.245369	0.346	0.299	3.31716e-05	4	Api5
Usf31	1.51692e-09	0.256122	0.285	0.233	3.42339e-05	4	Usf3
Stau21	1.51717e-09	0.252256	0.256	0.199	3.42396e-05	4	Stau2
Prkd31	1.54412e-09	0.118972	0.355	0.303	3.48478e-05	4	Prkd3
Map1s1	1.56989e-09	0.179908	0.272	0.221	3.54293e-05	4	Map1s
Isyna1	1.6427e-09	0.463358	0.226	0.177	3.70724e-05	4	Isyna1
Gm134791	1.66568e-09	0.372301	0.105	0.064	3.7591e-05	4	Gm13479
Zbtb42	1.69083e-09	0.144945	0.294	0.24	3.81586e-05	4	Zbtb4
Nr2f6	1.76347e-09	0.396132	0.184	0.136	3.97979e-05	4	Nr2f6
Efcab6	1.76642e-09	1.67568	0.027	0.009	3.98645e-05	4	Efcab6
Mypopos	1.79975e-09	1.0624	0.071	0.039	4.06168e-05	4	Mypopos
Tbcb	1.80618e-09	0.121938	0.403	0.35	4.0762e-05	4	Tbcb
Creb3	1.8295e-09	0.437538	0.263	0.218	4.12881e-05	4	Creb3
9530068E07Rik	1.86061e-09	0.325255	0.352	0.313	4.19902e-05	4	9530068E07Rik
Snapin	1.89864e-09	0.646933	0.209	0.164	4.28484e-05	4	Snapin
Cat	1.95262e-09	0.52165	0.221	0.174	4.40668e-05	4	Cat
Arfgap2	2.02788e-09	0.184245	0.33	0.281	4.57653e-05	4	Arfgap2
Atxn31	2.06095e-09	0.440789	0.224	0.177	4.65114e-05	4	Atxn3
Cklf	2.11292e-09	0.322777	0.311	0.266	4.76844e-05	4	Cklf
Ubqln2	2.12645e-09	0.804318	0.155	0.112	4.79898e-05	4	Ubqln2
Zscan2	2.15069e-09	1.23364	0.05	0.024	4.85367e-05	4	Zscan2
Cyb5d2	2.17111e-09	0.503002	0.125	0.083	4.89976e-05	4	Cyb5d2
Ppp5c	2.2727e-09	0.407606	0.262	0.217	5.12903e-05	4	Ppp5c
Zfp401	2.27293e-09	0.423327	0.148	0.101	5.12955e-05	4	Zfp40
Mag	2.29079e-09	0.621606	0.192	0.145	5.16985e-05	4	Mag
Tmem208	2.2954e-09	0.288562	0.353	0.311	5.18025e-05	4	Tmem208
Dnaja3	2.32214e-09	0.430756	0.202	0.154	5.2406e-05	4	Dnaja3
Nup88	2.47719e-09	0.320372	0.281	0.233	5.59053e-05	4	Nup88
Gm47962	2.47733e-09	1.04915	0.055	0.027	5.59085e-05	4	Gm47962
Zfp7871	2.57225e-09	0.101105	0.326	0.275	5.80506e-05	4	Zfp787
Bola1	2.6941e-09	0.690703	0.184	0.14	6.08004e-05	4	Bola1
Gm113681	2.73525e-09	0.682974	0.047	0.021	6.17291e-05	4	Gm11368
Napg	2.8083e-09	0.2434	0.289	0.239	6.33777e-05	4	Napg
Nxt2	2.82724e-09	0.487881	0.178	0.131	6.38052e-05	4	Nxt2
Ptcd31	2.87656e-09	0.384101	0.17	0.123	6.49182e-05	4	Ptcd3
Emsy1	2.88561e-09	0.194945	0.292	0.24	6.51224e-05	4	Emsy
Golga11	2.90795e-09	0.198518	0.218	0.167	6.56266e-05	4	Golga1
Slain21	3.10141e-09	0.221559	0.338	0.292	6.99927e-05	4	Slain2
Zc3h7b1	3.14639e-09	0.396984	0.15	0.104	7.10078e-05	4	Zc3h7b
Pkd21	3.21921e-09	0.134634	0.245	0.191	7.26512e-05	4	Pkd2
Ndufs3	3.27238e-09	0.152516	0.415	0.367	7.38511e-05	4	Ndufs3
Mcts1	3.28711e-09	0.219409	0.372	0.328	7.41834e-05	4	Mcts1
Cdc23	3.35799e-09	0.757872	0.111	0.072	7.57832e-05	4	Cdc23
Pggt1b	3.45255e-09	0.321757	0.334	0.292	7.79172e-05	4	Pggt1b
Tmed4	3.48874e-09	0.578419	0.243	0.2	7.87338e-05	4	Tmed4
AW146154	3.50065e-09	0.665509	0.116	0.075	7.90026e-05	4	AW146154
Med11	3.53471e-09	0.144086	0.401	0.352	7.97714e-05	4	Med1
Cbr1	3.53724e-09	0.591259	0.203	0.158	7.98285e-05	4	Cbr1
D3Ertd751e1	3.59561e-09	0.594893	0.118	0.077	8.11458e-05	4	D3Ertd751e
Lzic	3.6177e-09	0.739322	0.148	0.105	8.16442e-05	4	Lzic
Nhs1	3.84086e-09	1.07701	0.034	0.013	8.66804e-05	4	Nhs
Mpv17	3.95562e-09	0.52423	0.199	0.153	8.92705e-05	4	Mpv17
Ppm1e1	3.97174e-09	0.210509	0.189	0.135	8.96343e-05	4	Ppm1e
Tor2a	4.04052e-09	0.384189	0.285	0.242	9.11864e-05	4	Tor2a
Pank21	4.0668e-09	0.135294	0.329	0.28	9.17794e-05	4	Pank2
Hs1bp3	4.12879e-09	0.538118	0.16	0.116	9.31785e-05	4	Hs1bp3
Wbp11	4.17601e-09	0.247791	0.34	0.297	9.42442e-05	4	Wbp11
Card6	4.18214e-09	0.748376	0.153	0.109	9.43826e-05	4	Card6
Slc5a101	4.21806e-09	0.601004	0.041	0.018	9.51932e-05	4	Slc5a10
Gm12166	4.21931e-09	0.77341	0.099	0.062	9.52214e-05	4	Gm12166
Mdh2	4.30173e-09	0.128935	0.434	0.38	9.70814e-05	4	Mdh2
Ubb	4.46484e-09	0.126681	0.988	0.794	0.000100763	4	Ubb
Pfdn2	4.52908e-09	0.132654	0.409	0.361	0.000102212	4	Pfdn2
Ddhd21	4.61313e-09	0.181932	0.299	0.247	0.000104109	4	Ddhd2
Phactr41	4.73299e-09	0.235208	0.292	0.244	0.000106814	4	Phactr4
Gm3252	4.813e-09	0.960109	0.053	0.026	0.00010862	4	Gm3252
Mpv17l1	4.82696e-09	0.569158	0.111	0.071	0.000108935	4	Mpv17l
Ext21	4.9245e-09	0.209312	0.307	0.261	0.000111136	4	Ext2
C1qbp	4.94874e-09	0.355729	0.331	0.29	0.000111683	4	C1qbp
Ldah1	5.06558e-09	0.192475	0.288	0.241	0.00011432	4	Ldah
Gm10605	5.11742e-09	1.07663	0.062	0.033	0.00011549	4	Gm10605
Prpf19	5.14498e-09	0.433463	0.254	0.211	0.000116112	4	Prpf19
Orc41	5.14607e-09	0.101471	0.315	0.266	0.000116136	4	Orc4
2210016F16Rik	5.16308e-09	0.414545	0.266	0.224	0.00011652	4	2210016F16Rik
Jam31	5.23465e-09	0.748668	0.07	0.038	0.000118136	4	Jam3
Pbx2	5.41641e-09	0.340037	0.3	0.256	0.000122238	4	Pbx2
Yars1	5.75813e-09	0.138166	0.247	0.195	0.000129949	4	Yars
Fubp31	5.92071e-09	0.289992	0.206	0.159	0.000133619	4	Fubp3
Commd6	6.03149e-09	0.513506	0.264	0.223	0.000136119	4	Commd6
1700066B19Rik1	6.04504e-09	0.535177	0.051	0.024	0.000136424	4	1700066B19Rik
[truncated: 472 more rows]

## Sheet: (7)MG_2
gene	p_val	avg_log2FC	pct.1	pct.2	p_val_adj	cluster	gene
Egr1	0	1.43635	0.997	0.695	0	7	Egr1
2001-06-01	0	1.2455	1	0.856	0	7	Jun
Cited2	2.56728e-289	1.71893	0.88	0.412	5.79383e-285	7	Cited2
Ddx51	5.47335e-269	0.782004	1	0.903	1.23523e-264	7	Ddx5
Ubc1	1.34359e-268	0.92379	1	0.88	3.03221e-264	7	Ubc
Btg21	3.03905e-264	1.03586	0.998	0.789	6.85853e-260	7	Btg2
Nfkbia	3.63844e-263	1.23969	0.989	0.667	8.21123e-259	7	Nfkbia
Sertad1	5.81037e-254	1.79062	0.752	0.311	1.31128e-249	7	Sertad1
Ier51	8.64344e-245	0.984469	1	0.764	1.95065e-240	7	Ier5
H3f3b	5.36023e-237	0.920089	1	0.869	1.2097e-232	7	H3f3b
Ier2	6.63865e-227	1.28061	0.946	0.57	1.49821e-222	7	Ier2
Fos	4.56502e-213	1.09878	0.987	0.738	1.03023e-208	7	Fos
Nabp11	5.69519e-213	1.56714	0.66	0.242	1.28529e-208	7	Nabp1
Ints61	3.47599e-211	1.25529	0.821	0.402	7.84461e-207	7	Ints6
Rhob1	1.97136e-195	0.882447	0.998	0.778	4.44895e-191	7	Rhob
Ppp1r15a	2.5605e-194	1.19019	0.887	0.488	5.77854e-190	7	Ppp1r15a
Icam11	1.30755e-191	1.11478	0.944	0.627	2.95088e-187	7	Icam1
Ppp1r101	3.0003e-189	0.997769	0.928	0.579	6.77107e-185	7	Ppp1r10
Pnrc11	4.84187e-189	0.953252	0.979	0.68	1.09271e-184	7	Pnrc1
Errfi11	1.55214e-188	1.215	0.741	0.327	3.50287e-184	7	Errfi1
Junb	2.18984e-184	0.761547	1	0.865	4.94204e-180	7	Junb
Dnajb1	8.23344e-184	1.62304	0.693	0.317	1.85812e-179	7	Dnajb1
Kctd121	4.1203e-183	0.844129	0.992	0.791	9.29868e-179	7	Kctd12
Nufip2	1.23405e-182	0.982169	0.952	0.653	2.78501e-178	7	Nufip2
Brd2	2.93502e-181	1.06059	0.921	0.556	6.62375e-177	7	Brd2
Calm21	2.62367e-177	0.804474	0.993	0.785	5.92109e-173	7	Calm2
Marcksl1	9.95005e-173	1.65679	0.62	0.253	2.24553e-168	7	Marcksl1
Tubb2a	1.47355e-171	1.41721	0.702	0.329	3.32552e-167	7	Tubb2a
Taf131	2.0027e-168	1.29918	0.661	0.291	4.51968e-164	7	Taf13
Arl4d	1.94462e-167	2.5898	0.308	0.059	4.38861e-163	7	Arl4d
Zfp361	1.4629e-164	0.776391	0.998	0.788	3.30147e-160	7	Zfp36
Jund1	6.34488e-164	0.721365	1	0.841	1.43191e-159	7	Jund
Wsb1	3.47253e-163	0.74004	0.99	0.756	7.8368e-159	7	Wsb1
Atf4	1.70869e-159	1.05813	0.852	0.501	3.85616e-155	7	Atf4
Nfkbiz1	1.55752e-157	0.897352	0.955	0.659	3.515e-153	7	Nfkbiz
Tob2	9.227e-157	1.10695	0.814	0.461	2.08235e-152	7	Tob2
Nfe2l3	9.40174e-157	1.36922	0.346	0.075	2.12179e-152	7	Nfe2l3
Eif11	3.7883e-153	0.669985	0.998	0.769	8.54944e-149	7	Eif1
Ddit3	4.01215e-152	1.33752	0.627	0.278	9.05462e-148	7	Ddit3
Gls1	2.38567e-150	0.833404	0.945	0.671	5.38399e-146	7	Gls
Rgs21	6.08918e-150	0.894792	0.965	0.639	1.37421e-145	7	Rgs2
Srsf2	1.41343e-149	0.853233	0.937	0.624	3.18984e-145	7	Srsf2
Cbx41	6.89528e-145	1.15154	0.685	0.338	1.55613e-140	7	Cbx4
Simc11	8.60346e-145	1.21698	0.578	0.23	1.94163e-140	7	Simc1
Mylip2	1.58885e-144	0.795094	0.98	0.738	3.58572e-140	7	Mylip
Klf4	5.29584e-143	1.24484	0.743	0.37	1.19516e-138	7	Klf4
Ptma	1.05283e-140	0.634088	0.999	0.862	2.37602e-136	7	Ptma
Chd4	1.06623e-140	0.900461	0.94	0.7	2.40628e-136	7	Chd4
Rybp1	1.03596e-139	0.880612	0.813	0.456	2.33797e-135	7	Rybp
Clk11	8.39444e-138	0.66467	0.988	0.753	1.89446e-133	7	Clk1
Dusp1	4.71154e-136	0.955261	0.92	0.603	1.0633e-131	7	Dusp1
Glul1	1.10437e-135	0.682933	0.978	0.731	2.49235e-131	7	Glul
Mafb1	1.22404e-134	0.794007	0.993	0.807	2.76242e-130	7	Mafb
Ccnyl11	2.61273e-134	1.34661	0.438	0.147	5.89641e-130	7	Ccnyl1
Chka	3.01568e-134	0.890342	0.866	0.526	6.80578e-130	7	Chka
Gt(ROSA)26Sor	5.98356e-133	1.41158	0.484	0.182	1.35037e-128	7	Gt(ROSA)26Sor
Cebpd1	1.37037e-132	1.24619	0.659	0.33	3.09265e-128	7	Cebpd
Nasp1	5.21506e-131	0.96111	0.694	0.349	1.17693e-126	7	Nasp
Dnajb91	7.67821e-129	1.31808	0.627	0.312	1.73282e-124	7	Dnajb9
Tuba1a1	1.7366e-128	1.26206	0.658	0.335	3.91915e-124	7	Tuba1a
Tob1	4.46399e-128	1.84009	0.37	0.112	1.00743e-123	7	Tob1
Pcf11	2.33126e-127	0.68969	0.892	0.561	5.26119e-123	7	Pcf11
Gtf2a11	2.39809e-126	1.12029	0.733	0.417	5.41202e-122	7	Gtf2a1
Hexim1	2.80794e-126	1.49343	0.487	0.195	6.33695e-122	7	Hexim1
Pik3r31	1.50718e-125	1.64322	0.331	0.088	3.40141e-121	7	Pik3r3
Gtf2b	1.58745e-125	1.16355	0.62	0.304	3.58257e-121	7	Gtf2b
2410006H16Rik	4.92258e-124	0.822556	0.891	0.558	1.11093e-119	7	2410006H16Rik
Fscn11	2.83443e-123	0.7859	0.795	0.421	6.39675e-119	7	Fscn1
Mat2a1	2.99372e-122	0.714645	0.908	0.6	6.75622e-118	7	Mat2a
Sptan11	1.63007e-121	1.0297	0.69	0.372	3.67875e-117	7	Sptan1
Dusp61	6.07196e-121	0.920669	0.804	0.47	1.37032e-116	7	Dusp6
Gadd45g1	1.38672e-120	1.62948	0.452	0.171	3.12955e-116	7	Gadd45g
Tgfb11	3.43267e-120	0.742876	0.955	0.729	7.74684e-116	7	Tgfb1
Polr2a1	3.44219e-120	0.955847	0.777	0.472	7.76833e-116	7	Polr2a
Cst31	7.87067e-119	0.497011	1	0.962	1.77625e-114	7	Cst3
Midn	1.02902e-118	1.0292	0.677	0.361	2.3223e-114	7	Midn
Cx3cr11	1.48866e-117	0.521546	1	0.882	3.3596e-113	7	Cx3cr1
Egr2	1.30688e-115	1.28241	0.48	0.19	2.94938e-111	7	Egr2
Selplg1	1.28103e-113	0.557952	0.998	0.816	2.89102e-109	7	Selplg
Zfp36l11	1.46153e-113	0.748577	0.948	0.676	3.29837e-109	7	Zfp36l1
BC0055371	5.72379e-113	0.632774	0.838	0.511	1.29175e-108	7	BC005537
Hspa1a	1.1057e-112	1.59737	0.317	0.09	2.49535e-108	7	Hspa1a
Ube2s	9.56604e-111	0.804438	0.749	0.421	2.15886e-106	7	Ube2s
Fosb1	1.01154e-108	0.847447	0.894	0.621	2.28285e-104	7	Fosb
Sparc1	1.25369e-108	0.554917	0.999	0.77	2.82933e-104	7	Sparc
Jpt1	5.09603e-108	0.695134	0.866	0.549	1.15007e-103	7	Jpt1
Dnaja1	8.73053e-108	0.838294	0.842	0.544	1.97031e-103	7	Dnaja1
Ubb1	4.51889e-107	0.523699	0.998	0.812	1.01982e-102	7	Ubb
Klf2	4.89577e-107	1.21102	0.675	0.349	1.10488e-102	7	Klf2
Tsc22d21	4.47312e-106	0.542541	0.966	0.747	1.00949e-101	7	Tsc22d2
Srsf51	1.59775e-105	0.582862	0.966	0.733	3.6058e-101	7	Srsf5
Txnip1	4.80207e-105	0.665269	0.948	0.656	1.08373e-100	7	Txnip
Srsf3	4.0576e-103	0.575007	0.97	0.7	9.15719e-99	7	Srsf3
Pdcd41	4.68292e-103	0.797517	0.699	0.389	1.05684e-98	7	Pdcd4
Gm268021	1.84224e-102	2.04107	0.251	0.062	4.15757e-98	7	Gm26802
Snhg12	4.37379e-102	1.01343	0.656	0.362	9.87077e-98	7	Snhg12
Zfp36l21	1.92682e-100	0.662609	0.953	0.668	4.34845e-96	7	Zfp36l2
Slbp1	2.13886e-100	0.8712	0.687	0.394	4.82698e-96	7	Slbp
Sfpq1	3.25563e-100	0.513483	0.965	0.725	7.34731e-96	7	Sfpq
Sox41	3.58437e-100	0.92361	0.647	0.33	8.0892e-96	7	Sox4
Cd1641	2.52514e-99	0.742883	0.803	0.486	5.69874e-95	7	Cd164
Ccnl11	4.99931e-99	0.517157	0.975	0.769	1.12824e-94	7	Ccnl1
Ddx3x2	1.84069e-98	0.61235	0.905	0.639	4.15406e-94	7	Ddx3x
Skil1	2.64135e-98	0.464006	0.989	0.814	5.961e-94	7	Skil
Eif4a21	3.65826e-98	0.668485	0.868	0.579	8.25595e-94	7	Eif4a2
Eif51	3.98208e-98	0.590826	0.944	0.687	8.98675e-94	7	Eif5
Hnrnpa2b11	6.43421e-98	0.473573	0.993	0.861	1.45207e-93	7	Hnrnpa2b1
Gpr341	6.85943e-98	0.502772	0.982	0.695	1.54804e-93	7	Gpr34
Srsf71	1.46641e-97	0.642877	0.902	0.625	3.30939e-93	7	Srsf7
Gm8261	1.97439e-97	1.89403	0.219	0.049	4.45581e-93	7	Gm826
Adrb21	3.45251e-97	0.720344	0.698	0.376	7.79163e-93	7	Adrb2
Serinc31	6.37025e-97	0.439283	1	0.894	1.43764e-92	7	Serinc3
Atf3	6.69399e-97	0.853914	0.895	0.716	1.5107e-92	7	Atf3
Tpm31	2.47068e-96	0.526641	0.982	0.826	5.57583e-92	7	Tpm3
Fus1	3.25652e-95	0.425204	0.985	0.818	7.34933e-91	7	Fus
Hspa5	3.36601e-95	0.587288	0.988	0.809	7.59642e-91	7	Hspa5
Mcl1	1.2094e-94	0.583635	0.983	0.738	2.72937e-90	7	Mcl1
Dnajb131	6.57858e-94	1.23766	0.244	0.061	1.48465e-89	7	Dnajb13
Herpud11	1.26716e-93	0.684134	0.843	0.543	2.85972e-89	7	Herpud1
Rnase41	1.67582e-93	0.559282	0.904	0.587	3.78199e-89	7	Rnase4
Tent5a	3.91024e-93	0.832901	0.785	0.494	8.82463e-89	7	Tent5a
P2ry121	4.25217e-93	0.500456	0.996	0.816	9.59631e-89	7	P2ry12
Csnk1e1	7.17649e-93	0.595982	0.858	0.549	1.61959e-88	7	Csnk1e
Tubb4b	1.54902e-92	0.890314	0.51	0.241	3.49583e-88	7	Tubb4b
Iqcn1	2.918e-92	0.984312	0.283	0.081	6.58534e-88	7	Iqcn
Hsp90aa1	4.97926e-92	0.658366	0.883	0.587	1.12372e-87	7	Hsp90aa1
Ptpro2	1.16759e-91	0.717006	0.889	0.616	2.63502e-87	7	Ptpro
Stat31	4.80191e-91	0.433084	0.984	0.787	1.08369e-86	7	Stat3
Polg21	6.86613e-91	0.890588	0.43	0.173	1.54955e-86	7	Polg2
Erf1	8.92671e-91	0.553921	0.658	0.359	2.01458e-86	7	Erf
Usp23	2.91751e-90	0.705469	0.791	0.49	6.58423e-86	7	Usp2
Eif4g21	7.38247e-90	0.552477	0.938	0.678	1.66608e-85	7	Eif4g2
Nckap5l	1.23876e-89	0.573062	0.742	0.44	2.79564e-85	7	Nckap5l
Sgk11	2.74462e-89	0.707942	0.862	0.531	6.19405e-85	7	Sgk1
Nup210l1	7.12404e-89	1.11098	0.39	0.155	1.60775e-84	7	Nup210l
Mepce	4.92038e-88	1.04963	0.472	0.222	1.11043e-83	7	Mepce
Tmem1191	4.99487e-88	0.514483	0.987	0.736	1.12724e-83	7	Tmem119
C430049B03Rik1	1.13872e-87	1.49653	0.286	0.088	2.56986e-83	7	C430049B03Rik
Tagap1	2.2217e-87	0.937014	0.623	0.345	5.01393e-83	7	Tagap
Tnfrsf231	2.39433e-87	1.5323	0.277	0.084	5.40352e-83	7	Tnfrsf23
Rnf19b	2.46808e-87	0.554586	0.937	0.688	5.56997e-83	7	Rnf19b
Gnas1	7.00268e-87	0.663335	0.978	0.844	1.58036e-82	7	Gnas
Ctsl1	9.41503e-87	0.465849	0.995	0.802	2.12478e-82	7	Ctsl
P2ry131	4.66355e-86	0.526568	0.861	0.529	1.05247e-81	7	P2ry13
Siglech1	1.06985e-85	0.485231	0.992	0.795	2.41444e-81	7	Siglech
Gm20721	3.15319e-85	0.561667	0.556	0.265	7.11611e-81	7	Gm20721
Hhex1	9.12874e-85	0.923758	0.621	0.353	2.06017e-80	7	Hhex
Hnrnph1	1.18959e-84	0.4844	0.885	0.62	2.68467e-80	7	Hnrnph1
Tsc22d3	5.54933e-84	0.917371	0.6	0.328	1.25237e-79	7	Tsc22d3
Aplp21	6.26051e-84	0.620024	0.724	0.435	1.41287e-79	7	Aplp2
Cdh231	1.42987e-83	0.288293	0.785	0.453	3.22693e-79	7	Cdh23
Azin11	1.85576e-83	0.449483	0.828	0.53	4.18807e-79	7	Azin1
Il1a	1.0167e-82	0.651871	0.811	0.522	2.29448e-78	7	Il1a
Nt5dc31	2.707e-82	0.771105	0.5	0.241	6.10916e-78	7	Nt5dc3
Tssc41	4.93878e-82	0.669673	0.532	0.268	1.11458e-77	7	Tssc4
Olfml31	8.22186e-82	0.486221	0.994	0.741	1.85551e-77	7	Olfml3
Hexb1	1.1088e-81	0.380625	1	0.959	2.50234e-77	7	Hexb
Slc16a101	8.95415e-81	0.649326	0.68	0.393	2.02077e-76	7	Slc16a10
Ecscr1	1.04304e-80	0.674856	0.701	0.4	2.35394e-76	7	Ecscr
Cd531	7.96785e-80	0.499467	0.978	0.748	1.79819e-75	7	Cd53
Hnrnpab	1.91054e-79	0.692283	0.754	0.473	4.3117e-75	7	Hnrnpab
Hpgd1	1.93945e-79	0.483377	0.925	0.627	4.37695e-75	7	Hpgd
Dnajb41	2.65799e-79	0.789995	0.47	0.219	5.99856e-75	7	Dnajb4
Jup1	4.62717e-79	0.753874	0.495	0.238	1.04426e-74	7	Jup
Lbh1	7.39434e-79	1.02568	0.44	0.209	1.66875e-74	7	Lbh
Kdm6b	1.84562e-77	0.464462	0.868	0.58	4.16518e-73	7	Kdm6b
Rnf341	2.00661e-77	0.76635	0.565	0.31	4.52851e-73	7	Rnf34
Ier3	3.02998e-77	0.866759	0.69	0.413	6.83806e-73	7	Ier3
Rnf1031	8.4424e-77	0.922968	0.487	0.245	1.90528e-72	7	Rnf103
Zfp693	1.89174e-76	0.844495	0.368	0.145	4.26928e-72	7	Zfp69
Acly1	5.28401e-76	0.737361	0.631	0.375	1.1925e-71	7	Acly
Fam53c1	1.54629e-75	1.16047	0.316	0.119	3.48967e-71	7	Fam53c
Pdlim51	1.62987e-75	0.559986	0.724	0.447	3.67829e-71	7	Pdlim5
Tsen341	2.05557e-75	0.784013	0.558	0.299	4.639e-71	7	Tsen34
Prox11	2.38096e-75	1.21443	0.353	0.142	5.37334e-71	7	Prox1
Prdm21	5.73531e-75	0.510684	0.765	0.49	1.29435e-70	7	Prdm2
Tra2b1	6.97257e-75	0.401178	0.948	0.721	1.57357e-70	7	Tra2b
Tuba1b	9.5989e-75	0.380897	0.825	0.526	2.16628e-70	7	Tuba1b
Slc38a2	1.31207e-74	0.47015	0.859	0.594	2.96109e-70	7	Slc38a2
Ywhaz1	1.56807e-74	0.456122	0.941	0.718	3.53882e-70	7	Ywhaz
Nlrp31	2.45229e-74	0.660779	0.771	0.507	5.53433e-70	7	Nlrp3
Smad71	2.83948e-74	0.4184	0.919	0.671	6.40813e-70	7	Smad7
Zfand51	6.07529e-74	0.520589	0.95	0.704	1.37107e-69	7	Zfand5
Lman1l1	6.70807e-74	1.66448	0.13	0.021	1.51388e-69	7	Lman1l
Nptn1	1.35826e-73	0.489626	0.938	0.705	3.06533e-69	7	Nptn
Pnp1	1.78294e-73	0.51904	0.911	0.606	4.02375e-69	7	Pnp
Mlxip	2.92102e-73	0.515377	0.828	0.568	6.59216e-69	7	Mlxip
Trim471	3.1109e-73	0.733851	0.499	0.253	7.02068e-69	7	Trim47
Eif4a1	4.61455e-73	0.481534	0.973	0.735	1.04141e-68	7	Eif4a1
Akirin21	5.41796e-73	0.57537	0.744	0.462	1.22272e-68	7	Akirin2
Rbbp61	9.85645e-73	0.601209	0.778	0.518	2.2244e-68	7	Rbbp6
Ipmk1	1.21948e-72	0.820241	0.498	0.257	2.75212e-68	7	Ipmk
Hnrnpc	1.40002e-72	0.421179	0.923	0.672	3.15956e-68	7	Hnrnpc
Cxxc51	5.27781e-72	0.502563	0.746	0.452	1.1911e-67	7	Cxxc5
Tfe31	5.40423e-72	0.584461	0.707	0.448	1.21963e-67	7	Tfe3
E330020D12Rik2	1.15493e-71	0.717422	0.527	0.269	2.60644e-67	7	E330020D12Rik
Slc16a62	1.21265e-71	0.48942	0.896	0.649	2.73671e-67	7	Slc16a6
Jak11	1.83393e-71	0.469579	0.942	0.745	4.13882e-67	7	Jak1
Ppp1r111	3.43003e-71	0.802956	0.6	0.36	7.74088e-67	7	Ppp1r11
Ulk21	2.06904e-70	0.596694	0.89	0.666	4.66942e-66	7	Ulk2
Fcrls1	2.37593e-70	0.435966	0.965	0.691	5.36201e-66	7	Fcrls
Susd31	1.66062e-69	0.504066	0.811	0.539	3.74769e-65	7	Susd3
Rel	3.00993e-69	0.418195	0.946	0.696	6.7928e-65	7	Rel
Mknk21	3.66384e-69	0.578753	0.595	0.344	8.26855e-65	7	Mknk2
Tnfaip8l21	1.34537e-68	0.579011	0.798	0.536	3.03622e-64	7	Tnfaip8l2
Socs1	2.66623e-68	1.10409	0.356	0.155	6.01716e-64	7	Socs1
Abhd152	2.98664e-68	0.665999	0.559	0.302	6.74025e-64	7	Abhd15
Zfp8691	4.41039e-68	0.877719	0.467	0.24	9.95336e-64	7	Zfp869
Ccng21	1.53445e-67	0.830366	0.511	0.276	3.46296e-63	7	Ccng2
Nop56	2.80537e-67	0.742918	0.573	0.332	6.33117e-63	7	Nop56
Inka11	3.0555e-67	0.899176	0.476	0.245	6.89565e-63	7	Inka1
Cebpa1	6.65608e-67	0.58593	0.778	0.511	1.50215e-62	7	Cebpa
Gm438131	1.01057e-66	0.629697	0.506	0.268	2.28066e-62	7	Gm43813
Rlim1	1.29423e-66	0.469448	0.793	0.537	2.92082e-62	7	Rlim
Scoc1	1.82437e-66	0.45146	0.891	0.609	4.11724e-62	7	Scoc
Hnrnpu1	2.62722e-66	0.435235	0.952	0.747	5.92912e-62	7	Hnrnpu
Gm292821	5.38304e-66	1.41848	0.278	0.103	1.21484e-61	7	Gm29282
Trim82	6.57067e-66	0.56059	0.66	0.41	1.48287e-61	7	Trim8
Selenop1	8.4175e-66	0.376156	0.989	0.722	1.89966e-61	7	Selenop
Ern11	8.61019e-66	0.519688	0.645	0.38	1.94315e-61	7	Ern1
Tbc1d161	1.01592e-65	0.401939	0.898	0.656	2.29272e-61	7	Tbc1d16
Arf41	1.26252e-65	0.438816	0.939	0.716	2.84926e-61	7	Arf4
Ltc4s1	1.35685e-65	0.390101	0.875	0.571	3.06214e-61	7	Ltc4s
Rsrc21	1.44134e-65	0.449919	0.904	0.662	3.25281e-61	7	Rsrc2
Dusp71	1.49246e-65	0.738807	0.526	0.283	3.36817e-61	7	Dusp7
Snhg1	1.77862e-65	0.953671	0.533	0.305	4.014e-61	7	Snhg1
Tbpl11	2.06361e-65	0.689944	0.562	0.324	4.65715e-61	7	Tbpl1
Nfat5	2.29034e-65	0.486271	0.838	0.583	5.16885e-61	7	Nfat5
Rnf1351	2.37475e-65	0.916672	0.395	0.185	5.35933e-61	7	Rnf135
Sqstm11	6.014e-65	0.41224	0.928	0.677	1.35724e-60	7	Sqstm1
Sh2d4b1	8.5569e-65	1.34137	0.187	0.051	1.93112e-60	7	Sh2d4b
Gclc1	9.91646e-65	0.790471	0.56	0.32	2.23795e-60	7	Gclc
Sirt11	1.7849e-64	0.884296	0.373	0.169	4.02816e-60	7	Sirt1
Ckb1	2.74054e-64	0.421948	0.955	0.701	6.18485e-60	7	Ckb
Gm344552	2.98125e-64	0.546806	0.556	0.3	6.72809e-60	7	Gm34455
Btg1	3.11816e-64	0.443686	0.978	0.749	7.03707e-60	7	Btg1
Zbtb7a1	4.17911e-64	0.418657	0.805	0.544	9.43142e-60	7	Zbtb7a
Ifitm102	4.29382e-64	0.349006	0.824	0.506	9.69029e-60	7	Ifitm10
Ywhah1	4.31144e-64	0.473479	0.905	0.632	9.73007e-60	7	Ywhah
Bcl61	5.91867e-64	0.444611	0.771	0.507	1.33573e-59	7	Bcl6
Tmx42	8.45372e-64	0.506511	0.757	0.514	1.90783e-59	7	Tmx4
Zfp7031	1.94846e-63	0.947593	0.444	0.232	4.39728e-59	7	Zfp703
Bcl2l111	2.97398e-63	0.563484	0.601	0.343	6.71168e-59	7	Bcl2l11
Cpeb21	4.0268e-63	0.518566	0.637	0.381	9.08769e-59	7	Cpeb2
Marcks1	4.19289e-63	0.380187	0.998	0.82	9.46252e-59	7	Marcks
Camk2n11	7.25544e-63	0.853645	0.472	0.246	1.63741e-58	7	Camk2n1
Rap1b1	1.76581e-62	0.308038	0.995	0.859	3.98509e-58	7	Rap1b
Peli11	1.83272e-62	0.383892	0.919	0.683	4.13609e-58	7	Peli1
Actg1	1.8704e-62	0.392367	0.988	0.794	4.22111e-58	7	Actg1
Elf1	1.91163e-62	0.446155	0.901	0.68	4.31416e-58	7	Elf1
Katna11	3.80901e-62	0.791267	0.509	0.289	8.59617e-58	7	Katna1
1931-03-01	8.55849e-62	0.440563	0.43	0.205	1.93148e-57	7	2003-03-01
Plod12	9.33413e-62	0.520397	0.634	0.393	2.10653e-57	7	Plod1
Col27a11	1.52826e-61	0.327791	0.767	0.478	3.44898e-57	7	Col27a1
Tal11	1.97637e-61	0.616176	0.459	0.229	4.46027e-57	7	Tal1
Commd81	5.44473e-61	0.542475	0.731	0.482	1.22877e-56	7	Commd8
Gm408411	6.75477e-61	0.761639	0.476	0.244	1.52442e-56	7	Gm40841
Plekha41	1.10496e-60	1.22888	0.216	0.07	2.49367e-56	7	Plekha4
Paqr71	1.12308e-60	0.994816	0.416	0.209	2.53457e-56	7	Paqr7
Neat1	2.35031e-60	0.268958	0.801	0.542	5.30417e-56	7	Neat1
Hdlbp1	2.8797e-60	0.481326	0.814	0.602	6.49892e-56	7	Hdlbp
Ddit4	4.74471e-60	1.48032	0.228	0.079	1.07079e-55	7	Ddit4
Tut7	5.85163e-60	0.394483	0.901	0.662	1.3206e-55	7	Tut7
Bcl10	6.55512e-60	0.548473	0.66	0.419	1.47936e-55	7	Bcl10
Gm129401	1.12524e-59	0.635494	0.351	0.155	2.53945e-55	7	Gm12940
Ctc11	1.28577e-59	0.543242	0.627	0.388	2.90172e-55	7	Ctc1
Ivns1abp1	2.56957e-59	0.294715	0.952	0.723	5.79901e-55	7	Ivns1abp
Hbegf1	4.46278e-59	2.07336	0.142	0.033	1.00716e-54	7	Hbegf
Socs31	5.57319e-59	0.540748	0.788	0.501	1.25776e-54	7	Socs3
Hnrnpdl1	6.80845e-59	0.419748	0.824	0.558	1.53653e-54	7	Hnrnpdl
Epha21	1.63084e-58	0.652854	0.334	0.145	3.68047e-54	7	Epha2
Ifrd11	2.6546e-58	0.314559	0.915	0.621	5.99091e-54	7	Ifrd1
Cfl1	2.72693e-58	0.392069	0.986	0.733	6.15413e-54	7	Cfl1
Ccr61	3.81106e-58	1.2715	0.168	0.045	8.60081e-54	7	Ccr6
Adgrg11	8.73262e-58	0.332735	0.815	0.521	1.97078e-53	7	Adgrg1
Etv51	1.09474e-57	0.478	0.632	0.393	2.47061e-53	7	Etv5
Mid1ip11	3.4941e-57	0.808078	0.51	0.293	7.88549e-53	7	Mid1ip1
Hdac12	3.82324e-57	0.49679	0.65	0.413	8.62829e-53	7	Hdac1
Ldhb1	3.82827e-57	0.36878	0.906	0.619	8.63963e-53	7	Ldhb
Morf4l2	6.86986e-57	0.683267	0.595	0.374	1.55039e-52	7	Morf4l2
Ctnnb11	2.04613e-56	0.430316	0.745	0.5	4.61771e-52	7	Ctnnb1
Abcb1b1	2.78729e-56	0.734082	0.545	0.322	6.29037e-52	7	Abcb1b
Bin21	3.73866e-56	0.395045	0.926	0.679	8.4374e-52	7	Bin2
Gng101	3.92713e-56	0.27286	0.901	0.617	8.86275e-52	7	Gng10
Gabbr12	4.09305e-56	0.60135	0.413	0.199	9.23718e-52	7	Gabbr1
Mrps61	4.60973e-56	0.969478	0.309	0.136	1.04032e-51	7	Mrps6
Amd11	7.38589e-56	0.667126	0.401	0.2	1.66685e-51	7	Amd1
Gsk3a1	7.61768e-56	0.808816	0.402	0.211	1.71916e-51	7	Gsk3a
Pmp221	1.52435e-55	0.433662	0.72	0.458	3.44016e-51	7	Pmp22
Taf7	1.70022e-55	0.731102	0.495	0.288	3.83707e-51	7	Taf7
Gadd45b	2.51114e-55	0.916265	0.436	0.231	5.66713e-51	7	Gadd45b
Gm265321	3.61587e-55	0.480799	0.606	0.365	8.16029e-51	7	Gm26532
Rgs101	3.63477e-55	0.318809	0.995	0.804	8.20294e-51	7	Rgs10
Mt1	4.23305e-55	0.728131	0.624	0.397	9.55314e-51	7	Mt1
Irs21	5.53886e-55	0.490296	0.479	0.266	1.25001e-50	7	Irs2
Ptbp11	5.63769e-55	0.604571	0.566	0.348	1.27231e-50	7	Ptbp1
Irf81	5.96095e-55	0.412814	0.958	0.735	1.34527e-50	7	Irf8
A3galt21	8.0423e-55	1.21868	0.145	0.036	1.81499e-50	7	A3galt2
Orai11	2.27096e-54	0.399116	0.818	0.572	5.1251e-50	7	Orai1
Rrad	2.72095e-54	1.30459	0.344	0.167	6.14065e-50	7	Rrad
Cggbp11	3.75002e-54	0.584683	0.602	0.374	8.46305e-50	7	Cggbp1
Slc25a52	4.31244e-54	0.45791	0.921	0.64	9.73231e-50	7	Slc25a5
Cfap742	6.55978e-54	0.455196	0.577	0.332	1.48041e-49	7	Cfap74
Slc7a51	9.04675e-54	0.50329	0.386	0.187	2.04167e-49	7	Slc7a5
Paip21	1.5651e-53	0.489726	0.717	0.481	3.53212e-49	7	Paip2
Stau11	1.67684e-53	0.345333	0.745	0.505	3.78429e-49	7	Stau1
Tra2a	1.72545e-53	0.405758	0.925	0.707	3.89399e-49	7	Tra2a
Krcc11	1.89253e-53	0.471631	0.751	0.515	4.27106e-49	7	Krcc1
Cmtm61	2.09645e-53	0.347632	0.865	0.601	4.73128e-49	7	Cmtm6
Opa31	2.13091e-53	0.427291	0.509	0.293	4.80904e-49	7	Opa3
Il10ra2	3.18013e-53	0.350499	0.968	0.74	7.17692e-49	7	Il10ra
Kitl1	3.25472e-53	0.799527	0.421	0.217	7.34526e-49	7	Kitl
Zranb11	3.67931e-53	0.450667	0.625	0.398	8.30346e-49	7	Zranb1
Slc5a31	9.54288e-53	1.04869	0.192	0.063	2.15364e-48	7	Slc5a3
Rnf21	1.24617e-52	0.330881	0.677	0.439	2.81236e-48	7	Rnf2
Rsrp11	1.3632e-52	0.409349	0.925	0.699	3.07647e-48	7	Rsrp1
Ube2h1	1.40893e-52	0.291867	0.911	0.686	3.17966e-48	7	Ube2h
P4ha1	1.66363e-52	0.439361	0.861	0.623	3.75448e-48	7	P4ha1
Magi31	2.18259e-52	0.47535	0.466	0.25	4.92567e-48	7	Magi3
Arid3b1	2.41028e-52	0.360551	0.565	0.33	5.43953e-48	7	Arid3b
1810013L24Rik1	2.7931e-52	0.359362	0.636	0.404	6.30346e-48	7	1810013L24Rik
Fbrs1	3.46476e-52	0.436476	0.6	0.384	7.81928e-48	7	Fbrs
Xbp11	4.83302e-52	0.518728	0.694	0.457	1.09072e-47	7	Xbp1
Tsc22d1	6.79807e-52	1.17181	0.23	0.087	1.53419e-47	7	Tsc22d1
Pura1	8.27633e-52	0.443803	0.731	0.497	1.8678e-47	7	Pura
F11r1	1.13173e-51	0.365953	0.941	0.703	2.5541e-47	7	F11r
Med131	1.21718e-51	0.378016	0.776	0.555	2.74693e-47	7	Med13
Irf51	1.74694e-51	0.418689	0.82	0.572	3.94249e-47	7	Irf5
Hmox1	2.32838e-51	0.539405	0.503	0.29	5.2547e-47	7	Hmox1
Med71	2.43734e-51	0.781178	0.44	0.245	5.50059e-47	7	Med7
Trem21	2.92044e-51	0.306415	0.999	0.823	6.59085e-47	7	Trem2
Golm11	3.49017e-51	0.350589	0.921	0.665	7.87662e-47	7	Golm1
Dusp161	3.7732e-51	0.461035	0.627	0.393	8.51536e-47	7	Dusp16
Phtf21	4.18849e-51	0.476094	0.54	0.321	9.45257e-47	7	Phtf2
Tmem176b1	4.89842e-51	0.342235	0.851	0.565	1.10547e-46	7	Tmem176b
5031425E22Rik1	4.98498e-51	0.650177	0.397	0.205	1.12501e-46	7	5031425E22Rik
Scamp21	6.02872e-51	0.355176	0.958	0.728	1.36056e-46	7	Scamp2
Whrn1	6.77668e-51	0.305695	0.783	0.519	1.52936e-46	7	Whrn
Rcn21	8.03803e-51	0.569157	0.522	0.315	1.81402e-46	7	Rcn2
Srsf61	8.25031e-51	0.553105	0.608	0.394	1.86193e-46	7	Srsf6
Pdgfb1	9.33498e-51	0.310195	0.761	0.524	2.10672e-46	7	Pdgfb
Aff41	1.13575e-50	0.353135	0.865	0.622	2.56316e-46	7	Aff4
Tex141	1.27391e-50	0.760979	0.433	0.233	2.87496e-46	7	Tex14
Kmt2e1	1.77593e-50	0.364859	0.898	0.668	4.00792e-46	7	Kmt2e
Rab6b1	2.31027e-50	0.481182	0.494	0.268	5.21382e-46	7	Rab6b
Zfp1311	4.70412e-50	0.708229	0.47	0.275	1.06163e-45	7	Zfp131
Dlgap41	6.83391e-50	0.297331	0.661	0.428	1.54228e-45	7	Dlgap4
Mir142hg1	8.11506e-50	0.36377	0.976	0.781	1.83141e-45	7	Mir142hg
Pcbp2	9.45336e-50	0.391241	0.876	0.634	2.13344e-45	7	Pcbp2
Ets12	1.00388e-49	0.370652	0.566	0.33	2.26557e-45	7	Ets1
Rab431	1.08242e-49	0.340765	0.868	0.617	2.4428e-45	7	Rab43
Ddx61	1.40879e-49	0.33475	0.919	0.689	3.17935e-45	7	Ddx6
Hes11	2.38782e-49	1.52651	0.191	0.066	5.38883e-45	7	Hes1
Bzw11	3.4807e-49	0.417266	0.758	0.52	7.85523e-45	7	Bzw1
Trp53	5.75813e-49	0.452387	0.615	0.393	1.2995e-44	7	Trp53
Slc2a51	6.40433e-49	0.314779	0.697	0.428	1.44533e-44	7	Slc2a5
Basp12	6.67687e-49	0.338657	0.991	0.839	1.50684e-44	7	Basp1
Pgrmc11	1.01496e-48	0.871316	0.403	0.221	2.29057e-44	7	Pgrmc1
Sowahc	1.12388e-48	0.632557	0.54	0.335	2.53638e-44	7	Sowahc
Narf2	1.18968e-48	0.59308	0.486	0.282	2.68487e-44	7	Narf
Crlf31	1.21171e-48	0.355406	0.885	0.631	2.73459e-44	7	Crlf3
Pttg1	1.3105e-48	0.761553	0.49	0.295	2.95753e-44	7	Pttg1
Rela1	1.34213e-48	0.444962	0.552	0.345	3.02891e-44	7	Rela
Chd21	1.40696e-48	0.285787	0.906	0.684	3.17524e-44	7	Chd2
Gm157261	1.42738e-48	0.640449	0.412	0.216	3.2213e-44	7	Gm15726
Btbd191	2.88738e-48	0.727107	0.26	0.109	6.51625e-44	7	Btbd19
Lamp2	2.93917e-48	0.363756	0.981	0.81	6.63312e-44	7	Lamp2
Plk31	3.86387e-48	0.338397	0.59	0.364	8.71998e-44	7	Plk3
Zswim41	7.38683e-48	0.330769	0.544	0.325	1.66706e-43	7	Zswim4
Top1	9.00991e-48	0.320481	0.922	0.702	2.03336e-43	7	Top1
Ddb21	1.15347e-47	0.615744	0.276	0.118	2.60316e-43	7	Ddb2
Lonrf31	1.29113e-47	0.532785	0.354	0.173	2.91381e-43	7	Lonrf3
Kansl1l	1.59415e-47	0.327466	0.771	0.537	3.59768e-43	7	Kansl1l
Hmgxb31	1.9298e-47	0.59579	0.42	0.231	4.35517e-43	7	Hmgxb3
Klf31	2.0208e-47	0.43059	0.749	0.511	4.56053e-43	7	Klf3
Bicral2	3.05239e-47	0.318016	0.597	0.369	6.88864e-43	7	Bicral
Fgd31	3.59088e-47	0.451177	0.59	0.379	8.10389e-43	7	Fgd3
Slc12a22	4.68605e-47	0.373263	0.654	0.414	1.05755e-42	7	Slc12a2
Prkab11	6.53172e-47	0.786573	0.361	0.184	1.47408e-42	7	Prkab1
Zswim31	6.91585e-47	1.0999	0.192	0.067	1.56077e-42	7	Zswim3
Rtn4rl11	7.49262e-47	0.18812	0.817	0.551	1.69094e-42	7	Rtn4rl1
Agmo2	8.45793e-47	0.219262	0.944	0.706	1.90879e-42	7	Agmo
Tpst22	9.53597e-47	0.292038	0.829	0.582	2.15208e-42	7	Tpst2
Serpine21	1.00933e-46	0.325098	0.844	0.573	2.27786e-42	7	Serpine2
Ogfrl11	1.43837e-46	0.530236	0.651	0.436	3.24612e-42	7	Ogfrl1
Cd821	1.6127e-46	0.442855	0.589	0.378	3.63953e-42	7	Cd82
Maf2	1.74699e-46	0.296457	0.92	0.673	3.94261e-42	7	Maf
Atraid1	2.96225e-46	0.432714	0.673	0.454	6.68522e-42	7	Atraid
Mrfap11	3.94356e-46	0.414788	0.765	0.519	8.89982e-42	7	Mrfap1
Pabpn11	4.26399e-46	0.443948	0.662	0.444	9.62298e-42	7	Pabpn1
Ccdc1521	4.34761e-46	0.860919	0.356	0.182	9.81169e-42	7	Ccdc152
Csnk1d1	5.28928e-46	0.384018	0.658	0.441	1.19368e-41	7	Csnk1d
Mgll2	5.51056e-46	0.240878	0.562	0.327	1.24362e-41	7	Mgll
P4hb	6.24197e-46	0.409405	0.735	0.501	1.40869e-41	7	P4hb
Slx1b1	6.49757e-46	0.873297	0.239	0.097	1.46637e-41	7	Slx1b
Ncl	7.12347e-46	0.318508	0.911	0.69	1.60763e-41	7	Ncl
Tfrc1	7.50822e-46	1.04337	0.24	0.1	1.69445e-41	7	Tfrc
Topors1	9.34788e-46	0.830717	0.435	0.254	2.10963e-41	7	Topors
Gem2	9.35005e-46	0.636501	0.421	0.228	2.11012e-41	7	Gem
Dynll1	2.05844e-45	0.407206	0.728	0.472	4.6455e-41	7	Dynll1
Eloa	2.086e-45	0.646544	0.537	0.346	4.70769e-41	7	Eloa
Ints6l	2.20172e-45	0.358048	0.812	0.582	4.96883e-41	7	Ints6l
Atp2a21	2.81188e-45	0.435678	0.73	0.516	6.34585e-41	7	Atp2a2
Laptm51	3.25123e-45	0.279301	0.998	0.845	7.33738e-41	7	Laptm5
Ndfip11	3.53243e-45	0.316049	0.921	0.689	7.97199e-41	7	Ndfip1
Hnrnph32	4.15436e-45	0.4062	0.58	0.373	9.37556e-41	7	Hnrnph3
Etf1	5.23217e-45	0.281597	0.875	0.652	1.1808e-40	7	Etf1
Usp9x1	5.56597e-45	0.28467	0.883	0.66	1.25613e-40	7	Usp9x
Zbtb111	5.61612e-45	0.466106	0.592	0.386	1.26745e-40	7	Zbtb11
Slc40a12	6.09348e-45	0.370778	0.535	0.312	1.37518e-40	7	Slc40a1
Pros12	6.51779e-45	0.300978	0.887	0.669	1.47093e-40	7	Pros1
Tle41	7.73755e-45	0.241213	0.821	0.606	1.74621e-40	7	Tle4
Vamp11	8.4349e-45	0.634128	0.299	0.139	1.90359e-40	7	Vamp1
Alas1	8.44461e-45	0.598378	0.531	0.338	1.90578e-40	7	Alas1
Map3k141	9.14737e-45	0.313731	0.593	0.383	2.06438e-40	7	Map3k14
Ccnd31	1.10824e-44	0.22985	0.878	0.66	2.50108e-40	7	Ccnd3
Nfya1	1.23326e-44	0.434409	0.588	0.382	2.78323e-40	7	Nfya
Zmym51	1.58721e-44	0.504259	0.521	0.326	3.58202e-40	7	Zmym5
Csrnp21	1.7137e-44	1.2055	0.144	0.043	3.86749e-40	7	Csrnp2
Sall32	1.95771e-44	0.358607	0.571	0.36	4.41816e-40	7	Sall3
Irf1	2.08106e-44	0.370856	0.754	0.501	4.69653e-40	7	Irf1
Trim361	2.26588e-44	0.484839	0.371	0.19	5.11363e-40	7	Trim36
Mfng1	2.71315e-44	0.458586	0.519	0.313	6.12303e-40	7	Mfng
Crtam1	4.08151e-44	1.52194	0.109	0.026	9.21115e-40	7	Crtam
A930015D03Rik1	4.64681e-44	0.450569	0.488	0.288	1.04869e-39	7	A930015D03Rik
Pde1b1	1.09793e-43	0.407241	0.333	0.165	2.47781e-39	7	Pde1b
Ifngr11	1.35306e-43	0.305546	0.973	0.736	3.05359e-39	7	Ifngr1
Hist1h1c	2.39732e-43	1.04188	0.355	0.191	5.41027e-39	7	Hist1h1c
Atp6v0a11	2.82939e-43	0.264171	0.761	0.529	6.38537e-39	7	Atp6v0a1
L1cam1	3.28694e-43	0.832261	0.181	0.064	7.41796e-39	7	L1cam
Gna151	3.39992e-43	0.275159	0.818	0.577	7.67294e-39	7	Gna15
Slc4a71	3.50946e-43	0.31816	0.716	0.482	7.92016e-39	7	Slc4a7
Ctsf1	4.11454e-43	0.289669	0.681	0.443	9.28569e-39	7	Ctsf
Mrnip1	5.31793e-43	0.70183	0.23	0.095	1.20015e-38	7	Mrnip
Atp1a11	6.22205e-43	0.354343	0.708	0.494	1.40419e-38	7	Atp1a1
Mllt111	6.40626e-43	0.845243	0.252	0.111	1.44576e-38	7	Mllt11
Lyl11	6.46851e-43	0.521077	0.494	0.302	1.45981e-38	7	Lyl1
4933406I18Rik2	9.05128e-43	0.275154	0.943	0.744	2.04269e-38	7	4933406I18Rik
Dhx401	1.11071e-42	0.61831	0.453	0.275	2.50665e-38	7	Dhx40
G3bp11	1.19964e-42	0.370069	0.721	0.501	2.70734e-38	7	G3bp1
Il6ra2	1.38455e-42	0.244821	0.93	0.703	3.12465e-38	7	Il6ra
Tmem1731	1.46859e-42	0.319556	0.757	0.52	3.31431e-38	7	Tmem173
Casp41	1.54642e-42	0.503911	0.665	0.476	3.48996e-38	7	Casp4
Tmem86a1	1.58831e-42	0.339049	0.772	0.536	3.5845e-38	7	Tmem86a
Abi31	1.72897e-42	0.308345	0.932	0.674	3.90193e-38	7	Abi3
Foxo11	2.16867e-42	0.380807	0.451	0.261	4.89425e-38	7	Foxo1
Saraf1	2.2863e-42	0.278508	0.887	0.659	5.15971e-38	7	Saraf
Ubn11	2.55956e-42	0.28499	0.805	0.564	5.77642e-38	7	Ubn1
Serinc11	3.06293e-42	0.369173	0.707	0.489	6.91242e-38	7	Serinc1
Gm472831	4.91987e-42	0.381222	0.812	0.587	1.11032e-37	7	Gm47283
Fam222a1	5.38837e-42	1.10886	0.122	0.033	1.21605e-37	7	Fam222a
Glcci11	6.8165e-42	0.598559	0.379	0.207	1.53835e-37	7	Glcci1
Zbtb23	7.17743e-42	0.554363	0.44	0.257	1.6198e-37	7	Zbtb2
B3gnt21	8.29854e-42	0.373442	0.581	0.377	1.87281e-37	7	B3gnt2
Chst81	9.22676e-42	0.876223	0.36	0.193	2.0823e-37	7	Chst8
Hsd17b111	1.07306e-41	0.430165	0.6	0.4	2.42168e-37	7	Hsd17b11
Gm107902	1.10095e-41	0.191534	0.923	0.662	2.48463e-37	7	Gm10790
St3gal52	1.55256e-41	0.256136	0.744	0.507	3.50382e-37	7	St3gal5
Prr141	1.58845e-41	0.588731	0.385	0.214	3.58482e-37	7	Prr14
Sertad21	1.77911e-41	0.492009	0.479	0.291	4.0151e-37	7	Sertad2
Kbtbd21	1.86724e-41	0.488368	0.501	0.311	4.21398e-37	7	Kbtbd2
Ywhag1	1.8931e-41	0.349857	0.661	0.456	4.27234e-37	7	Ywhag
Tec1	1.89351e-41	0.235929	0.792	0.566	4.27327e-37	7	Tec
Wdr261	1.89636e-41	0.308918	0.897	0.684	4.27971e-37	7	Wdr26
Ube2d2a1	2.81072e-41	0.382066	0.821	0.603	6.34323e-37	7	Ube2d2a
Il20rb1	3.36783e-41	1.29227	0.145	0.046	7.60051e-37	7	Il20rb
Tug11	4.38991e-41	0.510309	0.477	0.294	9.90715e-37	7	Tug1
Ppm1l2	4.7894e-41	0.280512	0.497	0.284	1.08087e-36	7	Ppm1l
Atp7a1	5.05754e-41	0.342102	0.741	0.533	1.14139e-36	7	Atp7a
Gm440671	5.42954e-41	0.783057	0.152	0.049	1.22534e-36	7	Gm44067
Ube2d31	5.44521e-41	0.291492	0.945	0.729	1.22887e-36	7	Ube2d3
Cirbp1	5.97185e-41	0.617472	0.485	0.305	1.34773e-36	7	Cirbp
Cyb561a32	7.95388e-41	0.394092	0.512	0.318	1.79503e-36	7	Cyb561a3
Lrrc31	9.35597e-41	0.448315	0.522	0.319	2.11146e-36	7	Lrrc3
Cd371	9.82985e-41	0.25852	0.909	0.673	2.2184e-36	7	Cd37
Gm445771	1.02192e-40	1.10468	0.161	0.055	2.30628e-36	7	Gm44577
2610035D17Rik2	1.06982e-40	0.402123	0.353	0.179	2.41437e-36	7	2610035D17Rik
Kdm2b2	1.16047e-40	0.275299	0.699	0.476	2.61894e-36	7	Kdm2b
Ppp1r181	1.18127e-40	0.450432	0.617	0.416	2.66589e-36	7	Ppp1r18
Vps37b1	1.40019e-40	0.275463	0.712	0.485	3.15996e-36	7	Vps37b
Cdk121	1.42327e-40	0.207501	0.794	0.568	3.21203e-36	7	Cdk12
Cdk91	1.84442e-40	0.432202	0.585	0.389	4.16249e-36	7	Cdk9
Cdk5r11	2.14015e-40	0.705964	0.298	0.141	4.8299e-36	7	Cdk5r1
Junos1	2.17465e-40	0.81989	0.282	0.135	4.90774e-36	7	Junos
Kdm3a1	2.26691e-40	0.281268	0.64	0.426	5.11597e-36	7	Kdm3a
Sf3b1	2.52626e-40	0.289587	0.96	0.758	5.70126e-36	7	Sf3b1
Pspc11	2.74281e-40	0.307889	0.592	0.391	6.18997e-36	7	Pspc1
Golph31	2.78344e-40	0.438169	0.483	0.3	6.28166e-36	7	Golph3
Ppp1r3b1	2.81385e-40	0.651427	0.363	0.198	6.3503e-36	7	Ppp1r3b
Itpkc1	2.91317e-40	0.928243	0.246	0.111	6.57445e-36	7	Itpkc
Ptgs11	2.99119e-40	0.272532	0.943	0.714	6.75052e-36	7	Ptgs1
Rbmx1	3.62112e-40	0.650565	0.323	0.166	8.17215e-36	7	Rbmx
Csrnp1	5.15486e-40	0.751623	0.408	0.238	1.16335e-35	7	Csrnp1
Wdr45b1	5.62971e-40	0.403788	0.59	0.398	1.27051e-35	7	Wdr45b
Mapre1	6.19492e-40	0.296927	0.734	0.515	1.39807e-35	7	Mapre1
Zc3h41	6.34086e-40	0.407475	0.431	0.253	1.43101e-35	7	Zc3h4
Ppp1r18os1	6.87126e-40	0.92141	0.192	0.075	1.55071e-35	7	Ppp1r18os
Dhrs31	7.0139e-40	0.314347	0.658	0.433	1.5829e-35	7	Dhrs3
Zfp7061	9.16724e-40	0.296258	0.705	0.478	2.06886e-35	7	Zfp706
Sgpl11	9.21126e-40	0.317164	0.807	0.593	2.0788e-35	7	Sgpl1
Rgs31	1.09067e-39	0.825028	0.316	0.163	2.46141e-35	7	Rgs3
Zfp3261	1.12693e-39	0.312239	0.603	0.401	2.54326e-35	7	Zfp326
Sall11	1.21054e-39	0.206247	0.842	0.574	2.73195e-35	7	Sall1
Rab3il11	1.22243e-39	0.337959	0.792	0.562	2.75878e-35	7	Rab3il1
Map2k31	1.24751e-39	0.400382	0.43	0.251	2.81538e-35	7	Map2k3
Sipa12	1.25371e-39	0.19122	0.747	0.52	2.82936e-35	7	Sipa1
Zc3h12a1	2.3011e-39	0.440497	0.533	0.341	5.19312e-35	7	Zc3h12a
Enc11	2.4282e-39	0.73407	0.267	0.125	5.47996e-35	7	Enc1
Cyth41	2.4562e-39	0.274437	0.976	0.769	5.54316e-35	7	Cyth4
Vsir1	2.81596e-39	0.249686	0.991	0.808	6.35506e-35	7	Vsir
Gm127031	2.89342e-39	1.15678	0.17	0.061	6.52987e-35	7	Gm12703
Gm101381	2.92891e-39	0.71441	0.328	0.168	6.60996e-35	7	Gm10138
Arid4b1	3.13829e-39	0.281032	0.795	0.592	7.08249e-35	7	Arid4b
8030442B05Rik2	3.67653e-39	0.200063	0.655	0.418	8.29718e-35	7	8030442B05Rik
Cd811	3.74253e-39	0.217242	0.999	0.847	8.44615e-35	7	Cd81
Rhoq1	4.98807e-39	0.229999	0.775	0.56	1.12571e-34	7	Rhoq
Kcnk122	5.56547e-39	0.461934	0.316	0.156	1.25602e-34	7	Kcnk12
Gmip1	5.71381e-39	0.279594	0.802	0.582	1.28949e-34	7	Gmip
Siah21	5.74073e-39	0.531088	0.37	0.205	1.29557e-34	7	Siah2
Gm265421	6.33306e-39	0.231216	0.744	0.522	1.42925e-34	7	Gm26542
Clcn41	6.49774e-39	0.435732	0.536	0.347	1.46641e-34	7	Clcn4
Pik3cd	6.78735e-39	0.215467	0.814	0.603	1.53177e-34	7	Pik3cd
Sh2b21	7.1497e-39	0.38572	0.573	0.377	1.61355e-34	7	Sh2b2
Iffo21	7.25117e-39	0.462361	0.355	0.191	1.63644e-34	7	Iffo2
St6galnac61	7.3605e-39	0.706048	0.315	0.163	1.66112e-34	7	St6galnac6
Slc9a11	8.22388e-39	0.327107	0.474	0.294	1.85596e-34	7	Slc9a1
Acox11	8.29896e-39	0.504836	0.483	0.305	1.87291e-34	7	Acox1
Ing11	8.36974e-39	0.788818	0.345	0.19	1.88888e-34	7	Ing1
Pcna	8.53354e-39	0.346617	0.524	0.327	1.92585e-34	7	Pcna
Gm11523	9.90489e-39	2.31394	0.064	0.01	2.23533e-34	7	Gm11523
Gpatch2l1	1.11903e-38	0.364104	0.539	0.35	2.52542e-34	7	Gpatch2l
Gtf2ird21	1.24779e-38	0.237426	0.446	0.258	2.81602e-34	7	Gtf2ird2
Lasp11	1.56299e-38	0.446244	0.568	0.383	3.52735e-34	7	Lasp1
Flcn1	1.61384e-38	0.426026	0.443	0.264	3.64211e-34	7	Flcn
Btaf1	1.7556e-38	0.321203	0.828	0.622	3.96204e-34	7	Btaf1
Sun21	1.98983e-38	0.343598	0.625	0.43	4.49066e-34	7	Sun2
Mtmr121	2.2898e-38	0.286249	0.52	0.326	5.16763e-34	7	Mtmr12
Ep3001	2.56505e-38	0.271086	0.759	0.552	5.7888e-34	7	Ep300
Smad11	2.66013e-38	0.275155	0.6	0.401	6.00338e-34	7	Smad1
Ighm1	2.81292e-38	0.303063	0.761	0.513	6.3482e-34	7	Ighm
Sec11c1	3.02709e-38	0.309771	0.69	0.477	6.83153e-34	7	Sec11c
Csnk1a11	3.09715e-38	0.253703	0.895	0.663	6.98966e-34	7	Csnk1a1
Ppcdc2	4.19667e-38	0.230732	0.682	0.466	9.47104e-34	7	Ppcdc
Calr1	4.22128e-38	0.333941	0.962	0.715	9.52658e-34	7	Calr
Irf2bpl1	4.41108e-38	0.530176	0.53	0.343	9.95491e-34	7	Irf2bpl
Klf122	4.88796e-38	0.182479	0.733	0.495	1.10311e-33	7	Klf12
Lactb1	5.08746e-38	0.518893	0.514	0.333	1.14814e-33	7	Lactb
Hist1h4d1	5.28809e-38	0.964405	0.293	0.15	1.19342e-33	7	Hist1h4d
Neurl31	5.95601e-38	0.41162	0.733	0.517	1.34415e-33	7	Neurl3
Clip12	6.20733e-38	0.248987	0.823	0.612	1.40087e-33	7	Clip1
Cbfa2t31	6.70619e-38	0.502982	0.421	0.241	1.51345e-33	7	Cbfa2t3
Dynll21	6.96556e-38	0.702849	0.432	0.268	1.57199e-33	7	Dynll2
Dcakd2	8.57365e-38	0.247452	0.604	0.396	1.9349e-33	7	Dcakd
Prpsap22	9.25697e-38	0.354762	0.554	0.359	2.08911e-33	7	Prpsap2
Smurf21	1.1415e-37	0.230323	0.787	0.568	2.57615e-33	7	Smurf2
Zfp3841	1.22656e-37	0.62938	0.396	0.232	2.7681e-33	7	Zfp384
Mtmr101	1.24704e-37	0.422923	0.442	0.263	2.81433e-33	7	Mtmr10
Il17ra1	1.43796e-37	0.25611	0.59	0.386	3.24519e-33	7	Il17ra
Vamp31	1.60759e-37	0.555017	0.463	0.293	3.628e-33	7	Vamp3
Fam91a12	1.81508e-37	0.237692	0.741	0.521	4.09628e-33	7	Fam91a1
Mybpc31	1.86556e-37	1.08103	0.133	0.042	4.21019e-33	7	Mybpc3
Sub1	1.86668e-37	0.292716	0.83	0.581	4.21272e-33	7	Sub1
1700017B05Rik1	2.17123e-37	0.255754	0.741	0.521	4.90003e-33	7	1700017B05Rik
Tgif21	2.22064e-37	0.539581	0.223	0.096	5.01154e-33	7	Tgif2
Gm266311	2.30901e-37	1.15577	0.139	0.046	5.21098e-33	7	Gm26631
Gm26292	2.91847e-37	0.236318	0.902	0.681	6.5864e-33	7	Gm2629
Gm50862	2.97296e-37	0.161072	0.654	0.43	6.70938e-33	7	Gm5086
Jmjd6	4.1387e-37	0.765922	0.377	0.223	9.34021e-33	7	Jmjd6
Gal3st41	5.64455e-37	0.312221	0.66	0.437	1.27386e-32	7	Gal3st4
Ttpal1	5.8739e-37	0.38129	0.29	0.144	1.32562e-32	7	Ttpal
Heca1	6.68678e-37	0.394592	0.554	0.365	1.50907e-32	7	Heca
Ttll31	7.68265e-37	0.416432	0.334	0.178	1.73382e-32	7	Ttll3
Rassf1	9.85806e-37	0.451433	0.576	0.382	2.22477e-32	7	Rassf1
Il161	1.3046e-36	0.551457	0.441	0.27	2.94422e-32	7	Il16
Cryl12	1.63918e-36	0.218061	0.643	0.436	3.69931e-32	7	Cryl1
Slc7a81	1.76718e-36	0.224824	0.892	0.67	3.98818e-32	7	Slc7a8
Epc21	1.76974e-36	0.189633	0.632	0.427	3.99396e-32	7	Epc2
Jmjd1c1	3.31641e-36	0.190819	0.992	0.865	7.48448e-32	7	Jmjd1c
Tmem2301	3.33234e-36	0.679778	0.386	0.228	7.52044e-32	7	Tmem230
Tspan182	3.64293e-36	0.515091	0.299	0.148	8.22136e-32	7	Tspan18
4632427E13Rik2	3.71336e-36	0.262354	0.593	0.388	8.3803e-32	7	4632427E13Rik
Lpcat32	3.85149e-36	0.187931	0.735	0.52	8.69205e-32	7	Lpcat3
Lpar61	3.88999e-36	0.431764	0.484	0.304	8.77892e-32	7	Lpar6
Sp41	4.8328e-36	0.337248	0.466	0.285	1.09067e-31	7	Sp4
Bmyc1	5.5397e-36	0.412881	0.557	0.371	1.2502e-31	7	Bmyc
Stk17b	5.76354e-36	0.32063	0.627	0.413	1.30071e-31	7	Stk17b
Trp53bp21	7.95141e-36	0.437695	0.42	0.25	1.79447e-31	7	Trp53bp2
Rnf1672	8.15225e-36	0.413508	0.428	0.258	1.8398e-31	7	Rnf167
Arl6ip11	8.19243e-36	0.219445	0.867	0.609	1.84887e-31	7	Arl6ip1
Gm11231	8.98271e-36	1.13249	0.102	0.028	2.02722e-31	7	Gm1123
Sh3gl11	9.65933e-36	0.277504	0.509	0.329	2.17992e-31	7	Sh3gl1
Bptf1	9.70509e-36	0.185812	0.763	0.548	2.19024e-31	7	Bptf
Gm3336	9.92813e-36	3.25299	0.044	0.004	2.24058e-31	7	Gm3336
Crk1	1.08088e-35	0.340661	0.587	0.401	2.43934e-31	7	Crk
Aim21	1.08898e-35	0.238145	0.863	0.649	2.45761e-31	7	Aim2
Mob3c2	1.16464e-35	0.463926	0.482	0.306	2.62837e-31	7	Mob3c
Calhm21	1.36781e-35	0.612107	0.393	0.233	3.08687e-31	7	Calhm2
Selenos1	1.50647e-35	0.35747	0.663	0.469	3.3998e-31	7	Selenos
Manf1	1.52509e-35	0.358422	0.737	0.506	3.44182e-31	7	Manf
Gabpb11	1.56515e-35	0.39787	0.448	0.276	3.53224e-31	7	Gabpb1
Foxo31	1.69429e-35	0.201876	0.691	0.485	3.82368e-31	7	Foxo3
Rtn31	1.72907e-35	0.241136	0.898	0.684	3.90216e-31	7	Rtn3
Kcnrg1	1.79487e-35	0.467882	0.19	0.077	4.05066e-31	7	Kcnrg
Nrip11	1.98146e-35	0.226337	0.938	0.736	4.47177e-31	7	Nrip1
Snn1	2.03383e-35	0.420102	0.401	0.227	4.58995e-31	7	Snn
Kin	2.03663e-35	0.735077	0.347	0.198	4.59626e-31	7	Kin
Calcrl1	2.13873e-35	0.520865	0.33	0.175	4.82669e-31	7	Calcrl
Xlr1	2.5144e-35	0.507059	0.438	0.263	5.67449e-31	7	Xlr
Gnai31	2.86256e-35	0.258757	0.551	0.365	6.46023e-31	7	Gnai3
Ang1	3.14939e-35	0.331271	0.57	0.375	7.10755e-31	7	Ang
Lmo21	3.25345e-35	0.286775	0.831	0.601	7.34238e-31	7	Lmo2
Liph2	3.55414e-35	0.477337	0.4	0.229	8.02098e-31	7	Liph
Dleu21	3.69501e-35	0.184583	0.985	0.861	8.3389e-31	7	Dleu2
Cnot81	4.51764e-35	0.556091	0.449	0.287	1.01954e-30	7	Cnot8
Tmem642	5.11318e-35	0.466762	0.373	0.211	1.15394e-30	7	Tmem64
Gpx1	5.80407e-35	0.280061	0.873	0.603	1.30986e-30	7	Gpx1
Klf6	6.1909e-35	0.45367	0.83	0.611	1.39716e-30	7	Klf6
Yy11	6.44183e-35	0.242337	0.724	0.513	1.45379e-30	7	Yy1
Rtn42	7.28941e-35	0.262942	0.946	0.752	1.64508e-30	7	Rtn4
Snhg5	7.70823e-35	1.21197	0.217	0.1	1.73959e-30	7	Snhg5
Zscan261	1.06192e-34	0.414219	0.523	0.35	2.39655e-30	7	Zscan26
Snta12	1.10055e-34	0.215987	0.667	0.451	2.48372e-30	7	Snta1
Tuba1c	1.35253e-34	0.507954	0.437	0.268	3.05239e-30	7	Tuba1c
Tm9sf31	1.36404e-34	0.277845	0.796	0.574	3.07837e-30	7	Tm9sf3
Syncrip1	1.37754e-34	0.209535	0.757	0.538	3.10884e-30	7	Syncrip
Ptp4a31	1.42129e-34	0.511381	0.467	0.298	3.20756e-30	7	Ptp4a3
Pogz1	1.48373e-34	0.420886	0.45	0.276	3.34849e-30	7	Pogz
Camk11	1.49054e-34	0.264309	0.871	0.649	3.36386e-30	7	Camk1
Tmem176a1	1.66065e-34	0.201974	0.697	0.461	3.74776e-30	7	Tmem176a
Flvcr11	1.7265e-34	0.571582	0.33	0.181	3.89637e-30	7	Flvcr1
Cd331	1.80937e-34	0.209454	0.824	0.599	4.08338e-30	7	Cd33
Taf1d1	1.93591e-34	0.205077	0.63	0.434	4.36896e-30	7	Taf1d
Rab141	2.09438e-34	0.294484	0.924	0.691	4.7266e-30	7	Rab14
Rsbn12	2.21931e-34	0.349569	0.558	0.373	5.00854e-30	7	Rsbn1
Rapgef61	2.39468e-34	0.191131	0.793	0.567	5.40432e-30	7	Rapgef6
Hnrnpl1	3.26672e-34	0.262622	0.761	0.545	7.37233e-30	7	Hnrnpl
Rnf1851	3.36079e-34	0.45462	0.425	0.26	7.58463e-30	7	Rnf185
Rab392	3.40738e-34	0.28945	0.438	0.256	7.68978e-30	7	Rab39
0610010K14Rik1	3.97712e-34	0.54625	0.491	0.326	8.97557e-30	7	0610010K14Rik
Fam110a1	5.57419e-34	0.864279	0.331	0.187	1.25798e-29	7	Fam110a
Fcgr31	5.60286e-34	0.280321	0.984	0.727	1.26445e-29	7	Fcgr3
Rps6ka11	5.82029e-34	0.188989	0.818	0.591	1.31352e-29	7	Rps6ka1
Spty2d1	6.60816e-34	0.452134	0.505	0.332	1.49133e-29	7	Spty2d1
Hist1h1e1	6.94072e-34	0.484303	0.415	0.25	1.56638e-29	7	Hist1h1e
Rnaset2a1	8.58603e-34	0.295346	0.659	0.45	1.9377e-29	7	Rnaset2a
Arih11	1.09555e-33	0.16514	0.951	0.76	2.47244e-29	7	Arih1
Relb1	1.11742e-33	0.235718	0.639	0.435	2.5218e-29	7	Relb
Tomm341	1.54983e-33	0.447498	0.444	0.282	3.49765e-29	7	Tomm34
Ccr51	1.59471e-33	0.330151	0.929	0.724	3.59895e-29	7	Ccr5
Shb1	1.67153e-33	0.251302	0.39	0.227	3.77231e-29	7	Shb
Sbds1	1.76013e-33	0.469911	0.52	0.352	3.97225e-29	7	Sbds
Arpc2	1.88082e-33	0.289554	0.986	0.827	4.24462e-29	7	Arpc2
Ywhaq1	1.93982e-33	0.350277	0.616	0.435	4.37778e-29	7	Ywhaq
Trak21	1.96222e-33	0.701351	0.323	0.181	4.42833e-29	7	Trak2
Zfp901	2.2447e-33	0.360666	0.551	0.368	5.06584e-29	7	Zfp90
Bcor1	2.25846e-33	0.217355	0.584	0.393	5.09689e-29	7	Bcor
Ddah21	2.37187e-33	0.787975	0.264	0.131	5.35285e-29	7	Ddah2
Tubb2b1	2.55999e-33	1.05992	0.229	0.108	5.77739e-29	7	Tubb2b
Lrrc8a1	2.56571e-33	0.441458	0.397	0.242	5.7903e-29	7	Lrrc8a
Oaf1	2.83929e-33	0.777511	0.257	0.128	6.40771e-29	7	Oaf
9130230L23Rik1	3.11316e-33	1.1476	0.141	0.051	7.02578e-29	7	9130230L23Rik
Pim21	3.19375e-33	0.906732	0.176	0.071	7.20766e-29	7	Pim2
Erbin1	3.32607e-33	0.180748	0.909	0.718	7.50627e-29	7	Erbin
Tsc22d41	3.47612e-33	0.23755	0.858	0.651	7.8449e-29	7	Tsc22d4
Papln	3.60928e-33	0.949702	0.088	0.022	8.14542e-29	7	Papln
1810026B05Rik1	4.04984e-33	0.246434	0.695	0.497	9.13968e-29	7	1810026B05Rik
Idh21	5.28331e-33	0.414933	0.507	0.336	1.19234e-28	7	Idh2
Klk81	5.39639e-33	0.435314	0.402	0.235	1.21786e-28	7	Klk8
Cdkn2aip1	5.6263e-33	0.90978	0.244	0.12	1.26974e-28	7	Cdkn2aip
Tpp11	5.62652e-33	0.375098	0.643	0.45	1.26979e-28	7	Tpp1
Nfkb21	5.70068e-33	0.475686	0.395	0.245	1.28653e-28	7	Nfkb2
Tox41	6.09762e-33	0.272819	0.692	0.498	1.37611e-28	7	Tox4
Sf11	6.54065e-33	0.252944	0.657	0.465	1.47609e-28	7	Sf1
Gm149661	6.74794e-33	0.5891	0.223	0.102	1.52287e-28	7	Gm14966
Abhd51	6.92371e-33	0.895176	0.248	0.126	1.56254e-28	7	Abhd5
Gmpr1	7.03062e-33	0.553995	0.326	0.178	1.58667e-28	7	Gmpr
Zfp2172	1.01402e-32	0.457825	0.395	0.239	2.28844e-28	7	Zfp217
Msh51	1.15564e-32	1.00755	0.109	0.033	2.60804e-28	7	Msh5
Ppp1cb1	1.35764e-32	0.224035	0.674	0.478	3.06391e-28	7	Ppp1cb
Cflar1	1.37365e-32	0.174347	0.862	0.639	3.10006e-28	7	Cflar
Tmem881	1.40193e-32	0.725971	0.186	0.079	3.16388e-28	7	Tmem88
Hnrnpk1	1.43306e-32	0.245662	0.921	0.687	3.23412e-28	7	Hnrnpk
B4galt41	1.59933e-32	0.372568	0.455	0.281	3.60937e-28	7	B4galt4
Tmem1001	1.65421e-32	0.689317	0.314	0.17	3.73323e-28	7	Tmem100
Tnf	1.68167e-32	0.229654	0.46	0.282	3.79519e-28	7	Tnf
Bag31	1.68489e-32	0.555886	0.358	0.212	3.80246e-28	7	Bag3
Sh2b32	1.75253e-32	0.36091	0.487	0.315	3.95512e-28	7	Sh2b3
Naa352	1.8514e-32	0.18439	0.594	0.399	4.17824e-28	7	Naa35
Kpna41	1.92671e-32	0.205924	0.934	0.728	4.3482e-28	7	Kpna4
Far11	2.47892e-32	0.288573	0.558	0.382	5.59443e-28	7	Far1
Samd4b1	2.4933e-32	0.3744	0.453	0.289	5.62688e-28	7	Samd4b
Stard31	2.69482e-32	0.225732	0.638	0.446	6.08168e-28	7	Stard3
Stard82	2.72534e-32	0.51127	0.42	0.259	6.15054e-28	7	Stard8
Slc35d11	2.74717e-32	0.821675	0.233	0.113	6.19981e-28	7	Slc35d1
Prkn2	3.27406e-32	0.10975	0.811	0.585	7.3889e-28	7	Prkn
Tnfrsf13b1	3.5267e-32	0.602186	0.432	0.277	7.95906e-28	7	Tnfrsf13b
Cc2d2b	3.62213e-32	2.62378	0.051	0.007	8.17442e-28	7	Cc2d2b
Kdm5b2	3.71496e-32	0.593446	0.425	0.265	8.38391e-28	7	Kdm5b
Mtss12	3.98155e-32	0.131553	0.554	0.351	8.98555e-28	7	Mtss1
Arid1a2	4.66048e-32	0.151513	0.858	0.639	1.05178e-27	7	Arid1a
Ubap2l1	4.73778e-32	0.267514	0.764	0.563	1.06922e-27	7	Ubap2l
Zfhx32	5.49868e-32	0.100206	0.998	0.91	1.24094e-27	7	Zfhx3
Casp3	6.34226e-32	0.750273	0.313	0.179	1.43132e-27	7	Casp3
Arf11	7.092e-32	0.264419	0.855	0.603	1.60052e-27	7	Arf1
Cd164l2	7.17279e-32	1.46759	0.058	0.01	1.61876e-27	7	Cd164l2
Rab5a1	7.41315e-32	0.289971	0.619	0.441	1.673e-27	7	Rab5a
Gramd1a1	8.30489e-32	0.250916	0.554	0.372	1.87425e-27	7	Gramd1a
Mgat11	8.31667e-32	0.243029	0.604	0.418	1.87691e-27	7	Mgat1
Tk22	1.00115e-31	0.413985	0.443	0.284	2.25939e-27	7	Tk2
Hps42	1.12339e-31	0.1914	0.722	0.516	2.53528e-27	7	Hps4
Gm372331	1.26863e-31	0.929606	0.177	0.074	2.86305e-27	7	Gm37233
Selenok1	1.39433e-31	0.277296	0.832	0.587	3.14672e-27	7	Selenok
Mef2d1	1.43414e-31	0.116591	0.748	0.527	3.23656e-27	7	Mef2d
Sde2	1.56709e-31	0.487542	0.434	0.28	3.53662e-27	7	Sde2
Gm20470	1.57853e-31	0.197314	0.242	0.118	3.56243e-27	7	Gm20470
Kdelr21	1.70369e-31	0.374054	0.52	0.353	3.84489e-27	7	Kdelr2
Ctns1	1.71571e-31	0.578442	0.354	0.209	3.87201e-27	7	Ctns
Ptges3	1.80265e-31	0.290982	0.705	0.492	4.06823e-27	7	Ptges3
Mtdh1	1.82337e-31	0.210322	0.982	0.785	4.11499e-27	7	Mtdh
Gm270171	2.026e-31	0.176856	0.344	0.191	4.57227e-27	7	Gm27017
Pak2	2.12812e-31	0.248742	0.888	0.674	4.80275e-27	7	Pak2
Zrsr21	2.15492e-31	0.291401	0.521	0.35	4.86321e-27	7	Zrsr2
Nars1	2.20354e-31	0.259336	0.711	0.514	4.97295e-27	7	Nars
Ptafr1	2.24956e-31	0.327156	0.56	0.38	5.0768e-27	7	Ptafr
Litaf1	2.37849e-31	0.181577	0.918	0.703	5.36778e-27	7	Litaf
Pcbp11	2.40535e-31	0.342849	0.681	0.471	5.42839e-27	7	Pcbp1
Rfx31	2.5103e-31	0.169796	0.531	0.345	5.66523e-27	7	Rfx3
Stk41	2.65449e-31	0.200515	0.689	0.491	5.99066e-27	7	Stk4
Cebpz1	2.78167e-31	0.246833	0.655	0.463	6.27768e-27	7	Cebpz
A830008E24Rik2	2.83924e-31	0.169626	0.6	0.405	6.40759e-27	7	A830008E24Rik
Prkx1	3.03694e-31	0.423066	0.416	0.264	6.85377e-27	7	Prkx
Rnaset2b1	3.26849e-31	0.370465	0.565	0.395	7.37632e-27	7	Rnaset2b
Herpud21	3.3297e-31	0.357877	0.421	0.264	7.51447e-27	7	Herpud2
Tpp21	3.36755e-31	0.255452	0.761	0.575	7.59988e-27	7	Tpp2
Nfam11	3.48239e-31	0.212708	0.612	0.418	7.85906e-27	7	Nfam1
Sft2d11	4.19309e-31	0.222945	0.824	0.603	9.46297e-27	7	Sft2d1
Arl13b1	4.21169e-31	0.476165	0.366	0.219	9.50493e-27	7	Arl13b
Homer11	4.30806e-31	0.740198	0.371	0.227	9.72243e-27	7	Homer1
Zbtb47	4.90918e-31	0.363023	0.382	0.228	1.1079e-26	7	Zbtb4
Plekho2	4.98318e-31	0.106722	0.801	0.573	1.1246e-26	7	Plekho2
Pprc11	5.15325e-31	0.518882	0.345	0.201	1.16298e-26	7	Pprc1
Fmr11	5.6148e-31	0.332238	0.49	0.326	1.26715e-26	7	Fmr1
Zbtb12	6.10419e-31	0.46844	0.453	0.295	1.37759e-26	7	Zbtb1
Cnbp1	6.45488e-31	0.254618	0.831	0.594	1.45674e-26	7	Cnbp
Sfr11	6.84299e-31	0.35387	0.566	0.386	1.54433e-26	7	Sfr1
Rab311	9.83701e-31	0.204862	0.83	0.655	2.22002e-26	7	Rab31
Ddx501	9.92415e-31	0.240819	0.643	0.458	2.23968e-26	7	Ddx50
Baiap21	1.01607e-30	0.388542	0.286	0.153	2.29307e-26	7	Baiap2
Rasal32	1.08469e-30	0.209301	0.577	0.397	2.44792e-26	7	Rasal3
Arsb2	1.21795e-30	0.141859	0.781	0.571	2.74867e-26	7	Arsb
Abcd22	1.26386e-30	0.24904	0.61	0.416	2.85228e-26	7	Abcd2
Gpcpd11	1.35338e-30	0.197266	0.671	0.465	3.0543e-26	7	Gpcpd1
Hk2	1.38941e-30	0.136282	0.898	0.682	3.13563e-26	7	Hk2
Zfp6521	1.49862e-30	0.149311	0.848	0.647	3.38209e-26	7	Zfp652
Msl12	1.54307e-30	0.398453	0.497	0.338	3.48241e-26	7	Msl1
Dnajc51	1.58397e-30	0.258389	0.678	0.493	3.57471e-26	7	Dnajc5
Man1a1	1.60215e-30	0.182983	0.925	0.736	3.61574e-26	7	Man1a
Luzp11	1.61212e-30	0.335017	0.572	0.397	3.63823e-26	7	Luzp1
Twf21	1.67847e-30	0.258073	0.692	0.497	3.78797e-26	7	Twf2
Dnase2a	1.83705e-30	0.186704	0.648	0.456	4.14585e-26	7	Dnase2a
Camsap12	1.91761e-30	0.274434	0.408	0.246	4.32765e-26	7	Camsap1
Chd11	1.9566e-30	0.194288	0.664	0.471	4.41567e-26	7	Chd1
Olfr9201	2.20913e-30	1.15041	0.095	0.028	4.98556e-26	7	Olfr920
Zfx2	2.30181e-30	0.297936	0.661	0.475	5.19472e-26	7	Zfx
Tmed51	2.345e-30	0.279973	0.751	0.538	5.29219e-26	7	Tmed5
Shf1	3.00904e-30	0.801194	0.127	0.045	6.79081e-26	7	Shf
Nfic1	3.15022e-30	0.253479	0.635	0.45	7.10941e-26	7	Nfic
Birc31	3.24985e-30	0.187895	0.748	0.533	7.33426e-26	7	Birc3
Ypel31	3.47188e-30	0.258495	0.692	0.498	7.83535e-26	7	Ypel3
Fam114a21	3.50716e-30	0.381793	0.495	0.329	7.91497e-26	7	Fam114a2
Nxf11	4.0459e-30	0.254205	0.383	0.232	9.13078e-26	7	Nxf1
Calm1	4.2659e-30	0.15404	0.938	0.675	9.62728e-26	7	Calm1
Abhd61	5.3006e-30	0.419989	0.443	0.282	1.19624e-25	7	Abhd6
Dnttip21	5.51254e-30	0.584775	0.433	0.287	1.24407e-25	7	Dnttip2
Slc29a31	6.27992e-30	0.223857	0.895	0.656	1.41725e-25	7	Slc29a3
Ankrd13a1	6.52524e-30	0.19991	0.537	0.372	1.47262e-25	7	Ankrd13a
Myo1b2	6.57278e-30	0.149827	0.391	0.224	1.48335e-25	7	Myo1b
Fyttd11	6.94492e-30	0.339879	0.5	0.335	1.56733e-25	7	Fyttd1
Dnaja41	7.06439e-30	1.08868	0.115	0.038	1.59429e-25	7	Dnaja4
Zfp6581	7.38084e-30	0.693647	0.271	0.144	1.66571e-25	7	Zfp658
Gm503991	7.70405e-30	0.667353	0.14	0.052	1.73865e-25	7	Gm50399
Tiprl1	8.00466e-30	0.460995	0.447	0.291	1.80649e-25	7	Tiprl
Rasgrp32	8.08284e-30	0.140851	0.911	0.673	1.82414e-25	7	Rasgrp3
Nav12	8.1303e-30	0.291965	0.427	0.264	1.83485e-25	7	Nav1
Adora31	9.97442e-30	0.404278	0.45	0.286	2.25103e-25	7	Adora3
Rilpl12	1.10143e-29	0.184395	0.517	0.332	2.48571e-25	7	Rilpl1
Cd341	1.19174e-29	0.447251	0.441	0.279	2.68952e-25	7	Cd34
Clcf12	1.24234e-29	0.601378	0.219	0.105	2.80371e-25	7	Clcf1
Fez21	1.27544e-29	0.240501	0.638	0.451	2.87842e-25	7	Fez2
Ggnbp21	1.28964e-29	0.24138	0.696	0.504	2.91046e-25	7	Ggnbp2
Gm503331	1.28968e-29	0.731759	0.112	0.037	2.91055e-25	7	Gm50333
Pik3cg2	1.33924e-29	0.206808	0.641	0.452	3.02239e-25	7	Pik3cg
Serpinf11	1.34034e-29	0.810367	0.229	0.112	3.02489e-25	7	Serpinf1
Fbxo33	1.38746e-29	0.612691	0.404	0.262	3.13123e-25	7	Fbxo33
Slc7a6os1	1.52295e-29	0.448043	0.349	0.208	3.43699e-25	7	Slc7a6os
Pdpk11	1.56755e-29	0.262187	0.498	0.338	3.53765e-25	7	Pdpk1
Atxn2l	1.56801e-29	0.365188	0.497	0.341	3.53868e-25	7	Atxn2l
1971-03-01	1.77877e-29	0.216275	0.715	0.524	4.01433e-25	7	2007-03-01
Akna2	1.90551e-29	0.318669	0.501	0.336	4.30036e-25	7	Akna
Gas5	1.9579e-29	0.214913	0.807	0.575	4.41859e-25	7	Gas5
Prrc2a2	2.03198e-29	0.285357	0.568	0.398	4.58577e-25	7	Prrc2a
Mir17hg1	2.13405e-29	1.34016	0.085	0.023	4.81612e-25	7	Mir17hg
Lyzl42	2.15961e-29	0.202795	0.36	0.204	4.8738e-25	7	Lyzl4
Gcnt11	2.20651e-29	0.253162	0.557	0.377	4.97965e-25	7	Gcnt1
Cyp4f132	2.61414e-29	0.402051	0.407	0.254	5.89959e-25	7	Cyp4f13
Fads31	2.73493e-29	0.786549	0.115	0.039	6.17219e-25	7	Fads3
Gpr841	3.02449e-29	0.439778	0.483	0.316	6.82566e-25	7	Gpr84
Map1lc3b	3.25942e-29	0.298256	0.652	0.459	7.35585e-25	7	Map1lc3b
Srpr1	3.51604e-29	0.27668	0.6	0.427	7.935e-25	7	Srpr
Wwc21	3.8679e-29	0.215407	0.487	0.323	8.72907e-25	7	Wwc2
Ralb1	3.90899e-29	0.255619	0.621	0.434	8.82182e-25	7	Ralb
Cebpzos1	4.09882e-29	0.31241	0.511	0.347	9.25021e-25	7	Cebpzos
Hspa2	4.80854e-29	1.30347	0.14	0.056	1.08519e-24	7	Hspa2
Gdap21	4.81288e-29	0.376818	0.351	0.211	1.08617e-24	7	Gdap2
Ssb1	4.88687e-29	0.225064	0.738	0.524	1.10287e-24	7	Ssb
Catsperg11	5.23233e-29	0.811011	0.149	0.059	1.18083e-24	7	Catsperg1
Tmem50a1	5.42906e-29	0.228224	0.85	0.611	1.22523e-24	7	Tmem50a
Ctnnd11	5.79604e-29	0.348693	0.624	0.452	1.30805e-24	7	Ctnnd1
Lag31	6.10405e-29	0.176031	0.816	0.587	1.37756e-24	7	Lag3
Lpar21	6.36096e-29	1.00079	0.108	0.035	1.43554e-24	7	Lpar2
Khdc41	7.02113e-29	0.228266	0.523	0.359	1.58453e-24	7	Khdc4
Actb1	7.34044e-29	0.170493	1	0.939	1.65659e-24	7	Actb
Dennd4a1	7.96765e-29	0.178641	0.995	0.882	1.79814e-24	7	Dennd4a
Hspa8	8.10122e-29	0.234295	0.986	0.784	1.82828e-24	7	Hspa8
Gadd45a	8.16652e-29	1.31731	0.135	0.053	1.84302e-24	7	Gadd45a
Hnrnpa1	8.60749e-29	0.23976	0.733	0.513	1.94254e-24	7	Hnrnpa1
Cpeb41	8.62081e-29	0.158203	0.607	0.421	1.94554e-24	7	Cpeb4
Zfp621	8.6646e-29	0.345453	0.499	0.336	1.95543e-24	7	Zfp62
Purb1	1.08171e-28	0.316462	0.512	0.347	2.44121e-24	7	Purb
Coro61	1.09912e-28	2.05781	0.04	0.005	2.4805e-24	7	Coro6
Chchd2	1.13512e-28	0.252626	0.886	0.613	2.56175e-24	7	Chchd2
Stx5a1	1.14753e-28	0.226131	0.556	0.386	2.58975e-24	7	Stx5a
Mctp11	1.22144e-28	0.120567	0.858	0.666	2.75654e-24	7	Mctp1
Mex3c1	1.31487e-28	0.39832	0.333	0.193	2.96741e-24	7	Mex3c
Rab1a2	1.5017e-28	0.206218	0.852	0.643	3.38904e-24	7	Rab1a
Mboat71	1.58855e-28	0.549765	0.367	0.228	3.58504e-24	7	Mboat7
Itpripl11	1.78512e-28	0.556121	0.358	0.216	4.02867e-24	7	Itpripl1
Cyb561	1.82831e-28	1.5781	0.056	0.011	4.12614e-24	7	Cyb561
2610037D02Rik1	2.00174e-28	0.513956	0.338	0.197	4.51752e-24	7	2610037D02Rik
Bnip3l1	2.06289e-28	0.272483	0.61	0.435	4.65554e-24	7	Bnip3l
Rnf132	2.22683e-28	0.157376	0.851	0.627	5.02551e-24	7	Rnf13
2810013P06Rik1	2.33072e-28	0.518054	0.357	0.215	5.25997e-24	7	2810013P06Rik
Gm2511	2.35959e-28	1.04082	0.069	0.016	5.32513e-24	7	Gm2511
Ube2a	2.3689e-28	0.440313	0.485	0.333	5.34614e-24	7	Ube2a
Tmem591	2.62031e-28	0.208265	0.902	0.672	5.91351e-24	7	Tmem59
Pum11	3.09485e-28	0.137215	0.801	0.589	6.98445e-24	7	Pum1
Scamp52	3.5357e-28	0.190657	0.5	0.324	7.97936e-24	7	Scamp5
Gm112101	3.6764e-28	1.10044	0.081	0.022	8.2969e-24	7	Gm11210
Snx61	3.97652e-28	0.187978	0.778	0.578	8.9742e-24	7	Snx6
Samsn12	4.21021e-28	0.217781	0.827	0.633	9.5016e-24	7	Samsn1
Abcb42	4.61702e-28	0.303838	0.311	0.17	1.04197e-23	7	Abcb4
Nr1d21	4.9915e-28	0.264203	0.357	0.212	1.12648e-23	7	Nr1d2
Eif3j11	5.05646e-28	0.228739	0.559	0.388	1.14114e-23	7	Eif3j1
Khnyn1	5.07088e-28	0.300607	0.397	0.249	1.1444e-23	7	Khnyn
Rbbp4	5.50134e-28	0.239528	0.644	0.471	1.24154e-23	7	Rbbp4
Tnfaip31	5.51318e-28	0.294757	0.691	0.499	1.24421e-23	7	Tnfaip3
Khdrbs11	5.5851e-28	0.18496	0.834	0.637	1.26044e-23	7	Khdrbs1
Itga62	5.6198e-28	0.131912	0.841	0.638	1.26828e-23	7	Itga6
I830077J02Rik1	5.87999e-28	0.310381	0.503	0.341	1.327e-23	7	I830077J02Rik
Sirt71	6.13067e-28	0.394046	0.445	0.296	1.38357e-23	7	Sirt7
Ctr91	6.23755e-28	0.650273	0.331	0.201	1.40769e-23	7	Ctr9
Ulk11	6.77197e-28	0.42215	0.282	0.156	1.5283e-23	7	Ulk1
Ythdc11	6.78892e-28	0.180004	0.793	0.595	1.53212e-23	7	Ythdc1
Pmepa11	7.10743e-28	0.124702	0.91	0.71	1.604e-23	7	Pmepa1
Peg101	7.2832e-28	1.34893	0.102	0.033	1.64367e-23	7	Peg10
H3f3a	7.6082e-28	0.219855	0.973	0.744	1.71702e-23	7	H3f3a
Hist1h2be2	7.74167e-28	0.49559	0.273	0.147	1.74714e-23	7	Hist1h2be
Fat31	7.80488e-28	0.125773	0.668	0.461	1.7614e-23	7	Fat3
Rassf51	8.74519e-28	0.493272	0.4	0.256	1.97362e-23	7	Rassf5
Arrdc31	9.5614e-28	0.489959	0.376	0.235	2.15782e-23	7	Arrdc3
Zmym22	9.74524e-28	0.181204	0.586	0.41	2.19931e-23	7	Zmym2
Elf21	9.99694e-28	0.189959	0.78	0.573	2.25611e-23	7	Elf2
Dusp18	1.0441e-27	0.985071	0.163	0.071	2.35633e-23	7	Dusp18
Slc25a451	1.10509e-27	0.497636	0.399	0.256	2.49398e-23	7	Slc25a45
Tle31	1.31794e-27	0.197795	0.422	0.268	2.97432e-23	7	Tle3
Lpxn2	1.32104e-27	0.213705	0.581	0.4	2.98131e-23	7	Lpxn
Rpl22l1	1.32204e-27	0.209705	0.744	0.512	2.98358e-23	7	Rpl22l1
4921531C22Rik	1.37032e-27	1.36105	0.118	0.043	3.09254e-23	7	4921531C22Rik
Hist1h2bc1	1.52307e-27	0.614881	0.367	0.227	3.43727e-23	7	Hist1h2bc
Atp1b3	1.5412e-27	0.226149	0.757	0.532	3.47818e-23	7	Atp1b3
Tmem371	1.61328e-27	0.382472	0.501	0.338	3.64085e-23	7	Tmem37
Rb1cc12	1.65163e-27	0.184708	0.614	0.438	3.7274e-23	7	Rb1cc1
Jam21	1.69561e-27	0.467726	0.326	0.188	3.82665e-23	7	Jam2
Cul31	1.72387e-27	0.142548	0.639	0.457	3.89042e-23	7	Cul3
Isyna11	1.76662e-27	0.571016	0.296	0.168	3.98691e-23	7	Isyna1
U2af21	1.78005e-27	0.209752	0.533	0.367	4.01721e-23	7	U2af2
Ube2g11	1.83641e-27	0.206543	0.609	0.436	4.14441e-23	7	Ube2g1
Tjp12	1.86603e-27	0.103244	0.782	0.561	4.21127e-23	7	Tjp1
Ubtf1	1.8793e-27	0.344628	0.457	0.308	4.24121e-23	7	Ubtf
Gm119441	1.9299e-27	0.63137	0.16	0.068	4.3554e-23	7	Gm11944
Hook32	1.97965e-27	0.149547	0.697	0.509	4.46766e-23	7	Hook3
Garnl32	1.98141e-27	0.113799	0.592	0.404	4.47165e-23	7	Garnl3
Sqor1	2.17106e-27	0.490292	0.39	0.25	4.89965e-23	7	Sqor
Osbpl11	2.1735e-27	0.103834	0.753	0.556	4.90514e-23	7	Osbpl11
Dnah101	2.21087e-27	1.51008	0.065	0.015	4.98949e-23	7	Dnah10
Dlc12	2.34621e-27	0.146279	0.477	0.302	5.29493e-23	7	Dlc1
4833418N02Rik1	2.4029e-27	1.03647	0.13	0.05	5.42286e-23	7	4833418N02Rik
Rab71	2.57375e-27	0.233674	0.831	0.626	5.80844e-23	7	Rab7
Sft2d21	2.58968e-27	0.40435	0.43	0.281	5.8444e-23	7	Sft2d2
Sec631	2.73016e-27	0.216821	0.65	0.473	6.16143e-23	7	Sec63
Slc25a331	2.75951e-27	0.452667	0.378	0.238	6.22767e-23	7	Slc25a33
Rdx1	2.81341e-27	0.256534	0.6	0.425	6.34931e-23	7	Rdx
Trim271	2.86025e-27	0.493372	0.378	0.242	6.455e-23	7	Trim27
Stat6	2.87452e-27	0.318218	0.533	0.378	6.48722e-23	7	Stat6
Zeb2os1	2.9968e-27	0.215426	0.637	0.455	6.76318e-23	7	Zeb2os
Spast2	3.23132e-27	0.261751	0.459	0.301	7.29243e-23	7	Spast
Bud31	3.67473e-27	0.549338	0.413	0.279	8.29313e-23	7	Bud31
Fbrsl11	3.6784e-27	0.10095	0.731	0.537	8.30142e-23	7	Fbrsl1
Ndfip21	3.79392e-27	0.179845	0.569	0.399	8.56211e-23	7	Ndfip2
BC0249781	4.50709e-27	0.86995	0.176	0.08	1.01716e-22	7	BC024978
Pea15a	4.65331e-27	0.385798	0.553	0.393	1.05016e-22	7	Pea15a
Lrch41	5.2403e-27	0.474495	0.473	0.326	1.18263e-22	7	Lrch4
Fnip11	5.42507e-27	0.137917	0.943	0.748	1.22433e-22	7	Fnip1
Zfas1	6.75219e-27	0.295294	0.541	0.367	1.52383e-22	7	Zfas1
Rgl22	7.50354e-27	0.1923	0.474	0.316	1.6934e-22	7	Rgl2
Senp2	7.83693e-27	0.220706	0.807	0.628	1.76864e-22	7	Senp2
Atf21	9.40522e-27	0.308365	0.54	0.382	2.12257e-22	7	Atf2
Ifi271	1.02361e-26	0.350965	0.539	0.377	2.31009e-22	7	Ifi27
Pabpc1	1.06801e-26	0.220015	0.96	0.748	2.41029e-22	7	Pabpc1
Mex3b1	1.0857e-26	1.12845	0.138	0.055	2.45021e-22	7	Mex3b
Ythdf21	1.09313e-26	0.267798	0.588	0.425	2.46697e-22	7	Ythdf2
Slc15a31	1.11292e-26	0.174681	0.889	0.653	2.51163e-22	7	Slc15a3
Dcbld21	1.11525e-26	0.595001	0.167	0.073	2.51689e-22	7	Dcbld2
Cct6a1	1.15526e-26	0.317829	0.501	0.341	2.60718e-22	7	Cct6a
G6pdx	1.19136e-26	0.766937	0.299	0.179	2.68867e-22	7	G6pdx
Phgdh1	1.21753e-26	0.325701	0.422	0.265	2.74772e-22	7	Phgdh
Fhad11	1.22397e-26	0.424702	0.411	0.265	2.76227e-22	7	Fhad1
N4bp2l22	1.23267e-26	0.231264	0.614	0.446	2.78188e-22	7	N4bp2l2
Tcn21	1.23777e-26	0.21091	0.737	0.544	2.79339e-22	7	Tcn2
Gm268871	1.25577e-26	0.665042	0.29	0.166	2.83402e-22	7	Gm26887
Stt3b1	1.30397e-26	0.1761	0.54	0.376	2.94279e-22	7	Stt3b
Arhgap171	1.39846e-26	0.188141	0.928	0.735	3.15604e-22	7	Arhgap17
Hspa1b	1.39905e-26	0.79924	0.096	0.031	3.15739e-22	7	Hspa1b
Yme1l11	1.4293e-26	0.316176	0.527	0.374	3.22564e-22	7	Yme1l1
Oaz21	1.49645e-26	0.616719	0.296	0.175	3.37718e-22	7	Oaz2
Snhg81	1.56005e-26	0.399168	0.464	0.314	3.52073e-22	7	Snhg8
Bsdc11	1.59572e-26	0.307754	0.397	0.254	3.60123e-22	7	Bsdc1
Ppp1r22	1.68132e-26	0.277323	0.567	0.402	3.79441e-22	7	Ppp1r2
Zc3h15	1.71078e-26	0.27113	0.547	0.388	3.86089e-22	7	Zc3h15
Pip4p11	1.7399e-26	0.238936	0.669	0.483	3.92661e-22	7	Pip4p1
Akirin11	1.80358e-26	0.323285	0.6	0.437	4.07033e-22	7	Akirin1
Smap11	1.84105e-26	0.248041	0.598	0.425	4.15487e-22	7	Smap1
Washc21	1.86402e-26	0.267565	0.58	0.411	4.20672e-22	7	Washc2
Rnd1	2.0499e-26	1.61486	0.09	0.028	4.62622e-22	7	Rnd1
Plpp12	2.11225e-26	0.347783	0.363	0.221	4.76692e-22	7	Plpp1
Ptpre2	2.15739e-26	0.160349	0.768	0.568	4.86881e-22	7	Ptpre
Pknox11	2.26507e-26	0.417092	0.349	0.214	5.11181e-22	7	Pknox1
Skp1a1	2.28179e-26	0.361834	0.465	0.318	5.14955e-22	7	Skp1a
Gm122481	2.28385e-26	1.36822	0.064	0.015	5.1542e-22	7	Gm12248
Cul12	2.43321e-26	0.127448	0.813	0.605	5.49127e-22	7	Cul1
Klhdc8b1	2.5334e-26	0.53275	0.19	0.088	5.71737e-22	7	Klhdc8b
Uhrf21	2.65505e-26	0.256041	0.623	0.45	5.99191e-22	7	Uhrf2
Dnajc12	2.81267e-26	1.18622	0.169	0.079	6.34764e-22	7	Dnajc12
Gp91	2.93723e-26	0.697508	0.194	0.091	6.62873e-22	7	Gp9
Snx171	3.13825e-26	0.234643	0.603	0.429	7.0824e-22	7	Snx17
Pafah1b11	3.22779e-26	0.189205	0.918	0.732	7.28447e-22	7	Pafah1b1
Pdcd71	3.42615e-26	0.66656	0.285	0.165	7.73214e-22	7	Pdcd7
Rbm38	3.53278e-26	0.78004	0.182	0.086	7.97279e-22	7	Rbm38
Grap1	3.63665e-26	0.425092	0.383	0.239	8.20719e-22	7	Grap
Map3k21	3.81837e-26	0.137354	0.701	0.507	8.6173e-22	7	Map3k2
Rgmb1	4.04971e-26	0.325503	0.445	0.294	9.13939e-22	7	Rgmb
Mrc21	4.49324e-26	0.170915	0.205	0.097	1.01403e-21	7	Mrc2
Pxdc11	6.01099e-26	0.642604	0.214	0.107	1.35656e-21	7	Pxdc1
Sp11	6.28625e-26	0.290211	0.459	0.309	1.41868e-21	7	Sp1
Sat1	6.39228e-26	0.202177	0.979	0.825	1.44261e-21	7	Sat1
Atp6v1e1	6.86724e-26	0.301497	0.679	0.498	1.5498e-21	7	Atp6v1e1
Csad2	6.88551e-26	0.263667	0.473	0.315	1.55392e-21	7	Csad
Trf1	7.68538e-26	0.187961	0.966	0.751	1.73444e-21	7	Trf
Bicd21	8.33069e-26	0.445157	0.432	0.293	1.88007e-21	7	Bicd2
Gpr1551	8.98465e-26	0.166657	0.514	0.335	2.02766e-21	7	Gpr155
Fgf131	9.45074e-26	0.199458	0.576	0.394	2.13284e-21	7	Fgf13
Icam51	1.01602e-25	1.51068	0.052	0.01	2.29296e-21	7	Icam5
Rabac11	1.09717e-25	0.19015	0.731	0.528	2.47608e-21	7	Rabac1
1971-09-01	1.11963e-25	0.182904	0.726	0.528	2.52679e-21	7	2007-09-01
Ube2f1	1.15938e-25	0.240087	0.662	0.497	2.6165e-21	7	Ube2f
Thrsp1	1.19875e-25	0.601599	0.273	0.151	2.70533e-21	7	Thrsp
G3bp21	1.19961e-25	0.242888	0.677	0.49	2.70728e-21	7	G3bp2
Evi2a1	1.21539e-25	0.189128	0.797	0.575	2.7429e-21	7	Evi2a
Tmco11	1.2238e-25	0.322435	0.55	0.394	2.76188e-21	7	Tmco1
Dyrk21	1.22856e-25	0.423023	0.413	0.272	2.77262e-21	7	Dyrk2
Ksr11	1.25689e-25	0.201873	0.318	0.187	2.83655e-21	7	Ksr1
Phf20l11	1.29965e-25	0.148475	0.753	0.554	2.93304e-21	7	Phf20l1
Slc1a51	1.34911e-25	1.0003	0.176	0.084	3.04467e-21	7	Slc1a5
Tnfrsf212	1.36599e-25	0.236439	0.655	0.48	3.08276e-21	7	Tnfrsf21
Tulp41	1.57441e-25	0.130311	0.565	0.396	3.55313e-21	7	Tulp4
Gm116131	1.58886e-25	0.751007	0.245	0.134	3.58574e-21	7	Gm11613
5033421B08Rik2	1.78611e-25	0.590361	0.2	0.098	4.0309e-21	7	5033421B08Rik
Bhlhe411	2.00142e-25	0.229234	0.53	0.363	4.51681e-21	7	Bhlhe41
Ccnt11	2.30289e-25	0.203	0.6	0.429	5.19717e-21	7	Ccnt1
Adamts162	2.68742e-25	0.328526	0.222	0.11	6.06498e-21	7	Adamts16
Nr3c22	2.74319e-25	0.119725	0.464	0.298	6.19083e-21	7	Nr3c2
Sema4c2	2.75079e-25	0.373541	0.317	0.189	6.20798e-21	7	Sema4c
Arap32	2.8935e-25	0.125631	0.476	0.307	6.53005e-21	7	Arap3
Vcl1	3.08115e-25	0.564394	0.222	0.116	6.95353e-21	7	Vcl
Naga1	3.35194e-25	0.434029	0.403	0.269	7.56466e-21	7	Naga
2410002F23Rik	3.35671e-25	0.785742	0.206	0.104	7.57542e-21	7	2410002F23Rik
Cdkn1b	3.49949e-25	0.335828	0.484	0.333	7.89766e-21	7	Cdkn1b
Map2k22	3.8453e-25	0.164098	0.687	0.506	8.67806e-21	7	Map2k2
Pgm2l11	4.0535e-25	0.813161	0.159	0.072	9.14794e-21	7	Pgm2l1
Ip6k21	4.08744e-25	0.622281	0.246	0.135	9.22453e-21	7	Ip6k2
Map7d11	4.0985e-25	0.208362	0.533	0.374	9.24949e-21	7	Map7d1
Atp6ap11	4.16519e-25	0.246854	0.622	0.444	9.39999e-21	7	Atp6ap1
D1Ertd622e1	4.41247e-25	0.48888	0.377	0.243	9.95807e-21	7	D1Ertd622e
Sec621	4.73925e-25	0.147601	0.791	0.579	1.06955e-20	7	Sec62
Arid4a1	4.74534e-25	0.109035	0.811	0.613	1.07093e-20	7	Arid4a
Eloc	4.8516e-25	0.312203	0.557	0.398	1.09491e-20	7	Eloc
Engase1	4.98878e-25	0.650472	0.208	0.105	1.12587e-20	7	Engase
Hprt	5.49648e-25	0.228904	0.621	0.441	1.24044e-20	7	Hprt
Klf72	5.59341e-25	0.169522	0.564	0.392	1.26232e-20	7	Klf7
Kcnq1ot1	5.77563e-25	0.106705	0.487	0.324	1.30344e-20	7	Kcnq1ot1
Ppp4c	6.13176e-25	0.338062	0.494	0.35	1.38382e-20	7	Ppp4c
Glud11	6.44905e-25	0.264196	0.69	0.513	1.45542e-20	7	Glud1
Tmem1442	6.87464e-25	0.341812	0.33	0.194	1.55147e-20	7	Tmem144
Ykt61	6.92831e-25	0.351225	0.369	0.237	1.56358e-20	7	Ykt6
Pex131	7.13991e-25	0.414416	0.385	0.251	1.61134e-20	7	Pex13
Ddx211	7.37097e-25	0.192774	0.528	0.37	1.66348e-20	7	Ddx21
Adnp1	7.41751e-25	0.121468	0.601	0.431	1.67398e-20	7	Adnp
Tgif11	7.66372e-25	0.2322	0.62	0.443	1.72955e-20	7	Tgif1
Rbm52	7.97438e-25	0.105806	0.721	0.527	1.79966e-20	7	Rbm5
Jpx1	8.16124e-25	0.279029	0.306	0.178	1.84183e-20	7	Jpx
Rdm11	8.2653e-25	0.84378	0.296	0.179	1.86531e-20	7	Rdm1
Tmem170b2	8.37258e-25	0.233015	0.497	0.341	1.88952e-20	7	Tmem170b
Otulinl1	8.39003e-25	0.155848	0.964	0.768	1.89346e-20	7	Otulinl
Mid11	8.60667e-25	0.20392	0.395	0.253	1.94235e-20	7	Mid1
Tab22	8.61204e-25	0.138417	0.778	0.58	1.94356e-20	7	Tab2
Abca8a1	8.94024e-25	1.73004	0.047	0.009	2.01763e-20	7	Abca8a
Ypel51	9.08565e-25	0.384341	0.44	0.302	2.05045e-20	7	Ypel5
Bdp11	9.40259e-25	0.234789	0.522	0.367	2.12198e-20	7	Bdp1
Suco1	9.57457e-25	0.172755	0.554	0.386	2.16079e-20	7	Suco
B4galt62	1.00398e-24	0.270431	0.452	0.304	2.26579e-20	7	B4galt6
Ubxn41	1.03546e-24	0.237437	0.684	0.51	2.33682e-20	7	Ubxn4
Neurl1a1	1.08376e-24	0.207388	0.309	0.178	2.44582e-20	7	Neurl1a
Spata132	1.10607e-24	0.157511	0.66	0.481	2.49619e-20	7	Spata13
Bbc3	1.13037e-24	0.905097	0.217	0.116	2.55102e-20	7	Bbc3
Cysltr11	1.15093e-24	0.319885	0.457	0.306	2.59742e-20	7	Cysltr1
Erp271	1.18754e-24	1.2426	0.074	0.021	2.68004e-20	7	Erp27
Rad9b1	1.2699e-24	0.727889	0.152	0.066	2.86591e-20	7	Rad9b
Rab10os	1.32534e-24	0.489475	0.289	0.172	2.99102e-20	7	Rab10os
Tvp23b1	1.33134e-24	0.561168	0.336	0.211	3.00457e-20	7	Tvp23b
Zfp6911	1.33527e-24	0.580374	0.326	0.201	3.01345e-20	7	Zfp691
Gch11	1.34636e-24	0.428548	0.326	0.201	3.03848e-20	7	Gch1
Cd14	1.42409e-24	0.12273	0.817	0.572	3.21388e-20	7	Cd14
Ssr11	1.49008e-24	0.25086	0.54	0.385	3.36281e-20	7	Ssr1
Rab3ip2	1.49257e-24	0.243372	0.43	0.28	3.36844e-20	7	Rab3ip
Cnksr31	1.70151e-24	0.426458	0.23	0.122	3.83997e-20	7	Cnksr3
Fam107b1	1.75411e-24	0.124509	0.471	0.314	3.95868e-20	7	Fam107b
Dusp5	1.84905e-24	0.916724	0.188	0.093	4.17294e-20	7	Dusp5
Ripk21	1.85773e-24	0.161191	0.5	0.342	4.19252e-20	7	Ripk2
Dusp2	1.98112e-24	0.976853	0.246	0.139	4.47099e-20	7	Dusp2
Prcp1	2.03121e-24	0.237537	0.652	0.48	4.58403e-20	7	Prcp
Atp6v0d11	2.13822e-24	0.179026	0.747	0.551	4.82553e-20	7	Atp6v0d1
Cnpy31	2.13873e-24	0.311746	0.544	0.397	4.82668e-20	7	Cnpy3
Nsun61	2.18431e-24	0.507411	0.317	0.193	4.92956e-20	7	Nsun6
Cttnbp2nl1	2.39959e-24	0.184114	0.934	0.732	5.41539e-20	7	Cttnbp2nl
Chsy12	2.58507e-24	0.207253	0.5	0.344	5.83399e-20	7	Chsy1
Mast1	2.82581e-24	0.587973	0.081	0.024	6.3773e-20	7	Mast1
Tmem2732	2.89409e-24	0.16684	0.473	0.316	6.53139e-20	7	Tmem273
Sik21	2.91051e-24	0.12569	0.741	0.553	6.56843e-20	7	Sik2
Csf1r1	3.23487e-24	0.14533	0.999	0.949	7.30046e-20	7	Csf1r
Plekhg21	3.28145e-24	0.709315	0.2	0.102	7.40557e-20	7	Plekhg2
Trim281	3.45338e-24	0.485495	0.339	0.216	7.79358e-20	7	Trim28
Clp1	3.51811e-24	1.03023	0.227	0.126	7.93966e-20	7	Clp1
Pou2f21	3.72127e-24	0.164432	0.947	0.759	8.39817e-20	7	Pou2f2
Kdm5a1	3.81532e-24	0.105971	0.604	0.442	8.61041e-20	7	Kdm5a
Mafg2	3.85449e-24	0.146136	0.61	0.445	8.69881e-20	7	Mafg
Por1	3.9145e-24	0.232248	0.391	0.254	8.83425e-20	7	Por
Eif4h	4.56393e-24	0.226909	0.704	0.523	1.02999e-19	7	Eif4h
Msrb21	4.57173e-24	0.307661	0.323	0.191	1.03175e-19	7	Msrb2
Rbmxl11	4.62389e-24	0.405275	0.384	0.255	1.04352e-19	7	Rbmxl1
Cr1l1	5.27689e-24	0.293124	0.52	0.372	1.19089e-19	7	Cr1l
Txlna1	5.53599e-24	0.318429	0.386	0.252	1.24936e-19	7	Txlna
Oscp11	5.7558e-24	0.692145	0.184	0.09	1.29897e-19	7	Oscp1
4833445I07Rik	6.09166e-24	1.46812	0.1	0.036	1.37477e-19	7	4833445I07Rik
Mta2	6.60437e-24	0.385874	0.361	0.236	1.49048e-19	7	Mta2
Arvcf2	6.72836e-24	0.421462	0.175	0.081	1.51846e-19	7	Arvcf
Pttg1ip1	6.79353e-24	0.364487	0.451	0.315	1.53316e-19	7	Pttg1ip
Smarca5	6.91447e-24	0.180727	0.752	0.559	1.56046e-19	7	Smarca5
Snx3	7.05313e-24	0.148324	0.76	0.548	1.59175e-19	7	Snx3
Ldb12	8.24419e-24	0.228851	0.45	0.306	1.86055e-19	7	Ldb1
Dctn21	8.63696e-24	0.273085	0.524	0.373	1.94919e-19	7	Dctn2
Gmfb	8.73484e-24	0.334841	0.408	0.274	1.97128e-19	7	Gmfb
B930036N10Rik1	8.80594e-24	0.651701	0.222	0.118	1.98733e-19	7	B930036N10Rik
1110038B12Rik	8.93001e-24	0.666859	0.34	0.222	2.01532e-19	7	1110038B12Rik
Patl21	9.15784e-24	0.504652	0.189	0.093	2.06674e-19	7	Patl2
Trim241	9.27747e-24	0.127347	0.383	0.243	2.09374e-19	7	Trim24
Mob1a1	9.41831e-24	0.207919	0.621	0.452	2.12552e-19	7	Mob1a
Srsf91	9.56428e-24	0.187227	0.74	0.545	2.15847e-19	7	Srsf9
Peak11	9.5985e-24	0.116777	0.567	0.397	2.16619e-19	7	Peak1
Eif1b1	9.68579e-24	0.289986	0.523	0.375	2.18589e-19	7	Eif1b
Vcpip11	9.68798e-24	0.308559	0.461	0.318	2.18638e-19	7	Vcpip1
Ripk11	1.00577e-23	0.296107	0.528	0.381	2.26982e-19	7	Ripk1
4931406P16Rik1	1.132e-23	0.299626	0.44	0.3	2.5547e-19	7	4931406P16Rik
Bcl2l131	1.14606e-23	0.525452	0.249	0.142	2.58643e-19	7	Bcl2l13
Comt1	1.17576e-23	0.142049	0.878	0.677	2.65345e-19	7	Comt
Slc46a11	1.19196e-23	0.420473	0.273	0.154	2.69001e-19	7	Slc46a1
Spred21	1.31675e-23	0.18505	0.383	0.244	2.97163e-19	7	Spred2
Rnf411	1.3895e-23	0.336616	0.39	0.256	3.13583e-19	7	Rnf41
Klhl72	1.54316e-23	0.117232	0.527	0.364	3.48261e-19	7	Klhl7
Cmtm71	1.57222e-23	0.167271	0.85	0.625	3.54819e-19	7	Cmtm7
Mef2a2	1.73413e-23	0.135056	0.999	0.908	3.91358e-19	7	Mef2a
Adrb12	1.77043e-23	0.375238	0.259	0.145	3.99551e-19	7	Adrb1
Arhgap272	1.80378e-23	0.253226	0.403	0.268	4.07077e-19	7	Arhgap27
Zmynd112	1.85076e-23	0.135427	0.655	0.487	4.1768e-19	7	Zmynd11
Nckap1l	1.85873e-23	0.193552	0.883	0.723	4.19478e-19	7	Nckap1l
Zfp385a1	1.94371e-23	0.340944	0.428	0.29	4.38655e-19	7	Zfp385a
Anxa31	1.98705e-23	0.167849	0.938	0.737	4.48437e-19	7	Anxa3
Tasor1	2.05389e-23	0.118914	0.63	0.459	4.63523e-19	7	Tasor
Tcp11l2	2.21827e-23	0.570189	0.315	0.194	5.00619e-19	7	Tcp11l2
Ntpcr1	2.29536e-23	0.165337	0.768	0.548	5.18016e-19	7	Ntpcr
Gxylt12	2.40713e-23	0.216472	0.5	0.353	5.43241e-19	7	Gxylt1
Zbtb181	2.51552e-23	0.31887	0.387	0.253	5.67702e-19	7	Zbtb18
C5ar21	2.56387e-23	0.428926	0.305	0.181	5.78614e-19	7	C5ar2
Kmt5b2	2.66099e-23	0.10191	0.559	0.401	6.00532e-19	7	Kmt5b
Gm137102	2.67286e-23	0.296586	0.387	0.248	6.03212e-19	7	Gm13710
Cfh2	2.68761e-23	0.106496	0.95	0.728	6.06539e-19	7	Cfh
Clk41	3.10129e-23	0.263341	0.484	0.344	6.99898e-19	7	Clk4
Rab351	3.1324e-23	0.434251	0.403	0.277	7.06919e-19	7	Rab35
Ccni1	3.17041e-23	0.196805	0.677	0.497	7.15498e-19	7	Ccni
Canx1	3.23961e-23	0.205111	0.905	0.691	7.31114e-19	7	Canx
Smagp1	3.42387e-23	0.623102	0.302	0.187	7.72699e-19	7	Smagp
Zfp622	3.52225e-23	0.327453	0.432	0.295	7.94902e-19	7	Zfp622
Ss182	3.64009e-23	0.168907	0.575	0.418	8.21496e-19	7	Ss18
Plekho11	3.73993e-23	0.179187	0.865	0.657	8.44028e-19	7	Plekho1
Ppp1cc1	3.8699e-23	0.240369	0.557	0.392	8.7336e-19	7	Ppp1cc
Kcnk62	4.06535e-23	0.207296	0.52	0.362	9.17469e-19	7	Kcnk6
Esco11	4.28321e-23	0.247347	0.469	0.328	9.66635e-19	7	Esco1
Cd300c21	4.40045e-23	0.241416	0.972	0.749	9.93094e-19	7	Cd300c2
Anapc16	4.42817e-23	0.313947	0.446	0.309	9.99349e-19	7	Anapc16
Cops41	4.74525e-23	0.248923	0.597	0.444	1.07091e-18	7	Cops4
Zfp7192	5.04344e-23	0.630097	0.187	0.094	1.1382e-18	7	Zfp719
Pacc12	5.34488e-23	0.206611	0.44	0.3	1.20623e-18	7	Pacc1
Gprasp12	5.47906e-23	0.336379	0.315	0.193	1.23651e-18	7	Gprasp1
6430628N08Rik	5.84644e-23	1.99462	0.029	0.003	1.31943e-18	7	6430628N08Rik
Qrich11	5.89664e-23	0.139992	0.593	0.438	1.33075e-18	7	Qrich1
Eif4e21	6.19514e-23	0.24438	0.537	0.383	1.39812e-18	7	Eif4e2
Nckap5los	6.4809e-23	0.274111	0.134	0.056	1.46261e-18	7	Nckap5los
Pitpna1	6.76138e-23	0.158873	0.884	0.675	1.52591e-18	7	Pitpna
1700001K19Rik	7.18629e-23	1.2787	0.043	0.008	1.6218e-18	7	1700001K19Rik
Ikbkg1	7.59773e-23	0.468282	0.255	0.147	1.71466e-18	7	Ikbkg
Map1lc3a1	7.68646e-23	0.446235	0.398	0.271	1.73468e-18	7	Map1lc3a
Leng1	8.89763e-23	0.662456	0.235	0.132	2.00802e-18	7	Leng1
Pigv1	9.07294e-23	0.495452	0.264	0.151	2.04758e-18	7	Pigv
Vapa1	9.76503e-23	0.145276	0.837	0.626	2.20377e-18	7	Vapa
Phf231	9.77363e-23	0.493245	0.374	0.251	2.20571e-18	7	Phf23
Casp82	9.87291e-23	0.142193	0.741	0.551	2.22812e-18	7	Casp8
Abi1	1.08911e-22	0.10804	0.867	0.665	2.4579e-18	7	Abi1
Ube2q11	1.12946e-22	0.353001	0.476	0.344	2.54896e-18	7	Ube2q1
Vezf11	1.14834e-22	0.484833	0.344	0.224	2.59158e-18	7	Vezf1
Bsg1	1.19787e-22	0.13516	0.874	0.622	2.70335e-18	7	Bsg
B230369F24Rik1	1.27144e-22	1.04356	0.081	0.026	2.86938e-18	7	B230369F24Rik
Pmaip1	1.28371e-22	0.665007	0.28	0.17	2.89707e-18	7	Pmaip1
Acads1	1.28857e-22	0.236691	0.456	0.316	2.90804e-18	7	Acads
Kpnb11	1.50593e-22	0.226928	0.523	0.374	3.39857e-18	7	Kpnb1
Phkg11	1.50738e-22	0.949378	0.091	0.031	3.40186e-18	7	Phkg1
Mia3	1.59991e-22	0.150148	0.525	0.374	3.61068e-18	7	Mia3
Add32	1.61706e-22	0.222016	0.41	0.272	3.64937e-18	7	Add3
Chic21	1.77751e-22	0.132715	0.611	0.446	4.01148e-18	7	Chic2
Mlph2	1.87571e-22	0.204077	0.382	0.241	4.2331e-18	7	Mlph
Ehd41	1.90907e-22	0.119042	0.871	0.659	4.30838e-18	7	Ehd4
Ddrgk11	1.93321e-22	0.240067	0.596	0.428	4.36286e-18	7	Ddrgk1
Ppp4r21	2.01071e-22	0.212251	0.554	0.404	4.53778e-18	7	Ppp4r2
Nfkbid	2.08052e-22	0.304616	0.603	0.446	4.69532e-18	7	Nfkbid
9930111J21Rik21	2.08514e-22	0.142461	0.739	0.549	4.70575e-18	7	9930111J21Rik2
Memo11	2.12464e-22	0.123163	0.6	0.436	4.79488e-18	7	Memo1
Puf601	2.14976e-22	0.284703	0.43	0.294	4.85159e-18	7	Puf60
Ppp1r12a	2.54066e-22	0.1122	0.915	0.717	5.73376e-18	7	Ppp1r12a
Camsap21	2.67007e-22	0.12223	0.359	0.227	6.02581e-18	7	Camsap2
Map2k12	2.91802e-22	0.132552	0.634	0.466	6.58538e-18	7	Map2k1
Tnfrsf1b1	3.02933e-22	0.133551	0.694	0.512	6.83659e-18	7	Tnfrsf1b
C3ar11	3.107e-22	0.197455	0.725	0.529	7.01187e-18	7	C3ar1
Bcl9l2	3.13175e-22	0.287433	0.305	0.183	7.06774e-18	7	Bcl9l
Ik	3.17888e-22	0.183125	0.608	0.441	7.1741e-18	7	Ik
Spry11	3.19902e-22	1.11358	0.119	0.048	7.21955e-18	7	Spry1
Nr3c12	3.41281e-22	0.112121	0.868	0.669	7.70203e-18	7	Nr3c1
Lysmd3	3.45119e-22	0.546737	0.277	0.167	7.78864e-18	7	Lysmd3
Clta1	3.75075e-22	0.188367	0.993	0.81	8.46469e-18	7	Clta
Rnf101	3.96673e-22	0.222289	0.517	0.376	8.95212e-18	7	Rnf10
Il7r1	3.9922e-22	0.402117	0.293	0.172	9.0096e-18	7	Il7r
Chst71	4.07728e-22	0.272188	0.32	0.192	9.2016e-18	7	Chst7
Nfix2	4.12791e-22	0.192494	0.497	0.355	9.31587e-18	7	Nfix
Pde4d2	4.21187e-22	0.114186	0.567	0.401	9.50535e-18	7	Pde4d
Zfp6972	4.2991e-22	0.184304	0.286	0.162	9.70221e-18	7	Zfp697
Pabpc42	4.34341e-22	0.322454	0.319	0.196	9.80221e-18	7	Pabpc4
Arid3a2	4.64907e-22	0.277031	0.375	0.244	1.0492e-17	7	Arid3a
Nfkbib	5.21011e-22	0.41392	0.422	0.299	1.17582e-17	7	Nfkbib
Elk41	5.3202e-22	0.225649	0.447	0.309	1.20066e-17	7	Elk4
G530011O06Rik1	5.34313e-22	0.370541	0.427	0.29	1.20584e-17	7	G530011O06Rik
Gm498931	5.6811e-22	1.20758	0.059	0.015	1.28211e-17	7	Gm49893
Ube2q21	5.84947e-22	0.251864	0.481	0.341	1.32011e-17	7	Ube2q2
Supt61	6.19026e-22	0.263637	0.447	0.315	1.39702e-17	7	Supt6
Prag12	6.28539e-22	0.155678	0.38	0.243	1.41849e-17	7	Prag1
Hmox21	6.97261e-22	0.141796	0.686	0.506	1.57358e-17	7	Hmox2
Tspan72	7.51009e-22	0.15912	0.483	0.33	1.69488e-17	7	Tspan7
Gnai21	8.05692e-22	0.226402	0.985	0.768	1.81829e-17	7	Gnai2
Mgat21	8.15848e-22	0.362055	0.46	0.326	1.84121e-17	7	Mgat2
Arid5a1	8.75017e-22	0.314498	0.355	0.235	1.97474e-17	7	Arid5a
Mapk81	8.76592e-22	0.226892	0.383	0.252	1.97829e-17	7	Mapk8
Crot1	9.07517e-22	0.346366	0.293	0.178	2.04808e-17	7	Crot
Fcrl11	9.16682e-22	0.378841	0.234	0.127	2.06877e-17	7	Fcrl1
Rnf2151	9.18442e-22	0.337498	0.34	0.22	2.07274e-17	7	Rnf215
Vasp	9.48505e-22	0.162687	0.754	0.559	2.14059e-17	7	Vasp
Bend62	9.68715e-22	0.588014	0.188	0.096	2.1862e-17	7	Bend6
Plk2	9.93508e-22	0.752673	0.157	0.075	2.24215e-17	7	Plk2
Pbx21	1.05647e-21	0.414424	0.365	0.247	2.38425e-17	7	Pbx2
Morf4l11	1.10139e-21	0.186023	0.933	0.736	2.48563e-17	7	Morf4l1
Tspan41	1.18303e-21	0.388265	0.411	0.283	2.66986e-17	7	Tspan4
Ncf11	1.21103e-21	0.139745	0.901	0.695	2.73306e-17	7	Ncf1
Rabepk1	1.22012e-21	0.626793	0.19	0.099	2.75356e-17	7	Rabepk
Tor1aip21	1.23421e-21	0.219878	0.568	0.42	2.78538e-17	7	Tor1aip2
Syf21	1.2584e-21	0.336784	0.493	0.357	2.83996e-17	7	Syf2
Cldnd11	1.30008e-21	0.431871	0.434	0.308	2.93402e-17	7	Cldnd1
Creb3l22	1.36439e-21	0.121241	0.391	0.255	3.07917e-17	7	Creb3l2
Slc39a81	1.42754e-21	0.608088	0.209	0.112	3.22166e-17	7	Slc39a8
Phlpp21	1.49373e-21	0.282085	0.322	0.201	3.37105e-17	7	Phlpp2
Ppp1r14b1	1.5589e-21	0.23362	0.527	0.376	3.51814e-17	7	Ppp1r14b
Slc35b21	1.61289e-21	0.255046	0.463	0.33	3.63996e-17	7	Slc35b2
Sgce2	1.78195e-21	0.152181	0.492	0.337	4.0215e-17	7	Sgce
Crebrf2	1.85874e-21	0.185402	0.616	0.459	4.19481e-17	7	Crebrf
Txnrd11	1.97776e-21	0.306908	0.446	0.309	4.46341e-17	7	Txnrd1
Slc23a31	2.01481e-21	1.91823	0.038	0.006	4.54701e-17	7	Slc23a3
Ppp2r3a2	2.1785e-21	0.156453	0.317	0.192	4.91643e-17	7	Ppp2r3a
Atf11	2.20356e-21	0.195167	0.479	0.339	4.973e-17	7	Atf1
Cd3021	2.33511e-21	0.251126	0.552	0.395	5.26988e-17	7	Cd302
Slc26a2	2.45659e-21	0.689942	0.295	0.188	5.54404e-17	7	Slc26a2
Pbrm12	2.54072e-21	0.132458	0.679	0.507	5.73391e-17	7	Pbrm1
Pbxip1	2.6745e-21	0.235625	0.578	0.421	6.03582e-17	7	Pbxip1
Rtn21	2.78669e-21	2.00491	0.043	0.009	6.289e-17	7	Rtn2
Gmeb12	2.83389e-21	0.106931	0.49	0.343	6.39552e-17	7	Gmeb1
Hnrnpd	2.87184e-21	0.146261	0.713	0.52	6.48117e-17	7	Hnrnpd
Rbm391	2.91981e-21	0.117983	0.999	0.887	6.58943e-17	7	Rbm39
Gm10643	2.9217e-21	2.10274	0.046	0.01	6.59368e-17	7	Gm10643
Cdkn1c1	2.92725e-21	1.06678	0.122	0.052	6.60622e-17	7	Cdkn1c
Limd21	3.12676e-21	0.152381	0.734	0.542	7.05648e-17	7	Limd2
Spcs21	3.13813e-21	0.14669	0.8	0.578	7.08212e-17	7	Spcs2
Nxph4	3.23307e-21	2.33999	0.029	0.004	7.29639e-17	7	Nxph4
Sp32	3.59961e-21	0.184219	0.555	0.401	8.12361e-17	7	Sp3
Etv3	3.62949e-21	0.306816	0.441	0.304	8.19103e-17	7	Etv3
Elavl42	3.71911e-21	0.623979	0.198	0.104	8.39329e-17	7	Elavl4
Zbtb91	3.77924e-21	0.882424	0.134	0.06	8.52899e-17	7	Zbtb9
Tnfrsf171	3.9937e-21	0.707825	0.189	0.097	9.01298e-17	7	Tnfrsf17
Baz1a1	4.22823e-21	0.10266	0.731	0.541	9.54226e-17	7	Baz1a
Mlec1	4.28901e-21	0.173299	0.61	0.455	9.67943e-17	7	Mlec
Prkar1a1	4.57964e-21	0.24019	0.617	0.457	1.03353e-16	7	Prkar1a
Tmf11	4.60628e-21	0.253227	0.532	0.391	1.03955e-16	7	Tmf1
Siah1a2	4.71562e-21	0.352348	0.352	0.23	1.06422e-16	7	Siah1a
Sec61a11	4.75381e-21	0.290779	0.406	0.281	1.07284e-16	7	Sec61a1
Gm37392	5.10504e-21	0.3621	0.219	0.118	1.15211e-16	7	Gm3739
Tada31	5.46544e-21	0.543549	0.293	0.185	1.23344e-16	7	Tada3
Hmg20a2	5.60682e-21	0.155132	0.504	0.361	1.26535e-16	7	Hmg20a
Dusp81	5.64262e-21	1.048	0.068	0.02	1.27343e-16	7	Dusp8
Mroh3	5.65009e-21	1.2123	0.037	0.006	1.27511e-16	7	Mroh3
3222401L13Rik2	5.98388e-21	0.252414	0.239	0.132	1.35044e-16	7	3222401L13Rik
Cpne11	6.00713e-21	0.22816	0.42	0.289	1.35569e-16	7	Cpne1
Gpbp11	6.34746e-21	0.100488	0.674	0.505	1.43249e-16	7	Gpbp1
Rdh101	6.75274e-21	0.848685	0.139	0.064	1.52396e-16	7	Rdh10
Bzw21	6.99317e-21	0.489043	0.272	0.163	1.57822e-16	7	Bzw2
Tifa1	7.08425e-21	0.201702	0.583	0.427	1.59877e-16	7	Tifa
Tmem30a1	7.38649e-21	0.257334	0.544	0.404	1.66698e-16	7	Tmem30a
Pdlim41	7.58027e-21	0.275242	0.473	0.336	1.71071e-16	7	Pdlim4
Mapk31	7.86882e-21	0.315235	0.5	0.36	1.77584e-16	7	Mapk3
Adipor2	8.30131e-21	0.364865	0.43	0.305	1.87344e-16	7	Adipor2
Atat12	8.90745e-21	0.407399	0.212	0.114	2.01023e-16	7	Atat1
Ilk1	9.00907e-21	0.344643	0.406	0.28	2.03317e-16	7	Ilk
Lap3	9.13357e-21	0.138043	0.689	0.494	2.06126e-16	7	Lap3
Wbp41	9.32456e-21	0.297884	0.447	0.317	2.10437e-16	7	Wbp4
Slc31a11	9.71961e-21	0.247437	0.517	0.382	2.19352e-16	7	Slc31a1
Ehd21	1.06767e-20	2.06083	0.037	0.006	2.40952e-16	7	Ehd2
Tnfrsf12a	1.10749e-20	1.00295	0.177	0.093	2.49937e-16	7	Tnfrsf12a
Tmc41	1.12143e-20	0.886142	0.097	0.037	2.53083e-16	7	Tmc4
Syap11	1.14568e-20	0.268402	0.403	0.28	2.58557e-16	7	Syap1
B4galt31	1.21667e-20	0.471723	0.258	0.154	2.74579e-16	7	B4galt3
Ccl2	1.22518e-20	0.133798	0.395	0.257	2.76499e-16	7	Ccl2
Wnk11	1.23845e-20	0.105773	0.987	0.876	2.79492e-16	7	Wnk1
Upk1b2	1.33307e-20	0.417564	0.259	0.149	3.00848e-16	7	Upk1b
Sdf21	1.35817e-20	0.331787	0.433	0.307	3.06512e-16	7	Sdf2
Ikbke1	1.37955e-20	0.605103	0.242	0.144	3.11337e-16	7	Ikbke
Tifab1	1.41064e-20	0.289542	0.48	0.338	3.18354e-16	7	Tifab
Fbxo301	1.42205e-20	0.646246	0.232	0.135	3.20929e-16	7	Fbxo30
Col15a12	1.45187e-20	0.26818	0.278	0.165	3.27658e-16	7	Col15a1
Calu1	1.48999e-20	0.331757	0.381	0.261	3.3626e-16	7	Calu
Zfyve11	1.60577e-20	0.197098	0.385	0.258	3.6239e-16	7	Zfyve1
Ywhae1	1.6152e-20	0.157829	0.918	0.716	3.64519e-16	7	Ywhae
Tspan32	1.72548e-20	0.227742	0.505	0.364	3.89407e-16	7	Tspan3
Arhgef402	1.74279e-20	0.125237	0.38	0.242	3.93312e-16	7	Arhgef40
1700102P08Rik1	1.76975e-20	1.1029	0.061	0.017	3.99397e-16	7	1700102P08Rik
Slc46a32	1.87574e-20	0.21554	0.362	0.231	4.23316e-16	7	Slc46a3
Swap701	2.09114e-20	0.170938	0.512	0.366	4.71929e-16	7	Swap70
Nop58	2.10784e-20	0.301516	0.353	0.231	4.75697e-16	7	Nop58
Mbd61	2.21636e-20	0.397884	0.279	0.171	5.00188e-16	7	Mbd6
Fbl	2.29143e-20	0.211984	0.517	0.372	5.1713e-16	7	Fbl
Zcchc141	2.68907e-20	0.200912	0.286	0.172	6.0687e-16	7	Zcchc14
Sult1a11	2.79244e-20	0.540383	0.233	0.131	6.30199e-16	7	Sult1a1
Cdc42	2.79291e-20	0.186507	0.995	0.843	6.30303e-16	7	Cdc42
Otud11	3.14526e-20	0.949686	0.231	0.134	7.09822e-16	7	Otud1
Zbtb101	3.22421e-20	0.652133	0.125	0.055	7.2764e-16	7	Zbtb10
Hpgds2	3.28036e-20	0.126604	0.985	0.841	7.40312e-16	7	Hpgds
Scaf111	3.31838e-20	0.148602	0.768	0.586	7.48893e-16	7	Scaf11
Usp381	3.36529e-20	0.134536	0.417	0.286	7.59479e-16	7	Usp38
Pygm1	3.44966e-20	1.5465	0.061	0.017	7.7852e-16	7	Pygm
St6galnac41	3.49747e-20	0.199474	0.543	0.397	7.89309e-16	7	St6galnac4
B230219D22Rik1	3.51322e-20	0.238481	0.509	0.371	7.92864e-16	7	B230219D22Rik
Zfp2071	3.52846e-20	0.122807	0.546	0.4	7.96303e-16	7	Zfp207
Snu13	3.55845e-20	0.275801	0.513	0.373	8.0307e-16	7	Snu13
Vav12	3.57444e-20	0.100874	0.848	0.649	8.06679e-16	7	Vav1
Dnajb21	3.71753e-20	0.417116	0.202	0.11	8.38973e-16	7	Dnajb2
Tom11	3.7533e-20	0.117769	0.43	0.3	8.47045e-16	7	Tom1
Lmo4	3.8205e-20	0.393762	0.428	0.294	8.62209e-16	7	Lmo4
Gm34682	3.92878e-20	0.710452	0.131	0.059	8.86647e-16	7	Gm3468
Slc39a131	4.01747e-20	0.518077	0.243	0.144	9.06662e-16	7	Slc39a13
Sec16a1	4.09286e-20	0.222777	0.398	0.271	9.23677e-16	7	Sec16a
Hnrnph21	4.09964e-20	0.328021	0.476	0.344	9.25207e-16	7	Hnrnph2
Klhl241	4.11773e-20	0.207064	0.533	0.386	9.29289e-16	7	Klhl24
Prpf40b1	4.2484e-20	0.276435	0.197	0.105	9.58779e-16	7	Prpf40b
Unc501	4.43357e-20	0.275042	0.425	0.301	1.00057e-15	7	Unc50
Oser11	4.47394e-20	0.383277	0.343	0.227	1.00968e-15	7	Oser1
Myadm1	4.50082e-20	0.621748	0.301	0.195	1.01575e-15	7	Myadm
Arl4a	4.91874e-20	0.777245	0.185	0.099	1.11006e-15	7	Arl4a
Gm429371	5.07663e-20	1.02496	0.096	0.038	1.14569e-15	7	Gm42937
Fam210a1	5.18516e-20	0.103952	0.314	0.198	1.17019e-15	7	Fam210a
Cebpg1	5.43195e-20	0.172853	0.621	0.463	1.22588e-15	7	Cebpg
Lpin12	5.47254e-20	0.26553	0.292	0.176	1.23504e-15	7	Lpin1
Cep851	5.7183e-20	0.211941	0.324	0.207	1.29051e-15	7	Cep85
Polr2e1	5.72698e-20	0.284353	0.45	0.321	1.29246e-15	7	Polr2e
Vrk11	6.00795e-20	0.183755	0.478	0.345	1.35588e-15	7	Vrk1
Taz1	6.30209e-20	0.327862	0.413	0.287	1.42226e-15	7	Taz
Gtpbp4	6.42069e-20	0.267453	0.43	0.303	1.44902e-15	7	Gtpbp4
Lfng	6.63881e-20	0.407522	0.293	0.186	1.49825e-15	7	Lfng
Hsd17b12	7.15345e-20	0.193172	0.59	0.43	1.61439e-15	7	Hsd17b12
Srrm21	7.41342e-20	0.125349	0.989	0.853	1.67306e-15	7	Srrm2
Ptpn22	7.69773e-20	0.241451	0.507	0.368	1.73722e-15	7	Ptpn2
Oard11	7.70599e-20	0.449372	0.316	0.206	1.73909e-15	7	Oard1
Rab2b2	7.89266e-20	0.536486	0.27	0.167	1.78121e-15	7	Rab2b
Exoc52	7.91139e-20	0.139884	0.581	0.439	1.78544e-15	7	Exoc5
Pon31	8.0216e-20	0.223731	0.457	0.326	1.81032e-15	7	Pon3
Tex221	8.16291e-20	1.81371	0.038	0.007	1.84221e-15	7	Tex22
Ep4001	8.51868e-20	0.19227	0.628	0.486	1.9225e-15	7	Ep400
Set1	8.86503e-20	0.156395	0.683	0.497	2.00066e-15	7	Set
Mxd41	9.54469e-20	0.298784	0.401	0.274	2.15405e-15	7	Mxd4
Rnf1461	9.54824e-20	0.406068	0.338	0.226	2.15485e-15	7	Rnf146
Ercc52	9.54909e-20	0.419558	0.285	0.175	2.15504e-15	7	Ercc5
Map111	9.64914e-20	0.203544	0.477	0.342	2.17762e-15	7	Map11
Clec4a21	9.68445e-20	0.166399	0.476	0.326	2.18559e-15	7	Clec4a2
Zyg11b1	1.01174e-19	0.105867	0.525	0.382	2.2833e-15	7	Zyg11b
Cln81	1.01264e-19	0.490011	0.38	0.266	2.28532e-15	7	Cln8
Slc15a21	1.05521e-19	0.510842	0.265	0.159	2.3814e-15	7	Slc15a2
Alkbh5	1.06052e-19	0.269457	0.45	0.321	2.39338e-15	7	Alkbh5
Mzt21	1.10694e-19	0.399684	0.361	0.242	2.49813e-15	7	Mzt2
Ddost1	1.1204e-19	0.21649	0.591	0.442	2.52851e-15	7	Ddost
Prkcg1	1.14103e-19	1.25028	0.09	0.034	2.57508e-15	7	Prkcg
Ring11	1.22523e-19	0.407474	0.289	0.184	2.7651e-15	7	Ring1
Glce1	1.29991e-19	0.703647	0.187	0.101	2.93363e-15	7	Glce
Kat6b1	1.38401e-19	0.113225	0.404	0.273	3.12344e-15	7	Kat6b
Ncoa41	1.42019e-19	0.376682	0.346	0.23	3.20508e-15	7	Ncoa4
Pla2g151	1.48641e-19	0.102738	0.772	0.58	3.35454e-15	7	Pla2g15
Mapk11	1.50585e-19	0.137525	0.649	0.491	3.3984e-15	7	Mapk1
Zkscan31	1.52351e-19	0.199031	0.462	0.33	3.43825e-15	7	Zkscan3
Ccl91	1.56003e-19	0.425111	0.353	0.234	3.52067e-15	7	Ccl9
Cnnm41	1.59024e-19	0.50951	0.222	0.128	3.58885e-15	7	Cnnm4
2810006K23Rik1	1.59568e-19	0.659876	0.218	0.126	3.60113e-15	7	2810006K23Rik
Smg71	1.60196e-19	0.142908	0.507	0.368	3.61529e-15	7	Smg7
Arhgap301	1.72604e-19	0.16257	0.67	0.508	3.89532e-15	7	Arhgap30
Efnb11	1.77024e-19	0.469949	0.173	0.089	3.99507e-15	7	Efnb1
Galnt14	1.81522e-19	0.124159	0.647	0.498	4.0966e-15	7	Galnt1
Hyal11	1.84344e-19	0.972498	0.102	0.042	4.16027e-15	7	Hyal1
2021-03-01	1.90967e-19	0.246336	0.519	0.384	4.30974e-15	7	2002-03-01
Siglece1	1.99182e-19	0.479021	0.249	0.146	4.49515e-15	7	Siglece
Ube2b1	2.06924e-19	0.173463	0.707	0.528	4.66987e-15	7	Ube2b
Dnajc31	2.16103e-19	0.129566	0.669	0.503	4.87701e-15	7	Dnajc3
Rev3l1	2.3721e-19	0.230085	0.38	0.258	5.35336e-15	7	Rev3l
Trp53cor12	2.47611e-19	0.328342	0.289	0.176	5.58808e-15	7	Trp53cor1
Prkd21	2.58311e-19	0.295239	0.185	0.097	5.82956e-15	7	Prkd2
Adgrg31	2.66355e-19	1.57774	0.055	0.015	6.0111e-15	7	Adgrg3
Sin3a1	2.75822e-19	0.214156	0.394	0.275	6.22475e-15	7	Sin3a
Wls1	2.77567e-19	0.131495	0.639	0.477	6.26412e-15	7	Wls
Nup1531	2.78226e-19	0.139556	0.526	0.39	6.27901e-15	7	Nup153
Trim411	2.82414e-19	0.260131	0.356	0.241	6.37351e-15	7	Trim41
Morn11	2.83011e-19	0.45198	0.121	0.053	6.38698e-15	7	Morn1
Atp6ap21	2.86295e-19	0.1592	0.834	0.642	6.46111e-15	7	Atp6ap2
Bmf1	2.95272e-19	0.443683	0.26	0.159	6.6637e-15	7	Bmf
Mob3a2	2.98811e-19	0.280165	0.326	0.214	6.74356e-15	7	Mob3a
Mrpl41	3.13785e-19	0.672359	0.278	0.179	7.08151e-15	7	Mrpl41
Gabarapl21	3.81744e-19	0.13473	0.574	0.428	8.61521e-15	7	Gabarapl2
Gm429411	3.88147e-19	0.704836	0.126	0.058	8.75969e-15	7	Gm42941
Zfp7152	3.98602e-19	0.232317	0.3	0.186	8.99564e-15	7	Zfp715
Hnmt1	4.01395e-19	0.352587	0.236	0.136	9.05869e-15	7	Hnmt
Drap1	4.59571e-19	0.133672	0.547	0.393	1.03716e-14	7	Drap1
Fermt31	4.84307e-19	0.17669	0.919	0.746	1.09298e-14	7	Fermt3
Scn1b1	5.04516e-19	0.122016	0.459	0.317	1.13859e-14	7	Scn1b
Spag9	5.12737e-19	0.102098	0.918	0.713	1.15714e-14	7	Spag9
Gpkow1	5.24533e-19	0.443801	0.263	0.162	1.18377e-14	7	Gpkow
Ctnnal12	5.40978e-19	0.375969	0.209	0.115	1.22088e-14	7	Ctnnal1
Zfp6541	5.80019e-19	0.202255	0.46	0.331	1.30899e-14	7	Zfp654
Capn71	5.8779e-19	0.236478	0.319	0.207	1.32652e-14	7	Capn7
Mettl231	5.91742e-19	0.362663	0.398	0.281	1.33544e-14	7	Mettl23
Zfp241	5.96581e-19	0.463328	0.32	0.213	1.34636e-14	7	Zfp24
Rala1	5.99083e-19	0.105012	0.55	0.406	1.35201e-14	7	Rala
Czib1	7.18718e-19	0.365625	0.297	0.192	1.622e-14	7	Czib
Cep951	7.36273e-19	0.29394	0.286	0.178	1.66162e-14	7	Cep95
5430405H02Rik1	7.64645e-19	0.205314	0.289	0.178	1.72565e-14	7	5430405H02Rik
C5ar1	7.80467e-19	0.377277	0.483	0.359	1.76136e-14	7	C5ar1
Slc37a22	7.847e-19	0.228347	0.506	0.366	1.77091e-14	7	Slc37a2
Pwwp3b	7.90889e-19	2.44259	0.031	0.005	1.78488e-14	7	Pwwp3b
Raly1	7.92676e-19	0.30388	0.467	0.339	1.78891e-14	7	Raly
Arpc41	8.08783e-19	0.125115	0.818	0.601	1.82526e-14	7	Arpc4
Padi22	8.47339e-19	0.139446	0.316	0.2	1.91228e-14	7	Padi2
Gsdmd1	8.63583e-19	0.20819	0.522	0.381	1.94894e-14	7	Gsdmd
Gpsm11	8.65788e-19	0.176522	0.196	0.106	1.95391e-14	7	Gpsm1
Ncf21	8.75683e-19	0.154741	0.912	0.731	1.97624e-14	7	Ncf2
Slc25a301	8.76924e-19	0.616641	0.223	0.131	1.97904e-14	7	Slc25a30
Papss11	9.50481e-19	0.247709	0.478	0.345	2.14505e-14	7	Papss1
5830444B04Rik2	9.60113e-19	0.389961	0.175	0.09	2.16678e-14	7	5830444B04Rik
Ociad11	9.9128e-19	0.228826	0.473	0.345	2.23712e-14	7	Ociad1
Hnrnpf	1.06283e-18	0.147588	0.884	0.659	2.39859e-14	7	Hnrnpf
Tspan131	1.07234e-18	0.163272	0.502	0.359	2.42007e-14	7	Tspan13
Dnajc251	1.08549e-18	0.372825	0.269	0.167	2.44974e-14	7	Dnajc25
Acp21	1.09193e-18	0.187483	0.558	0.412	2.46426e-14	7	Acp2
Apobec2	1.18939e-18	1.17219	0.056	0.016	2.6842e-14	7	Apobec2
Acbd31	1.19156e-18	0.139033	0.556	0.415	2.68912e-14	7	Acbd3
Lpcat11	1.3213e-18	0.199519	0.468	0.338	2.98192e-14	7	Lpcat1
Paip2b1	1.33657e-18	0.691337	0.132	0.062	3.01637e-14	7	Paip2b
Cyth21	1.35766e-18	0.543556	0.28	0.182	3.06397e-14	7	Cyth2
Ppm1g	1.45752e-18	0.304417	0.426	0.302	3.28932e-14	7	Ppm1g
Srsf102	1.63129e-18	0.153149	0.557	0.414	3.68149e-14	7	Srsf10
Snrpb1	1.65857e-18	0.104396	0.683	0.494	3.74306e-14	7	Snrpb
Tnks21	1.68856e-18	0.110223	0.682	0.518	3.81075e-14	7	Tnks2
Smndc11	1.77304e-18	0.229438	0.473	0.35	4.00139e-14	7	Smndc1
Pdzd82	1.80989e-18	0.140072	0.451	0.324	4.08457e-14	7	Pdzd8
Saysd11	1.81219e-18	0.386252	0.38	0.263	4.08975e-14	7	Saysd1
Ppp6r11	1.85226e-18	0.177369	0.446	0.321	4.18018e-14	7	Ppp6r1
Igf2bp2	1.92667e-18	0.710418	0.129	0.06	4.34811e-14	7	Igf2bp2
Tgoln11	1.97875e-18	0.185042	0.546	0.409	4.46565e-14	7	Tgoln1
Arrb21	2.06181e-18	0.113858	0.695	0.52	4.65308e-14	7	Arrb2
Tmed21	2.06896e-18	0.159107	0.698	0.524	4.66922e-14	7	Tmed2
Ephb31	2.10929e-18	0.907416	0.071	0.024	4.76025e-14	7	Ephb3
Rnmt	2.17274e-18	0.427725	0.315	0.212	4.90344e-14	7	Rnmt
Gm129791	2.25076e-18	1.29844	0.052	0.014	5.07951e-14	7	Gm12979
Fance2	2.34724e-18	0.196034	0.339	0.224	5.29725e-14	7	Fance
Rogdi1	2.45228e-18	0.104219	0.465	0.33	5.53429e-14	7	Rogdi
Med221	2.49599e-18	0.455218	0.255	0.157	5.63294e-14	7	Med22
Ccdc622	2.50407e-18	0.168637	0.256	0.152	5.65118e-14	7	Ccdc62
Rmnd5a2	2.54565e-18	0.208916	0.443	0.318	5.74502e-14	7	Rmnd5a
Gps2	2.60782e-18	0.189172	0.504	0.377	5.88534e-14	7	Gps2
Acadm1	2.66853e-18	0.386073	0.366	0.256	6.02234e-14	7	Acadm
Slc39a101	2.77779e-18	0.313928	0.316	0.206	6.26892e-14	7	Slc39a10
Efnb21	2.82783e-18	0.804732	0.081	0.03	6.38185e-14	7	Efnb2
Pygb1	2.86614e-18	0.197254	0.303	0.195	6.46831e-14	7	Pygb
Pcmt11	3.20412e-18	0.184152	0.473	0.341	7.23106e-14	7	Pcmt1
Gk51	3.25962e-18	0.873641	0.103	0.044	7.3563e-14	7	Gk5
Tmx31	3.3575e-18	0.210779	0.468	0.343	7.57721e-14	7	Tmx3
Rragc1	3.69841e-18	0.142231	0.577	0.432	8.34658e-14	7	Rragc
Zyx	3.78111e-18	0.283235	0.386	0.268	8.5332e-14	7	Zyx
Odc11	3.92719e-18	0.352821	0.363	0.252	8.86288e-14	7	Odc1
Mob41	4.03953e-18	0.22604	0.487	0.358	9.11642e-14	7	Mob4
Rnf1281	4.05726e-18	0.536486	0.199	0.112	9.15643e-14	7	Rnf128
Ufl11	4.11057e-18	0.207442	0.438	0.316	9.27674e-14	7	Ufl1
Hsp90ab1	4.12896e-18	0.153419	0.988	0.796	9.31823e-14	7	Hsp90ab1
Fbxl31	4.26897e-18	0.212481	0.39	0.267	9.63421e-14	7	Fbxl3
Tmed91	4.42345e-18	0.118623	0.77	0.576	9.98284e-14	7	Tmed9
4833438C02Rik	4.53967e-18	0.768667	0.149	0.075	1.02451e-13	7	4833438C02Rik
Usp101	4.64197e-18	0.219595	0.293	0.189	1.0476e-13	7	Usp10
Oma12	4.99876e-18	0.112884	0.455	0.326	1.12812e-13	7	Oma1
6720427I07Rik1	5.2502e-18	0.333309	0.339	0.232	1.18487e-13	7	6720427I07Rik
Colgalt11	5.25036e-18	0.207457	0.504	0.373	1.1849e-13	7	Colgalt1
Zfp1201	5.53995e-18	0.346389	0.318	0.209	1.25025e-13	7	Zfp120
Mecp22	5.54902e-18	0.12671	0.507	0.373	1.2523e-13	7	Mecp2
Appbp21	5.59389e-18	0.151601	0.475	0.348	1.26243e-13	7	Appbp2
Rheb	5.60137e-18	0.120634	0.637	0.473	1.26412e-13	7	Rheb
Mfap1a1	5.69917e-18	0.408398	0.252	0.156	1.28619e-13	7	Mfap1a
Notch11	5.94386e-18	0.22245	0.375	0.259	1.34141e-13	7	Notch1
Serpinf21	6.24332e-18	0.963737	0.074	0.026	1.40899e-13	7	Serpinf2
Pdk12	6.35586e-18	0.167427	0.441	0.311	1.43439e-13	7	Pdk1
Dok11	6.57145e-18	0.376212	0.377	0.268	1.48305e-13	7	Dok1
Exoc31	6.5782e-18	0.103068	0.52	0.385	1.48457e-13	7	Exoc3
Lats21	6.73124e-18	0.162579	0.368	0.25	1.51911e-13	7	Lats2
S100pbp1	6.97697e-18	0.287339	0.261	0.162	1.57456e-13	7	S100pbp
Ctcf1	7.21201e-18	0.164365	0.526	0.389	1.62761e-13	7	Ctcf
Arcn1	7.39558e-18	0.24517	0.459	0.341	1.66903e-13	7	Arcn1
Nsrp11	7.52035e-18	0.262486	0.405	0.288	1.69719e-13	7	Nsrp1
Syngr21	8.01623e-18	0.107615	0.7	0.505	1.8091e-13	7	Syngr2
Arrdc21	8.13375e-18	0.621665	0.135	0.066	1.83563e-13	7	Arrdc2
Lrrc75a1	8.13758e-18	0.306311	0.164	0.085	1.83649e-13	7	Lrrc75a
Arhgef21	8.28151e-18	0.119634	0.597	0.459	1.86897e-13	7	Arhgef2
Nrbp11	8.46856e-18	0.152299	0.484	0.355	1.91118e-13	7	Nrbp1
Nmt21	8.49131e-18	0.317024	0.303	0.199	1.91632e-13	7	Nmt2
2310002F09Rik2	8.86269e-18	0.677934	0.091	0.036	2.00013e-13	7	2310002F09Rik
Myd88	8.96411e-18	0.503263	0.294	0.196	2.02302e-13	7	Myd88
Nucb11	9.23584e-18	0.143703	0.552	0.416	2.08434e-13	7	Nucb1
Rhof1	9.32211e-18	0.48063	0.074	0.026	2.10381e-13	7	Rhof
Adipor11	9.9439e-18	0.149166	0.622	0.467	2.24414e-13	7	Adipor1
Epn22	9.94565e-18	0.18278	0.242	0.141	2.24453e-13	7	Epn2
Msn1	1.01134e-17	0.183279	0.918	0.753	2.2824e-13	7	Msn
Reep31	1.03322e-17	0.1219	0.686	0.534	2.33178e-13	7	Reep3
Gm281921	1.04792e-17	0.939628	0.075	0.027	2.36495e-13	7	Gm28192
Zfp7581	1.05792e-17	0.746685	0.156	0.081	2.38752e-13	7	Zfp758
Dennd2c2	1.12413e-17	0.31918	0.234	0.137	2.53694e-13	7	Dennd2c
Pcmtd21	1.12826e-17	0.336805	0.267	0.167	2.54626e-13	7	Pcmtd2
Rab11b	1.16049e-17	0.147139	0.577	0.441	2.61899e-13	7	Rab11b
Ing2	1.169e-17	0.532233	0.266	0.17	2.63819e-13	7	Ing2
Gm162011	1.17304e-17	0.442795	0.167	0.088	2.64732e-13	7	Gm16201
Dand5	1.18196e-17	1.14438	0.105	0.046	2.66745e-13	7	Dand5
Abhd121	1.3096e-17	0.118875	0.987	0.85	2.9555e-13	7	Abhd12
Ythdf31	1.31306e-17	0.100915	0.721	0.556	2.96331e-13	7	Ythdf3
Zfp5921	1.45778e-17	0.22089	0.423	0.308	3.28992e-13	7	Zfp592
Atp6v0b1	1.50905e-17	0.159137	0.966	0.765	3.40563e-13	7	Atp6v0b
Trpm42	1.51635e-17	0.247599	0.226	0.131	3.42209e-13	7	Trpm4
Sag1	1.54283e-17	0.814781	0.092	0.037	3.48185e-13	7	Sag
Eif4a31	1.59847e-17	0.231236	0.438	0.315	3.60742e-13	7	Eif4a3
Hbp11	1.62243e-17	0.214799	0.511	0.38	3.66151e-13	7	Hbp1
Ssbp32	1.63722e-17	0.222235	0.333	0.222	3.69488e-13	7	Ssbp3
Csnk2a11	1.64575e-17	0.143833	0.561	0.424	3.71414e-13	7	Csnk2a1
Cbx11	1.80912e-17	0.244057	0.481	0.356	4.08282e-13	7	Cbx1
Pon21	1.93735e-17	0.144573	0.55	0.412	4.37222e-13	7	Pon2
Tgfbrap12	1.98734e-17	0.244015	0.302	0.197	4.48504e-13	7	Tgfbrap1
Etv12	2.04992e-17	0.162278	0.323	0.212	4.62627e-13	7	Etv1
Mad2l1bp	2.23837e-17	0.971279	0.156	0.083	5.05156e-13	7	Mad2l1bp
Otulin1	2.26578e-17	0.136126	0.539	0.406	5.11342e-13	7	Otulin
Tmem39b	2.43643e-17	0.6515	0.195	0.112	5.49853e-13	7	Tmem39b
Micu32	2.46695e-17	0.248655	0.283	0.178	5.56742e-13	7	Micu3
Gm132661	2.49492e-17	1.3737	0.038	0.009	5.63054e-13	7	Gm13266
Mdm2	2.8249e-17	0.102407	0.491	0.357	6.37524e-13	7	Mdm2
Synrg2	2.94805e-17	0.103722	0.478	0.349	6.65317e-13	7	Synrg
Gm206521	3.01607e-17	1.69336	0.044	0.011	6.80666e-13	7	Gm20652
Slc25a41	3.318e-17	0.118467	0.597	0.442	7.48807e-13	7	Slc25a4
Emc71	3.41621e-17	0.298133	0.483	0.361	7.7097e-13	7	Emc7
Gm438212	3.49286e-17	0.405407	0.154	0.078	7.88268e-13	7	Gm43821
5031439G07Rik1	3.51226e-17	0.11575	0.414	0.298	7.92647e-13	7	5031439G07Rik
Mob1b1	3.5211e-17	0.283362	0.372	0.265	7.94642e-13	7	Mob1b
Ssbp11	3.54498e-17	0.272019	0.413	0.301	8.00031e-13	7	Ssbp1
Ppp4r3b2	3.61838e-17	0.149165	0.557	0.425	8.16595e-13	7	Ppp4r3b
Tent4b1	3.61906e-17	0.169268	0.426	0.309	8.16749e-13	7	Tent4b
Gm165762	3.62381e-17	0.408249	0.212	0.123	8.17822e-13	7	Gm16576
Cdc42se11	3.65037e-17	0.311141	0.414	0.299	8.23816e-13	7	Cdc42se1
Avil1	3.72212e-17	0.970522	0.047	0.012	8.40008e-13	7	Avil
Ppig	3.72409e-17	0.125767	0.637	0.463	8.40452e-13	7	Ppig
Nck12	3.8033e-17	0.120716	0.446	0.323	8.58328e-13	7	Nck1
Stau22	3.85305e-17	0.226298	0.305	0.195	8.69556e-13	7	Stau2
Usp361	3.89511e-17	0.106235	0.369	0.255	8.79048e-13	7	Usp36
Kcnj21	3.96085e-17	0.74309	0.134	0.065	8.93885e-13	7	Kcnj2
Hsd17b41	3.98338e-17	0.121818	0.544	0.408	8.98968e-13	7	Hsd17b4
Tsacc1	3.99664e-17	0.562189	0.159	0.084	9.01962e-13	7	Tsacc
Larp41	4.17332e-17	0.145486	0.523	0.393	9.41834e-13	7	Larp4
Gm33677	4.19245e-17	2.0681	0.031	0.006	9.46153e-13	7	Gm33677
Utp14b	4.35963e-17	1.35149	0.088	0.036	9.83881e-13	7	Utp14b
Hvcn11	4.43173e-17	0.102485	0.547	0.403	1.00015e-12	7	Hvcn1
Gnb21	4.44588e-17	0.140413	0.871	0.642	1.00335e-12	7	Gnb2
Slc25a361	4.52742e-17	0.114595	0.521	0.388	1.02175e-12	7	Slc25a36
Tspan311	4.58735e-17	0.339229	0.418	0.311	1.03527e-12	7	Tspan31
Mnt2	4.66593e-17	0.238601	0.322	0.216	1.05301e-12	7	Mnt
Zfp6191	4.69818e-17	0.442107	0.13	0.063	1.06029e-12	7	Zfp619
Tnfrsf1a1	4.91854e-17	0.124957	0.58	0.432	1.11002e-12	7	Tnfrsf1a
Frg11	4.93106e-17	0.295251	0.423	0.314	1.11284e-12	7	Frg1
Ccdc591	4.93192e-17	0.352899	0.386	0.283	1.11304e-12	7	Ccdc59
BC0055611	4.96068e-17	0.204108	0.356	0.244	1.11953e-12	7	BC005561
Gm121851	5.07686e-17	0.108533	0.508	0.381	1.14575e-12	7	Gm12185
Ctnnbip11	5.41587e-17	0.196818	0.319	0.213	1.22225e-12	7	Ctnnbip1
Rap2a1	5.85209e-17	0.199616	0.439	0.318	1.3207e-12	7	Rap2a
Hspa4	6.03808e-17	0.123625	0.754	0.576	1.36267e-12	7	Hspa4
Zc3h10	6.23531e-17	0.85622	0.166	0.091	1.40718e-12	7	Zc3h10
Maco11	6.47466e-17	0.266126	0.366	0.256	1.4612e-12	7	Maco1
Psmd12	7.13882e-17	0.180859	0.489	0.363	1.61109e-12	7	Psmd12
Ipo112	7.26629e-17	0.144142	0.354	0.241	1.63986e-12	7	Ipo11
Fam120b1	7.326e-17	0.154056	0.393	0.276	1.65333e-12	7	Fam120b
Rpn21	7.42452e-17	0.104178	0.683	0.52	1.67557e-12	7	Rpn2
Cgrrf11	7.4975e-17	0.280716	0.303	0.2	1.69204e-12	7	Cgrrf1
Dstn1	7.59187e-17	0.135266	0.55	0.419	1.71333e-12	7	Dstn
Yes12	7.91137e-17	0.105654	0.347	0.228	1.78544e-12	7	Yes1
4931406B18Rik	8.11978e-17	2.81787	0.018	0.002	1.83247e-12	7	4931406B18Rik
Rac11	8.47394e-17	0.133509	0.871	0.65	1.9124e-12	7	Rac1
Psenen1	8.78667e-17	0.151749	0.647	0.483	1.98298e-12	7	Psenen
Abcd11	8.838e-17	0.306646	0.356	0.251	1.99456e-12	7	Abcd1
Hpn1	9.09756e-17	0.364884	0.235	0.142	2.05314e-12	7	Hpn
Zmat12	9.1467e-17	0.418937	0.223	0.134	2.06423e-12	7	Zmat1
Adam31	9.31924e-17	0.53063	0.199	0.113	2.10317e-12	7	Adam3
Commd71	9.80058e-17	0.277604	0.433	0.319	2.2118e-12	7	Commd7
Sod1	9.83415e-17	0.311332	0.393	0.282	2.21937e-12	7	Sod1
Cir11	9.8947e-17	0.350745	0.344	0.241	2.23304e-12	7	Cir1
Stx61	9.95763e-17	0.312098	0.386	0.277	2.24724e-12	7	Stx6
Zfp8712	1.04252e-16	0.179095	0.435	0.314	2.35276e-12	7	Zfp871
Traf3ip31	1.04273e-16	0.222056	0.401	0.284	2.35323e-12	7	Traf3ip3
Acer21	1.06329e-16	2.09052	0.033	0.007	2.39964e-12	7	Acer2
Rcan11	1.11759e-16	0.491115	0.253	0.157	2.52218e-12	7	Rcan1
Dnmbp1	1.19965e-16	0.136804	0.283	0.181	2.70736e-12	7	Dnmbp
Ints131	1.25209e-16	0.427374	0.196	0.114	2.82572e-12	7	Ints13
Gpr1461	1.27044e-16	0.296556	0.367	0.257	2.86712e-12	7	Gpr146
Tm2d21	1.3273e-16	0.250374	0.465	0.345	2.99545e-12	7	Tm2d2
Snx142	1.34365e-16	0.281088	0.329	0.225	3.03234e-12	7	Snx14
Bcap311	1.34861e-16	0.104186	0.652	0.485	3.04354e-12	7	Bcap31
Gm17455	1.39323e-16	1.19803	0.032	0.006	3.14425e-12	7	Gm17455
Mcfd21	1.41643e-16	0.237978	0.452	0.337	3.1966e-12	7	Mcfd2
Nop21	1.43703e-16	0.423883	0.241	0.15	3.24309e-12	7	Nop2
Unc93b11	1.47529e-16	0.141603	0.995	0.88	3.32944e-12	7	Unc93b1
Cd271	1.55912e-16	0.319821	0.132	0.064	3.51862e-12	7	Cd27
Aars1	1.58209e-16	0.18947	0.387	0.273	3.57046e-12	7	Aars
Jade22	1.67682e-16	0.191121	0.342	0.233	3.78425e-12	7	Jade2
Pom1211	1.67741e-16	0.372691	0.294	0.197	3.78557e-12	7	Pom121
Ccdc471	1.70245e-16	0.20161	0.481	0.363	3.84208e-12	7	Ccdc47
Cyb5a1	1.72499e-16	0.135886	0.582	0.435	3.89295e-12	7	Cyb5a
Cybc11	1.74708e-16	0.292537	0.399	0.29	3.94281e-12	7	Cybc1
Cklf1	1.88482e-16	0.330045	0.366	0.259	4.25367e-12	7	Cklf
Zfp4671	1.89825e-16	0.315218	0.365	0.256	4.28397e-12	7	Zfp467
2010310C07Rik	1.91442e-16	0.833996	0.047	0.013	4.32047e-12	7	2010310C07Rik
Serp1	1.94258e-16	0.151382	0.582	0.43	4.38401e-12	7	Serp1
Clk21	1.98652e-16	0.298518	0.34	0.235	4.48318e-12	7	Clk2
Znrd1	2.13541e-16	0.376965	0.351	0.249	4.8192e-12	7	Znrd1
Urgcp2	2.29134e-16	0.123454	0.356	0.243	5.1711e-12	7	Urgcp
Crim11	2.46937e-16	0.111058	0.295	0.188	5.57288e-12	7	Crim1
Aamp1	2.53024e-16	0.173924	0.497	0.377	5.71024e-12	7	Aamp
Amfr1	2.56423e-16	0.101336	0.472	0.349	5.78696e-12	7	Amfr
Ipo71	2.58851e-16	0.194496	0.43	0.315	5.84176e-12	7	Ipo7
Slc22a51	2.63613e-16	0.420975	0.15	0.079	5.94923e-12	7	Slc22a5
Sync1	2.64919e-16	0.989756	0.048	0.013	5.9787e-12	7	Sync
Cdc5l1	2.68382e-16	0.194108	0.487	0.363	6.05684e-12	7	Cdc5l
Tead2	2.71883e-16	0.211144	0.082	0.032	6.13586e-12	7	Tead2
Lipe1	2.82152e-16	0.212823	0.343	0.24	6.3676e-12	7	Lipe
Vkorc1l11	2.82346e-16	0.23747	0.289	0.19	6.37199e-12	7	Vkorc1l1
Ctbp22	2.86578e-16	0.226996	0.341	0.234	6.46749e-12	7	Ctbp2
Gm162861	2.9511e-16	0.149167	0.439	0.323	6.66004e-12	7	Gm16286
Ctnna11	2.97415e-16	0.16537	0.436	0.318	6.71207e-12	7	Ctnna1
Gm349611	3.20488e-16	0.676936	0.108	0.049	7.23277e-12	7	Gm34961
Peg131	3.29096e-16	0.634175	0.102	0.045	7.42704e-12	7	Peg13
Rnf1301	3.29596e-16	0.104965	0.864	0.642	7.43833e-12	7	Rnf130
Zfp3182	3.39269e-16	0.37162	0.258	0.165	7.65662e-12	7	Zfp318
2310033P09Rik1	3.5674e-16	0.26789	0.295	0.196	8.05092e-12	7	2310033P09Rik
Fam117b	3.57366e-16	0.114068	0.775	0.606	8.06503e-12	7	Fam117b
Ulk41	3.57439e-16	0.125673	0.243	0.149	8.06669e-12	7	Ulk4
Rnf241	3.61812e-16	0.34922	0.232	0.144	8.16538e-12	7	Rnf24
Prkd32	3.69529e-16	0.119738	0.413	0.297	8.33953e-12	7	Prkd3
Syvn11	3.75449e-16	0.436892	0.206	0.124	8.47313e-12	7	Syvn1
Gnb11	3.75516e-16	0.105536	0.898	0.721	8.47464e-12	7	Gnb1
Zbtb381	3.89247e-16	0.349925	0.356	0.252	8.78452e-12	7	Zbtb38
R748622	3.94284e-16	0.452479	0.151	0.079	8.89819e-12	7	R74862
Hnrnpr1	4.91768e-16	0.177469	0.458	0.342	1.10982e-11	7	Hnrnpr
Dnajc182	5.11511e-16	0.301035	0.329	0.226	1.15438e-11	7	Dnajc18
Bcorl11	5.20425e-16	0.666948	0.158	0.086	1.1745e-11	7	Bcorl1
Ccdc1221	5.29599e-16	0.499805	0.202	0.119	1.1952e-11	7	Ccdc122
Ak11	5.54518e-16	0.457019	0.186	0.105	1.25144e-11	7	Ak1
Rap2c	5.54989e-16	0.353972	0.376	0.274	1.2525e-11	7	Rap2c
Leprot1	5.6443e-16	0.138784	0.551	0.41	1.27381e-11	7	Leprot
Rcor11	5.83342e-16	0.11004	0.548	0.415	1.31649e-11	7	Rcor1
Cnot31	5.96275e-16	0.317121	0.34	0.239	1.34567e-11	7	Cnot3
Hmgn11	6.21385e-16	0.109608	0.522	0.383	1.40234e-11	7	Hmgn1
Sema4g2	6.39711e-16	0.243293	0.175	0.096	1.4437e-11	7	Sema4g
Dguok1	6.43857e-16	0.195667	0.427	0.313	1.45306e-11	7	Dguok
Map3k41	6.51014e-16	0.106043	0.353	0.245	1.46921e-11	7	Map3k4
Myo1c1	6.64877e-16	0.161962	0.376	0.269	1.5005e-11	7	Myo1c
Esrra1	6.70492e-16	0.272354	0.323	0.224	1.51317e-11	7	Esrra
Cisd2	6.77851e-16	0.186541	0.485	0.363	1.52977e-11	7	Cisd2
Cbx71	6.9313e-16	0.630749	0.118	0.056	1.56426e-11	7	Cbx7
Ggps11	7.04571e-16	0.254313	0.41	0.299	1.59008e-11	7	Ggps1
Azi21	7.09826e-16	0.161451	0.45	0.333	1.60194e-11	7	Azi2
Ccnd11	7.12943e-16	0.258037	0.463	0.338	1.60897e-11	7	Ccnd1
Jkamp1	7.25921e-16	0.419909	0.296	0.2	1.63826e-11	7	Jkamp
Srp721	7.43384e-16	0.17607	0.5	0.372	1.67767e-11	7	Srp72
Cks2	7.54634e-16	0.380288	0.244	0.153	1.70306e-11	7	Cks2
Pdp21	8.01769e-16	0.936467	0.156	0.085	1.80943e-11	7	Pdp2
Oat	8.1407e-16	0.559499	0.274	0.185	1.83719e-11	7	Oat
Myc	8.25011e-16	1.12104	0.135	0.07	1.86189e-11	7	Myc
2700038G22Rik1	8.44459e-16	0.893317	0.091	0.039	1.90577e-11	7	2700038G22Rik
Ubqln21	8.46212e-16	0.661043	0.188	0.11	1.90973e-11	7	Ubqln2
Matk2	8.52158e-16	0.16299	0.286	0.184	1.92315e-11	7	Matk
Akap81	9.03686e-16	0.195095	0.446	0.333	2.03944e-11	7	Akap8
Msantd21	9.04339e-16	0.338055	0.286	0.19	2.04091e-11	7	Msantd2
Kdsr2	9.13077e-16	0.332336	0.241	0.152	2.06063e-11	7	Kdsr
Proca1	9.31588e-16	0.598923	0.062	0.021	2.10241e-11	7	Proca1
Idh3g1	9.58236e-16	0.234208	0.429	0.315	2.16255e-11	7	Idh3g
Dusp101	9.71323e-16	0.506954	0.165	0.092	2.19208e-11	7	Dusp10
4933433G15Rik1	9.7411e-16	0.74228	0.129	0.064	2.19837e-11	7	4933433G15Rik
Fam76a	9.77377e-16	0.293169	0.394	0.292	2.20575e-11	7	Fam76a
Cmtm82	1.03208e-15	0.164785	0.269	0.171	2.32921e-11	7	Cmtm8
D7Ertd443e2	1.03553e-15	0.230768	0.156	0.082	2.33698e-11	7	D7Ertd443e
Fhl31	1.05629e-15	0.805276	0.107	0.05	2.38383e-11	7	Fhl3
Arf6	1.06416e-15	0.350166	0.35	0.253	2.4016e-11	7	Arf6
Henmt1	1.07846e-15	1.78503	0.022	0.003	2.43388e-11	7	Henmt1
Terf21	1.09112e-15	0.197725	0.361	0.255	2.46243e-11	7	Terf2
Nit11	1.09258e-15	0.277136	0.279	0.181	2.46574e-11	7	Nit1
Zfp5131	1.09691e-15	0.45627	0.244	0.156	2.47552e-11	7	Zfp513
Pdia31	1.10128e-15	0.140302	0.947	0.747	2.48537e-11	7	Pdia3
Depdc7	1.11652e-15	0.643712	0.171	0.097	2.51976e-11	7	Depdc7
Trmt1121	1.13722e-15	0.127553	0.543	0.409	2.56648e-11	7	Trmt112
Nlrp1a1	1.20138e-15	0.268416	0.267	0.174	2.71127e-11	7	Nlrp1a
Sp21	1.20281e-15	0.263194	0.293	0.197	2.71451e-11	7	Sp2
Spindoc1	1.23146e-15	0.581739	0.227	0.142	2.77915e-11	7	Spindoc
Maf11	1.2593e-15	0.408368	0.342	0.246	2.84199e-11	7	Maf1
Slc16a11	1.26214e-15	0.563111	0.148	0.079	2.84839e-11	7	Slc16a1
Lrrc24	1.29503e-15	1.40701	0.041	0.011	2.92262e-11	7	Lrrc24
Itgb32	1.30795e-15	0.108453	0.226	0.134	2.95178e-11	7	Itgb3
Pold41	1.33842e-15	0.113799	0.618	0.458	3.02055e-11	7	Pold4
Anks31	1.3585e-15	0.12167	0.312	0.21	3.06585e-11	7	Anks3
Hagh1	1.5417e-15	0.27954	0.35	0.25	3.47932e-11	7	Hagh
Eif3a	1.56508e-15	0.142544	0.793	0.599	3.53207e-11	7	Eif3a
Spag71	1.56607e-15	0.319523	0.339	0.241	3.5343e-11	7	Spag7
Gsto1	1.5953e-15	0.503108	0.269	0.182	3.60026e-11	7	Gsto1
Gm374942	1.61167e-15	0.125638	0.401	0.285	3.63721e-11	7	Gm37494
Hadha1	1.69175e-15	0.171614	0.501	0.385	3.81794e-11	7	Hadha
Atg101	1.75244e-15	0.490448	0.296	0.206	3.95491e-11	7	Atg101
Gm119731	1.78639e-15	0.690843	0.115	0.056	4.03151e-11	7	Gm11973
Kctd20	1.84285e-15	0.372138	0.287	0.195	4.15894e-11	7	Kctd20
Zfp456	1.9121e-15	0.993911	0.087	0.037	4.31523e-11	7	Zfp456
Rrp11	1.92901e-15	0.189402	0.495	0.372	4.3534e-11	7	Rrp1
Safb1	1.94823e-15	0.104529	0.462	0.342	4.39676e-11	7	Safb
Mafk1	2.12566e-15	0.309166	0.236	0.149	4.7972e-11	7	Mafk
Ing41	2.12727e-15	0.304171	0.346	0.248	4.80083e-11	7	Ing4
Arl11	2.351e-15	0.237665	0.471	0.359	5.30574e-11	7	Arl1
Cdk2ap11	2.3815e-15	0.400571	0.226	0.141	5.37458e-11	7	Cdk2ap1
Uvssa2	2.58802e-15	0.2766	0.276	0.18	5.84063e-11	7	Uvssa
Gm395561	2.59522e-15	0.580355	0.123	0.061	5.85689e-11	7	Gm39556
Zcrb1	2.64623e-15	0.150247	0.467	0.346	5.97202e-11	7	Zcrb1
Tsn1	2.67944e-15	0.230578	0.486	0.362	6.04695e-11	7	Tsn
Isoc2a1	2.72241e-15	0.930154	0.112	0.054	6.14392e-11	7	Isoc2a
N4bp2l12	2.7736e-15	0.10026	0.433	0.31	6.25945e-11	7	N4bp2l1
Gm9887	2.83667e-15	0.981633	0.088	0.038	6.4018e-11	7	Gm9887
Ppm1d1	2.92507e-15	0.401394	0.238	0.152	6.60129e-11	7	Ppm1d
S1pr41	2.95289e-15	0.952958	0.065	0.024	6.66407e-11	7	S1pr4
Afap1l12	2.98016e-15	0.182601	0.254	0.159	6.72562e-11	7	Afap1l1
Dele11	2.99955e-15	0.445363	0.21	0.129	6.76938e-11	7	Dele1
Gm17251	3.05545e-15	1.11958	0.078	0.031	6.89554e-11	7	Gm17251
Dgkh1	3.12632e-15	0.272783	0.234	0.147	7.05548e-11	7	Dgkh
Spg201	3.16872e-15	0.466604	0.266	0.174	7.15117e-11	7	Spg20
Rbm271	3.39795e-15	0.139854	0.441	0.327	7.6685e-11	7	Rbm27
Eif4e1	3.70179e-15	0.10554	0.473	0.356	8.35419e-11	7	Eif4e
Mbd31	3.72011e-15	0.177286	0.453	0.34	8.39554e-11	7	Mbd3
Hcls1	3.7489e-15	0.129807	0.665	0.495	8.46051e-11	7	Hcls1
Coro1a1	3.75181e-15	0.126127	0.928	0.698	8.46709e-11	7	Coro1a
Slc2a11	3.85898e-15	0.183596	0.497	0.371	8.70894e-11	7	Slc2a1
Trir1	3.93677e-15	0.148588	0.559	0.422	8.88449e-11	7	Trir
Als21	4.01091e-15	0.364162	0.221	0.139	9.05182e-11	7	Als2
Nudt42	4.09728e-15	0.330283	0.345	0.245	9.24674e-11	7	Nudt4
Lrif12	4.10358e-15	0.281934	0.332	0.23	9.26095e-11	7	Lrif1
Rpain	4.14574e-15	0.443072	0.248	0.164	9.35611e-11	7	Rpain
Tex2611	4.1594e-15	0.186479	0.493	0.376	9.38693e-11	7	Tex261
Khk1	4.20983e-15	0.342258	0.36	0.259	9.50075e-11	7	Khk
Poldip31	4.24266e-15	0.232178	0.428	0.321	9.57483e-11	7	Poldip3
Pdcl1	4.34687e-15	0.705649	0.195	0.118	9.81002e-11	7	Pdcl
Mrps15	4.36138e-15	0.152898	0.431	0.319	9.84277e-11	7	Mrps15
Dusp111	4.64392e-15	0.207109	0.462	0.347	1.04804e-10	7	Dusp11
Pim3	4.73949e-15	0.500187	0.26	0.173	1.06961e-10	7	Pim3
Fam214a1	4.75334e-15	0.311507	0.239	0.15	1.07273e-10	7	Fam214a
Smc31	5.04045e-15	0.190778	0.414	0.303	1.13753e-10	7	Smc3
Gdi11	5.42947e-15	0.28148	0.323	0.225	1.22532e-10	7	Gdi1
Sypl1	6.08557e-15	0.170419	0.453	0.338	1.37339e-10	7	Sypl
Tmc62	6.23565e-15	0.266768	0.238	0.15	1.40726e-10	7	Tmc6
Dalrd31	6.3928e-15	0.317755	0.212	0.131	1.44273e-10	7	Dalrd3
Mpdu11	7.2096e-15	0.289082	0.361	0.264	1.62706e-10	7	Mpdu1
Tnip21	7.44797e-15	0.109729	0.404	0.293	1.68086e-10	7	Tnip2
Sigmar1	7.61824e-15	0.519413	0.232	0.15	1.71928e-10	7	Sigmar1
Lgals9	7.96752e-15	0.102061	0.757	0.591	1.79811e-10	7	Lgals9
Smap22	8.01537e-15	0.1047	0.978	0.828	1.80891e-10	7	Smap2
C9orf721	8.11793e-15	0.137307	0.481	0.363	1.83206e-10	7	C9orf72
2810403D21Rik2	8.23703e-15	0.280339	0.255	0.164	1.85893e-10	7	2810403D21Rik
Armc51	8.29599e-15	0.238796	0.289	0.196	1.87224e-10	7	Armc5
Gm362791	8.53506e-15	0.138334	0.165	0.091	1.92619e-10	7	Gm36279
Tubb11	8.78253e-15	1.29806	0.041	0.011	1.98204e-10	7	Tubb1
Taf4b1	8.79633e-15	0.22954	0.148	0.08	1.98516e-10	7	Taf4b
Tmed71	9.1554e-15	0.18743	0.49	0.372	2.06619e-10	7	Tmed7
Rab33b1	9.18773e-15	0.393339	0.181	0.107	2.07349e-10	7	Rab33b
1110002L01Rik2	9.47761e-15	0.579944	0.157	0.087	2.13891e-10	7	1110002L01Rik
Ppp2r1b1	9.67212e-15	0.267137	0.229	0.144	2.1828e-10	7	Ppp2r1b
Hspa1l	1.06177e-14	1.9579	0.037	0.009	2.3962e-10	7	Hspa1l
Mfap31	1.08883e-14	0.102948	0.443	0.327	2.45727e-10	7	Mfap3
Wtap1	1.14713e-14	0.187186	0.455	0.344	2.58883e-10	7	Wtap
Ap1s2	1.15612e-14	0.313941	0.348	0.253	2.60913e-10	7	Ap1s2
Arpc5l1	1.16886e-14	0.20501	0.416	0.313	2.63789e-10	7	Arpc5l
Bclaf31	1.19716e-14	0.193661	0.282	0.188	2.70175e-10	7	Bclaf3
Lrrc51	1.22313e-14	0.268225	0.087	0.037	2.76036e-10	7	Lrrc51
Ubap11	1.29567e-14	0.120266	0.429	0.318	2.92408e-10	7	Ubap1
Eng2	1.33188e-14	0.136634	0.42	0.305	3.00578e-10	7	Eng
Map71	1.43733e-14	0.659641	0.134	0.07	3.24378e-10	7	Map7
Gopc2	1.45525e-14	0.328323	0.273	0.18	3.2842e-10	7	Gopc
Ssbp41	1.45936e-14	0.103219	0.54	0.413	3.29348e-10	7	Ssbp4
Flnb1	1.56749e-14	0.142693	0.313	0.213	3.53751e-10	7	Flnb
Zfp6531	1.57019e-14	0.417119	0.182	0.107	3.54361e-10	7	Zfp653
Dusp32	1.63146e-14	0.16461	0.454	0.347	3.68188e-10	7	Dusp3
Nup881	1.6402e-14	0.344223	0.322	0.23	3.7016e-10	7	Nup88
Tmem2041	1.67591e-14	0.402199	0.155	0.084	3.78218e-10	7	Tmem204
Tmem331	1.67704e-14	0.275006	0.432	0.329	3.78474e-10	7	Tmem33
Cic	1.68711e-14	0.196953	0.407	0.303	3.80747e-10	7	Cic
Slc35a21	1.72135e-14	0.595999	0.182	0.109	3.88475e-10	7	Slc35a2
Cbr11	1.8027e-14	0.453367	0.239	0.155	4.06833e-10	7	Cbr1
Abraxas21	1.80531e-14	0.278422	0.368	0.27	4.07423e-10	7	Abraxas2
Arfgap21	1.8216e-14	0.210101	0.376	0.277	4.11098e-10	7	Arfgap2
Ttc191	1.84721e-14	0.17274	0.302	0.207	4.16879e-10	7	Ttc19
Rdh141	1.87335e-14	0.46953	0.233	0.15	4.22778e-10	7	Rdh14
5430416N02Rik	1.94188e-14	0.985698	0.134	0.072	4.38243e-10	7	5430416N02Rik
Oplah1	2.0995e-14	0.86561	0.08	0.034	4.73814e-10	7	Oplah
Lmbr1l1	2.12085e-14	0.310758	0.238	0.154	4.78634e-10	7	Lmbr1l
Cdipt1	2.22674e-14	0.407978	0.283	0.196	5.02532e-10	7	Cdipt
Nop141	2.25666e-14	0.269392	0.283	0.194	5.09282e-10	7	Nop14
Mtif31	2.29943e-14	0.561926	0.198	0.12	5.18936e-10	7	Mtif3
Fbxl181	2.30162e-14	0.484728	0.129	0.067	5.1943e-10	7	Fbxl18
Atn1	2.3111e-14	0.442184	0.205	0.127	5.21568e-10	7	Atn1
Gm43305	2.3224e-14	0.351112	0.249	0.164	5.24119e-10	7	Gm43305
Tchp1	2.35256e-14	0.384659	0.15	0.082	5.30925e-10	7	Tchp
Magoh	2.5002e-14	0.397892	0.333	0.241	5.64245e-10	7	Magoh
Dhx15	2.63022e-14	0.143412	0.493	0.377	5.93587e-10	7	Dhx15
Tlr131	2.64488e-14	0.287338	0.37	0.267	5.96897e-10	7	Tlr13
Bnip2	2.65034e-14	0.173306	0.537	0.412	5.98129e-10	7	Bnip2
Alox52	2.66188e-14	0.403029	0.166	0.094	6.00732e-10	7	Alox5
Nsfl1c1	2.70168e-14	0.429655	0.301	0.213	6.09716e-10	7	Nsfl1c
Sap18	2.71751e-14	0.291713	0.371	0.274	6.13288e-10	7	Sap18
Usf11	2.71787e-14	0.258537	0.381	0.279	6.13369e-10	7	Usf1
Trim691	2.7771e-14	0.616011	0.066	0.025	6.26737e-10	7	Trim69
Mcrip11	2.77801e-14	0.16199	0.47	0.355	6.26942e-10	7	Mcrip1
Hfe1	2.88549e-14	0.219954	0.415	0.306	6.51197e-10	7	Hfe
Gm62772	2.90688e-14	0.20236	0.199	0.116	6.56025e-10	7	Gm6277
Klhl251	2.96197e-14	0.480704	0.178	0.104	6.68456e-10	7	Klhl25
AC113595.11	2.98993e-14	0.857627	0.066	0.025	6.74768e-10	7	AC113595.1
Epha1	2.99284e-14	0.386224	0.045	0.014	6.75424e-10	7	Epha1
Gm13008	3.05457e-14	0.337673	0.115	0.057	6.89355e-10	7	Gm13008
2510009E07Rik2	3.06514e-14	0.175368	0.319	0.216	6.91741e-10	7	2510009E07Rik
Ift46	3.15981e-14	0.520749	0.2	0.124	7.13107e-10	7	Ift46
Tor1aip1	3.22991e-14	0.116212	0.848	0.662	7.28925e-10	7	Tor1aip1
Pigp1	3.32714e-14	0.425663	0.271	0.184	7.50869e-10	7	Pigp
Gm288741	3.40346e-14	0.636177	0.058	0.02	7.68094e-10	7	Gm28874
Smad52	3.50128e-14	0.34518	0.219	0.138	7.90168e-10	7	Smad5
Npl1	3.59623e-14	0.163944	0.427	0.309	8.11597e-10	7	Npl
Rexo11	3.66908e-14	0.161477	0.365	0.269	8.28038e-10	7	Rexo1
Tecr1	3.68895e-14	0.135651	0.522	0.401	8.32523e-10	7	Tecr
Fiz11	3.81045e-14	0.31459	0.243	0.159	8.59942e-10	7	Fiz1
Gm22372	3.85998e-14	0.299343	0.173	0.098	8.7112e-10	7	Gm2237
Metap21	3.9262e-14	0.10402	0.518	0.395	8.86064e-10	7	Metap2
Fam71a2	4.02386e-14	0.617142	0.132	0.069	9.08105e-10	7	Fam71a
Nek111	4.02708e-14	1.39702	0.033	0.008	9.08832e-10	7	Nek11
Fam104a	4.09115e-14	0.193387	0.459	0.348	9.2329e-10	7	Fam104a
Zfp3982	4.11618e-14	0.160867	0.289	0.192	9.2894e-10	7	Zfp398
Slamf11	4.35137e-14	0.402728	0.143	0.077	9.82016e-10	7	Slamf1
Hspa131	4.37598e-14	0.427966	0.252	0.168	9.87571e-10	7	Hspa13
Cnppd11	4.40677e-14	0.357818	0.312	0.222	9.94519e-10	7	Cnppd1
Srek1ip11	4.46521e-14	0.316659	0.296	0.208	1.00771e-09	7	Srek1ip1
Nid22	4.80416e-14	0.359796	0.102	0.048	1.0842e-09	7	Nid2
Prelid3a	4.89197e-14	0.323728	0.051	0.017	1.10402e-09	7	Prelid3a
Twistnb1	4.93477e-14	0.320024	0.376	0.278	1.11368e-09	7	Twistnb
Zc3h82	5.13151e-14	0.409905	0.169	0.097	1.15808e-09	7	Zc3h8
Gmpr21	5.13576e-14	0.296197	0.326	0.229	1.15904e-09	7	Gmpr2
Tdp2	5.17188e-14	0.631032	0.182	0.111	1.16719e-09	7	Tdp2
Dnajb121	5.29813e-14	0.201693	0.369	0.271	1.19568e-09	7	Dnajb12
Rnps1	5.48834e-14	0.259676	0.36	0.262	1.23861e-09	7	Rnps1
Camk2g2	5.49004e-14	0.203859	0.313	0.218	1.23899e-09	7	Camk2g
Kncn	6.13973e-14	1.9723	0.022	0.003	1.38561e-09	7	Kncn
Mat2b1	6.19939e-14	0.18068	0.383	0.282	1.39908e-09	7	Mat2b
4930549G23Rik1	6.22744e-14	0.32347	0.157	0.088	1.40541e-09	7	4930549G23Rik
Zfp5981	6.30463e-14	0.349565	0.177	0.105	1.42283e-09	7	Zfp598
Bnipl	6.70854e-14	1.22791	0.031	0.007	1.51398e-09	7	Bnipl
Ctsa1	6.71322e-14	0.108004	0.931	0.712	1.51504e-09	7	Ctsa
Ube2e31	6.85766e-14	0.112078	0.458	0.342	1.54764e-09	7	Ube2e3
Gm146341	6.86129e-14	0.896834	0.072	0.029	1.54846e-09	7	Gm14634
Cnot101	6.92373e-14	0.112249	0.36	0.259	1.56255e-09	7	Cnot10
Slc35f51	7.26389e-14	0.365841	0.231	0.151	1.63931e-09	7	Slc35f5
Fkbp41	8.08328e-14	0.246332	0.338	0.242	1.82423e-09	7	Fkbp4
D830025C05Rik1	8.17848e-14	0.945023	0.081	0.035	1.84572e-09	7	D830025C05Rik
Cpsf71	8.18276e-14	0.117575	0.369	0.269	1.84668e-09	7	Cpsf7
Eed1	8.18974e-14	0.113921	0.469	0.357	1.84826e-09	7	Eed
Mtf22	8.33414e-14	0.115072	0.363	0.262	1.88085e-09	7	Mtf2
Unc13a1	8.34631e-14	0.86193	0.097	0.046	1.8836e-09	7	Unc13a
Cfap202	8.51303e-14	0.152661	0.373	0.275	1.92122e-09	7	Cfap20
Gm486141	8.69195e-14	0.588371	0.095	0.043	1.9616e-09	7	Gm48614
Zfp681	8.73883e-14	0.346055	0.239	0.158	1.97218e-09	7	Zfp68
Zfp275	8.97199e-14	0.656824	0.133	0.072	2.0248e-09	7	Zfp275
Arl5b1	9.02486e-14	0.126587	0.443	0.326	2.03673e-09	7	Arl5b
Tmem126a1	9.15081e-14	0.139324	0.374	0.278	2.06515e-09	7	Tmem126a
Osgep1	9.18649e-14	0.180748	0.413	0.312	2.07321e-09	7	Osgep
Atl21	9.20366e-14	0.181848	0.271	0.184	2.07708e-09	7	Atl2
Gps11	9.55231e-14	0.33532	0.308	0.22	2.15576e-09	7	Gps1
Ago12	9.67465e-14	0.106487	0.346	0.245	2.18338e-09	7	Ago1
Echdc11	9.95625e-14	0.196885	0.176	0.104	2.24693e-09	7	Echdc1
Mier2	1.02186e-13	0.625954	0.145	0.081	2.30613e-09	7	Mier2
Rnf112	1.04604e-13	0.11884	0.387	0.284	2.36069e-09	7	Rnf11
Rbl21	1.04826e-13	0.170709	0.296	0.203	2.36571e-09	7	Rbl2
Zswim52	1.06659e-13	0.46475	0.114	0.057	2.40708e-09	7	Zswim5
Rer11	1.09635e-13	0.102652	0.557	0.42	2.47425e-09	7	Rer1
Bbip1	1.11069e-13	0.146344	0.425	0.32	2.50661e-09	7	Bbip1
Rgs191	1.15264e-13	0.244697	0.395	0.293	2.60129e-09	7	Rgs19
Pex21	1.17205e-13	0.324313	0.348	0.253	2.64509e-09	7	Pex2
Slc2a81	1.2307e-13	0.254978	0.232	0.149	2.77745e-09	7	Slc2a8
Erp291	1.23576e-13	0.147446	0.928	0.693	2.78886e-09	7	Erp29
Adprh1	1.24202e-13	0.295287	0.411	0.312	2.803e-09	7	Adprh
Slc50a11	1.28003e-13	0.210509	0.42	0.316	2.88876e-09	7	Slc50a1
Clk31	1.30838e-13	0.290264	0.289	0.205	2.95275e-09	7	Clk3
Spsb2	1.32288e-13	0.486228	0.247	0.168	2.98547e-09	7	Spsb2
Cep632	1.37144e-13	0.194026	0.311	0.216	3.09508e-09	7	Cep63
Sh3d211	1.41897e-13	1.15949	0.056	0.02	3.20232e-09	7	Sh3d21
Surf21	1.46988e-13	0.559589	0.207	0.131	3.31723e-09	7	Surf2
Tmem111	1.47256e-13	0.285524	0.349	0.259	3.32328e-09	7	Tmem11
Bckdha1	1.56777e-13	0.134608	0.356	0.255	3.53814e-09	7	Bckdha
Stn11	1.6517e-13	0.454978	0.173	0.103	3.72756e-09	7	Stn1
Tollip1	1.6648e-13	0.409543	0.219	0.141	3.75712e-09	7	Tollip
Rnf1661	1.67192e-13	0.223644	0.35	0.255	3.77319e-09	7	Rnf166
Gm193251	1.67889e-13	0.745312	0.054	0.019	3.78892e-09	7	Gm19325
Tm2d31	1.69235e-13	0.365551	0.333	0.243	3.81929e-09	7	Tm2d3
Zfp2601	1.7592e-13	0.459078	0.216	0.138	3.97017e-09	7	Zfp260
Atp8b11	1.81532e-13	0.357052	0.113	0.056	4.09681e-09	7	Atp8b1
4930481A15Rik2	1.82059e-13	0.354873	0.149	0.082	4.1087e-09	7	4930481A15Rik
Ppm1f1	1.83907e-13	0.351013	0.176	0.104	4.1504e-09	7	Ppm1f
Ric8a1	1.85362e-13	0.417674	0.253	0.173	4.18324e-09	7	Ric8a
Tppp1	1.90114e-13	0.401378	0.179	0.106	4.2905e-09	7	Tppp
Vkorc11	1.94275e-13	0.133898	0.397	0.294	4.38439e-09	7	Vkorc1
Gm501001	1.94426e-13	0.605283	0.062	0.024	4.3878e-09	7	Gm50100
Elp5	1.95661e-13	0.380441	0.252	0.172	4.41568e-09	7	Elp5
Nrbf21	2.02681e-13	0.203178	0.353	0.261	4.5741e-09	7	Nrbf2
Pnpla21	2.03527e-13	0.324948	0.329	0.239	4.59319e-09	7	Pnpla2
Letm22	2.0878e-13	0.401504	0.182	0.109	4.71175e-09	7	Letm2
Thnsl21	2.17264e-13	0.805455	0.069	0.028	4.90321e-09	7	Thnsl2
Gm294882	2.18957e-13	0.139834	0.276	0.186	4.94143e-09	7	Gm29488
Zfp2761	2.22207e-13	0.210593	0.175	0.103	5.01477e-09	7	Zfp276
1300002E11Rik	2.27118e-13	0.806583	0.113	0.058	5.1256e-09	7	1300002E11Rik
Zc3h62	2.3766e-13	0.196231	0.253	0.165	5.36352e-09	7	Zc3h6
Nsmce31	2.40648e-13	0.533988	0.246	0.167	5.43093e-09	7	Nsmce3
Gtf2f1	2.41344e-13	0.383024	0.314	0.229	5.44665e-09	7	Gtf2f1
Ptov11	2.47052e-13	0.17736	0.338	0.241	5.57547e-09	7	Ptov1
Rmdn12	2.50342e-13	0.127375	0.433	0.325	5.64971e-09	7	Rmdn1
Borcs61	2.52574e-13	0.41832	0.269	0.184	5.7001e-09	7	Borcs6
Nr1h21	2.54284e-13	0.297237	0.326	0.238	5.73867e-09	7	Nr1h2
Snw11	2.61764e-13	0.194181	0.499	0.387	5.90749e-09	7	Snw1
Dhx322	2.7132e-13	0.258224	0.224	0.143	6.12316e-09	7	Dhx32
Atxn7l3b1	2.78313e-13	0.187484	0.49	0.379	6.28096e-09	7	Atxn7l3b
Slc39a122	2.79171e-13	0.353961	0.148	0.082	6.30032e-09	7	Slc39a12
Jade11	2.83336e-13	0.477332	0.171	0.101	6.39432e-09	7	Jade1
Foxj22	2.83445e-13	0.259398	0.286	0.198	6.39678e-09	7	Foxj2
Gm269811	2.84005e-13	0.26162	0.077	0.032	6.40943e-09	7	Gm26981
Poldip21	2.91335e-13	0.462969	0.234	0.157	6.57486e-09	7	Poldip2
Zscan211	2.97871e-13	0.506738	0.184	0.113	6.72235e-09	7	Zscan21
4930562C15Rik1	3.13477e-13	1.29057	0.029	0.007	7.07456e-09	7	4930562C15Rik
Hyal3	3.14942e-13	1.4287	0.033	0.008	7.1076e-09	7	Hyal3
Nxt21	3.17679e-13	0.414963	0.206	0.13	7.16937e-09	7	Nxt2
Pde2a2	3.26859e-13	0.240778	0.155	0.087	7.37655e-09	7	Pde2a
Slc25a341	3.27726e-13	1.79367	0.028	0.006	7.39612e-09	7	Slc25a34
Angel22	3.30181e-13	0.147078	0.36	0.263	7.45153e-09	7	Angel2
Rbbp7	3.36036e-13	0.247526	0.376	0.282	7.58365e-09	7	Rbbp7
Capza21	3.36752e-13	0.143511	0.976	0.765	7.59981e-09	7	Capza2
Sec14l21	3.45343e-13	0.526465	0.109	0.054	7.79369e-09	7	Sec14l2
Yrdc	3.46189e-13	0.572408	0.229	0.154	7.81279e-09	7	Yrdc
Ccdc401	3.67603e-13	1.35266	0.037	0.01	8.29606e-09	7	Ccdc40
Rnf441	3.74109e-13	0.428859	0.242	0.163	8.4429e-09	7	Rnf44
Mmgt21	3.76154e-13	0.619778	0.196	0.123	8.48904e-09	7	Mmgt2
D430042O09Rik1	3.79106e-13	0.135881	0.267	0.18	8.55567e-09	7	D430042O09Rik
Cnrip11	3.79876e-13	0.420361	0.162	0.094	8.57304e-09	7	Cnrip1
Ssc5d	3.86472e-13	2.22666	0.021	0.003	8.7219e-09	7	Ssc5d
Slain22	4.02127e-13	0.118227	0.388	0.286	9.07521e-09	7	Slain2
Hsp90b11	4.13685e-13	0.11916	0.972	0.785	9.33604e-09	7	Hsp90b1
Yipf31	4.1563e-13	0.364001	0.323	0.238	9.37993e-09	7	Yipf3
Klhl91	4.17528e-13	0.254319	0.336	0.242	9.42278e-09	7	Klhl9
Caml1	4.21168e-13	0.244077	0.296	0.208	9.50493e-09	7	Caml
Gm138891	4.31922e-13	1.36812	0.065	0.026	9.74761e-09	7	Gm13889
Pkdcc1	4.34262e-13	0.457382	0.125	0.067	9.80043e-09	7	Pkdcc
Fcgrt1	4.71467e-13	0.122733	0.472	0.36	1.06401e-08	7	Fcgrt
Nap1l41	4.93489e-13	0.123176	0.447	0.344	1.11371e-08	7	Nap1l4
Ajuba	5.08339e-13	1.71809	0.039	0.012	1.14722e-08	7	Ajuba
Hibch2	5.12494e-13	0.325826	0.179	0.108	1.1566e-08	7	Hibch
Nlgn21	5.19376e-13	0.863324	0.052	0.018	1.17213e-08	7	Nlgn2
Mcmdc21	5.34319e-13	0.988414	0.062	0.024	1.20585e-08	7	Mcmdc2
Ing51	5.35004e-13	0.368207	0.186	0.115	1.2074e-08	7	Ing5
H2-Q101	5.35336e-13	0.373508	0.144	0.082	1.20815e-08	7	H2-Q10
Bcl7b1	5.39176e-13	0.361954	0.311	0.225	1.21681e-08	7	Bcl7b
Ofd12	5.39612e-13	0.232814	0.225	0.145	1.2178e-08	7	Ofd1
Zfp771	5.40224e-13	0.47632	0.243	0.167	1.21918e-08	7	Zfp771
Catip1	5.48e-13	0.852636	0.12	0.063	1.23673e-08	7	Catip
Dnttip1	5.59682e-13	0.254291	0.342	0.253	1.26309e-08	7	Dnttip1
Eif4ebp21	5.82707e-13	0.148804	0.397	0.299	1.31505e-08	7	Eif4ebp2
Mettl51	5.96475e-13	0.494354	0.212	0.138	1.34612e-08	7	Mettl5
Slc39a71	6.02857e-13	0.16343	0.375	0.279	1.36053e-08	7	Slc39a7
Zdhhc5	6.15444e-13	0.288726	0.306	0.219	1.38893e-08	7	Zdhhc5
Mgme11	6.21369e-13	0.571711	0.202	0.129	1.40231e-08	7	Mgme1
Thumpd31	6.64014e-13	0.182476	0.349	0.256	1.49855e-08	7	Thumpd3
Gm114761	6.98239e-13	0.370904	0.123	0.065	1.57579e-08	7	Gm11476
Kctd12b1	7.01027e-13	1.02623	0.075	0.033	1.58208e-08	7	Kctd12b
Frmd82	7.02788e-13	0.145548	0.284	0.196	1.58605e-08	7	Frmd8
Zfpm12	7.19957e-13	0.294699	0.153	0.087	1.6248e-08	7	Zfpm1
Armc1	7.25406e-13	0.401159	0.254	0.175	1.6371e-08	7	Armc1
Zfp1102	7.26103e-13	0.232531	0.3	0.211	1.63867e-08	7	Zfp110
Ppid1	7.27132e-13	0.400214	0.304	0.221	1.64099e-08	7	Ppid
Gm284171	7.39814e-13	0.44695	0.226	0.148	1.66961e-08	7	Gm28417
Ppp2cb1	7.64353e-13	0.231289	0.198	0.124	1.72499e-08	7	Ppp2cb
Efcab141	7.64367e-13	0.123139	0.391	0.292	1.72502e-08	7	Efcab14
Plcd1	7.69305e-13	0.812462	0.11	0.057	1.73617e-08	7	Plcd1
Paip11	7.78707e-13	0.151204	0.379	0.284	1.75739e-08	7	Paip1
Psmd71	7.86532e-13	0.123111	0.467	0.356	1.77504e-08	7	Psmd7
Hnrnpa01	7.9132e-13	0.166686	0.374	0.281	1.78585e-08	7	Hnrnpa0
Senp52	8.49265e-13	0.163592	0.376	0.282	1.91662e-08	7	Senp5
Surf41	8.6007e-13	0.165188	0.417	0.32	1.94101e-08	7	Surf4
Mapk1ip12	8.62113e-13	0.277046	0.188	0.115	1.94562e-08	7	Mapk1ip1
Scaf13	8.79192e-13	0.20619	0.323	0.235	1.98416e-08	7	Scaf1
Plcb31	8.83811e-13	0.220378	0.239	0.159	1.99459e-08	7	Plcb3
Retreg31	8.90088e-13	0.196993	0.296	0.209	2.00875e-08	7	Retreg3
Camk2b1	8.99433e-13	0.483468	0.085	0.039	2.02984e-08	7	Camk2b
Dgka1	8.99486e-13	0.346082	0.142	0.08	2.02996e-08	7	Dgka
Tprgl1	9.04345e-13	0.174733	0.392	0.297	2.04093e-08	7	Tprgl
Smim71	9.0743e-13	0.222071	0.356	0.266	2.04789e-08	7	Smim7
Iws11	9.23307e-13	0.132756	0.4	0.301	2.08372e-08	7	Iws1
Zfp301	9.69923e-13	0.751574	0.098	0.047	2.18892e-08	7	Zfp30
Zfp959	9.81196e-13	0.780642	0.102	0.051	2.21436e-08	7	Zfp959
Vegfb1	9.83043e-13	0.189192	0.34	0.246	2.21853e-08	7	Vegfb
Wipi21	9.84048e-13	0.179278	0.273	0.189	2.2208e-08	7	Wipi2
Mcat1	9.85809e-13	0.623427	0.17	0.103	2.22477e-08	7	Mcat
Dync1li21	9.91174e-13	0.240831	0.316	0.227	2.23688e-08	7	Dync1li2
Ckap2l1	1.00135e-12	0.441674	0.149	0.085	2.25985e-08	7	Ckap2l
Ckap41	1.04557e-12	0.526041	0.211	0.136	2.35964e-08	7	Ckap4
Cgas	1.06292e-12	0.264321	0.298	0.21	2.39879e-08	7	Cgas
Dcun1d51	1.06306e-12	0.105562	0.496	0.386	2.39911e-08	7	Dcun1d5
Itgae1	1.08897e-12	0.687233	0.08	0.036	2.45759e-08	7	Itgae
Ccpg11	1.14328e-12	0.156476	0.395	0.296	2.58016e-08	7	Ccpg1
[truncated: 1,079 more rows]

## Sheet: (12)MG_3
gene	p_val	avg_log2FC	pct.1	pct.2	p_val_adj	cluster	gene
H2-D1	1.14304e-203	1.00926	0.999	0.916	2.5796e-199	12	H2-D1
C4b1	3.76157e-203	1.6501	0.667	0.199	8.4891e-199	12	C4b
B2m	5.43316e-201	0.912563	0.999	0.897	1.22615e-196	12	B2m
Lgals3bp	5.64341e-194	1.57807	0.896	0.485	1.2736e-189	12	Lgals3bp
Cst7	1.4e-183	1.62701	0.487	0.111	3.15951e-179	12	Cst7
Ctss1	2.72556e-183	0.77596	1	0.937	6.15105e-179	12	Ctss
Ctsb	6.1169e-176	1.09426	1	0.871	1.38046e-171	12	Ctsb
H2-Q7	1.96466e-164	1.1968	0.925	0.512	4.43384e-160	12	H2-Q7
H2-K1	1.09239e-162	0.848726	1	0.92	2.4653e-158	12	H2-K1
Ccl4	2.46128e-159	1.80164	0.872	0.475	5.55462e-155	12	Ccl4
Hcar2	1.07293e-158	2.09896	0.413	0.09	2.4214e-154	12	Hcar2
C1qa1	3.24854e-151	0.679999	1	0.953	7.33131e-147	12	C1qa
Ctsz	4.82403e-140	0.764122	0.998	0.88	1.08869e-135	12	Ctsz
Ifi204	2.26977e-138	1.25041	0.774	0.326	5.12241e-134	12	Ifi204
Bst2	3.27414e-134	1.0446	0.924	0.533	7.38907e-130	12	Bst2
Itm2b1	2.51865e-133	0.69475	0.999	0.904	5.68408e-129	12	Itm2b
Cd74	2.44947e-125	1.13419	0.977	0.819	5.52796e-121	12	Cd74
Axl	9.45619e-125	1.35247	0.571	0.196	2.13407e-120	12	Axl
Cd63	4.42398e-121	1.18102	0.878	0.566	9.98404e-117	12	Cd63
Fgl2	4.2039e-119	1.06404	0.726	0.291	9.48736e-115	12	Fgl2
Ccl31	8.61514e-118	1.69825	0.756	0.391	1.94426e-113	12	Ccl3
H2-Oa	5.69213e-116	1.49864	0.615	0.255	1.2846e-111	12	H2-Oa
Rpl32	6.67453e-115	0.72381	0.98	0.772	1.50631e-110	12	Rpl32
Ifi207	1.14386e-113	1.45105	0.569	0.209	2.58145e-109	12	Ifi207
Ccl12	1.42214e-112	1.82177	0.787	0.43	3.20948e-108	12	Ccl12
Rpl27a	1.61077e-111	0.641441	0.992	0.823	3.6352e-107	12	Rpl27a
Rps20	4.27578e-111	0.701002	0.981	0.791	9.64957e-107	12	Rps20
Rps11	4.78268e-110	0.683348	0.981	0.784	1.07936e-105	12	Rps11
Cd52	1.04248e-109	0.781685	0.947	0.645	2.35266e-105	12	Cd52
C1qc2	2.69532e-109	0.535975	1	0.927	6.08281e-105	12	C1qc
Rpl10a	2.90232e-108	0.741153	0.965	0.748	6.54995e-104	12	Rpl10a
C1qb1	4.94629e-108	0.521066	1	0.954	1.11628e-103	12	C1qb
H2-Aa	2.49544e-107	0.91427	0.924	0.597	5.63171e-103	12	H2-Aa
Rpl19	4.16197e-105	0.657315	0.981	0.795	9.39274e-101	12	Rpl19
Ifi27l2a	1.78856e-104	0.733726	0.821	0.409	4.03642e-100	12	Ifi27l2a
H2-Q6	2.69102e-101	0.862173	0.811	0.41	6.0731e-97	12	H2-Q6
Rps24	8.89772e-101	0.624703	0.986	0.823	2.00804e-96	12	Rps24
Csf11	3.01631e-100	1.73474	0.464	0.164	6.8072e-96	12	Csf1
Rps12	4.56473e-100	0.587849	0.979	0.804	1.03017e-95	12	Rps12
Rpl12	1.98874e-98	0.671735	0.97	0.731	4.48818e-94	12	Rpl12
H2-Eb1	2.09705e-98	0.739401	0.93	0.598	4.73263e-94	12	H2-Eb1
Grn	1.37608e-96	0.703861	0.989	0.831	3.10554e-92	12	Grn
Lamp1	1.46599e-96	0.659448	0.993	0.791	3.30845e-92	12	Lamp1
H2-T23	1.98959e-96	0.827948	0.931	0.616	4.4901e-92	12	H2-T23
Gm204291	2.04488e-96	1.28983	0.345	0.093	4.61489e-92	12	Gm20429
Rpl23	2.29735e-96	0.621422	0.989	0.817	5.18467e-92	12	Rpl23
H2-Ab1	5.58766e-92	0.763656	0.934	0.664	1.26102e-87	12	H2-Ab1
Rps28	6.68751e-91	0.639543	0.968	0.731	1.50924e-86	12	Rps28
Rpl39	6.82017e-91	0.636297	0.977	0.758	1.53918e-86	12	Rpl39
Mpeg11	6.58249e-90	0.72472	0.973	0.742	1.48554e-85	12	Mpeg1
Rpl26	8.83395e-90	0.613381	0.974	0.767	1.99365e-85	12	Rpl26
Iigp1	1.52065e-89	1.434	0.481	0.179	3.43181e-85	12	Iigp1
Tspo	3.2102e-89	0.72095	0.835	0.45	7.24478e-85	12	Tspo
Ly6e	5.06375e-89	0.617505	0.984	0.785	1.14279e-84	12	Ly6e
Rilpl21	2.07946e-88	1.16525	0.57	0.244	4.69292e-84	12	Rilpl2
Rps18	3.71766e-88	0.613156	0.966	0.738	8.39001e-84	12	Rps18
Tap1	5.23657e-88	0.757275	0.792	0.408	1.18179e-83	12	Tap1
Fcgr4	6.43119e-88	0.917054	0.638	0.271	1.45139e-83	12	Fcgr4
Rps10	2.78772e-87	0.559671	0.979	0.785	6.29132e-83	12	Rps10
Fth1	5.60964e-87	0.239108	0.999	0.95	1.26598e-82	12	Fth1
Rps27a	5.68425e-87	0.547307	0.991	0.803	1.28282e-82	12	Rps27a
Rpl30	7.55766e-87	0.594104	0.987	0.785	1.70561e-82	12	Rpl30
Rplp11	1.57986e-86	0.510036	0.988	0.838	3.56542e-82	12	Rplp1
Rps29	2.78884e-86	0.571754	0.986	0.813	6.29386e-82	12	Rps29
Tnf1	9.34535e-86	1.43138	0.593	0.277	2.10906e-81	12	Tnf
Eef1a1	9.4457e-86	0.551732	0.993	0.877	2.13171e-81	12	Eef1a1
Rpl35	1.41517e-85	0.652215	0.928	0.603	3.19375e-81	12	Rpl35
Rpl18a	2.5111e-85	0.584042	0.989	0.804	5.66706e-81	12	Rpl18a
Rps25	2.79116e-85	0.588137	0.972	0.727	6.2991e-81	12	Rps25
Rpl35a	3.73474e-85	0.572715	0.977	0.783	8.42856e-81	12	Rpl35a
Rps5	8.69493e-85	0.597014	0.967	0.748	1.96227e-80	12	Rps5
Ifitm3	1.09875e-84	0.320226	0.809	0.395	2.47966e-80	12	Ifitm3
Epb41l31	1.72205e-84	0.884349	0.468	0.171	3.88633e-80	12	Epb41l3
Egr31	6.42764e-84	1.83189	0.304	0.085	1.45059e-79	12	Egr3
Timp2	1.47758e-83	0.851586	0.936	0.68	3.33461e-79	12	Timp2
Rpl41	2.31384e-83	0.558668	0.977	0.771	5.22187e-79	12	Rpl41
Rpl13a	2.97387e-83	0.57922	0.98	0.768	6.71142e-79	12	Rpl13a
Rps7	3.74528e-83	0.574215	0.972	0.766	8.45236e-79	12	Rps7
Rplp2	6.53953e-83	0.573141	0.979	0.766	1.47584e-78	12	Rplp2
Rps19	7.79548e-83	0.591954	0.971	0.739	1.75928e-78	12	Rps19
Rps15a	9.36944e-83	0.58658	0.979	0.771	2.1145e-78	12	Rps15a
Fau	1.39163e-82	0.5743	0.995	0.854	3.14064e-78	12	Fau
Stat1	4.98872e-82	0.764965	0.844	0.487	1.12585e-77	12	Stat1
Rpl17	6.00994e-82	0.579476	0.98	0.768	1.35632e-77	12	Rpl17
Rps23	1.34991e-81	0.56604	0.982	0.776	3.04648e-77	12	Rps23
Rpl34	1.39634e-81	0.585493	0.978	0.758	3.15127e-77	12	Rpl34
Rps8	1.69424e-81	0.482843	0.989	0.809	3.82356e-77	12	Rps8
Selenow	2.72674e-81	0.87818	0.696	0.357	6.15372e-77	12	Selenow
Rpl37	3.3089e-81	0.577221	0.977	0.769	7.46753e-77	12	Rpl37
Psap	3.63502e-81	0.493051	1	0.922	8.20351e-77	12	Psap
Rps2	4.86369e-81	0.540702	0.978	0.749	1.09764e-76	12	Rps2
Rpl36	1.83321e-80	0.590207	0.96	0.709	4.13718e-76	12	Rpl36
Oasl2	2.64858e-80	1.12592	0.495	0.193	5.97732e-76	12	Oasl2
Tor3a	3.97002e-80	1.04942	0.658	0.326	8.95953e-76	12	Tor3a
Rpl37a	1.60934e-79	0.558832	0.981	0.777	3.63196e-75	12	Rpl37a
Rpl13	2.68534e-79	0.496254	0.992	0.832	6.06027e-75	12	Rpl13
Gbp2	3.01181e-79	0.985309	0.558	0.239	6.79706e-75	12	Gbp2
Ctsl2	4.70377e-79	0.685457	0.996	0.814	1.06155e-74	12	Ctsl
Npc2	4.81936e-79	0.523516	0.987	0.809	1.08763e-74	12	Npc2
Rpl3	6.66599e-79	0.565096	0.987	0.761	1.50438e-74	12	Rpl3
Ccl21	1.41627e-78	1.7461	0.536	0.248	3.19624e-74	12	Ccl2
Rps21	3.6387e-78	0.544315	0.994	0.803	8.21182e-74	12	Rps21
Hebp1	1.1116e-77	0.967843	0.559	0.252	2.50865e-73	12	Hebp1
Nlrc51	1.17493e-77	0.818002	0.667	0.331	2.65158e-73	12	Nlrc5
Rps16	1.44446e-77	0.528067	0.985	0.785	3.25986e-73	12	Rps16
Sdc3	2.54992e-77	0.854285	0.592	0.266	5.75466e-73	12	Sdc3
Rpl23a	1.21963e-76	0.614171	0.96	0.7	2.75247e-72	12	Rpl23a
Cd812	3.13286e-76	0.508851	0.999	0.857	7.07024e-72	12	Cd81
H2-Q41	8.75791e-76	0.707815	0.814	0.466	1.97648e-71	12	H2-Q4
Lap31	1.3512e-75	0.763574	0.819	0.49	3.04939e-71	12	Lap3
Cd83	2.74674e-75	0.686665	0.984	0.762	6.19884e-71	12	Cd83
Rpl15	2.79924e-75	0.54852	0.966	0.736	6.31733e-71	12	Rpl15
Rpl11	5.35129e-75	0.492016	0.987	0.779	1.20768e-70	12	Rpl11
Rps9	7.33876e-75	0.552831	0.986	0.81	1.65621e-70	12	Rps9
Gm49511	1.01525e-74	0.9105	0.532	0.23	2.29122e-70	12	Gm4951
Apoe	2.39091e-74	1.18598	0.966	0.847	5.39581e-70	12	Apoe
Rps26	2.54036e-74	0.443942	0.957	0.718	5.73309e-70	12	Rps26
Rpsa	2.89522e-74	0.45905	0.984	0.793	6.53393e-70	12	Rpsa
Bcl2a1b	4.18117e-74	0.78564	0.897	0.578	9.43607e-70	12	Bcl2a1b
Stat21	5.34591e-74	0.866092	0.633	0.309	1.20646e-69	12	Stat2
Rpl27	1.23063e-73	0.532896	0.965	0.728	2.77729e-69	12	Rpl27
Osm	1.37828e-73	1.09364	0.494	0.207	3.11049e-69	12	Osm
Rab201	1.71908e-73	0.79455	0.688	0.369	3.87962e-69	12	Rab20
Zfas11	3.37923e-73	0.921895	0.681	0.361	7.62624e-69	12	Zfas1
Rpl211	5.00036e-73	0.506248	0.981	0.778	1.12848e-68	12	Rpl21
Slfn2	1.312e-72	0.832949	0.68	0.343	2.96093e-68	12	Slfn2
Rps14	1.54507e-72	0.54936	0.984	0.782	3.48691e-68	12	Rps14
Rpl29	3.30106e-72	0.539852	0.96	0.699	7.44984e-68	12	Rpl29
Hspe1	4.36877e-72	0.663255	0.8	0.48	9.85945e-68	12	Hspe1
Rps13	6.59959e-72	0.532653	0.975	0.769	1.4894e-67	12	Rps13
Rpl7a	1.01087e-71	0.55217	0.964	0.723	2.28133e-67	12	Rpl7a
Rpl22	2.50102e-71	0.545716	0.947	0.694	5.6443e-67	12	Rpl22
Cd91	4.61332e-71	0.607794	0.989	0.84	1.04113e-66	12	Cd9
Ly9	1.21937e-70	1.08942	0.449	0.186	2.75187e-66	12	Ly9
Rpl28	2.13286e-70	0.505478	0.974	0.757	4.81344e-66	12	Rpl28
Eef1b2	6.97625e-70	0.595279	0.94	0.682	1.5744e-65	12	Eef1b2
Rpl24	1.22789e-69	0.513426	0.964	0.745	2.7711e-65	12	Rpl24
Prr5l1	1.93643e-69	1.06011	0.424	0.168	4.37015e-65	12	Prr5l
Ifi30	2.96016e-69	0.609352	0.896	0.57	6.68049e-65	12	Ifi30
Psme1	1.72747e-68	0.559344	0.907	0.605	3.89856e-64	12	Psme1
Rpl38	2.58143e-68	0.538732	0.958	0.711	5.82576e-64	12	Rpl38
Slfn5	4.90296e-68	1.28547	0.441	0.179	1.1065e-63	12	Slfn5
H2-T22	1.71386e-67	0.694941	0.652	0.317	3.86784e-63	12	H2-T22
Fcer1g	3.58743e-67	0.452035	0.994	0.834	8.09611e-63	12	Fcer1g
Cpd1	4.90047e-67	1.1198	0.553	0.276	1.10594e-62	12	Cpd
Ssr41	6.0033e-67	0.568465	0.904	0.612	1.35482e-62	12	Ssr4
Clec2d	6.62533e-67	1.16939	0.489	0.213	1.4952e-62	12	Clec2d
Il2rg	7.91084e-67	1.09171	0.421	0.169	1.78532e-62	12	Il2rg
Rpl36a	1.41882e-66	0.606517	0.906	0.622	3.20198e-62	12	Rpl36a
Rnf2131	1.62129e-66	0.851697	0.785	0.457	3.65893e-62	12	Rnf213
Rplp0	2.30205e-66	0.469375	0.974	0.776	5.19526e-62	12	Rplp0
Ifit3	3.19978e-66	1.63341	0.399	0.158	7.22127e-62	12	Ifit3
Sp1001	5.77321e-66	0.713966	0.666	0.34	1.3029e-61	12	Sp100
Gbp6	7.56459e-66	1.24708	0.332	0.116	1.70718e-61	12	Gbp6
Rps15	8.13087e-66	0.52189	0.973	0.751	1.83498e-61	12	Rps15
Rps17	2.94256e-65	0.546401	0.926	0.656	6.64077e-61	12	Rps17
Cd36	3.94493e-65	1.15627	0.198	0.046	8.90292e-61	12	Cd36
Rtp4	7.68621e-65	1.10932	0.503	0.228	1.73462e-60	12	Rtp4
Parp9	1.1118e-64	0.79832	0.666	0.356	2.50911e-60	12	Parp9
Tlr2	5.52944e-64	0.934128	0.674	0.368	1.24788e-59	12	Tlr2
Rpl9	5.76e-64	0.456776	0.978	0.768	1.29992e-59	12	Rpl9
Rps3a1	9.8028e-64	0.436796	0.988	0.78	2.2123e-59	12	Rps3a1
Il1a1	2.56455e-63	0.84409	0.832	0.538	5.78768e-59	12	Il1a
Irgm1	6.03681e-63	0.915555	0.528	0.246	1.36239e-58	12	Irgm1
Gpr842	1.56924e-62	1.13536	0.604	0.312	3.54147e-58	12	Gpr84
Eif2ak21	1.80726e-62	0.791534	0.691	0.383	4.07862e-58	12	Eif2ak2
Rps3	1.93115e-62	0.459171	0.979	0.767	4.35821e-58	12	Rps3
Rack1	2.65059e-62	0.503813	0.96	0.739	5.98186e-58	12	Rack1
Pdyn	3.57023e-62	2.42468	0.121	0.018	8.05729e-58	12	Pdyn
Slamf8	5.87064e-62	0.859993	0.457	0.195	1.32489e-57	12	Slamf8
Cd300lf	6.54121e-62	1.33673	0.373	0.147	1.47622e-57	12	Cd300lf
Treml2	1.33867e-61	1.37317	0.294	0.099	3.0211e-57	12	Treml2
Chst13	1.54428e-61	1.13281	0.319	0.109	3.48513e-57	12	Chst1
Rpl14	1.64433e-61	0.493581	0.948	0.692	3.71092e-57	12	Rpl14
Rpl6	5.45178e-61	0.455984	0.975	0.778	1.23036e-56	12	Rpl6
Lpl	6.61328e-61	1.79155	0.234	0.067	1.49248e-56	12	Lpl
Myo5a1	7.79308e-61	0.745884	0.509	0.239	1.75874e-56	12	Myo5a
Oas21	1.6766e-60	1.36753	0.286	0.096	3.78375e-56	12	Oas2
Vcam1	2.03808e-60	0.982198	0.313	0.108	4.59955e-56	12	Vcam1
Cxcl16	3.34452e-60	0.507586	0.703	0.354	7.54791e-56	12	Cxcl16
Rpl7	4.27539e-60	0.493104	0.973	0.732	9.64871e-56	12	Rpl7
Rpl18	8.28283e-60	0.452707	0.981	0.771	1.86927e-55	12	Rpl18
Cd274	1.23185e-59	0.756983	0.521	0.236	2.78005e-55	12	Cd274
Rps27	1.79679e-59	0.562661	0.961	0.735	4.05499e-55	12	Rps27
Psmb8	2.32765e-59	0.462757	0.912	0.619	5.25303e-55	12	Psmb8
H2-DMa	4.36055e-59	0.597468	0.904	0.626	9.84089e-55	12	H2-DMa
Dclre1c1	2.95888e-58	0.644859	0.777	0.482	6.67761e-54	12	Dclre1c
Rpl10	3.17596e-58	0.471485	0.974	0.764	7.16751e-54	12	Rpl10
Smim31	5.31184e-58	0.851916	0.537	0.266	1.19878e-53	12	Smim3
Id2	1.17939e-57	1.12952	0.59	0.317	2.66166e-53	12	Id2
Rps6	1.97527e-57	0.48622	0.957	0.714	4.45779e-53	12	Rps6
Tbc1d81	2.39059e-57	0.5541	0.657	0.355	5.39508e-53	12	Tbc1d8
Uqcrh	6.30216e-57	0.518196	0.875	0.568	1.42227e-52	12	Uqcrh
Zbp1	7.65061e-57	0.726649	0.467	0.2	1.72659e-52	12	Zbp1
Adora1	7.77239e-57	2.06118	0.137	0.026	1.75407e-52	12	Adora1
Rhbdf21	7.9432e-57	0.815836	0.419	0.181	1.79262e-52	12	Rhbdf2
Cd22	9.94023e-57	1.09669	0.259	0.083	2.24331e-52	12	Cd22
Ctsd1	2.34908e-56	0.543675	1	0.968	5.30141e-52	12	Ctsd
Rpl31	2.37628e-56	0.509545	0.889	0.593	5.36279e-52	12	Rpl31
Parp141	3.24866e-56	0.846827	0.733	0.434	7.33157e-52	12	Parp14
Npm1	6.11295e-56	0.532181	0.923	0.663	1.37957e-51	12	Npm1
Gm159641	1.21238e-55	0.843325	0.366	0.149	2.73611e-51	12	Gm15964
Gcnt21	3.63624e-55	0.797053	0.483	0.228	8.20628e-51	12	Gcnt2
Sdf41	4.21188e-55	0.596258	0.783	0.49	9.50537e-51	12	Sdf4
Ifih11	4.71446e-55	1.01463	0.537	0.27	1.06396e-50	12	Ifih1
Trim30a1	5.86045e-55	0.708969	0.817	0.538	1.32259e-50	12	Trim30a
Cox4i1	1.44316e-54	0.425711	0.938	0.683	3.25692e-50	12	Cox4i1
Scpep1	1.71261e-54	0.579424	0.744	0.447	3.86502e-50	12	Scpep1
Tpt1	3.79491e-54	0.397756	0.987	0.851	8.56436e-50	12	Tpt1
Xaf1	4.34153e-54	0.893449	0.491	0.236	9.79796e-50	12	Xaf1
Rps4x	5.39474e-54	0.430898	0.979	0.782	1.21748e-49	12	Rps4x
Arl5c	6.30401e-54	1.04192	0.444	0.203	1.42269e-49	12	Arl5c
Il18bp	1.17768e-53	0.69032	0.368	0.147	2.65778e-49	12	Il18bp
Igf2bp31	1.88774e-53	1.15288	0.252	0.082	4.26025e-49	12	Igf2bp3
Itgax	2.05774e-53	1.11384	0.308	0.115	4.64391e-49	12	Itgax
Rad51b	2.60954e-53	0.480324	0.743	0.45	5.88921e-49	12	Rad51b
Glmp1	5.81719e-53	0.596026	0.688	0.406	1.31282e-48	12	Glmp
Gas51	1.37677e-52	0.548579	0.868	0.583	3.10709e-48	12	Gas5
Rpl51	2.26353e-52	0.439115	0.966	0.734	5.10833e-48	12	Rpl5
Ifit2	4.25858e-52	1.65745	0.37	0.159	9.61077e-48	12	Ifit2
Plekho21	4.61157e-52	0.413916	0.886	0.578	1.04074e-47	12	Plekho2
Ccrl2	5.3205e-52	0.79656	0.591	0.31	1.20073e-47	12	Ccrl2
Mif	1.05142e-51	0.529087	0.726	0.422	2.37285e-47	12	Mif
Nsa2	1.35542e-51	0.513227	0.761	0.456	3.05891e-47	12	Nsa2
Ftl1	1.72913e-51	0.404645	0.991	0.882	3.90229e-47	12	Ftl1
Myo1e1	2.90845e-51	0.783223	0.637	0.362	6.56378e-47	12	Myo1e
Cox7a2l1	3.24431e-51	0.523117	0.844	0.556	7.32175e-47	12	Cox7a2l
Nfe2l21	6.15707e-51	0.490877	0.962	0.77	1.38953e-46	12	Nfe2l2
Lag32	7.36005e-51	0.590391	0.873	0.595	1.66102e-46	12	Lag3
Cryba41	1.04553e-50	0.741433	0.583	0.32	2.35956e-46	12	Cryba4
Usp18	1.33417e-50	1.50584	0.318	0.128	3.01094e-46	12	Usp18
2005-03-01	1.43935e-50	0.723685	0.661	0.379	3.24833e-46	12	2005-03-01
Carmil11	1.52266e-50	0.967927	0.332	0.134	3.43634e-46	12	Carmil1
Psmb9	1.60139e-50	0.492229	0.805	0.479	3.61403e-46	12	Psmb9
Atp5mpl	2.07773e-50	0.466494	0.673	0.372	4.68903e-46	12	Atp5mpl
Aif1	3.67596e-50	0.40271	0.965	0.74	8.2959e-46	12	Aif1
Cd1801	3.88529e-50	0.568725	0.891	0.649	8.76831e-46	12	Cd180
Pfkfb3	4.00215e-50	0.509011	0.858	0.589	9.03206e-46	12	Pfkfb3
Ly86	5.48123e-50	0.450473	0.996	0.935	1.237e-45	12	Ly86
AU0202061	9.06772e-50	0.473687	0.937	0.694	2.0464e-45	12	AU020206
Ppfia41	9.86325e-50	0.53283	0.837	0.551	2.22594e-45	12	Ppfia4
Speg	1.00659e-49	0.884099	0.259	0.087	2.27168e-45	12	Speg
Naca	1.07374e-49	0.446294	0.931	0.683	2.42322e-45	12	Naca
Phf11d	1.4209e-49	1.09797	0.413	0.19	3.20669e-45	12	Phf11d
Fcgr2b	1.47466e-49	0.587246	0.876	0.587	3.32801e-45	12	Fcgr2b
Ctsh	1.91115e-49	0.46748	0.987	0.79	4.31308e-45	12	Ctsh
Rtcb	2.73769e-49	0.694261	0.605	0.338	6.17841e-45	12	Rtcb
Pld3	2.81863e-49	0.665546	0.597	0.33	6.36108e-45	12	Pld3
Pfdn51	3.2226e-49	0.455409	0.89	0.631	7.27277e-45	12	Pfdn5
Tank1	4.2629e-49	0.69229	0.676	0.406	9.62051e-45	12	Tank
Gng5	4.66657e-49	0.410645	0.898	0.631	1.05315e-44	12	Gng5
Atp6v0c	4.68254e-49	0.504528	0.966	0.761	1.05676e-44	12	Atp6v0c
Nme2	7.75563e-49	0.414768	0.857	0.569	1.75029e-44	12	Nme2
Apobec3	1.13575e-48	0.525955	0.856	0.562	2.56317e-44	12	Apobec3
Cd72	1.18812e-48	0.730786	0.417	0.186	2.68135e-44	12	Cd72
Adar1	3.99778e-48	0.59445	0.488	0.242	9.02218e-44	12	Adar
2410006H16Rik1	7.36239e-48	0.593812	0.863	0.583	1.66154e-43	12	2410006H16Rik
Atp5e	9.24725e-48	0.381887	0.849	0.558	2.08692e-43	12	Atp5e
Mapkapk21	9.67869e-48	0.410766	0.9	0.681	2.18429e-43	12	Mapkapk2
Rspo1	1.1933e-47	1.35172	0.216	0.069	2.69303e-43	12	Rspo1
Pycard	1.24988e-47	0.494937	0.889	0.643	2.82073e-43	12	Pycard
Itm2c1	1.28564e-47	0.463755	0.924	0.673	2.90144e-43	12	Itm2c
Cstb	1.73791e-47	0.454393	0.691	0.386	3.92211e-43	12	Cstb
Map3k82	2.05601e-47	0.573468	0.532	0.275	4.64e-43	12	Map3k8
Atp1a3	2.67218e-47	1.23813	0.244	0.086	6.03057e-43	12	Atp1a3
Ctsc	3.16539e-47	0.518413	0.986	0.8	7.14365e-43	12	Ctsc
Cacna1s	3.27398e-47	1.03213	0.166	0.043	7.38872e-43	12	Cacna1s
Evi2a2	4.2639e-47	0.494791	0.865	0.581	9.62276e-43	12	Evi2a
Cacna1a1	6.38844e-47	0.699504	0.338	0.137	1.44174e-42	12	Cacna1a
Cox8a	7.28881e-47	0.395997	0.903	0.623	1.64494e-42	12	Cox8a
Isg15	9.45067e-47	0.97434	0.482	0.237	2.13283e-42	12	Isg15
M6pr	1.0671e-46	0.606674	0.709	0.419	2.40823e-42	12	M6pr
Cpq1	2.75886e-46	0.511707	0.601	0.327	6.2262e-42	12	Cpq
Etl41	4.75248e-46	2.14432	0.111	0.021	1.07254e-41	12	Etl4
Phf11b	4.96076e-46	0.921647	0.431	0.205	1.11954e-41	12	Phf11b
Akr1a1	8.17821e-46	0.452345	0.863	0.589	1.84566e-41	12	Akr1a1
Chic11	8.65428e-46	1.56916	0.137	0.032	1.9531e-41	12	Chic1
Gm2a	1.04077e-45	0.500749	0.751	0.468	2.34882e-41	12	Gm2a
Uba52	1.67912e-45	0.463301	0.598	0.327	3.78943e-41	12	Uba52
Tyrobp1	2.05455e-45	0.359257	0.991	0.841	4.63671e-41	12	Tyrobp
Gaa1	2.51227e-45	0.66969	0.46	0.225	5.6697e-41	12	Gaa
Cxcl13	3.35296e-45	1.86576	0.121	0.025	7.56695e-41	12	Cxcl13
Rpl22l11	3.93552e-45	0.473379	0.805	0.52	8.88169e-41	12	Rpl22l1
Ndufa1	4.70424e-45	0.574498	0.556	0.3	1.06165e-40	12	Ndufa1
Cops9	4.80181e-45	0.522235	0.614	0.351	1.08367e-40	12	Cops9
Ccdc86	4.85858e-45	0.769384	0.505	0.267	1.09648e-40	12	Ccdc86
Dhx58	4.95381e-45	0.852464	0.345	0.15	1.11798e-40	12	Dhx58
Nampt	1.12162e-44	0.462749	0.679	0.376	2.53126e-40	12	Nampt
Ifi209	1.36454e-44	0.823868	0.411	0.191	3.0795e-40	12	Ifi209
Arid5b1	1.51147e-44	0.529172	0.815	0.558	3.41109e-40	12	Arid5b
Dpp7	2.18383e-44	1.01658	0.314	0.131	4.92847e-40	12	Dpp7
Eif3f	2.18985e-44	0.462427	0.834	0.535	4.94205e-40	12	Eif3f
Eif3k	3.34661e-44	0.441878	0.757	0.445	7.55263e-40	12	Eif3k
Atp5g2	3.35249e-44	0.373748	0.862	0.589	7.5659e-40	12	Atp5g2
Btf3	1.01832e-43	0.397929	0.897	0.618	2.29814e-39	12	Btf3
Gm10076	1.5998e-43	0.524685	0.532	0.277	3.61044e-39	12	Gm10076
Cyba	2.09768e-43	0.395045	0.985	0.786	4.73405e-39	12	Cyba
Apoc1	2.46644e-43	2.0894	0.115	0.024	5.56627e-39	12	Apoc1
Creg11	2.83314e-43	0.438908	0.891	0.625	6.39382e-39	12	Creg1
Ripor21	3.49349e-43	0.537919	0.416	0.198	7.8841e-39	12	Ripor2
Naaa	5.77143e-43	0.784091	0.464	0.235	1.3025e-38	12	Naaa
Selenof1	8.89982e-43	0.419997	0.859	0.591	2.00851e-38	12	Selenof
Chst21	1.20437e-42	1.98922	0.09	0.015	2.71802e-38	12	Chst2
Nfkbid1	1.25422e-42	0.573673	0.712	0.442	2.83053e-38	12	Nfkbid
Pik3ap11	2.01821e-42	0.427752	0.961	0.786	4.55471e-38	12	Pik3ap1
Gnptab1	2.05609e-42	0.676753	0.445	0.221	4.64019e-38	12	Gnptab
Eef1d1	2.29884e-42	0.424752	0.807	0.518	5.18803e-38	12	Eef1d
Tgif12	3.61336e-42	0.481083	0.728	0.441	8.15463e-38	12	Tgif1
Rxrg	5.49835e-42	2.1352	0.087	0.014	1.24087e-37	12	Rxrg
Tomm20	6.01174e-42	0.442866	0.729	0.445	1.35673e-37	12	Tomm20
Irf7	7.00494e-42	0.535869	0.46	0.217	1.58088e-37	12	Irf7
Rpl4	9.50816e-42	0.422059	0.904	0.629	2.1458e-37	12	Rpl4
Slc25a43	1.3935e-41	0.425917	0.709	0.438	3.14486e-37	12	Slc25a4
C9orf722	1.57331e-41	0.562178	0.611	0.355	3.55064e-37	12	C9orf72
H2-DMb1	1.72455e-41	0.408283	0.787	0.483	3.89196e-37	12	H2-DMb1
Casp42	1.89109e-41	0.455174	0.76	0.476	4.26781e-37	12	Casp4
Cox6a2	1.92709e-41	1.31275	0.15	0.041	4.34905e-37	12	Cox6a2
Plin2	2.9669e-41	0.878498	0.448	0.226	6.6957e-37	12	Plin2
Pvt11	3.43078e-41	0.280356	0.823	0.536	7.74258e-37	12	Pvt1
Ly6a	3.83051e-41	0.249674	0.601	0.321	8.6447e-37	12	Ly6a
Milr1	4.05477e-41	0.708217	0.451	0.231	9.1508e-37	12	Milr1
P2rx41	4.50682e-41	0.460958	0.734	0.464	1.0171e-36	12	P2rx4
Rabgef11	5.89354e-41	0.467862	0.737	0.476	1.33005e-36	12	Rabgef1
Hvcn12	6.27514e-41	0.509329	0.671	0.397	1.41617e-36	12	Hvcn1
Eef1g	9.42831e-41	0.472576	0.736	0.457	2.12778e-36	12	Eef1g
Optn1	1.1474e-40	0.618157	0.335	0.148	2.58945e-36	12	Optn
Oas1a	1.18296e-40	0.931546	0.306	0.133	2.66971e-36	12	Oas1a
Glipr1	1.3636e-40	0.944343	0.374	0.177	3.07738e-36	12	Glipr1
Mtmr141	1.45416e-40	0.49433	0.518	0.283	3.28175e-36	12	Mtmr14
Dtx3l	1.49576e-40	0.714463	0.467	0.241	3.37562e-36	12	Dtx3l
Ube2l6	1.50249e-40	0.8939	0.291	0.121	3.39082e-36	12	Ube2l6
Igbp1	1.62312e-40	0.571464	0.563	0.318	3.66306e-36	12	Igbp1
Gabarap	1.70435e-40	0.407313	0.913	0.649	3.84638e-36	12	Gabarap
Sec61b	1.70913e-40	0.391878	0.717	0.436	3.85716e-36	12	Sec61b
Gm371681	2.12558e-40	0.941739	0.272	0.109	4.797e-36	12	Gm37168
Znfx11	2.43821e-40	0.511511	0.664	0.39	5.50255e-36	12	Znfx1
Lrpap1	2.66004e-40	0.523189	0.706	0.445	6.00317e-36	12	Lrpap1
Gde1	5.86504e-40	0.46581	0.624	0.365	1.32362e-35	12	Gde1
Psme2	5.89281e-40	0.375895	0.763	0.462	1.32989e-35	12	Psme2
Serf2	9.05467e-40	0.304581	0.921	0.678	2.04346e-35	12	Serf2
Gm1673	1.03356e-39	1.20632	0.122	0.029	2.33254e-35	12	Gm1673
4933432I03Rik1	1.1224e-39	1.29194	0.117	0.027	2.53302e-35	12	4933432I03Rik
Bri3	1.63703e-39	0.380169	0.905	0.678	3.69444e-35	12	Bri3
Gm172681	1.98468e-39	0.672976	0.212	0.075	4.47902e-35	12	Gm17268
Ranbp21	2.25968e-39	0.427945	0.789	0.517	5.09964e-35	12	Ranbp2
Pde4dip1	2.27996e-39	0.466959	0.567	0.319	5.14542e-35	12	Pde4dip
H2-M31	3.1882e-39	0.442804	0.716	0.425	7.19512e-35	12	H2-M3
Ldha	3.65917e-39	0.438652	0.788	0.494	8.25801e-35	12	Ldha
Parp121	3.98302e-39	0.665791	0.47	0.252	8.98888e-35	12	Parp12
Gm19684	4.49325e-39	1.27004	0.185	0.061	1.01404e-34	12	Gm19684
Ubxn1	6.47871e-39	0.443969	0.667	0.393	1.46212e-34	12	Ubxn1
Cox6c	8.15731e-39	0.361055	0.782	0.494	1.84094e-34	12	Cox6c
Slc3a2	1.44492e-38	0.4554	0.88	0.588	3.26089e-34	12	Slc3a2
Cd481	1.57254e-38	0.504214	0.703	0.438	3.5489e-34	12	Cd48
Plekhm21	1.70824e-38	0.322212	0.715	0.447	3.85515e-34	12	Plekhm2
Rpl8	2.30276e-38	0.329531	0.972	0.77	5.19687e-34	12	Rpl8
Ifi211	2.36016e-38	0.917098	0.322	0.143	5.32641e-34	12	Ifi211
Herc61	2.86191e-38	0.672165	0.576	0.336	6.45875e-34	12	Herc6
Tbc1d10a1	2.94644e-38	0.407965	0.526	0.288	6.64952e-34	12	Tbc1d10a
Csrnp11	3.05611e-38	0.741378	0.457	0.243	6.89702e-34	12	Csrnp1
Atp5l	3.33808e-38	0.348486	0.801	0.522	7.53337e-34	12	Atp5l
Gatm	3.40426e-38	0.526665	0.732	0.456	7.68274e-34	12	Gatm
Ell21	4.04353e-38	0.683284	0.557	0.317	9.12544e-34	12	Ell2
Pea15a1	5.42216e-38	0.461521	0.657	0.391	1.22367e-33	12	Pea15a
Lmna1	6.04933e-38	0.737587	0.353	0.168	1.36521e-33	12	Lmna
Ggh	9.25091e-38	0.576024	0.506	0.277	2.08775e-33	12	Ggh
Clic41	1.48902e-37	0.452603	0.626	0.364	3.36043e-33	12	Clic4
Afap11	1.9587e-37	0.955289	0.195	0.066	4.4204e-33	12	Afap1
Rab11a	2.09984e-37	0.350102	0.746	0.477	4.73893e-33	12	Rab11a
Ogfr	3.55556e-37	0.550663	0.489	0.266	8.02419e-33	12	Ogfr
Daam11	4.32687e-37	0.288339	0.552	0.309	9.76489e-33	12	Daam1
Plaat3	7.33839e-37	0.388846	0.465	0.236	1.65613e-32	12	Plaat3
Atp6v1a	8.72122e-37	0.420361	0.7	0.442	1.96821e-32	12	Atp6v1a
Gm2000	1.09578e-36	0.521585	0.435	0.224	2.47296e-32	12	Gm2000
Trim30d1	1.81341e-36	0.456771	0.647	0.397	4.0925e-32	12	Trim30d
A330040F15Rik1	1.87695e-36	0.973278	0.275	0.118	4.2359e-32	12	A330040F15Rik
Bmpr1a1	1.96688e-36	0.362098	0.536	0.296	4.43887e-32	12	Bmpr1a
Pomp	1.98841e-36	0.366145	0.831	0.573	4.48743e-32	12	Pomp
Fcgr11	2.30248e-36	0.489173	0.914	0.664	5.19624e-32	12	Fcgr1
Gm11808	2.56481e-36	0.669883	0.365	0.176	5.78826e-32	12	Gm11808
Ccl7	3.15482e-36	1.19634	0.186	0.064	7.1198e-32	12	Ccl7
Fblim1	3.17236e-36	0.720202	0.366	0.177	7.15939e-32	12	Fblim1
Atp6v0e	3.69712e-36	0.351988	0.825	0.536	8.34367e-32	12	Atp6v0e
Tmem1401	3.94433e-36	0.652615	0.437	0.228	8.90156e-32	12	Tmem140
Os91	5.08611e-36	0.401526	0.771	0.516	1.14783e-31	12	Os9
Sdf2l11	5.84567e-36	0.532465	0.665	0.412	1.31925e-31	12	Sdf2l1
Rsad2	6.93636e-36	1.51681	0.217	0.082	1.5654e-31	12	Rsad2
Slc11a21	7.56986e-36	0.836635	0.309	0.141	1.70837e-31	12	Slc11a2
Hscb	8.79749e-36	0.715302	0.338	0.161	1.98542e-31	12	Hscb
Hint1	9.5601e-36	0.27793	0.77	0.489	2.15752e-31	12	Hint1
Tmsb4x	1.00191e-35	0.268626	1	0.955	2.26111e-31	12	Tmsb4x
C1qbp1	2.84358e-35	0.560718	0.499	0.275	6.41739e-31	12	C1qbp
Hpn2	3.07101e-35	0.673867	0.312	0.139	6.93064e-31	12	Hpn
Atp6v1f	3.27944e-35	0.358257	0.774	0.51	7.40103e-31	12	Atp6v1f
Atp5j2	4.18541e-35	0.358009	0.732	0.467	9.44563e-31	12	Atp5j2
Ppp1r15a1	4.31049e-35	0.516789	0.788	0.526	9.72792e-31	12	Ppp1r15a
Gpi1	4.64009e-35	0.353108	0.729	0.446	1.04718e-30	12	Gpi1
Slc31a12	5.61498e-35	0.318588	0.638	0.376	1.26719e-30	12	Slc31a1
Slc25a3	6.32983e-35	0.36468	0.907	0.65	1.42852e-30	12	Slc25a3
Coq10b1	6.68762e-35	0.455522	0.638	0.38	1.50926e-30	12	Coq10b
Snhg121	8.50605e-35	0.456811	0.641	0.383	1.91964e-30	12	Snhg12
Bcl2a1a	9.75874e-35	0.640369	0.395	0.199	2.20235e-30	12	Bcl2a1a
Acot9	1.30815e-34	0.664126	0.38	0.195	2.95224e-30	12	Acot9
Spcs11	1.33123e-34	0.38806	0.657	0.404	3.00433e-30	12	Spcs1
Rac2	1.87882e-34	0.381337	0.68	0.425	4.24012e-30	12	Rac2
Cebpb	2.45276e-34	0.43515	0.707	0.442	5.5354e-30	12	Cebpb
Atp6v1g11	2.57913e-34	0.334213	0.832	0.564	5.82058e-30	12	Atp6v1g1
Bsg2	3.0038e-34	0.370403	0.89	0.636	6.77897e-30	12	Bsg
Gbp5	4.19539e-34	0.911153	0.333	0.163	9.46815e-30	12	Gbp5
Hexa1	4.88648e-34	0.360421	0.96	0.763	1.10278e-29	12	Hexa
Aldoa	4.91443e-34	0.301038	0.838	0.564	1.10909e-29	12	Aldoa
Erp292	5.34991e-34	0.383618	0.939	0.707	1.20737e-29	12	Erp29
Gas71	6.03769e-34	1.19163	0.208	0.08	1.36259e-29	12	Gas7
Rassf4	6.33446e-34	0.439077	0.685	0.434	1.42956e-29	12	Rassf4
Hsd17b121	6.88861e-34	0.417283	0.68	0.429	1.55462e-29	12	Hsd17b12
Ptms	7.90441e-34	0.375063	0.862	0.604	1.78387e-29	12	Ptms
Eif4b	9.49071e-34	0.395375	0.608	0.356	2.14186e-29	12	Eif4b
Mfsd12	1.1886e-33	0.672609	0.312	0.147	2.68243e-29	12	Mfsd12
Cybb	1.31301e-33	0.218867	0.436	0.208	2.96319e-29	12	Cybb
Cfl11	1.61277e-33	0.392472	0.955	0.754	3.63969e-29	12	Cfl1
Rps27l	2.08492e-33	0.346786	0.633	0.38	4.70526e-29	12	Rps27l
Prpf38b	2.31694e-33	0.359669	0.794	0.517	5.22888e-29	12	Prpf38b
Mfsd1	2.37338e-33	0.470767	0.532	0.308	5.35623e-29	12	Mfsd1
C5ar11	2.4302e-33	0.630566	0.578	0.355	5.48447e-29	12	C5ar1
Myh101	2.62967e-33	0.773868	0.247	0.103	5.93463e-29	12	Myh10
Micos13	2.7513e-33	0.368287	0.581	0.34	6.20913e-29	12	Micos13
Rasgef1b1	3.29077e-33	0.453369	0.775	0.52	7.42662e-29	12	Rasgef1b
Ifi35	4.76147e-33	0.459632	0.537	0.311	1.07457e-28	12	Ifi35
Vkorc12	4.82601e-33	0.420427	0.509	0.287	1.08913e-28	12	Vkorc1
Mospd21	5.31997e-33	0.498515	0.444	0.24	1.20061e-28	12	Mospd2
Sp110	6.40425e-33	0.443012	0.585	0.349	1.44531e-28	12	Sp110
Pabpc11	6.48737e-33	0.350192	0.952	0.763	1.46407e-28	12	Pabpc1
Gbp7	7.66264e-33	0.651968	0.539	0.323	1.7293e-28	12	Gbp7
Ddx601	8.4881e-33	0.432498	0.437	0.233	1.91559e-28	12	Ddx60
Ube2l3	8.68165e-33	0.390412	0.74	0.483	1.95928e-28	12	Ube2l3
Ubl5	9.03919e-33	0.272186	0.77	0.486	2.03996e-28	12	Ubl5
Coa5	1.05259e-32	0.701057	0.328	0.159	2.37549e-28	12	Coa5
Slfn81	1.3518e-32	0.538172	0.569	0.342	3.05073e-28	12	Slfn8
Serpina3f	1.35651e-32	1.53626	0.122	0.034	3.06137e-28	12	Serpina3f
Cd861	1.56742e-32	0.3566	0.985	0.828	3.53736e-28	12	Cd86
Eif1a	1.66895e-32	0.504283	0.549	0.324	3.76648e-28	12	Eif1a
Pex16	1.76598e-32	0.805473	0.265	0.116	3.98547e-28	12	Pex16
Slc1a32	1.99235e-32	0.34266	0.822	0.562	4.49633e-28	12	Slc1a3
Bag1	2.03102e-32	0.27816	0.651	0.393	4.5836e-28	12	Bag1
Ptpn6	2.2572e-32	0.396391	0.842	0.586	5.09405e-28	12	Ptpn6
Eif3e	2.35374e-32	0.367054	0.662	0.411	5.31192e-28	12	Eif3e
Rbpj1	2.37578e-32	0.337498	0.727	0.467	5.36165e-28	12	Rbpj
Sat11	3.17785e-32	0.400552	0.982	0.835	7.17178e-28	12	Sat1
Relb2	3.28724e-32	0.244327	0.7	0.441	7.41865e-28	12	Relb
Cndp2	3.92765e-32	0.344846	0.749	0.476	8.86393e-28	12	Cndp2
Ifit3b	4.31141e-32	1.78733	0.15	0.049	9.73e-28	12	Ifit3b
Ppib1	4.91028e-32	0.36601	0.903	0.646	1.10815e-27	12	Ppib
Ifi206	5.4146e-32	1.16693	0.266	0.122	1.22197e-27	12	Ifi206
Polr1d	5.51807e-32	0.362633	0.688	0.429	1.24532e-27	12	Polr1d
Ndufv3	5.61334e-32	0.336012	0.594	0.349	1.26682e-27	12	Ndufv3
Clta2	6.51343e-32	0.31186	0.985	0.823	1.46995e-27	12	Clta
Tent5c1	9.7334e-32	0.474228	0.722	0.493	2.19663e-27	12	Tent5c
Nadk	9.91503e-32	0.506214	0.587	0.36	2.23762e-27	12	Nadk
Soat1	1.29256e-31	0.413934	0.658	0.406	2.91706e-27	12	Soat1
Lat2	1.32398e-31	0.357536	0.678	0.431	2.98795e-27	12	Lat2
Fam167b2	1.59099e-31	0.607558	0.38	0.193	3.59055e-27	12	Fam167b
Plk32	1.60124e-31	0.312624	0.618	0.375	3.61368e-27	12	Plk3
Atp5j	1.60224e-31	0.243551	0.756	0.488	3.61594e-27	12	Atp5j
Use11	1.65661e-31	0.435179	0.605	0.377	3.73863e-27	12	Use1
Akirin12	2.14678e-31	0.379193	0.685	0.438	4.84485e-27	12	Akirin1
Ddx24	2.5318e-31	0.312879	0.733	0.469	5.71376e-27	12	Ddx24
Tomm7	2.68814e-31	0.316983	0.631	0.387	6.0666e-27	12	Tomm7
Zfp642	2.79485e-31	0.720336	0.354	0.185	6.30742e-27	12	Zfp64
Atp6v1d	2.82371e-31	0.372676	0.639	0.398	6.37254e-27	12	Atp6v1d
Snhg61	2.96729e-31	0.793861	0.319	0.157	6.69658e-27	12	Snhg6
Gbp8	2.9723e-31	0.452477	0.353	0.175	6.70788e-27	12	Gbp8
Rnasek1	3.00335e-31	0.298013	0.823	0.561	6.77795e-27	12	Rnasek
Slc11a1	3.286e-31	0.308034	0.835	0.567	7.41585e-27	12	Slc11a1
Gusb1	3.40764e-31	0.361615	0.781	0.532	7.69036e-27	12	Gusb
Bax	3.5581e-31	0.422137	0.635	0.389	8.02992e-27	12	Bax
Sirt2	3.84485e-31	0.346505	0.664	0.421	8.67706e-27	12	Sirt2
C2	3.90478e-31	1.68024	0.098	0.024	8.81231e-27	12	C2
Laptm4a1	5.21985e-31	0.334907	0.909	0.641	1.17802e-26	12	Laptm4a
Rpl36al	5.70377e-31	0.266619	0.877	0.616	1.28723e-26	12	Rpl36al
Sowahc1	5.81027e-31	0.568696	0.565	0.346	1.31126e-26	12	Sowahc
Rai141	5.9682e-31	1.16005	0.189	0.073	1.3469e-26	12	Rai14
Bcl31	5.98811e-31	0.714578	0.299	0.144	1.3514e-26	12	Bcl3
Epb41l4aos	6.17916e-31	0.729193	0.313	0.154	1.39451e-26	12	Epb41l4aos
Csf2ra1	9.14131e-31	0.243395	0.667	0.406	2.06301e-26	12	Csf2ra
Nfkbia1	9.37092e-31	0.459158	0.925	0.696	2.11483e-26	12	Nfkbia
Sri	9.695e-31	0.354107	0.564	0.329	2.18797e-26	12	Sri
Ergic31	1.35884e-30	0.326469	0.698	0.455	3.06664e-26	12	Ergic3
Npnt1	1.45083e-30	0.349735	0.435	0.231	3.27423e-26	12	Npnt
Cox6b1	1.6162e-30	0.235669	0.794	0.522	3.64745e-26	12	Cox6b1
Sgcb	1.7534e-30	0.773216	0.237	0.101	3.95707e-26	12	Sgcb
Nucb12	1.83018e-30	0.354398	0.647	0.413	4.13036e-26	12	Nucb1
Ndufb9	2.40939e-30	0.340245	0.668	0.41	5.4375e-26	12	Ndufb9
Trim25	2.6044e-30	0.51844	0.484	0.27	5.87762e-26	12	Trim25
Socs32	2.6087e-30	0.496849	0.767	0.522	5.88732e-26	12	Socs3
Pmaip11	2.79382e-30	0.672356	0.336	0.17	6.30509e-26	12	Pmaip1
Anapc131	2.8854e-30	0.374339	0.489	0.282	6.51177e-26	12	Anapc13
Pbxip11	3.73004e-30	0.364722	0.66	0.421	8.41794e-26	12	Pbxip1
Vmp1	3.87511e-30	0.265801	0.801	0.515	8.74535e-26	12	Vmp1
Folr2	4.16634e-30	1.28244	0.09	0.021	9.40259e-26	12	Folr2
Trem22	4.51926e-30	0.304673	0.995	0.835	1.01991e-25	12	Trem2
Pold42	4.98154e-30	0.393171	0.703	0.458	1.12423e-25	12	Pold4
Gapdh	5.0685e-30	0.266309	0.921	0.706	1.14386e-25	12	Gapdh
Ndufa6	5.31037e-30	0.339105	0.652	0.408	1.19844e-25	12	Ndufa6
Ctla2b	5.7337e-30	0.713503	0.265	0.121	1.29398e-25	12	Ctla2b
Atp10a1	6.00562e-30	1.00959	0.166	0.06	1.35535e-25	12	Atp10a
Pdia32	6.85155e-30	0.361036	0.959	0.759	1.54626e-25	12	Pdia3
Rtraf	7.19265e-30	0.310363	0.705	0.446	1.62324e-25	12	Rtraf
Itgb2	7.75372e-30	0.313932	0.836	0.567	1.74986e-25	12	Itgb2
Serp11	8.48832e-30	0.410522	0.674	0.429	1.91565e-25	12	Serp1
Slc15a32	9.64198e-30	0.40186	0.903	0.667	2.176e-25	12	Slc15a3
Hspd1	9.85399e-30	0.376354	0.577	0.352	2.22385e-25	12	Hspd1
Mcl11	1.3877e-29	0.36577	0.973	0.756	3.13177e-25	12	Mcl1
Sh3bgrl3	1.53867e-29	0.203543	0.92	0.67	3.47248e-25	12	Sh3bgrl3
Got1	1.57607e-29	0.439927	0.465	0.258	3.55687e-25	12	Got1
Lyst1	1.61117e-29	0.179143	0.688	0.437	3.63609e-25	12	Lyst
Zc3hav11	1.63065e-29	0.292737	0.705	0.447	3.68006e-25	12	Zc3hav1
Pim1	1.86575e-29	0.218933	0.523	0.283	4.21063e-25	12	Pim1
Rassf31	2.21029e-29	0.24236	0.736	0.474	4.98819e-25	12	Rassf3
Fcgr32	2.31786e-29	0.377889	0.964	0.746	5.23095e-25	12	Fcgr3
Gars	2.87926e-29	0.460334	0.426	0.232	6.49791e-25	12	Gars
Gm60341	2.95668e-29	1.02037	0.175	0.065	6.67264e-25	12	Gm6034
Nab11	3.09081e-29	0.390539	0.443	0.244	6.97534e-25	12	Nab1
Abcg11	3.40012e-29	0.272762	0.708	0.454	7.6734e-25	12	Abcg1
Phf11a	3.43338e-29	1.55737	0.161	0.058	7.74846e-25	12	Phf11a
Nr4a12	4.15432e-29	0.687383	0.47	0.282	9.37547e-25	12	Nr4a1
Slc31a2	4.59626e-29	0.52968	0.435	0.242	1.03728e-24	12	Slc31a2
Edf1	4.83047e-29	0.340326	0.673	0.436	1.09014e-24	12	Edf1
Max	5.12299e-29	0.341433	0.532	0.314	1.15616e-24	12	Max
Icosl2	5.63581e-29	0.543642	0.445	0.253	1.27189e-24	12	Icosl
Eif3i	5.76744e-29	0.395398	0.58	0.348	1.3016e-24	12	Eif3i
Nuak21	6.23135e-29	0.38886	0.525	0.311	1.40629e-24	12	Nuak2
Igtp	7.88092e-29	0.707362	0.417	0.232	1.77857e-24	12	Igtp
Ctsa2	7.92269e-29	0.371101	0.939	0.725	1.78799e-24	12	Ctsa
Trim12a1	9.72465e-29	0.347411	0.593	0.371	2.19466e-24	12	Trim12a
Arl6ip51	1.02233e-28	0.302271	0.617	0.382	2.3072e-24	12	Arl6ip5
Cox5b	1.1969e-28	0.230529	0.717	0.445	2.70116e-24	12	Cox5b
Lrguk1	1.3448e-28	0.962595	0.149	0.051	3.03494e-24	12	Lrguk
Tpd521	1.49282e-28	0.283457	0.887	0.625	3.36899e-24	12	Tpd52
Arl4c1	1.59179e-28	0.374274	0.846	0.578	3.59236e-24	12	Arl4c
Tnfsf13b	1.70077e-28	0.610227	0.342	0.177	3.8383e-24	12	Tnfsf13b
Selenot2	1.78229e-28	0.42153	0.599	0.373	4.02228e-24	12	Selenot
Serping1	1.9788e-28	1.91664	0.06	0.01	4.46576e-24	12	Serping1
Alkbh11	2.02026e-28	0.389513	0.395	0.216	4.55932e-24	12	Alkbh1
Gpx11	2.1272e-28	0.302538	0.875	0.621	4.80066e-24	12	Gpx1
Slc2a6	2.23928e-28	1.44959	0.115	0.034	5.05361e-24	12	Slc2a6
Lst1	2.242e-28	0.271641	0.83	0.548	5.05975e-24	12	Lst1
Tgoln12	2.73072e-28	0.309644	0.642	0.406	6.16269e-24	12	Tgoln1
Csf2rb1	2.73453e-28	0.408775	0.64	0.402	6.17129e-24	12	Csf2rb
Ddost2	3.04729e-28	0.386762	0.683	0.44	6.87713e-24	12	Ddost
Atp5h	4.55246e-28	0.203255	0.812	0.524	1.0274e-23	12	Atp5h
Sp140	4.56236e-28	0.358357	0.531	0.305	1.02963e-23	12	Sp140
Hspa81	4.56352e-28	0.307418	0.981	0.798	1.02989e-23	12	Hspa8
Spint11	4.76578e-28	0.341571	0.645	0.407	1.07554e-23	12	Spint1
Tbca	4.91498e-28	0.246989	0.665	0.421	1.10921e-23	12	Tbca
Eif5a	4.96795e-28	0.252362	0.803	0.53	1.12117e-23	12	Eif5a
Itpkb1	4.99934e-28	0.394804	0.669	0.438	1.12825e-23	12	Itpkb
Vegfb2	5.91061e-28	0.363548	0.433	0.241	1.33391e-23	12	Vegfb
Neu1	6.10539e-28	0.326493	0.529	0.314	1.37786e-23	12	Neu1
Plbd2	6.37922e-28	0.353313	0.523	0.315	1.43966e-23	12	Plbd2
St141	7.38348e-28	0.53616	0.158	0.056	1.6663e-23	12	St14
Nfxl11	7.44636e-28	0.303221	0.433	0.239	1.68049e-23	12	Nfxl1
Srgn	9.22861e-28	0.291273	0.916	0.686	2.08271e-23	12	Srgn
Fundc2	9.68647e-28	0.504491	0.328	0.168	2.18604e-23	12	Fundc2
Tmem1041	1.0652e-27	0.204209	0.61	0.382	2.40395e-23	12	Tmem104
Mrpl521	1.20794e-27	0.315975	0.732	0.473	2.72608e-23	12	Mrpl52
Spg21	1.21956e-27	0.467723	0.483	0.284	2.75229e-23	12	Spg21
Uqcr11	1.53925e-27	0.295613	0.628	0.389	3.47378e-23	12	Uqcr11
Mthfsl	1.63733e-27	0.561169	0.358	0.191	3.69512e-23	12	Mthfsl
Siglecf2	1.67992e-27	0.674224	0.224	0.096	3.79124e-23	12	Siglecf
Hmox11	1.76106e-27	0.626973	0.498	0.304	3.97435e-23	12	Hmox1
Tmbim62	2.24612e-27	0.292675	0.958	0.76	5.06905e-23	12	Tmbim6
Fos1	2.37319e-27	0.424741	0.926	0.762	5.35582e-23	12	Fos
1110038B12Rik1	2.40834e-27	0.552936	0.401	0.222	5.43514e-23	12	1110038B12Rik
Birc32	2.80778e-27	0.357286	0.771	0.544	6.3366e-23	12	Birc3
Chmp4b	3.31329e-27	0.252119	0.822	0.566	7.47742e-23	12	Chmp4b
Dot1l1	3.32865e-27	0.310588	0.403	0.221	7.51211e-23	12	Dot1l
Daxx	3.56196e-27	0.702073	0.334	0.174	8.03863e-23	12	Daxx
Ndufa2	3.86779e-27	0.268588	0.668	0.427	8.72884e-23	12	Ndufa2
Dnajc131	5.08582e-27	0.260678	0.733	0.495	1.14777e-22	12	Dnajc13
Cox7c	5.17233e-27	0.291686	0.826	0.578	1.16729e-22	12	Cox7c
Bhlhe412	5.70617e-27	0.310377	0.596	0.366	1.28777e-22	12	Bhlhe41
C3	5.93616e-27	0.470751	0.319	0.158	1.33967e-22	12	C3
Ifi2131	6.79389e-27	0.649064	0.295	0.147	1.53325e-22	12	Ifi213
Plagl21	6.86051e-27	0.479653	0.366	0.197	1.54828e-22	12	Plagl2
Tomm6	7.04441e-27	0.227895	0.657	0.416	1.58978e-22	12	Tomm6
Actg11	7.32581e-27	0.31899	0.975	0.808	1.65329e-22	12	Actg1
Uqcr10	7.39076e-27	0.24948	0.586	0.352	1.66795e-22	12	Uqcr10
Cct2	7.7615e-27	0.28881	0.669	0.425	1.75161e-22	12	Cct2
Cebpa2	7.81815e-27	0.37758	0.77	0.529	1.7644e-22	12	Cebpa
Esd	7.82687e-27	0.216421	0.625	0.378	1.76637e-22	12	Esd
Aimp11	9.1485e-27	0.397074	0.498	0.301	2.06463e-22	12	Aimp1
Oasl1	9.31341e-27	1.14089	0.219	0.098	2.10185e-22	12	Oasl1
Etnk11	9.68256e-27	0.31457	0.709	0.473	2.18516e-22	12	Etnk1
Dgkz1	9.71487e-27	0.323632	0.676	0.461	2.19245e-22	12	Dgkz
Ddhd11	1.00183e-26	0.581364	0.374	0.207	2.26093e-22	12	Ddhd1
Samhd1	1.00611e-26	0.275869	0.739	0.479	2.2706e-22	12	Samhd1
Cyp4v31	1.01612e-26	0.484703	0.423	0.237	2.29319e-22	12	Cyp4v3
Eif3m	1.0503e-26	0.261341	0.626	0.389	2.37032e-22	12	Eif3m
Slirp	1.05408e-26	0.424454	0.424	0.241	2.37885e-22	12	Slirp
Nudt91	1.15434e-26	0.369587	0.458	0.263	2.60513e-22	12	Nudt9
Dnajb14	1.17266e-26	0.384673	0.536	0.329	2.64645e-22	12	Dnajb14
Etv31	1.26307e-26	0.493911	0.504	0.305	2.85049e-22	12	Etv3
A430093F15Rik1	1.30976e-26	1.11185	0.121	0.038	2.95587e-22	12	A430093F15Rik
Cox7b	1.42381e-26	0.246493	0.625	0.396	3.21325e-22	12	Cox7b
Gart1	1.55253e-26	0.313299	0.424	0.242	3.50375e-22	12	Gart
Epsti11	1.58696e-26	0.291098	0.824	0.578	3.58145e-22	12	Epsti1
[truncated: 1,723 more rows]

## Sheet: (15)MG_4
gene	p_val	avg_log2FC	pct.1	pct.2	p_val_adj	cluster	gene
[truncated: 1,136 more rows]

[truncated: 12 more sheets: (14)MG_5, (3)MG_6, (16)MG_7, (0)BAM_1, (1)Int_MoM0, (2)Pro-inflammatory_TAM, (3)BAM_2, (4)TAM_1, (5)IFN_TAM, (6)TAM_3, (7)Lipid_TAM, (8)TAM_2]
