# Supplementary material for: Targeting HIF-2α in glioblastoma reshapes the immune infiltrate and enhances response to immune checkpoint blockade
Source: Cell Mol Life Sci. 2025 Mar 17;82(1):119. doi: 10.1007/s00018-025-05642-8 (PMC11914682; doi:10.1007/s00018-025-05642-8)
Supplement: Supplementary file 7 — Supplementary Material 7 [file 18_2025_5642_MOESM7_ESM.xlsx]

## Sheet: All_clusters
	Treatment	Cluster	Count	Count_Total	Percent
1	Control	TAM	4739	7980	59.386
2	Control	Basophils	31	7980	0.388471
3	Control	migDCs	218	7980	2.73183
4	Control	MG	806	7980	10.1003
5	Control	Neutrophils	55	7980	0.689223
6	Control	cDC1	243	7980	3.04511
7	Control	T cells	1522	7980	19.0727
8	Control	B cells	75	7980	0.93985
9	Control	NK cells	291	7980	3.64662
10	ICB	TAM	5175	11365	45.5345
11	ICB	MG	2124	11365	18.689
12	ICB	T cells	2074	11365	18.249
13	ICB	NK cells	649	11365	5.71051
14	ICB	Basophils	240	11365	2.11175
15	ICB	migDCs	410	11365	3.60757
16	ICB	Neutrophils	94	11365	0.827101
17	ICB	cDC1	312	11365	2.74527
18	ICB	B cells	287	11365	2.5253
19	PT2385	T cells	1638	10316	15.8782
20	PT2385	NK cells	340	10316	3.29585
21	PT2385	TAM	5919	10316	57.3769
22	PT2385	migDCs	271	10316	2.62699
23	PT2385	MG	1579	10316	15.3063
24	PT2385	cDC1	296	10316	2.86933
25	PT2385	B cells	185	10316	1.79333
26	PT2385	Basophils	41	10316	0.397441
27	PT2385	Neutrophils	47	10316	0.455603
28	PT2385/ICB	cDC1	128	8877	1.44193
29	PT2385/ICB	T cells	1469	8877	16.5484
30	PT2385/ICB	B cells	138	8877	1.55458
31	PT2385/ICB	NK cells	244	8877	2.74868
32	PT2385/ICB	TAM	2611	8877	29.4131
33	PT2385/ICB	Basophils	66	8877	0.743494
34	PT2385/ICB	migDCs	127	8877	1.43066
35	PT2385/ICB	MG	4072	8877	45.8714
36	PT2385/ICB	Neutrophils	22	8877	0.247832

## Sheet: Macrophage_clusters
	Treatment	Cluster	Count	Count_Total	Percent
1	Control	BAM 1	1915	4762	40.2142
2	Control	Lipid TAM	45	4762	0.944981
3	Control	TAM 1	637	4762	13.3767
4	Control	Int Mo/M0	1192	4762	25.0315
5	Control	TAM 2	16	4762	0.335993
6	Control	IFN TAM	268	4762	5.62789
7	Control	Pro-inflammatory TAM	214	4762	4.49391
8	Control	TAM 3	150	4762	3.14994
9	Control	BAM 2	325	4762	6.82486
10	ICB	BAM 1	1738	5207	33.3781
11	ICB	Int Mo/M0	1187	5207	22.7962
12	ICB	Pro-inflammatory TAM	125	5207	2.40061
13	ICB	BAM 2	1052	5207	20.2036
14	ICB	Lipid TAM	107	5207	2.05493
15	ICB	TAM 1	328	5207	6.29921
16	ICB	TAM 2	14	5207	0.268869
17	ICB	IFN TAM	464	5207	8.91108
18	ICB	TAM 3	192	5207	3.68734
19	PT2385	Pro-inflammatory TAM	2698	5967	45.2154
20	PT2385	BAM 2	328	5967	5.4969
21	PT2385	BAM 1	424	5967	7.10575
22	PT2385	TAM 1	457	5967	7.65879
23	PT2385	Int Mo/M0	1223	5967	20.4961
24	PT2385	IFN TAM	134	5967	2.24568
25	PT2385	TAM 3	206	5967	3.45232
26	PT2385	Lipid TAM	481	5967	8.061
27	PT2385	TAM 2	16	5967	0.268141
28	PT2385/ICB	IFN TAM	89	2851	3.12171
29	PT2385/ICB	Pro-inflammatory TAM	721	2851	25.2894
30	PT2385/ICB	TAM 3	364	2851	12.7675
31	PT2385/ICB	BAM 2	275	2851	9.64574
32	PT2385/ICB	BAM 1	512	2851	17.9586
33	PT2385/ICB	Lipid TAM	144	2851	5.05086
34	PT2385/ICB	TAM 1	207	2851	7.26061
35	PT2385/ICB	Int Mo/M0	536	2851	18.8004
36	PT2385/ICB	TAM 2	3	2851	0.105226

## Sheet: Tcell_manual_annotation
	Treatment	Cluster	Count	Count_Total	Percent
1	Control	CD8_exh	242	1138	21.2654
2	Control	CD4_Th17/Thf	51	1138	4.48155
3	Control	CD8_Naive	61	1138	5.36028
4	Control	Treg	261	1138	22.935
5	Control	gdTcell	13	1138	1.14236
6	Control	CD4_Naive	82	1138	7.20562
7	Control	CD4_Th1	255	1138	22.4077
8	Control	ILC2	4	1138	0.351494
9	Control	CD8_EffMem	56	1138	4.92091
10	Control	Prolif_Tcell	113	1138	9.9297
11	ICB	CD8_exh	138	1744	7.91284
12	ICB	Treg	249	1744	14.2775
13	ICB	CD4_Th1	277	1744	15.883
14	ICB	Prolif_Tcell	207	1744	11.8693
15	ICB	CD4_Th17/Thf	116	1744	6.65138
16	ICB	CD8_Naive	395	1744	22.6491
17	ICB	gdTcell	44	1744	2.52294
18	ICB	CD4_Naive	219	1744	12.5573
19	ICB	ILC2	14	1744	0.802752
20	ICB	CD8_EffMem	85	1744	4.87385
21	PT2385	Prolif_Tcell	174	1329	13.0926
22	PT2385	CD8_exh	191	1329	14.3717
23	PT2385	CD8_Naive	67	1329	5.04138
24	PT2385	Treg	200	1329	15.0489
25	PT2385	CD4_Naive	123	1329	9.25508
26	PT2385	CD4_Th1	365	1329	27.4643
27	PT2385	CD8_EffMem	120	1329	9.02935
28	PT2385	CD4_Th17/Thf	64	1329	4.81565
29	PT2385	gdTcell	17	1329	1.27916
30	PT2385	ILC2	8	1329	0.601956
31	PT2385/ICB	CD8_EffMem	105	1248	8.41346
32	PT2385/ICB	Prolif_Tcell	137	1248	10.9776
33	PT2385/ICB	CD8_exh	196	1248	15.7051
34	PT2385/ICB	CD4_Th17/Thf	80	1248	6.41026
35	PT2385/ICB	CD8_Naive	39	1248	3.125
36	PT2385/ICB	Treg	163	1248	13.0609
37	PT2385/ICB	gdTcell	34	1248	2.72436
38	PT2385/ICB	CD4_Naive	69	1248	5.52885
39	PT2385/ICB	CD4_Th1	400	1248	32.0513
40	PT2385/ICB	ILC2	25	1248	2.00321

## Sheet: Tcell_ProjectTILs
	Treatment	Cluster	Count	Count_Total	Percent
1	Control	CD4_NaiveLike	10	1138	0.878735
2	Control	Th1	245	1138	21.529
3	Control	CD8_Tex	282	1138	24.7803
4	Control	CD8_EarlyActiv	20	1138	1.75747
5	Control	Treg	247	1138	21.7047
6	Control	CD8_Tpex	44	1138	3.86643
7	Control	CD8_EffectorMemory	116	1138	10.1933
8	Control	NA	56	1138	4.92091
9	Control	Tfh	29	1138	2.54833
10	Control	CD8_NaiveLike	89	1138	7.82074
11	ICB	CD4_NaiveLike	27	1744	1.54817
12	ICB	CD8_EarlyActiv	85	1744	4.87385
13	ICB	CD8_EffectorMemory	116	1744	6.65138
14	ICB	CD8_NaiveLike	372	1744	21.3303
15	ICB	Th1	466	1744	26.7202
16	ICB	CD8_Tex	188	1744	10.7798
17	ICB	Treg	259	1744	14.8509
18	ICB	CD8_Tpex	63	1744	3.61239
19	ICB	NA	127	1744	7.28211
20	ICB	Tfh	41	1744	2.35092
21	PT2385	CD8_NaiveLike	110	1329	8.2769
22	PT2385	CD4_NaiveLike	14	1329	1.05342
23	PT2385	CD8_Tex	256	1329	19.2626
24	PT2385	CD8_EarlyActiv	14	1329	1.05342
25	PT2385	CD8_Tpex	108	1329	8.12641
26	PT2385	CD8_EffectorMemory	208	1329	15.6509
27	PT2385	Tfh	46	1329	3.46125
28	PT2385	Th1	296	1329	22.2724
29	PT2385	Treg	218	1329	16.4033
30	PT2385	NA	59	1329	4.43943
31	PT2385/ICB	Tfh	57	1248	4.56731
32	PT2385/ICB	CD8_NaiveLike	116	1248	9.29487
33	PT2385/ICB	CD4_NaiveLike	12	1248	0.961538
34	PT2385/ICB	Th1	325	1248	26.0417
35	PT2385/ICB	CD8_Tex	254	1248	20.3526
36	PT2385/ICB	CD8_EarlyActiv	13	1248	1.04167
37	PT2385/ICB	Treg	150	1248	12.0192
38	PT2385/ICB	CD8_Tpex	43	1248	3.44551
39	PT2385/ICB	CD8_EffectorMemory	207	1248	16.5865
40	PT2385/ICB	NA	71	1248	5.6891

## Sheet: Microglia_clusters
	Treatment	Cluster	Count	Count_Total	Percent
1	Control	MG 6	245	719	34.0751
2	Control	MG 1	130	719	18.0807
3	Control	MG 2	57	719	7.92768
4	Control	MG 3	74	719	10.2921
5	Control	MG 5	142	719	19.7497
6	Control	MG 4	37	719	5.14604
7	Control	MG 7	34	719	4.72879
8	ICB	MG 6	386	1947	19.8254
9	ICB	MG 1	507	1947	26.0401
10	ICB	MG 2	291	1947	14.9461
11	ICB	MG 3	213	1947	10.9399
12	ICB	MG 5	224	1947	11.5049
13	ICB	MG 4	140	1947	7.19055
14	ICB	MG 7	186	1947	9.55316
15	PT2385	MG 6	454	1454	31.2242
16	PT2385	MG 1	213	1454	14.6492
17	PT2385	MG 2	87	1454	5.98349
18	PT2385	MG 3	226	1454	15.5433
19	PT2385	MG 5	235	1454	16.1623
20	PT2385	MG 4	144	1454	9.90371
21	PT2385	MG 7	95	1454	6.5337
22	PT2385/ICB	MG 6	875	3519	24.865
23	PT2385/ICB	MG 1	1104	3519	31.3725
24	PT2385/ICB	MG 2	864	3519	24.5524
25	PT2385/ICB	MG 3	340	3519	9.66184
26	PT2385/ICB	MG 5	175	3519	4.973
27	PT2385/ICB	MG 4	131	3519	3.72265
28	PT2385/ICB	MG 7	30	3519	0.852515
