# Supplementary material for: Targeting HIF-2α in glioblastoma reshapes the immune infiltrate and enhances response to immune checkpoint blockade
Source: Cell Mol Life Sci. 2025 Mar 17;82(1):119. doi: 10.1007/s00018-025-05642-8 (PMC11914682; doi:10.1007/s00018-025-05642-8)
Supplement: Supplementary file 8 — Supplementary Material 8 [file 18_2025_5642_MOESM8_ESM.xlsx]

## Sheet: DEG_sorted_macrophage_veh_vs_PT
gene	logFC	logCPM	LR	PValue	FDR
Inhba	-6.88899	1.91692	42.2248	8.13608e-11	1.02759e-06
Pla2g2d	-7.04257	0.280281	33.0187	9.12772e-09	4.00127e-05
Nid1	-7.86051	0.418892	32.8752	9.82666e-09	4.00127e-05
Plod2	-5.01138	0.323541	32.381	1.26723e-08	4.00127e-05
Clec4e	-3.33825	4.8957	29.9068	4.53314e-08	0.000114507
Vegfa	-2.03029	8.25508	29.4849	5.63532e-08	0.000118624
Tlr8	-3.07396	5.16267	28.7112	8.4018e-08	0.000151592
Syne1	-3.09719	4.10816	26.9957	2.03908e-07	0.00032192
Hoxb4	-6.62712	1.04458	25.4861	4.45578e-07	0.000625294
Areg	-4.18044	0.474577	24.7824	6.41802e-07	0.000810596
Cxcl2	-2.20449	7.07429	24.0201	9.53376e-07	0.00106614
Zbed6	-4.20645	4.48958	23.9033	1.01296e-06	0.00106614
Rn45s	-3.617	12.8488	23.6856	1.13429e-06	0.00110201
Ptms	-3.32194	6.01813	23.3655	1.33957e-06	0.00120849
Baiap2	-2.62863	5.27736	22.458	2.14788e-06	0.00177239
Plekhg1	-3.07027	3.15132	22.3728	2.24531e-06	0.00177239
Chd4	-3.15803	7.56134	22.1015	2.58614e-06	0.00179331
Hmgn5	-3.8476	3.76	21.8979	2.87553e-06	0.00179331
Gm19434	-4.86981	1.02207	21.8837	2.89677e-06	0.00179331
Psd	-4.1791	5.42728	21.817	2.9993e-06	0.00179331
Cxcr4	-1.79607	6.24284	21.7845	3.05054e-06	0.00179331
Midn	-3.61322	4.49494	21.739	3.12374e-06	0.00179331
Irg1	-1.78555	7.54505	21.5248	3.4929e-06	0.00191806
Il3ra	-2.5438	3.30943	21.4102	3.70785e-06	0.00195126
Sash1	-2.58349	4.20179	20.7782	5.15666e-06	0.00244304
Erdr1	-4.00933	6.62638	20.7768	5.16045e-06	0.00244304
Clec4d	-2.28447	3.31352	20.7211	5.31264e-06	0.00244304
Pnp2	-3.44905	3.27361	20.6842	5.41609e-06	0.00244304
Rps12	-2.60466	5.60585	19.8964	8.17546e-06	0.00356055
Dppa3	-4.33508	2.13523	19.3789	1.07183e-05	0.0045124
Fhl3	-3.85636	1.96367	19.2186	1.16574e-05	0.00465122
Furin	-1.62399	6.9324	19.1979	1.17846e-05	0.00465122
Clec9a	-3.88769	2.75994	19.0045	1.30412e-05	0.00487671
Sfpq	-2.72794	7.48673	18.9748	1.32453e-05	0.00487671
F7	-6.34734	2.97239	18.9365	1.35142e-05	0.00487671
Ctgf	-6.94613	-0.321587	18.8466	1.41662e-05	0.00496998
Podxl	-3.88775	0.980355	18.78	1.467e-05	0.00500762
Lbp	5.32596	0.516111	18.5321	1.67068e-05	0.0055528
Hdc	-2.68174	6.55107	18.2119	1.97645e-05	0.00640065
Nxpe5	-4.10858	3.09439	18.1385	2.05405e-05	0.00648565
Lars2	-2.76792	9.00871	17.9481	2.27011e-05	0.00697398
X1700071M16Rik	-3.14821	2.77465	17.9074	2.31914e-05	0.00697398
Rpl13a	-2.39998	7.00915	17.8545	2.38455e-05	0.00700391
Brwd3	-2.70879	3.32799	17.7639	2.50081e-05	0.00717845
Thbd	-2.66827	3.2022	17.6727	2.6236e-05	0.00736358
Dleu2	-2.85819	5.45444	17.479	2.90497e-05	0.00795967
Mapk11	-3.35434	0.328966	17.3637	3.08666e-05	0.00795967
Snhg12	-3.19773	4.16761	17.3492	3.11033e-05	0.00795967
Setd1b	-2.9593	3.5466	17.3153	3.16625e-05	0.00795967
Slc39a1	-2.61502	3.12537	17.2937	3.20241e-05	0.00795967
Ace	7.23908	1.44468	17.2868	3.21412e-05	0.00795967
Rps21	-2.21719	4.48508	17.2037	3.35789e-05	0.00815579
Nmt2	-2.68721	3.64023	17.1195	3.51006e-05	0.00836453
Rpsa	-2.48878	7.32377	17.0677	3.60698e-05	0.00843632
Mybpc3	-4.4733	3.79752	16.9749	3.7878e-05	0.00869816
Mcf2l	4.42904	1.43163	16.909	3.9216e-05	0.00884461
Spef1	-3.44802	1.43949	16.7805	4.19626e-05	0.00929803
Fau	-2.11707	6.74976	16.6951	4.38948e-05	0.00955847
Rps24	-2.40803	6.18698	16.5824	4.65805e-05	0.00980116
Kdm6b	-2.61395	6.94227	16.581	4.66145e-05	0.00980116
Eif5b	-2.27636	6.93027	16.5519	4.73374e-05	0.00980116
Zc3h13	-2.33928	6.43257	16.5135	4.83057e-05	0.00984035
Plekhg3	-3.61553	3.20843	16.4825	4.91009e-05	0.00984356
Foxo4	-3.8861	1.49877	16.4083	5.10614e-05	0.0100766
Usp34	-2.62619	5.88236	16.2969	5.41523e-05	0.010501
Gltscr1	-2.68858	3.90879	16.2718	5.48746e-05	0.010501
Pdzd2	-3.63884	2.41505	16.103	5.99904e-05	0.0113086
Eid3	-4.42316	2.04301	16.0735	6.09294e-05	0.0113167
Sod1	-2.02198	5.14924	16.0456	6.18352e-05	0.0113185
Tm4sf5	-4.41947	1.56047	15.9159	6.62206e-05	0.0119481
Tcf7	-2.83395	2.23083	15.8659	6.79944e-05	0.0120954
Ppig	-2.19645	6.6419	15.7223	7.33544e-05	0.0128676
Kif1c	-2.38624	2.9372	15.67	7.54104e-05	0.0130352
Slc15a3	-1.96138	7.51781	15.646	7.63738e-05	0.0130352
Nuak1	-2.48565	5.31707	15.5088	8.2122e-05	0.0138293
Cerkl	6.34778	0.208978	15.4415	8.51008e-05	0.0140006
Rasip1	-2.36703	1.83114	15.4047	8.67736e-05	0.0140006
Gata2	-2.57439	4.08937	15.4006	8.69584e-05	0.0140006
Ifnlr1	-5.25308	1.56636	15.3873	8.75728e-05	0.0140006
Aqp9	-3.05342	2.39961	15.2939	9.20142e-05	0.0143465
Tra2a	-2.57273	6.62127	15.2759	9.28949e-05	0.0143465
Zbtb42	-3.93817	1.15649	15.2699	9.31889e-05	0.0143465
Arglu1	-2.76373	6.38599	15.2479	9.42803e-05	0.0143465
Spry2	-3.83819	1.36374	15.2049	9.64542e-05	0.0145026
L1cam	-1.96693	2.06936	15.1434	9.96477e-05	0.0145745
Rpia	-2.93589	1.75022	15.1366	0.000100005	0.0145745
Top1	-1.79603	6.56677	15.1293	0.000100395	0.0145745
Prpf38b	-2.49585	8.04902	15.1015	0.000101882	0.0146224
Gm10336	-2.75169	2.74081	15.0351	0.000105531	0.0149759
Rsad2	-1.41473	7.69616	14.8954	0.000113637	0.0159471
Rbm25	-2.62657	8.57322	14.8637	0.000115569	0.0160399
Rplp2	-1.98586	6.36427	14.8343	0.000117381	0.0161144
Clec14a	-5.63962	-0.268438	14.7977	0.000119682	0.0161573
Adora2a	-3.41862	3.14459	14.7887	0.000120252	0.0161573
Rnf20	-2.07563	6.26226	14.668	0.000128205	0.0169728
Bptf	-2.32591	6.01063	14.6562	0.00012901	0.0169728
Epcam	6.02414	1.67613	14.6106	0.000132168	0.0172091
Luc7l2	-2.67751	6.10169	14.5729	0.000134843	0.0173782
Ddx17	-2.02163	6.68958	14.4471	0.000144154	0.0183326
Fosb	-2.01468	8.1418	14.4341	0.000145151	0.0183326
Baz2a	-1.99973	6.06622	14.3592	0.00015104	0.0187165
Rps8	-1.98886	6.74508	14.3417	0.000152453	0.0187165
Snord100	-3.96031	1.64732	14.3119	0.000154879	0.0187165
Trim41	-2.38273	4.31629	14.3061	0.000155361	0.0187165
Rtn4	-1.9656	6.26879	14.3032	0.0001556	0.0187165
Acin1	-2.3348	6.50923	14.2801	0.000157518	0.0187684
Iqgap2	-1.41518	4.57114	14.1852	0.000165668	0.019555
Rps15	-1.92052	6.55796	14.1554	0.000168314	0.0196834
Megf8	-2.13114	4.28271	14.0984	0.000173492	0.0201028
Sdc4	-1.51372	7.03703	14.0569	0.000177364	0.0203646
Eif4ebp3	-2.46547	3.11681	14.0278	0.000180125	0.0204954
Slc22a15	3.63912	1.55768	13.9652	0.000186229	0.0209345
Il6	-2.46218	5.79816	13.9544	0.0001873	0.0209345
Srek1	-2.34772	7.00178	13.9199	0.000190773	0.0211356
Setd5	-2.15593	6.12996	13.8967	0.000193136	0.0212114
Eps8l2	6.6254	0.449868	13.7707	0.000206529	0.0224868
Sun2	-1.93991	5.21443	13.7416	0.000209752	0.0226424
Arl4c	-1.90371	6.68115	13.701	0.00021434	0.0229416
Dos	-2.9106	1.88425	13.6011	0.000226056	0.0239923
Pelp1	-2.05055	3.82704	13.5628	0.000230713	0.0242825
Usp35	-2.29954	6.68187	13.5326	0.000234457	0.0244593
Phf14	-2.30298	5.48353	13.5182	0.000236265	0.0244593
Rasl12	-5.89881	-0.732594	13.4212	0.000248792	0.0255467
Nasp	-1.75415	5.95941	13.3569	0.000257475	0.0260624
Iqsec1	-1.75544	3.97696	13.3535	0.000257941	0.0260624
Hp	-3.64592	1.11752	13.3247	0.00026193	0.0261025
Mphosph8	-1.97998	4.54391	13.291	0.000266679	0.0261025
Hip1	-1.03027	5.71818	13.2765	0.000268757	0.0261025
Zbtb4	-2.18561	4.30591	13.272	0.0002694	0.0261025
Aoc2	-3.59204	1.41847	13.263	0.0002707	0.0261025
Inf2	-2.65567	2.31665	13.2597	0.000271167	0.0261025
Il4	-4.05547	2.15575	13.2318	0.000275242	0.0261025
F13a1	-1.93426	5.43124	13.2143	0.000277825	0.0261025
Taf15	-2.20681	3.97759	13.2065	0.000278978	0.0261025
Hgf	-1.40402	4.65382	13.2063	0.000279005	0.0261025
Tle6	-2.16459	2.25243	13.1485	0.000287745	0.0261822
Wipf2	-2.47439	4.13836	13.1307	0.000290501	0.0261822
Itga2b	-2.59032	3.05321	13.122	0.000291846	0.0261822
Hsp90aa1	-1.77595	8.90028	13.1183	0.000292429	0.0261822
Scin	-3.4898	2.70299	13.1153	0.000292899	0.0261822
Mapk13	3.90855	1.91123	13.1139	0.000293107	0.0261822
Hnrnpul2	-1.74654	4.58807	13.1059	0.000294369	0.0261822
Mak	6.11175	0.663259	13.0337	0.000305937	0.0268845
Pdap1	-1.70843	4.77478	13.0301	0.000306521	0.0268845
Tmeff1	-5.21839	-0.422825	12.8564	0.000336329	0.0292954
X1700113A16Rik	-2.36303	3.9382	12.7675	0.000352693	0.0303321
Upf3b	-2.37838	5.1016	12.7657	0.000353034	0.0303321
Zc3h12a	-1.22683	5.8497	12.708	0.0003641	0.030895
Trim56	-2.42	3.35013	12.706	0.000364478	0.030895
Fosl2	-1.7328	7.1611	12.6749	0.000370588	0.0311077
Hyi	-2.15703	3.38448	12.6683	0.000371913	0.0311077
Lyve1	-5.39603	0.45556	12.6384	0.000377907	0.0311145
Ikzf3	3.5067	1.4642	12.6306	0.00037949	0.0311145
Rrbp1	-1.69751	9.11761	12.6269	0.000380236	0.0311145
Naf1	-2.21497	2.29006	12.619	0.000381849	0.0311145
Ndufa2	-1.55509	6.21024	12.5679	0.000392437	0.0315064
Crebbp	-1.77041	5.99301	12.564	0.00039324	0.0315064
Car8	-4.54478	1.1242	12.5598	0.000394142	0.0315064
Zbtb7a	-1.64896	6.86373	12.5462	0.000397002	0.0315355
Il1r2	-1.90809	6.65779	12.5243	0.000401694	0.0317087
Atxn7l3	-1.55878	4.11197	12.4882	0.000409522	0.0320595
Foxred2	-2.41573	2.57024	12.4694	0.000413669	0.0320595
Rps20	-1.70415	6.31542	12.4539	0.000417119	0.0320595
A930013F10Rik	-3.30097	3.64619	12.4517	0.000417621	0.0320595
Hivep2	-1.4935	4.75647	12.4463	0.000418829	0.0320595
Ppp3cb	-1.90352	4.9196	12.4311	0.00042225	0.0321266
Srxn1	-0.994927	5.3037	12.4196	0.000424847	0.0321306
Prrc2c	-1.96634	7.34012	12.3717	0.000435886	0.032527
Gm9895	-3.08805	-0.548759	12.3617	0.000438236	0.032527
Rplp1	-1.73389	6.69347	12.3547	0.000439873	0.032527
Ifih1	-1.50181	6.69865	12.3525	0.00044039	0.032527
Rab44	-2.66698	4.08047	12.3389	0.000443614	0.0325747
Amigo2	-2.35105	1.07982	12.3051	0.000451718	0.0329781
Rbbp6	-2.14534	7.20611	12.2833	0.000457025	0.0331737
Cd93	-1.63035	6.59553	12.2528	0.00046456	0.0334134
Ptpn23	-2.01786	4.16382	12.2449	0.000466519	0.0334134
Nr4a3	-1.48841	4.126	12.2318	0.000469813	0.0334134
X1110028F18Rik	-5.94517	-0.642317	12.2177	0.000473379	0.0334134
Ccnk	-2.46877	3.19265	12.217	0.000473555	0.0334134
Gpr68	-3.18633	2.35052	12.2023	0.000477308	0.0334448
Nnat	-3.194	2.19885	12.1909	0.000480221	0.0334448
X4930594C11Rik	-2.84983	4.41784	12.1843	0.000481944	0.0334448
Gpbp1l1	-1.87387	5.22405	12.1509	0.000490654	0.0338632
Pou2f2	-1.72884	6.19888	12.1291	0.00049641	0.0339993
Ythdc1	-2.1824	7.40994	12.1231	0.00049801	0.0339993
Hivep1	-1.42411	4.88005	12.096	0.000505301	0.0343116
C430049B03Rik	-3.1728	2.22981	12.0741	0.000511262	0.0344551
Nsa2	-1.65917	4.27864	12.0683	0.000512871	0.0344551
Cmklr1	-1.69612	3.95616	12.0513	0.00051756	0.0345862
Retnla	-5.09797	1.05935	12.0086	0.000529564	0.0346687
Cabp4	-2.82748	2.03338	12.0061	0.000530261	0.0346687
Maf	-1.88235	6.10507	11.9915	0.000534449	0.0346687
Stk11	-1.3262	5.19821	11.989	0.00053516	0.0346687
Tial1	-1.94764	5.72308	11.9884	0.000535324	0.0346687
Mir703	-2.60903	2.10287	11.9766	0.000538737	0.0346687
Fam160b2	-1.75658	5.75445	11.9723	0.000539986	0.0346687
Gm6402	-3.34013	2.44222	11.9696	0.000540755	0.0346687
Mir22hg	-2.31747	5.79412	11.947	0.000547342	0.0347624
Baz1a	-1.61552	7.21673	11.9458	0.000547721	0.0347624
D17H6S53E	-3.03236	1.50026	11.8264	0.000583963	0.0365201
Anp32b	-1.6178	6.96238	11.8126	0.000588324	0.0365201
BC005537	-1.65844	6.1699	11.7937	0.000594318	0.0365201
Dot1l	-2.12009	4.98025	11.7831	0.000597715	0.0365201
Rpl31	-1.60601	5.54211	11.7821	0.00059802	0.0365201
Rpl41	-1.48254	6.80429	11.766	0.000603227	0.0365201
BC030307	-3.16406	1.14335	11.7659	0.00060326	0.0365201
Slc38a6	-2.15427	4.54233	11.7648	0.000603598	0.0365201
Arl5c	-1.30644	6.15783	11.7639	0.000603899	0.0365201
Ms4a8a	-4.17889	0.950123	11.7538	0.000607192	0.0365201
Rpl39	-1.67375	4.63537	11.7537	0.000607223	0.0365201
Pvr	-1.07108	5.52314	11.7	0.000625	0.0374111
Srf	-1.33017	5.32645	11.6865	0.000629538	0.037505
Zfp217	-1.85176	4.24921	11.6757	0.000633212	0.0375468
Mllt6	-2.06986	4.01001	11.6392	0.000645767	0.0381123
H2.Q4	-1.4558	4.90539	11.6197	0.000652565	0.0381829
Setd1a	-2.2255	3.26017	11.6184	0.000653009	0.0381829
Cdk12	-1.96818	5.50905	11.6032	0.000658385	0.0382355
Hc	-5.94766	-0.797407	11.5987	0.000659963	0.0382355
Adora2b	-2.37157	3.45206	11.5846	0.000664986	0.0383505
Fam98b	-2.09409	2.74106	11.5669	0.000671375	0.038543
Tbc1d13	-2.17484	2.58921	11.482	0.000702753	0.0401619
Sytl3	-2.99407	1.74319	11.4596	0.000711267	0.0404653
Ccnd1	-1.34055	7.11439	11.4276	0.000723628	0.0409839
Dync1i2	-1.52457	5.82945	11.399	0.000734847	0.0414086
Arl13b	-1.52901	4.43224	11.3801	0.000742339	0.0414086
Gda	-1.97094	3.987	11.3734	0.000745024	0.0414086
Zrsr2	-2.17255	6.02611	11.3718	0.000745686	0.0414086
Rpl38	-1.52776	5.11044	11.361	0.000750031	0.0414086
Bend4	-2.78525	1.85752	11.3591	0.000750798	0.0414086
Tnfaip2	-1.78208	8.54382	11.3387	0.000759099	0.0416844
Cp	-2.06062	5.34303	11.3055	0.000772765	0.0422512
Sfswap	-1.76497	5.20576	11.283	0.000782193	0.0425823
Amica1	-2.70559	4.69103	11.2548	0.00079419	0.0430427
Map4k4	-1.89872	6.35692	11.2471	0.000797467	0.0430427
X4930579G18Rik	-3.76334	1.00308	11.2097	0.00081371	0.0437326
Picalm	-1.42826	8.18646	11.1743	0.000829378	0.0443858
Itk	-2.08391	3.28186	11.1593	0.000836115	0.044453
Rara	-1.90733	3.5047	11.1558	0.000837691	0.044453
Ppp2r3d	-2.46455	2.56569	11.1481	0.000841193	0.044453
Dst	-1.82658	7.2847	11.1228	0.000852752	0.0448761
Rpl36a	-1.59171	4.84414	11.0996	0.000863457	0.0451499
Mir142	-3.51739	1.77457	11.0961	0.000865106	0.0451499
Clec4n	-1.73418	6.44837	11.079	0.000873095	0.0451928
X6330407A03Rik	-2.8947	5.50233	11.0695	0.000877609	0.0451928
Snrnp70	-1.45661	6.82904	11.0641	0.000880171	0.0451928
F420014N23Rik	-3.6735	0.48976	11.0639	0.000880239	0.0451928
Bak1	-2.54947	1.88599	11.0488	0.000887443	0.0453782
Mnt	-1.82604	3.95512	11.023	0.00089989	0.0458291
Nr4a2	-1.50272	6.56125	10.9986	0.000911795	0.0459615
Ammecr1	-1.73946	3.19666	10.995	0.000913594	0.0459615
Rtf1	-1.50811	5.22414	10.9882	0.000916954	0.0459615
X1600002K03Rik	-1.8694	2.86838	10.988	0.000917047	0.0459615
Nck2	-1.85918	3.04872	10.9765	0.000922729	0.0459895
Chd8	-1.71813	5.35265	10.9709	0.000925528	0.0459895
Apbb1ip	-1.45527	6.36419	10.9612	0.000930374	0.0459895
Ccdc88b	-1.55302	7.41882	10.9577	0.000932171	0.0459895
Serpinb1a	-2.7963	2.39296	10.9423	0.00093995	0.0460455
Eif2s2	-1.5059	6.23174	10.941	0.000940598	0.0460455
X4933400F21Rik	-5.05515	-0.284216	10.9329	0.00094471	0.0460683
Tssc4	-1.69201	6.22229	10.9128	0.000955029	0.0463924
Mepce	-1.90203	5.34902	10.8863	0.000968788	0.0468804
Angpt2	-2.88267	0.77776	10.8749	0.000974754	0.0469891
Fnip1	-1.58113	6.64264	10.8468	0.00098967	0.0475268
Stard13	5.39681	0.746649	10.8388	0.000993966	0.0475522
A330023F24Rik	-3.10281	0.71022	10.8175	0.00100548	0.047836
Rpl28	-1.49938	5.71056	10.8138	0.00100747	0.047836
Cacna1d	-2.16642	4.93359	10.7691	0.0010321	0.0486646
Tbrg4	-1.85938	3.91584	10.7621	0.001036	0.0486646
Clic6	8.55815	-0.232346	10.7612	0.00103648	0.0486646
Calml4	5.49565	-0.289659	10.7415	0.00104759	0.049004
Tnrc18	-1.47272	5.43205	10.7116	0.00106466	0.0496186
Ecm1	-1.29206	6.73462	10.6983	0.00107233	0.049716
Nfatc2ip	-2.14025	2.75292	10.6944	0.00107462	0.049716
Baz1b	-1.40294	6.88138	10.6799	0.00108303	0.0499223
Tmem132a	-1.84807	6.0988	10.6583	0.00109577	0.0501902
Luc7l3	-2.34161	6.86031	10.6566	0.00109679	0.0501902
Rbpj	-1.20714	5.92499	10.6441	0.00110425	0.0503489
Tnni3	-2.76733	4.46365	10.6219	0.00111755	0.0507722
Slc18a2	-1.65138	3.0853	10.5968	0.00113282	0.0510112
Itga10	-3.49305	0.997919	10.5965	0.00113305	0.0510112
Per1	-1.67941	6.00084	10.5898	0.00113715	0.0510112
Lama5	-2.95485	1.34543	10.5868	0.00113897	0.0510112
Rsrc1	-1.5789	5.62183	10.5584	0.00115658	0.0514963
Txlnb	-2.01698	2.27639	10.5563	0.00115795	0.0514963
Rpl36	-1.28272	5.59957	10.5466	0.00116404	0.0515853
Slc25a18	-3.47633	0.57779	10.5388	0.00116895	0.0516219
Slc27a4	-1.27306	4.2441	10.4984	0.00119475	0.0524065
Gpr126	5.13216	3.0156	10.4889	0.00120095	0.0524065
Lbh	-2.0147	3.87468	10.4883	0.00120135	0.0524065
Lyl1	-1.98014	3.80654	10.4852	0.00120332	0.0524065
Adamtsl4	-1.76657	3.93951	10.4754	0.00120977	0.0525065
Gm19522	-3.68214	0.727309	10.4596	0.00122015	0.0527757
Abl2	-1.72421	5.227	10.4473	0.00122827	0.0529456
Rpl12	-1.52927	5.82477	10.4356	0.00123606	0.0531003
Asah2	-2.16482	1.9496	10.4259	0.00124258	0.0531993
Pafah1b1	-1.35215	6.18782	10.4164	0.00124901	0.0532906
AI662270	-1.16202	6.00048	10.4103	0.00125315	0.0532906
Gm13476	-1.86307	4.16676	10.4039	0.00125752	0.0532968
Gpx2.ps1	-4.56693	-0.779736	10.3633	0.00128546	0.0541849
Clec10a	-2.30712	3.53718	10.3574	0.00128953	0.0541849
Eif3a	-1.60013	8.5382	10.3549	0.00129134	0.0541849
Ncl	-1.44702	8.69027	10.3437	0.00129915	0.0543322
Hexim1	-1.63575	4.34456	10.3356	0.00130488	0.0543916
R3hdm2	-1.22303	5.17069	10.3016	0.00132917	0.0552219
Tal1	-2.15172	2.64929	10.2749	0.00134855	0.0555793
S1pr4	-3.06233	0.845625	10.2666	0.00135464	0.0555793
Eef1d	-1.49826	6.19634	10.2625	0.00135764	0.0555793
X1700025G04Rik	-1.29056	3.81051	10.262	0.00135802	0.0555793
Srrt	-1.31833	6.37687	10.2473	0.00136887	0.0555793
Pkp4	-1.43574	5.58988	10.2384	0.0013755	0.0555793
Pfdn5	-1.47086	5.29611	10.2371	0.00137642	0.0555793
Enpp2	4.13657	4.23431	10.2368	0.00137669	0.0555793
Tab2	-1.39981	6.15514	10.2358	0.00137738	0.0555793
Banp	-1.27477	4.9959	10.2206	0.00138878	0.0558607
Dhx9	-1.48061	5.64959	10.2142	0.00139366	0.055879
Gm6548	-1.8096	4.42092	10.1908	0.00141143	0.0564124
Rps13	-1.43566	6.24773	10.1799	0.00141982	0.0565689
Emilin2	-1.65735	6.80003	10.1558	0.00143849	0.0569748
Ube2o	-1.35254	3.58914	10.1551	0.00143903	0.0569748
Supt16	-1.11192	5.30416	10.1419	0.00144933	0.0570083
Ifitm1	-2.29028	5.5501	10.1372	0.00145305	0.0570083
Crtam	-5.17157	0.764848	10.1368	0.00145342	0.0570083
Pbx2	-1.68051	3.87329	10.1171	0.00146899	0.0573875
Mylk	-4.18533	-0.189034	10.1131	0.00147217	0.0573875
Etf1	-1.24894	7.49471	10.0929	0.0014884	0.0577381
H60b	-3.19494	0.724452	10.0906	0.00149031	0.0577381
Cdk10	-1.5246	5.13236	10.0427	0.0015295	0.0590201
Bod1l	-1.63906	6.79397	10.0366	0.00153461	0.0590201
Epb4.1l4a	-3.50575	0.192945	10.0255	0.00154391	0.0590201
Sh3pxd2a	-2.00864	3.48744	10.0231	0.0015459	0.0590201
Bach1	-1.09814	5.65416	10.0221	0.00154677	0.0590201
Yy1	-1.43852	4.56369	9.98914	0.00157466	0.0598505
Cep164	-1.54825	4.14292	9.98523	0.00157801	0.0598505
Olfr648	-3.03867	0.991721	9.96648	0.00159416	0.0598602
Lsm14b	-1.80919	3.32431	9.96567	0.00159486	0.0598602
Src	-1.59442	3.89675	9.96416	0.00159617	0.0598602
Stox2	-2.55927	0.396386	9.96295	0.00159722	0.0598602
Ankrd12	-1.88627	5.73467	9.94529	0.00161261	0.0602583
Gpm6a	2.32861	0.963307	9.92597	0.00162963	0.0605571
Ly75	2.40232	3.83182	9.92533	0.0016302	0.0605571
Xiap	-1.49333	5.31664	9.88557	0.0016658	0.0616982
Prrc2a	-1.41342	4.21039	9.86731	0.00168241	0.0621311
Pf4	-1.81351	5.48185	9.86166	0.00168758	0.0621405
Casp4	-1.60554	6.63441	9.85469	0.001694	0.0621953
Dusp3	-1.53657	5.68864	9.8487	0.00169952	0.0622172
Pabpc1	-1.36314	7.70387	9.84052	0.00170709	0.0623138
Purb	-1.51196	6.4807	9.81131	0.00173442	0.063129
Wbp7	-1.52647	4.32289	9.80444	0.00174091	0.063183
Mbd6	-1.77543	3.44949	9.79459	0.00175026	0.0633404
Nap1l1	-1.15295	6.21168	9.7717	0.00177219	0.0638606
Rpl17	-1.34598	5.8711	9.76904	0.00177475	0.0638606
Trib1	-1.21294	7.21127	9.75367	0.00178965	0.0642138
Fyb	-1.58769	9.19747	9.74123	0.0018018	0.0644667
Clec2d	-1.99302	3.72722	9.72276	0.00182	0.0645194
Fbxl19	-2.02488	2.382	9.7203	0.00182243	0.0645194
Fam168a	-1.41564	5.62472	9.71879	0.00182394	0.0645194
Runx2	-1.45591	3.22264	9.71512	0.00182758	0.0645194
Trappc10	-1.14866	5.12628	9.71388	0.00182882	0.0645194
Hsd17b11	-1.60161	4.45955	9.70402	0.00183865	0.0646858
Ptpn12	-1.4555	4.19556	9.68589	0.00185688	0.0651456
Gm9733	-4.33108	1.23029	9.60326	0.00194232	0.0679544
Gucy2c	5.17784	0.942719	9.59654	0.00194944	0.068015
Dazap1	-1.41487	5.06058	9.58465	0.00196211	0.0682683
Zbtb16	-3.20515	0.303459	9.56531	0.00198289	0.0686316
Chd3	-1.76234	5.2794	9.56482	0.00198341	0.0686316
Atrx	-1.75902	7.84331	9.55839	0.00199038	0.0686843
Ahr	-1.88377	5.15795	9.51167	0.00204169	0.0699562
BC100451	-2.65659	1.32367	9.51001	0.00204354	0.0699562
Ubxn4	-1.17692	6.89225	9.50973	0.00204385	0.0699562
Gzmm	-3.27107	0.547525	9.4826	0.0020743	0.0708064
Prr24	-1.89109	3.29459	9.47596	0.00208182	0.0708716
Samd4b	-1.02562	5.58007	9.46276	0.00209685	0.0711915
Zfp366	4.87985	2.07445	9.45206	0.00210913	0.0712976
X2410004N09Rik	-2.3636	1.99289	9.45019	0.00211127	0.0712976
Nup210l	-2.61395	2.37545	9.44151	0.00212128	0.0714448
Hspa1l	-1.82723	1.36472	9.43466	0.00212922	0.0715215
Hk2	-1.19669	7.8529	9.42146	0.0021446	0.071847
D830031N03Rik	-2.53621	3.15918	9.39627	0.00217427	0.0725712
Prkce	-2.03799	2.37957	9.39337	0.00217771	0.0725712
Slc2a4rg.ps	-3.0059	2.64953	9.37676	0.00219754	0.0729434
X5430405H02Rik	-2.62781	3.12056	9.37435	0.00220043	0.0729434
Ppp4r2	-1.55511	4.14311	9.36618	0.00221026	0.0730773
Ddx21	-1.26261	6.0134	9.35901	0.00221892	0.0731722
Krt80	-2.52374	2.58392	9.34863	0.00223152	0.0733961
Epc2	-1.57034	3.99762	9.34002	0.00224203	0.0735503
Eef1b2	-1.19696	6.07081	9.32561	0.00225974	0.0739391
Gm11696	-2.64489	1.82144	9.31834	0.00226871	0.0740408
Upf2	-1.58332	5.14156	9.30342	0.00228727	0.0744541
Rnf169	-1.49604	5.59572	9.29838	0.00229356	0.0744672
Sgsm2	-2.08696	2.85393	9.28327	0.00231256	0.0748915
Gm10432	-3.9295	0.0672696	9.27183	0.00232705	0.0750549
Slco5a1	-4.88198	2.40353	9.26533	0.00233532	0.0750549
Zfp703	-1.23059	4.35213	9.26524	0.00233544	0.0750549
X2610015P09Rik	-1.95821	4.56544	9.25809	0.00234457	0.0751379
Tmem259	-1.47736	5.07815	9.25003	0.00235492	0.0751379
Ptrh2	-1.51055	4.09873	9.24929	0.00235587	0.0751379
Ppp1r12a	-1.5407	5.87285	9.2188	0.00239542	0.0762071
Kif2a	-1.82246	3.70885	9.20679	0.00241119	0.0763124
X1700102P08Rik	-2.98613	0.790117	9.20288	0.00241635	0.0763124
Parvb	-1.75113	2.63405	9.20249	0.00241686	0.0763124
Dcdc2b	-1.8617	2.19224	9.19788	0.00242296	0.0763141
Serpinc1	-3.24486	0.608891	9.17874	0.00244842	0.0769243
Fam193a	-1.3915	4.7865	9.14358	0.00249593	0.0781994
Abcf1	-1.1358	6.67039	9.13958	0.00250139	0.0781994
Dhx40	-1.20234	5.289	9.13055	0.00251376	0.0782279
Mmp23	-2.74718	1.05632	9.12988	0.00251469	0.0782279
Tnrc6a	-1.7709	6.05654	9.11912	0.00252952	0.0784959
Fxr1	-1.00561	5.87932	9.08859	0.00257208	0.0796211
Nfya	-1.49491	4.19709	9.05923	0.00261373	0.0807123
Gm16617	-3.03037	2.54577	9.04388	0.00263575	0.081194
Bag6	-1.12716	5.14095	9.03684	0.00264592	0.0812618
Serpinb8	-1.93522	3.323	9.03346	0.00265082	0.0812618
Igfbp7	-1.90587	2.41456	9.01183	0.00268237	0.0819118
Fam210a	-1.4194	5.46788	9.01005	0.00268499	0.0819118
Fermt2	-2.84218	0.155732	9.00439	0.00269332	0.0819677
Fbrs	-1.53246	5.26947	8.9978	0.00270305	0.0820663
Med13l	-1.16996	5.79108	8.99187	0.00271184	0.0821356
Med13	-1.5074	5.99363	8.98247	0.00272581	0.0823613
Fmnl2	-1.43869	4.90008	8.96634	0.00274999	0.0827938
Snrnp48	-1.6446	4.90532	8.96418	0.00275324	0.0827938
Atp2b1	-1.47005	8.57291	8.94495	0.00278238	0.0834714
Eltd1	-2.44451	2.14143	8.93126	0.00280331	0.0838999
Wdr26	-1.12676	7.03887	8.88609	0.00287352	0.0856664
Hist1h4d	-1.63103	3.05961	8.88458	0.00287589	0.0856664
Fam133b	-1.90743	4.87591	8.8666	0.00290436	0.0860186
Zc3h15	-1.31989	6.05288	8.86334	0.00290954	0.0860186
Trim24	-1.78212	3.97514	8.86304	0.00291003	0.0860186
Wnk1	-1.45509	8.10547	8.85995	0.00291496	0.0860186
Epn1	-1.38375	4.8836	8.84905	0.00293242	0.0862709
Atp5e	-1.34816	4.81546	8.84609	0.00293717	0.0862709
Cdkn1b	-1.58285	4.29781	8.83469	0.00295558	0.0866102
Pcm1	-1.45395	5.40908	8.80149	0.00300985	0.0879964
Ino80	-1.61561	4.48353	8.75624	0.00308545	0.0895991
Phf21a	-1.31606	5.29266	8.75038	0.00309537	0.0895991
Fuom	-1.827	1.85191	8.75009	0.00309588	0.0895991
Mast4	-1.66043	4.00523	8.74348	0.00310711	0.0895991
Utp14a	-1.56805	4.98989	8.74112	0.00311113	0.0895991
Naip5	-1.62111	6.75785	8.74057	0.00311208	0.0895991
Crispld2	-3.80289	0.0155683	8.73925	0.00311433	0.0895991
Mir23a	-2.97292	0.758815	8.72678	0.0031357	0.0900089
Acad10	-1.67029	2.41172	8.69234	0.0031955	0.0915173
Tcirg1	-1.50441	9.63221	8.68787	0.00320336	0.0915348
Ephb4	-3.64097	-0.814895	8.6668	0.00324059	0.0923899
Rpgr	-1.90724	2.46467	8.65991	0.00325287	0.0924607
Rpgrip1	-2.53873	1.34047	8.65515	0.00326138	0.0924607
Zfp36l1	-1.18153	8.03512	8.65311	0.00326504	0.0924607
Rgs18	-2.68177	0.941105	8.64282	0.00328353	0.092629
Fdxr	-1.34533	4.34112	8.64164	0.00328565	0.092629
Tle3	-1.30475	4.9181	8.63233	0.00330249	0.0928963
Gigyf1	-1.7722	4.92162	8.62131	0.00332252	0.0930668
Ntrk2	3.46019	0.763972	8.62089	0.00332329	0.0930668
Ddx6	-1.25274	6.67162	8.61489	0.00333425	0.0931673
Tbrg3	-2.42617	2.75094	8.58466	0.00339007	0.094518
Csf2rb	-1.01016	8.29276	8.57653	0.00340524	0.0947316
E330033B04Rik	-3.03578	2.85427	8.56006	0.00343618	0.0953824
Zfhx3	-1.38716	6.75235	8.53685	0.00348027	0.095976
Sgms2	-3.64865	-0.146516	8.53426	0.00348523	0.095976
Huwe1	-1.39964	6.34637	8.52992	0.00349355	0.095976
Eif2c1	-1.49946	4.31279	8.52991	0.00349358	0.095976
Xdh	-1.0101	7.50365	8.52629	0.00350053	0.095976
Birc6	-1.32616	6.13947	8.52492	0.00350316	0.095976
Ccdc28a	-1.71198	3.19893	8.5146	0.00352307	0.0962684
Ell2	-1.06358	6.27657	8.51151	0.00352908	0.0962684
Galnt6	-1.05078	4.69071	8.50633	0.00353914	0.0963347
Dynll2	-1.33412	4.63108	8.50057	0.00355034	0.0964319
Rpl23	-1.25306	6.79846	8.49428	0.00356265	0.0965585
Lrig1	-2.98351	0.795618	8.46829	0.00361391	0.0977381
Nipbl	-1.44541	7.01015	8.45811	0.00363419	0.0977881
Ikbke	-1.20371	6.50659	8.45656	0.0036373	0.0977881
Ager	-3.12121	1.31097	8.45571	0.00363899	0.0977881
Usf2	-1.42994	4.56893	8.44983	0.00365078	0.0978967
Fam212b	-2.56658	1.57462	8.44231	0.00366591	0.0980941
Klf4	-1.46346	6.90764	8.43519	0.00368028	0.0982706
Ppargc1a	6.06418	-0.682143	8.42688	0.00369714	0.0985124
Zfp609	-1.60643	3.64743	8.41689	0.0037175	0.0985552
Anp32a	-1.34669	4.54673	8.41628	0.00371877	0.0985552
Supt6	-1.09868	5.92613	8.41462	0.00372216	0.0985552
Col27a1	-1.97257	5.97562	8.40494	0.00374202	0.0987402
Mll1	-1.59933	6.36698	8.4036	0.00374478	0.0987402
Slc1a2	-2.25254	1.72033	8.38383	0.00378575	0.0996125
Rps27a	-1.15295	5.98626	8.37392	0.00380644	0.0996976
Pum2	-1.20332	5.3568	8.37131	0.00381191	0.0996976
Stk24	-1.43361	3.40134	8.36981	0.00381506	0.0996976
X5830416P10Rik	-2.87407	1.78642	8.36719	0.00382056	0.0996976
Parp4	-1.6696	4.09285	8.36261	0.00383021	0.0997434
Snord104	-2.30088	2.69638	8.34148	0.00387499	0.10015
Gm9199	-2.75125	1.05302	8.33928	0.0038797	0.10015
Rnf150	-1.91497	2.61549	8.3385	0.00388137	0.10015
E530011L22Rik	-3.27661	1.21147	8.33833	0.00388172	0.10015
AI504432	-1.81504	5.06451	8.33658	0.00388548	0.10015
Mcpt8	-2.81409	1.85172	8.3228	0.00391505	0.100539
X6430531B16Rik	-2.31828	1.81286	8.31728	0.00392698	0.100539
Ston2	-1.31491	4.07163	8.31593	0.0039299	0.100539
Psme4	-1.26187	5.67477	8.31087	0.00394086	0.100539
Arid4a	-1.47824	7.42837	8.31076	0.00394108	0.100539
AA414768	2.24678	0.112701	8.30743	0.00394832	0.100539
Gca	0.969321	4.5963	8.3026	0.00395885	0.100604
Hip1r	-1.61064	3.24104	8.29761	0.00396973	0.100678
Ttyh3	-1.0583	4.75207	8.29352	0.00397868	0.100703
Scel	5.77056	-0.289438	8.28693	0.00399315	0.100867
Pstpip1	-1.02607	6.09492	8.28231	0.00400331	0.100922
Reep2	-3.38487	0.675131	8.27452	0.00402053	0.101154
Col7a1	-3.19256	0.373171	8.26717	0.00403684	0.101293
Flrt3	-2.48718	3.9044	8.2648	0.00404211	0.101293
Cela1	-1.74685	2.27256	8.23303	0.00411347	0.102877
Diap1	-1.76116	5.00047	8.22588	0.00412972	0.10308
Zmat3	-1.87139	2.25907	8.21203	0.00416135	0.103664
Sltm	-1.55451	6.52476	8.20251	0.00418325	0.104005
Klri2	2.78461	3.34605	8.16694	0.00426608	0.105856
Vps13c	-1.50575	5.13718	8.16064	0.00428094	0.106016
Kcnq1ot1	-1.99862	5.48627	8.15398	0.00429667	0.106198
Smndc1	-0.942128	5.6639	8.14442	0.00431938	0.106308
Zfp831	-3.84241	-0.386784	8.14218	0.00432472	0.106308
Chkb	-2.00797	2.84441	8.13814	0.00433438	0.106308
Mphosph10	-1.16214	5.60366	8.13796	0.00433481	0.106308
Cdk11b	-1.8868	8.14129	8.1264	0.00436252	0.10678
BC017612	-2.2049	0.279475	8.11954	0.00437906	0.106978
Ehd1	-0.909419	6.87247	8.11579	0.00438814	0.106993
Fam71a	-2.36514	3.24517	8.09801	0.0044314	0.107601
Lmo4	-1.23997	5.29214	8.09759	0.0044324	0.107601
Gm2848	-3.29178	0.0157744	8.09504	0.00443865	0.107601
Il18r1	-2.50205	1.79673	8.09046	0.00444989	0.107667
Ranbp9	0.969423	5.73187	8.07966	0.00447648	0.108103
Ctdsp1	-1.39784	4.49583	8.07311	0.0044927	0.108288
Cd300ld	-0.981279	6.32738	8.05507	0.00453765	0.108879
X6330403M23Rik	-2.32638	1.92069	8.05312	0.00454254	0.108879
Tnfsf14	-1.45004	2.24746	8.05054	0.00454901	0.108879
Kbtbd11	-2.24577	2.30353	8.04947	0.00455169	0.108879
Cd2ap	-1.21704	5.95089	8.04219	0.00457004	0.109111
Taok1	-1.23269	6.55549	8.03865	0.00457897	0.109118
Gigyf2	-1.25912	5.55262	8.02403	0.00461608	0.109795
Npff	-2.35084	1.72715	8.01556	0.00463772	0.110102
Fbxw7	-1.1124	4.52283	8.00919	0.00465405	0.110266
Pabpc4	-1.65063	3.00118	8.00607	0.00466207	0.110266
Csnk2a1	-1.24329	4.72957	7.98596	0.00471416	0.111217
Notch1	-1.14976	5.40491	7.98375	0.00471991	0.111217
Lrrc71	-3.68348	0.546238	7.97987	0.00473003	0.111248
Adamts14	3.0225	2.024	7.97609	0.00473991	0.111273
Dync1h1	-1.09403	6.79331	7.95552	0.0047941	0.112337
Msrb1	-1.56375	3.70833	7.9432	0.00482685	0.112699
Gcsam	-3.75961	0.308158	7.94299	0.00482739	0.112699
Nat9	-0.99286	4.80523	7.93901	0.00483802	0.112738
Raver2	-3.07676	0.45535	7.92453	0.00487691	0.113402
Itpripl2	-1.16279	6.07846	7.92173	0.00488447	0.113402
Ankrd17	-1.25533	6.26735	7.91135	0.00491256	0.113845
Dclre1c	-1.43073	7.18868	7.89837	0.00494792	0.114455
Cep290	-1.54655	4.4117	7.89089	0.00496843	0.114719
Phf2	-1.3461	3.28872	7.88257	0.00499135	0.115038
Shisa7	-2.7469	1.62231	7.8558	0.00506579	0.116417
Utrn	-1.88943	4.90693	7.85443	0.00506964	0.116417
Ralbp1	-1.10796	5.54923	7.84033	0.00510933	0.117116
Ints1	-1.05207	4.90421	7.83587	0.00512194	0.117139
Marf1	-1.60316	4.50033	7.83343	0.00512888	0.117139
Ptpn11	-0.921216	5.37089	7.81975	0.00516785	0.117816
F630028O10Rik	-2.68794	2.44674	7.81342	0.00518597	0.118016
Rps10	-1.25751	5.2224	7.80946	0.00519734	0.118062
Chl1	-2.99407	-0.0534726	7.79571	0.00523703	0.11875
Cabyr	-2.34399	1.24316	7.79203	0.00524771	0.118779
Bdp1	-1.48804	5.74381	7.78541	0.00526699	0.119002
Rpl10a	-1.26987	5.9586	7.76645	0.00532255	0.119974
Rab35	-1.28584	4.13764	7.76426	0.00532902	0.119974
Erlec1	-1.36535	3.37877	7.74277	0.0053928	0.12103
Isy1	-1.02949	5.89558	7.74138	0.00539697	0.12103
Zbtb40	-1.24176	3.57279	7.73881	0.00540465	0.12103
Tbc1d9	-0.96426	6.58261	7.72933	0.0054331	0.12139
Gnl1	-1.10945	5.67011	7.72705	0.00543996	0.12139
Zfp106	-1.07516	7.21823	7.71606	0.00547319	0.121916
Efha2	-1.80151	2.58284	7.70731	0.00549978	0.122293
Maml1	-1.31291	3.63143	7.69692	0.0055315	0.122377
Nf1	-1.49065	4.91831	7.69684	0.00553175	0.122377
Dnajc1	-1.11747	5.88934	7.69655	0.00553266	0.122377
Amdhd2	-1.10519	6.36127	7.6855	0.00556664	0.122914
Trim25	-1.36343	8.11861	7.67909	0.00558643	0.123135
Zfp318	-1.4213	5.01808	7.67321	0.00560466	0.123322
C3	-1.26142	8.41258	7.66872	0.00561865	0.123415
Ccdc55	-1.1148	5.20672	7.65602	0.00565831	0.12407
Ccnd2	-1.04711	7.19271	7.64563	0.005691	0.124571
Il1b	-1.09099	11.5031	7.64004	0.00570867	0.124741
X9330159M07Rik	-2.45234	1.51187	7.63334	0.00572992	0.124989
Tmem72	4.05875	-1.09108	7.62606	0.00575308	0.125278
Wnt6	5.04768	-0.505011	7.62295	0.00576301	0.125278
Stk35	-1.15646	3.89509	7.58313	0.0058917	0.127856
Akr1c12	5.20697	-0.883707	7.57531	0.00591732	0.128036
Etohd2	-2.0523	2.80547	7.57441	0.00592027	0.128036
Zzef1	-1.4392	5.43426	7.55413	0.00598728	0.12919
Nktr	-1.64953	7.35989	7.55208	0.00599408	0.12919
Ylpm1	-1.38122	5.08862	7.54267	0.00602549	0.129645
Chmp4b	-1.34273	4.90426	7.5335	0.00605622	0.130085
Cyp7b1	-4.75952	-0.688593	7.52821	0.00607403	0.130246
Stk32c	-3.49534	-0.750219	7.51445	0.00612059	0.131022
Zmat2	-0.971944	5.71586	7.50504	0.00615267	0.131121
Ahrr	2.05003	1.42851	7.50094	0.00616666	0.131121
Syf2	-1.08486	6.38505	7.50094	0.00616669	0.131121
D930016D06Rik	-1.91332	3.30585	7.49592	0.0061839	0.131121
Hcfc1r1	-1.10606	5.05442	7.4942	0.00618979	0.131121
Gfod1	-1.96181	1.45619	7.48684	0.00621516	0.131121
Itga2	-2.72377	1.34171	7.4822	0.00623119	0.131121
Tmem88	-1.88735	3.72313	7.47687	0.00624965	0.131121
Fnbp1l	-1.35413	4.2868	7.47623	0.00625187	0.131121
Lilra6	-2.14796	2.18245	7.47242	0.00626511	0.131121
Tnpo2	-1.09294	4.78155	7.47024	0.0062727	0.131121
Sav1	-1.32651	3.82655	7.46977	0.00627437	0.131121
2003-09-01	2.63463	1.64431	7.46902	0.00627696	0.131121
Akap7	-1.62058	4.02455	7.46738	0.00628268	0.131121
Slc25a14	-1.53046	2.42501	7.465	0.006291	0.131121
Csf2rb2	-0.858615	5.84188	7.46335	0.00629678	0.131121
Rabl6	-1.07668	6.07521	7.46194	0.00630169	0.131121
Stat5a	-1.19368	5.1317	7.45783	0.0063161	0.131204
Vash1	-1.46664	2.34786	7.44771	0.00635173	0.131728
Dnajc21	-1.19051	4.87308	7.43824	0.00638521	0.132205
Cpeb4	-1.15846	4.16365	7.4335	0.00640208	0.132212
Rorb	-4.09412	-0.856939	7.43044	0.00641297	0.132212
Trim12c	-1.14007	5.76034	7.42159	0.00644459	0.132212
Sfi1	-1.74759	6.84884	7.42006	0.00645008	0.132212
Hist1h1e	-1.72364	5.11436	7.4191	0.00645351	0.132212
X4930506C21Rik	-2.37272	1.34509	7.41718	0.00646041	0.132212
Gm13826	-1.7767	1.98605	7.41576	0.00646551	0.132212
Cep350	-1.21058	6.46238	7.41471	0.00646928	0.132212
Msi2	-1.66618	2.12068	7.39484	0.00654114	0.133318
Slc28a2	1.1768	4.97407	7.3939	0.00654453	0.133318
X2310010J17Rik	-1.9664	1.6244	7.38675	0.00657063	0.133553
Chd6	-1.59987	5.60688	7.3807	0.00659276	0.133553
Rbm28	-1.21309	6.32094	7.37788	0.0066031	0.133553
Ccrn4l	-0.868558	4.47464	7.37706	0.00660612	0.133553
Cd96	2.90963	0.879491	7.3763	0.00660891	0.133553
Rbm45	-2.08135	0.834805	7.36021	0.00666828	0.134529
Iws1	-1.08952	5.72909	7.35746	0.00667852	0.134529
Srrm1	-1.27545	7.33176	7.3397	0.00674479	0.135648
Znhit6	-1.3072	4.10648	7.33092	0.00677783	0.136095
Plec	-1.04339	4.39253	7.31878	0.00682379	0.136801
Tcf7l2	-0.972202	5.8497	7.31391	0.00684228	0.136954
Ddhd1	-1.09368	5.49967	7.30653	0.00687043	0.1373
Nrcam	4.69462	-0.751018	7.29757	0.0069048	0.137769
Ocln	1.60046	2.31205	7.29383	0.0069192	0.137838
Wipf1	-1.01894	5.99187	7.27435	0.00699461	0.139121
X4930413G21Rik	-1.86466	2.91143	7.26407	0.00703479	0.1397
Kif24	-1.90528	2.43325	7.2534	0.00707668	0.140312
Prr12	-1.76322	2.29545	7.24443	0.00711214	0.140394
Rpl21	-1.1249	6.83247	7.2442	0.00711305	0.140394
Chd2	-1.57088	6.70657	7.24391	0.00711419	0.140394
Ddx24	-0.984225	7.64493	7.23637	0.00714411	0.140765
X2310036O22Rik	-0.987406	6.06631	7.2331	0.00715715	0.140802
Tcf4	-0.96057	7.11204	7.22401	0.00719349	0.141245
Rfc1	-1.09275	5.87903	7.22188	0.00720203	0.141245
F10	-2.73303	3.97961	7.19442	0.00731308	0.1432
Ddx10	-0.947152	5.033	7.18843	0.0073375	0.143456
Cdh17	3.87779	0.39087	7.17036	0.00741181	0.144433
Rps15a.ps6	-2.25925	1.35752	7.16929	0.00741621	0.144433
Golgb1	-1.26546	5.98656	7.16714	0.0074251	0.144433
Mndal	-1.32823	7.46996	7.16519	0.0074332	0.144433
Mtf2	-1.13845	5.57098	7.16238	0.00744483	0.144437
Serinc4	-2.92579	1.06435	7.15661	0.00746882	0.144553
Il1rn	-0.922568	8.80801	7.15543	0.00747373	0.144553
Gdpd3	-1.69832	2.34706	7.14634	0.00751173	0.14483
Cish	-1.15595	6.07103	7.14436	0.00752001	0.14483
Rnasel	-1.10935	4.96798	7.14378	0.00752246	0.14483
Apitd1	-1.67417	2.14646	7.13727	0.00754979	0.145135
Herc2	-1.26686	7.15999	7.13298	0.00756787	0.145262
Vtn	-2.47499	0.850213	7.12518	0.00760087	0.145674
Anapc15	-1.17754	4.8304	7.11885	0.00762775	0.145957
X9930021J03Rik	-1.23571	4.80691	7.11626	0.00763877	0.145957
Use1	-1.0626	5.63578	7.11291	0.00765308	0.14601
Glrx3	-1.44407	2.98957	7.1026	0.00769721	0.146294
Npm1	-1.06906	7.3328	7.10184	0.00770049	0.146294
Mboat1	-1.4291	3.32042	7.10131	0.00770274	0.146294
A230073K19Rik	-2.25956	0.58581	7.09659	0.00772308	0.14646
Pdp1	1.04567	3.4968	7.08418	0.00777674	0.147257
Ncor2	-0.94455	5.41839	7.07361	0.00782273	0.147906
Gkap1	-1.46398	2.57885	7.05583	0.00790076	0.149033
Cwc25	-1.29196	6.97418	7.05437	0.00790721	0.149033
Iffo2	-1.34681	3.7749	7.05043	0.0079246	0.149033
Cald1	-2.2183	0.953794	7.04932	0.00792955	0.149033
A930015D03Rik	-2.15394	1.20446	7.02929	0.0080187	0.150485
Zfp91	-1.09151	4.4453	7.00606	0.00812342	0.152224
Hira	-1.25547	3.04404	6.98907	0.00820088	0.153405
Ttc26	-3.06415	0.618249	6.98461	0.00822134	0.153405
Ahdc1	-2.01662	2.29419	6.98428	0.00822289	0.153405
Zfhx2	-2.16562	0.816693	6.97042	0.00828682	0.154369
Rere	-1.22166	5.85713	6.96405	0.00831637	0.154616
Sh2d3c	1.01098	5.46998	6.96229	0.00832452	0.154616
Msl1	-1.22064	5.33419	6.95329	0.00836653	0.15501
Il18rap	-1.5518	2.71875	6.95207	0.00837225	0.15501
Rad54l2	-1.27964	3.21158	6.94986	0.00838257	0.15501
Nr2c2ap	-1.74384	1.78472	6.93113	0.00847084	0.156128
Zhx2	-1.69187	1.19679	6.931	0.00847142	0.156128
X1500012F01Rik	-1.48191	4.78911	6.92917	0.00848012	0.156128
Zfp455	1.43598	2.2769	6.92221	0.00851315	0.156222
Fabp4	-3.32421	-0.263997	6.91976	0.00852485	0.156222
Mll2	-1.11748	5.70207	6.91925	0.00852728	0.156222
Nfe2l3	-3.51193	0.34222	6.91769	0.0085347	0.156222
Ndufb2	-1.00536	4.3129	6.90592	0.00859109	0.156945
Comp	-1.83107	3.69144	6.90427	0.00859904	0.156945
Ppp1r9b	-0.905487	4.7669	6.90007	0.00861922	0.157086
Neurl4	-1.22504	4.22811	6.89072	0.00866442	0.157602
Rpl22	-1.05283	4.97733	6.88906	0.00867248	0.157602
Mycbp2	-1.49942	7.77764	6.86047	0.00881233	0.159913
Pam	-1.87606	0.838019	6.83797	0.008924	0.161708
Il12b	-1.53674	5.49911	6.82816	0.00897314	0.162365
Myl9	-2.53642	-0.196669	6.82097	0.00900938	0.162788
Cmah	5.04437	-0.217322	6.81102	0.00905971	0.163455
Hsf2	-1.87914	2.9957	6.80779	0.0090761	0.163455
Ifitm2	-1.18417	7.71386	6.80536	0.00908848	0.163455
Ddx46	-1.13158	6.11066	6.80346	0.00909812	0.163455
Tnrc6b	-1.2633	6.03757	6.79356	0.00914872	0.164131
Grik5	-2.50512	0.407124	6.76673	0.0092873	0.166381
Bmp2	-3.21988	-0.134035	6.75239	0.00936222	0.167486
Zdhhc15	4.73351	-0.146365	6.73346	0.00946209	0.168949
Tatdn2	-1.35079	4.07643	6.72735	0.00949453	0.168949
Cd163	-2.31238	1.59369	6.72581	0.00950273	0.168949
Ankrd26	-1.31967	4.54295	6.72531	0.0095054	0.168949
Dmxl1	-1.03957	5.45978	6.72428	0.00951092	0.168949
Rp9	-1.19911	4.77045	6.72168	0.00952477	0.168958
Sag	-2.19148	0.513689	6.71577	0.0095564	0.169281
Wasf2	-1.01318	6.50361	6.70383	0.00962062	0.17018
Iqsec2	-1.11779	3.1448	6.70042	0.00963901	0.170221
Serpinb2	-3.95587	1.9631	6.69841	0.00964991	0.170221
Snrnp27	-1.11599	5.25956	6.66839	0.00981379	0.172724
Fcna	-2.38373	0.41793	6.66738	0.00981932	0.172724
Nfe2	-1.53965	1.82787	6.66494	0.00983281	0.172724
Gbp10	2.13978	3.71006	6.65948	0.00986299	0.173013
Senp6	-0.998545	5.79099	6.65257	0.0099013	0.173444
Usp48	-1.03996	6.42288	6.64572	0.00993942	0.173871
Srek1ip1	-1.35555	3.48215	6.62277	0.0100683	0.175624
Fam84b	1.20942	3.62223	6.62054	0.0100809	0.175624
Kif21b	-1.3537	6.30439	6.61857	0.0100921	0.175624
Cyp11a1	-1.98472	4.0651	6.61801	0.0100953	0.175624
Gabbr1	-2.07391	4.16845	6.60767	0.0101541	0.176404
Dmxl2	-1.18313	4.80025	6.60245	0.0101839	0.176451
Mx2	-1.25855	5.59172	6.60206	0.0101861	0.176451
Brpf3	-1.45971	3.82874	6.59874	0.0102051	0.176451
Timm13	-0.926158	5.33735	6.59742	0.0102127	0.176451
Prf1	2.27166	4.12289	6.59111	0.0102489	0.176836
X1110008P14Rik	-1.44152	2.5254	6.58354	0.0102926	0.177332
Fgfr1	-1.97752	0.841327	6.58127	0.0103058	0.177332
Eml6	-1.66576	3.20411	6.57782	0.0103257	0.177434
Pdcd11	-1.04984	4.94187	6.57191	0.01036	0.177782
Cdc42bpb	-1.3607	4.08918	6.56882	0.0103781	0.17785
Nkrf	-2.07275	1.28405	6.56292	0.0104126	0.177939
Napsa	-1.5016	6.06209	6.56014	0.0104288	0.177939
Tor1b	-0.960435	6.18756	6.55975	0.0104311	0.177939
Rwdd2a	-1.94994	1.43891	6.55824	0.01044	0.177939
Trim33	-1.09448	4.33851	6.55589	0.0104537	0.177939
Myo9b	-1.13899	7.41104	6.54943	0.0104918	0.177941
Pabpn1	-1.20452	6.46705	6.54768	0.0105021	0.177941
Mapk8	-1.52456	3.58659	6.54757	0.0105027	0.177941
Paf1	-1.16964	7.37426	6.54631	0.0105102	0.177941
Slc36a1	-1.3643	5.16406	6.53914	0.0105526	0.178252
Phf15	-1.07296	4.46794	6.53844	0.0105568	0.178252
Smg1	-1.36972	6.44746	6.53108	0.0106005	0.178751
Zbtb7b	-1.12721	4.21578	6.5142	0.0107017	0.180097
Nlgn2	-3.19481	0.0747885	6.513	0.0107089	0.180097
Luzp1	-1.1209	6.27817	6.50705	0.0107448	0.180461
Thrap3	-1.02661	6.54597	6.49898	0.0107937	0.180905
Phactr4	-1.36046	3.72785	6.49795	0.0107999	0.180905
Wdr81	-0.987301	5.8819	6.47491	0.0109408	0.183023
Cspp1	-1.27732	4.65692	6.46685	0.0109905	0.183612
Rsf1	-1.16019	5.81927	6.46167	0.0110226	0.183904
Sin3a	-1.01817	5.43969	6.45853	0.0110421	0.183987
Spag9	-1.34251	7.24972	6.4498	0.0110965	0.184477
Gpr55	-2.49014	0.316195	6.44681	0.0111152	0.184477
Calm3	-1.14513	6.18914	6.44363	0.0111351	0.184477
Mrps6	-1.13209	3.60495	6.44048	0.0111548	0.184477
X2010107E04Rik	-1.02483	5.25079	6.43988	0.0111586	0.184477
Rpl35	-1.03492	5.39607	6.43979	0.0111592	0.184477
Kdm3b	-1.04116	6.02037	6.43284	0.0112029	0.184958
Rad21	-0.97726	5.15689	6.4296	0.0112234	0.185054
Hnrnpa0	-1.13454	3.71057	6.42036	0.011282	0.185777
Sh2d1b1	1.24139	4.52926	6.41688	0.0113041	0.185794
Gltscr2	-0.914903	6.91418	6.41557	0.0113124	0.185794
Tcf20	-1.43943	3.18354	6.41118	0.0113404	0.185935
Pih1d1	-0.994168	4.80945	6.40788	0.0113615	0.185935
Stk19	-1.11984	4.65026	6.40685	0.0113681	0.185935
Stbd1	1.45126	2.21	6.40502	0.0113798	0.185935
Rpl37a	-0.938995	6.41365	6.39314	0.0114562	0.18661
Mdn1	-1.25767	5.12418	6.39203	0.0114634	0.18661
Hnrnpl	-0.892521	6.60554	6.3917	0.0114655	0.18661
Bcl9l	-1.36416	2.6436	6.38322	0.0115204	0.187262
Wash	-1.31914	3.22596	6.37932	0.0115458	0.187433
Rpl14	-1.05754	6.82447	6.37691	0.0115615	0.187447
Smg7	-0.934563	5.99425	6.36899	0.0116132	0.187879
Ddhd2	-1.18771	5.16874	6.36828	0.0116178	0.187879
Pan3	-1.25055	5.657	6.36178	0.0116605	0.188274
Ggnbp2	-1.15306	7.02829	6.36001	0.0116721	0.188274
Larp7	-1.04939	5.11318	6.35239	0.0117223	0.188843
Krtcap3	-2.10692	1.95556	6.34797	0.0117516	0.188871
Ctsk	-2.35361	0.948469	6.34761	0.011754	0.188871
Cd200r3	-2.25208	1.50293	6.34334	0.0117823	0.189085
Gm6654	-2.40777	0.155538	6.34018	0.0118033	0.18911
Mir1931	-2.59281	-0.292516	6.33861	0.0118138	0.18911
Stx19	-2.64294	1.42842	6.33498	0.0118379	0.189257
U2surp	-1.01546	7.11769	6.32479	0.0119061	0.190107
Strbp	-1.10926	3.87777	6.32253	0.0119213	0.190109
Zc3h18	-0.932778	5.36514	6.31141	0.0119963	0.1908
Arid4b	-1.24347	6.31873	6.30947	0.0120095	0.1908
Ptma	-1.07332	8.57444	6.30939	0.01201	0.1908
Mmaa	-1.27858	3.38226	6.3049	0.0120405	0.190822
Abcb1b	-1.20269	5.81618	6.30474	0.0120416	0.190822
Ccdc9	-1.10618	5.0113	6.30157	0.0120631	0.190923
Atox1	-0.883505	6.81796	6.29792	0.012088	0.191078
Bcr	-1.32068	2.20422	6.28729	0.0121607	0.191829
Star	-1.97379	1.07315	6.28653	0.0121659	0.191829
Mdc1	-1.02667	4.29376	6.26986	0.0122809	0.193401
Npepps	-0.833204	5.41141	6.26604	0.0123074	0.193577
Naa15	-0.952731	6.43705	6.26267	0.0123308	0.193704
Cfdp1	-0.948637	5.83239	6.25867	0.0123587	0.193901
Mss51	-2.7212	0.538001	6.25317	0.0123971	0.194257
Ldhd	-2.02135	1.004	6.25103	0.0124121	0.194257
Slc25a23	-1.5063	1.781	6.24536	0.0124519	0.194639
Sycp3	-2.02447	1.00851	6.24236	0.012473	0.194675
Asgr2	-2.19168	0.637826	6.24064	0.0124851	0.194675
Pp2d1	2.42904	0.00838244	6.22905	0.0125671	0.195712
Trim30d	-0.957543	7.01109	6.22311	0.0126093	0.196004
X2310001H17Rik	-1.60101	2.87647	6.21961	0.0126343	0.196004
Ap3d1	-0.942867	7.69504	6.21838	0.0126431	0.196004
Ubr4	-0.956079	6.68988	6.2177	0.0126479	0.196004
X4933433G15Rik	-1.95657	2.27701	6.2085	0.0127139	0.196784
Erlin1	0.991434	5.97786	6.18498	0.0128839	0.199172
Ranbp2	-1.0219	7.30385	6.17799	0.0129349	0.19923
Dek	-1.05424	6.90574	6.17655	0.0129454	0.19923
Sh3glb2	-0.949177	4.86139	6.17514	0.0129558	0.19923
Atp5j2	-0.950187	5.85628	6.17386	0.0129651	0.19923
Dffb	0.994943	3.1629	6.17367	0.0129665	0.19923
Kpna4	-1.00466	6.46678	6.1691	0.013	0.199503
Ffar2	-2.61084	1.44543	6.16686	0.0130166	0.199514
Adipor2	-0.928758	4.7898	6.14884	0.0131498	0.20116
Myo9a	-1.2042	6.51956	6.14759	0.0131592	0.20116
Kin	-1.21198	4.82782	6.14589	0.0131718	0.20116
Naa10	-0.883389	4.75696	6.13583	0.0132469	0.201864
Tra2b	-1.07111	7.46781	6.13545	0.0132498	0.201864
Wfikkn1	-2.72744	1.38422	6.13141	0.0132801	0.202082
Igfbp3	-2.99132	1.81604	6.12536	0.0133256	0.20253
Kras	-0.826027	7.09872	6.11615	0.0133953	0.203344
Zfp326	-1.14627	5.13073	6.10804	0.0134569	0.204034
Fhod1	-1.39766	3.99459	6.10187	0.0135039	0.204429
Zfand6	-0.996746	7.24875	6.10038	0.0135153	0.204429
Trrap	-1.2177	5.7482	6.09764	0.0135363	0.204501
A730098P11Rik	-2.35394	-0.182211	6.08006	0.0136716	0.206299
Epha1	-1.7911	1.28865	6.07589	0.0137039	0.20635
X4933416M07Rik	-3.09948	0.613194	6.0736	0.0137217	0.20635
Treml2	-0.83369	4.94292	6.07331	0.013724	0.20635
Nexn	-2.44652	0.32999	6.06806	0.0137648	0.206561
Pqlc3	-0.99474	5.5145	6.0673	0.0137707	0.206561
Mon2	-0.910637	5.22434	6.06356	0.0137999	0.206732
Ttll3	-1.79078	3.9169	6.06165	0.0138149	0.206732
Safb2	-1.261	7.29653	6.0574	0.0138481	0.206985
Mdk	-2.14282	0.687592	6.05321	0.0138811	0.207232
Eif3f	-1.13785	6.12202	6.04814	0.013921	0.207346
Hebp1	-1.46183	2.4836	6.04807	0.0139215	0.207346
Zfp873	1.32588	2.33723	6.04417	0.0139523	0.207559
Sfrs18	-1.60495	7.51187	6.03608	0.0140164	0.208267
Egr3	-1.62462	2.34479	6.03174	0.0140509	0.208346
Gatad2b	-1.44357	3.17198	6.03126	0.0140547	0.208346
Lyst	-1.38756	5.35089	6.02117	0.0141353	0.209076
Zranb2	-1.11476	6.07177	6.02094	0.0141371	0.209076
Mrpl21	-0.827064	4.26392	6.01747	0.0141649	0.209243
Zc3h11a	-1.02244	7.47106	6.01046	0.0142213	0.209831
Rab12	-0.859414	5.30964	6.00334	0.0142788	0.210433
Kdm2a	-1.09629	6.32411	6.00079	0.0142995	0.210492
Plekhm2	-0.831795	5.6446	5.99874	0.0143161	0.210492
Ino80d	-1.11271	5.13604	5.99004	0.0143869	0.211133
Pcbp4	-1.73033	0.883404	5.98927	0.0143931	0.211133
Pdgfa	-0.931653	4.24617	5.98338	0.0144413	0.21154
Kif20a	1.41652	4.34157	5.98021	0.0144673	0.21154
Rps29	-1.08046	7.31983	5.9757	0.0145043	0.21154
Dgkh	1.05868	3.82943	5.97555	0.0145056	0.21154
Hemk1	-1.30927	4.04601	5.97471	0.0145125	0.21154
Hmg20b	-1.15652	4.28693	5.97328	0.0145243	0.21154
Gnb2l1	-0.974624	7.27735	5.9716	0.0145381	0.21154
Ticrr	1.61762	2.33653	5.96882	0.014561	0.211629
Rps26	-1.08551	5.81715	5.95187	0.0147017	0.213428
St8sia6	1.45698	2.43292	5.94608	0.0147501	0.213884
Ociad2	-2.53579	-0.786628	5.9314	0.0148734	0.215426
Slc25a43	1.22266	2.58315	5.92756	0.0149058	0.215587
Mknk2	-0.914071	7.25882	5.92604	0.0149187	0.215587
Rps4x	-1.18826	6.854	5.91941	0.014975	0.216073
Abhd10	0.807736	4.16571	5.91805	0.0149865	0.216073
Fads2	-1.71146	2.9741	5.91145	0.0150428	0.216467
Rap2b	-0.758723	5.63769	5.91068	0.0150494	0.216467
Rock1	-1.02421	7.14791	5.90637	0.0150862	0.216467
X1700025N23Rik	-2.37155	0.888809	5.90533	0.0150951	0.216467
Jhdm1d	-0.854689	7.03439	5.9045	0.0151023	0.216467
Aff3	-3.14997	-0.272191	5.90282	0.0151167	0.216467
Zc3h4	-0.987288	4.26363	5.90014	0.0151397	0.216551
Rpl8	-1.05438	7.05002	5.89347	0.0151971	0.216833
Chchd2	-0.943694	6.48677	5.89264	0.0152043	0.216833
Atp5k	-1.05865	4.78131	5.89187	0.0152109	0.216833
Slx4ip	-1.38957	2.81418	5.88551	0.015266	0.217373
Bspry	2.47882	-0.0598186	5.87976	0.0153159	0.217727
Fam227a	-2.5707	0.771234	5.87696	0.0153403	0.217727
Gm19557	-1.95366	0.276792	5.8767	0.0153426	0.217727
Mpzl2	4.62731	-0.469306	5.87122	0.0153904	0.21816
Rilpl2	-0.800948	6.47957	5.86146	0.0154759	0.219005
Ddx23	-1.44686	3.4683	5.86001	0.0154887	0.219005
N4bp1	-0.823726	6.79943	5.8585	0.015502	0.219005
Bri3	-1.20501	2.97155	5.85637	0.0155207	0.219025
Tmem177	1.26345	2.55204	5.84668	0.0156065	0.219989
Bcorl1	-1.61323	1.68383	5.82994	0.0157556	0.221827
Grin3b	-2.45059	0.103077	5.82812	0.015772	0.221827
Smarcc1	-0.789153	6.17936	5.82059	0.0158397	0.222314
Pdcd4	-1.19599	3.99519	5.82034	0.0158419	0.222314
Llph	-0.974393	4.08898	5.81798	0.0158632	0.222366
Zfp60	1.3095	3.10166	5.81201	0.0159171	0.222874
Gm16894	-1.91121	1.78289	5.80893	0.015945	0.223018
Ppp1r10	-1.01356	7.07677	5.80555	0.0159757	0.223026
Trim21	0.76352	5.77898	5.80498	0.0159809	0.223026
Ccl5	-1.04763	7.41298	5.78898	0.0161269	0.224816
Fam188b	-1.64271	1.7613	5.78034	0.0162064	0.225404
Mtx3	-1.87576	3.07085	5.77877	0.0162209	0.225404
Gm4956	4.61348	0.317909	5.77858	0.0162227	0.225404
Cic	-0.949698	3.99594	5.77565	0.0162497	0.225532
Prpf4b	-1.30425	7.00983	5.76783	0.0163222	0.226274
Bola2	-0.962893	4.26103	5.76602	0.016339	0.226274
Slc43a2	-0.834194	7.02441	5.76331	0.0163642	0.226375
Tbx21	1.44159	3.56612	5.75201	0.0164698	0.227252
Rab11fip2	-1.642	3.70597	5.75027	0.0164861	0.227252
Irgm2	0.862455	7.14998	5.75007	0.016488	0.227252
Vill	-0.960744	5.81308	5.74883	0.0164996	0.227252
Traf3ip1	-1.20824	2.9387	5.73329	0.0166462	0.228638
Zfp386	0.805054	4.62308	5.73286	0.0166503	0.228638
Akr1b8	-2.27696	-0.494868	5.73242	0.0166545	0.228638
Hjurp	-1.80839	1.48467	5.72914	0.0166856	0.228816
Mettl2	-0.98406	4.35751	5.72694	0.0167066	0.228855
Gm14023	-1.86196	7.82852	5.72496	0.0167254	0.228864
Mroh1	-0.828261	6.24901	5.72062	0.0167669	0.229183
Clec4b1	-2.52651	3.9248	5.71802	0.0167917	0.229275
Pikfyve	-0.895137	5.2784	5.7028	0.0169379	0.231021
Car2	1.62705	3.47289	5.69775	0.0169867	0.231437
Gys1	-0.844108	4.97996	5.69238	0.0170388	0.231895
Atp11c	-0.967154	4.60955	5.6905	0.017057	0.231895
Egfl7	-1.60435	1.65155	5.68011	0.0171583	0.233021
Ubn1	-1.09065	7.14811	5.67578	0.0172007	0.233345
Tspan15	-2.68036	-0.507602	5.66999	0.0172575	0.233866
Nat8l	-1.67518	1.85463	5.66313	0.0173252	0.23428
Zfp628	-1.61986	1.38982	5.66312	0.0173252	0.23428
Pcf11	-1.19644	7.25807	5.64982	0.0174572	0.23549
Fam228b	-2.24741	-0.565587	5.64896	0.0174657	0.23549
Ift88	-1.31078	3.24436	5.64847	0.0174707	0.23549
Hist1h4n	-2.22865	0.38265	5.64394	0.0175158	0.235847
Trim30a	-0.885297	8.56509	5.6347	0.0176084	0.236841
Vasp	-0.790029	7.02296	5.63052	0.0176504	0.237154
Arid1b	-0.832403	5.80265	5.62072	0.0177494	0.23823
Smc1a	-0.925765	6.62823	5.61853	0.0177716	0.238275
Cdk13	-1.00265	5.47401	5.61575	0.0177997	0.2384
Pfkfb1	1.62097	1.34542	5.6052	0.0179073	0.239585
Cpeb3	-1.50952	1.58212	5.60074	0.0179529	0.239942
Tbc1d16	-0.954714	4.87042	5.59527	0.0180091	0.240438
Ptgir	-2.66423	-0.367578	5.59061	0.018057	0.240693
X2310033P09Rik	-1.11812	4.63619	5.58972	0.0180662	0.240693
Efcab11	1.54461	1.60251	5.58279	0.0181378	0.241391
Mamld1	2.44773	0.0102672	5.57613	0.0182069	0.242056
Wdr60	-1.39171	3.60879	5.56359	0.0183377	0.243358
B4galt5	-0.656759	6.02587	5.56305	0.0183434	0.243358
Clec4a1	-1.49678	6.68933	5.56023	0.018373	0.243495
Plxna1	-0.810686	4.31962	5.55804	0.018396	0.243544
Zfp184	1.93303	0.770194	5.54997	0.018481	0.244405
BC051142	-1.89303	1.36983	5.5482	0.0184997	0.244405
Ube2k	-0.783271	5.85576	5.5364	0.0186249	0.245802
Kif16b	-0.86764	4.51965	5.52412	0.0187561	0.247275
Gga1	-0.691562	5.96095	5.51831	0.0188184	0.247587
S100a10	-1.23788	4.65163	5.51826	0.018819	0.247587
Ddx19a	-1.06627	2.8611	5.50941	0.0189144	0.248487
Maml3	-1.11996	5.16085	5.50827	0.0189268	0.248487
Map7d1	-0.813933	7.04364	5.50463	0.0189662	0.248489
X9430076C15Rik	-2.18586	1.50363	5.50285	0.0189855	0.248489
Tom1l2	0.803657	4.84955	5.50281	0.0189859	0.248489
Smpd5	1.08544	3.98804	5.49756	0.019043	0.248971
Rabepk	-0.88516	4.06305	5.49448	0.0190767	0.248971
Myh9	-0.8364	7.17773	5.49238	0.0190996	0.248971
BC002163	-1.85598	0.498308	5.48786	0.019149	0.248971
Rps15a	-0.956077	5.46117	5.48681	0.0191604	0.248971
Impdh2	-0.810565	5.93924	5.48656	0.0191632	0.248971
Uqcrh	-0.869126	5.51748	5.4852	0.0191781	0.248971
Per3	-1.59136	2.82859	5.48199	0.0192134	0.248971
Arrb2	-0.81694	8.36457	5.48154	0.0192184	0.248971
Ttl	-1.28494	2.56303	5.48009	0.0192342	0.248971
Mllt10	-1.12563	5.71894	5.47886	0.0192478	0.248971
Macf1	-1.23996	8.34176	5.47773	0.0192603	0.248971
B230217C12Rik	-1.9379	0.920212	5.47247	0.0193183	0.248971
Ccdc64b	-2.44221	0.438652	5.47047	0.0193404	0.248971
Srrm2	-1.28353	9.04694	5.46982	0.0193476	0.248971
Slc10a1	-2.25946	0.4514	5.46888	0.0193581	0.248971
A630033H20Rik	1.03979	4.02494	5.46705	0.0193783	0.248971
Cenpb	-0.996065	4.65757	5.46527	0.0193981	0.248971
Rsph4a	5.36945	-0.777728	5.46257	0.019428	0.248971
Fam83f	2.72229	3.32417	5.45921	0.0194655	0.248971
Ppard	-1.31878	2.67634	5.4571	0.0194889	0.248971
X5830432E09Rik	-1.35312	3.04581	5.44943	0.0195747	0.248971
Ptges3	-0.82945	6.20777	5.44777	0.0195933	0.248971
Art2a.ps	-2.23768	2.16598	5.44757	0.0195956	0.248971
Rpl3	-0.9248	8.1933	5.44659	0.0196066	0.248971
Sms	-1.27799	3.3167	5.44644	0.0196083	0.248971
Arid3a	-1.00996	4.99737	5.4464	0.0196087	0.248971
Cep250	-0.920152	5.47332	5.44549	0.0196189	0.248971
Serbp1	-0.898685	7.13079	5.44547	0.0196191	0.248971
Cluap1	-1.01613	3.91777	5.44534	0.0196206	0.248971
Hist1h3e	-2.15233	1.13992	5.44416	0.0196338	0.248971
Klrb1a	3.14778	0.707155	5.43414	0.0197468	0.250074
Snrnp35	-1.01007	3.7765	5.43177	0.0197736	0.250074
X4930478L05Rik	-2.61351	1.43751	5.42895	0.0198056	0.250074
Dgkg	-1.81782	0.92125	5.42597	0.0198394	0.250074
Capns2	-1.68031	2.3827	5.42523	0.0198479	0.250074
Hexim2	-1.20433	1.5063	5.42459	0.019855	0.250074
Treml1	-2.20271	0.206262	5.42346	0.019868	0.250074
Tgds	0.908046	4.01091	5.42247	0.0198792	0.250074
Gbp4	1.69724	8.47516	5.41556	0.0199581	0.250594
Traf3ip3	0.830941	5.51847	5.41537	0.0199602	0.250594
Srp72	-0.764692	6.56689	5.41113	0.0200087	0.250753
Smarca4	-0.844634	7.03833	5.4108	0.0200126	0.250753
Wbp4	-0.817391	5.69593	5.40112	0.0201238	0.251852
Gimap4	1.62992	5.00119	5.39971	0.0201402	0.251852
Dab2	-0.786986	8.25776	5.3896	0.0202572	0.252888
Scaf11	-0.807388	6.97578	5.38908	0.0202631	0.252888
Alg13	-1.24291	3.46328	5.38556	0.0203041	0.25315
Mmp19	-0.9992	3.88496	5.38105	0.0203566	0.253481
Clspn	-1.61529	3.1881	5.37907	0.0203798	0.253481
Dnajb6	-0.825057	5.75906	5.37812	0.0203909	0.253481
Ltb4r1	-2.05388	2.58408	5.3718	0.0204648	0.25415
Nek11	-4.95141	-0.909198	5.36704	0.0205208	0.254279
Tmc4	-1.7357	1.45177	5.36641	0.0205281	0.254279
Zfp382	1.25926	2.67461	5.36578	0.0205356	0.254279
Taf13	-0.893229	5.23012	5.3587	0.0206192	0.255064
Cfp	-0.967941	6.72653	5.35609	0.0206501	0.255196
Cd1d1	1.51432	4.9449	5.35171	0.020702	0.255461
Cmip	-0.733876	6.68944	5.35087	0.0207119	0.255461
C330018D20Rik	0.904201	3.61517	5.34598	0.0207701	0.255929
Gngt2	-0.864844	6.78608	5.3413	0.020826	0.256148
Zfp3	1.23671	2.0989	5.34083	0.0208316	0.256148
Gm608	-1.00028	3.95058	5.33939	0.0208488	0.256148
Zkscan14	0.755864	4.06714	5.33408	0.0209124	0.256679
Cwf19l2	-1.07569	5.03997	5.32792	0.0209864	0.257338
Pmepa1	-1.05882	7.73836	5.31697	0.0211187	0.25871
Zrsr1	-1.56272	1.7512	5.31481	0.0211449	0.25878
Pias3	0.953307	3.95474	5.3114	0.0211863	0.259034
Fam132a	-1.29988	2.54775	5.30601	0.0212519	0.259586
Shoc2	-0.820177	5.89158	5.29881	0.02134	0.260191
Nt5e	-1.30427	2.98696	5.29617	0.0213723	0.260191
Tmem47	2.67229	0.673748	5.29523	0.0213839	0.260191
Erf	-1.33049	3.18422	5.29437	0.0213944	0.260191
Dll4	-2.27827	0.0313549	5.29356	0.0214044	0.260191
Znf41.ps	-1.30989	2.26029	5.28597	0.0214979	0.261075
Zmym5	-1.17781	5.53067	5.28374	0.0215255	0.26116
Gm15760	-2.08496	1.40237	5.27568	0.0216254	0.262119
Arhgap10	-1.01938	2.86917	5.27107	0.0216826	0.262369
Nop14	-0.860625	5.36427	5.2697	0.0216997	0.262369
Lst1	-0.990637	7.01868	5.26902	0.0217083	0.262369
Brwd1	-0.949336	5.84963	5.26531	0.0217545	0.262676
Gpr174	-2.47327	0.825493	5.26202	0.0217957	0.262922
Acot8	-1.02139	3.9135	5.2594	0.0218286	0.263068
Gpr97	-1.69591	1.70988	5.2496	0.0219519	0.263993
Gpr124	-2.03327	-0.586031	5.24879	0.0219621	0.263993
Gm15056	-3.4371	-0.124164	5.24831	0.0219681	0.263993
Tuba1c	-0.777095	5.98404	5.24018	0.022071	0.264978
Spred3	-2.29742	0.0454756	5.22632	0.0222475	0.266844
Rassf3	-0.774843	6.14426	5.22219	0.0223004	0.267224
Dicer1	-1.01621	5.35103	5.21926	0.0223381	0.267421
Vps13a	-1.22742	4.65955	5.21607	0.0223791	0.267659
Tspyl4	-1.64861	1.60009	5.21237	0.0224267	0.267974
Basp1	-0.726093	8.32356	5.20843	0.0224777	0.26833
Rpl23a	-1.0036	5.75257	5.20633	0.0225048	0.2684
Suco	-1.08412	6.14457	5.20469	0.0225261	0.2684
Zfp341	-1.88307	0.227107	5.19913	0.0225982	0.268989
Zfp54	1.52611	2.29541	5.1976	0.0226181	0.268989
Pip5k1a	-0.865413	4.58442	5.19316	0.0226759	0.269423
Rarres2	4.35937	-0.99325	5.19089	0.0227056	0.269522
Casz1	-1.37409	1.64308	5.18327	0.0228054	0.270453
Mga	-1.11065	6.10479	5.18094	0.0228359	0.27056
X2310008H09Rik	-0.927831	5.81159	5.17911	0.0228601	0.270593
Sfxn2	-0.714781	4.59984	5.17725	0.0228846	0.270629
Tfec	-1.01399	3.20881	5.17381	0.0229299	0.270912
Ftsjd1	0.968011	3.09743	5.17158	0.0229593	0.271005
Rpl9	-0.80295	6.32023	5.16761	0.0230118	0.271372
Fads3	-1.31991	2.8093	5.16456	0.0230522	0.271595
Hepacam2	-2.47513	2.80871	5.1624	0.023081	0.27168
Qser1	-1.05999	3.91104	5.15931	0.0231221	0.271761
Ubn2	-1.3481	6.55214	5.15865	0.0231309	0.271761
Agbl3	1.48944	1.04534	5.15118	0.0232305	0.272678
Kif1b	-0.757604	5.72615	5.14749	0.02328	0.273005
Efemp2	-0.801142	3.92083	5.13883	0.0233964	0.273761
Rnaseh2a	-0.954304	4.5797	5.1386	0.0233995	0.273761
Rxfp1	2.95363	-0.513812	5.13694	0.0234218	0.273761
Rybp	-0.884554	3.69502	5.13431	0.0234575	0.273761
Ptp4a1	-0.884149	4.82639	5.13314	0.0234732	0.273761
Tbx6	-1.7732	1.93843	5.13222	0.0234856	0.273761
Ccdc173	-1.55192	1.80677	5.13144	0.0234962	0.273761
Kctd17	-1.33357	2.27089	5.12883	0.0235317	0.273811
Tomm6	-0.774528	4.86468	5.12793	0.0235438	0.273811
Ehbp1l1	-0.808705	7.55151	5.1195	0.0236584	0.27489
Tmem8	-0.926498	3.8722	5.11478	0.0237229	0.275386
Tbkbp1	-1.01342	3.44454	5.1123	0.0237568	0.275526
Pdxp	-1.11953	2.07887	5.10772	0.0238196	0.276002
Ccdc174	-1.03719	4.784	5.10455	0.0238632	0.276253
Kbtbd3	-1.39788	3.27979	5.09867	0.0239443	0.276686
Slc44a2	0.847556	7.3443	5.09797	0.0239539	0.276686
C1qtnf6	2.64425	0.52113	5.09684	0.0239694	0.276686
Gatsl2	-1.0255	4.01234	5.09548	0.0239882	0.276686
X2510002D24Rik	-1.11643	4.16417	5.0938	0.0240115	0.276702
Setbp1	-2.65382	0.380708	5.08752	0.0240986	0.277452
Strn3	-0.950584	6.51056	5.08148	0.0241828	0.278153
Tnrc6c	-1.00733	4.84542	5.07999	0.0242035	0.278153
Lrrfip2	-0.721945	5.2696	5.07604	0.0242587	0.27825
Zfp790	0.889103	4.02849	5.07285	0.0243034	0.27825
Zmiz2	-0.669573	6.17039	5.07101	0.0243292	0.27825
Sycp2	-2.20686	1.15134	5.06769	0.0243759	0.27825
Csk	-0.72414	6.63426	5.06761	0.0243769	0.27825
Elmsan1	-0.807576	5.6563	5.06615	0.0243975	0.27825
Purg	-1.75065	0.912385	5.06574	0.0244033	0.27825
Bckdhb	-1.11833	3.4875	5.06438	0.0244224	0.27825
Tssk6	-1.81637	1.01092	5.06347	0.0244353	0.27825
Sox7	-2.71916	-0.252078	5.06278	0.024445	0.27825
Mrpl52	-0.797921	4.92288	5.06033	0.0244795	0.27825
Smtn	1.08827	3.58949	5.06028	0.0244803	0.27825
Daam1	-1.02992	4.59429	5.05901	0.0244983	0.27825
Fus	-0.981751	6.38543	5.05729	0.0245226	0.278275
Zfp865	-1.31128	1.96605	5.05279	0.0245863	0.278496
Kctd12	-0.900989	9.30215	5.05087	0.0246136	0.278496
Dzip3	-0.91234	3.99776	5.04931	0.0246357	0.278496
Man2a2	-1.02718	6.39532	5.04828	0.0246503	0.278496
Bbx	-0.863576	6.21486	5.0473	0.0246644	0.278496
Fhad1	-1.23007	4.79663	5.04659	0.0246744	0.278496
N4bp2	-1.40102	2.89691	5.03899	0.0247829	0.279472
B330016D10Rik	-1.69131	2.74072	5.02754	0.0249473	0.281075
Setd7	-1.28459	2.98299	5.02339	0.0250071	0.281191
Snora78	-2.31318	0.176145	5.02307	0.0250118	0.281191
Atp2b2	-1.83734	1.23313	5.021	0.0250418	0.281191
Rpl27a	-0.830241	4.97203	5.02065	0.0250467	0.281191
S1pr5	3.85477	0.802914	5.01364	0.0251484	0.282082
Cc2d1a	-0.733909	5.20066	5.00611	0.0252579	0.283059
Ncf2	-0.82741	8.04973	5.00079	0.0253358	0.28368
X2900060B14Rik	-1.72285	3.26615	4.99263	0.0254555	0.284638
Xlr4c	-2.09936	0.473737	4.99189	0.0254665	0.284638
Prss30	2.39167	1.45229	4.98808	0.0255225	0.285012
Mier1	-0.889728	5.74596	4.98534	0.0255629	0.285017
Emb	-1.21184	6.02181	4.985	0.025568	0.285017
Nipal3	-1.0463	2.91224	4.98326	0.0255938	0.285019
Atp8b4	-0.975464	4.89705	4.98193	0.0256134	0.285019
Naip2	-0.79937	6.04805	4.97493	0.0257173	0.285923
Ski	-0.8715	7.06256	4.971	0.0257757	0.286241
X2310009B15Rik	-1.20014	1.64386	4.9698	0.0257936	0.286241
Ubr5	-0.907194	6.17095	4.96844	0.0258139	0.286241
Jmjd1c	-1.23031	8.07372	4.96407	0.0258792	0.286715
Thumpd1	0.639944	5.35599	4.96075	0.0259289	0.287013
Sptbn1	-0.858126	5.12767	4.958	0.0259703	0.287094
Taf1d	-1.34285	6.39843	4.95628	0.025996	0.287094
Tpr	-0.872602	7.41408	4.95573	0.0260044	0.287094
Mpzl3	-1.75036	1.09554	4.95242	0.0260541	0.287392
Cep97	0.87553	2.93423	4.94933	0.0261008	0.287655
Prdm2	-1.07633	6.43701	4.94643	0.0261446	0.287887
Hist1h4c	-1.72604	2.50246	4.93942	0.0262508	0.288798
Sertad2	-0.875906	5.40051	4.93657	0.0262942	0.288798
Gm9958	-2.23993	0.410794	4.93645	0.026296	0.288798
X5031425F14Rik	-1.49157	1.57898	4.93206	0.0263629	0.289281
S100a11	-1.12292	5.20727	4.92527	0.0264666	0.289973
Ankrd11	-1.05268	8.03558	4.92494	0.0264718	0.289973
H2afy	-0.805345	7.84852	4.92342	0.0264949	0.289975
Gcc2	-0.959665	5.42132	4.91763	0.026584	0.290697
Atp1a2	-1.4743	1.98936	4.91211	0.026669	0.291375
B130006D01Rik	-1.9562	2.27317	4.90403	0.0267942	0.292489
Mark4	-1.2406	2.05704	4.90008	0.0268554	0.292905
Anxa9	1.19341	2.65609	4.89772	0.0268922	0.293053
Zfp622	-0.707227	6.49278	4.89073	0.0270012	0.293987
Dnajb13	-1.51316	3.95948	4.88324	0.0271187	0.295012
Chd1	-0.895097	6.62751	4.87658	0.0272235	0.295862
Pygm	-1.6861	1.59498	4.87531	0.0272436	0.295862
Gimap8	1.83257	2.55118	4.87025	0.0273236	0.296475
Pitpnc1	-0.842511	5.36387	4.86457	0.0274136	0.297197
Klrb1f	2.03258	2.29888	4.86208	0.0274532	0.297371
Padi4	-2.1151	0.830581	4.84504	0.0277258	0.299608
X2410004P03Rik	2.57024	-0.257687	4.84503	0.0277259	0.299608
Nubp1	0.766785	5.0461	4.84472	0.0277309	0.299608
Twsg1	0.770922	5.08104	4.84164	0.0277805	0.299667
Zfp704	-1.06372	4.02778	4.84143	0.0277839	0.299667
Cbll1	0.666086	4.94062	4.83822	0.0278356	0.299969
Brsk2	-2.87187	0.245551	4.83633	0.0278662	0.300043
Gpatch11	-0.910696	4.19984	4.82692	0.0280186	0.300789
Pdik1l	0.735296	4.31078	4.82645	0.0280263	0.300789
Btbd7	-0.902307	4.64165	4.82619	0.0280304	0.300789
Gdf9	-1.69936	2.2962	4.82618	0.0280307	0.300789
Oasl1	-0.837731	7.66477	4.82001	0.0281312	0.301611
Zfp119a	0.963691	3.28616	4.81442	0.0282226	0.301912
Arhgap30	-0.888199	8.21945	4.81348	0.028238	0.301912
Ehmt2	-0.759635	6.38546	4.81257	0.0282528	0.301912
Bahd1	-0.81531	4.2842	4.81244	0.0282549	0.301912
Man2a1	-0.761178	5.38838	4.80351	0.0284018	0.302118
Ddx3x	-0.901977	8.73543	4.80254	0.0284179	0.302118
Tmem63b	-0.956493	3.87574	4.80167	0.0284322	0.302118
Lgals1	-1.11997	7.15271	4.80079	0.0284467	0.302118
Son	-1.25793	9.15691	4.79971	0.0284645	0.302118
Hsd11b1	2.02525	1.6829	4.79929	0.0284715	0.302118
Slc38a5	4.66209	-0.161589	4.79804	0.0284922	0.302118
Tlk2	-0.860882	4.41156	4.79623	0.0285221	0.302118
Erc1	-1.21641	2.59461	4.79617	0.0285231	0.302118
Cxcr5	-1.20381	2.3739	4.79613	0.0285238	0.302118
Sp1	-0.717305	5.25171	4.79531	0.0285373	0.302118
Itih3	2.84813	0.621767	4.79018	0.0286224	0.302765
Npm3	-1.41767	1.62043	4.78642	0.0286851	0.303174
Sde2	-0.694357	6.37535	4.78352	0.0287334	0.30343
Arhgap26	-1.10441	3.65788	4.78091	0.0287769	0.303636
Itgae	0.890813	4.02313	4.77373	0.0288972	0.30465
Ttr	3.60563	3.73889	4.77166	0.028932	0.304763
Lrrc49	-1.17711	1.9476	4.76977	0.0289637	0.304825
Xist	-1.22319	8.23668	4.76844	0.0289861	0.304825
Brdt	-2.02819	-0.0986876	4.76474	0.0290485	0.305227
Tgm1	-1.00695	2.41827	4.76237	0.0290884	0.305392
Ptpn18	-0.8839	6.02338	4.76056	0.0291191	0.30546
Dstyk	-0.951785	5.41373	4.75837	0.0291561	0.305594
Metap2	-0.758223	7.03823	4.75342	0.02924	0.30622
Col6a3	-1.81455	2.46985	4.74761	0.029339	0.307002
Rcan1	-0.654436	6.98646	4.74302	0.0294174	0.307371
Kdsr	-0.737825	4.51731	4.74269	0.029423	0.307371
Rpl7	-0.882525	6.94004	4.73957	0.0294764	0.307675
Snord22	-1.83126	1.07274	4.73328	0.0295844	0.308547
Cep89	-0.828887	4.25836	4.72482	0.0297303	0.30924
Gpr162	-1.32053	2.32024	4.72474	0.0297317	0.30924
Tgtp2	1.37243	6.72654	4.72413	0.0297423	0.30924
Zfp809	0.732273	4.37136	4.72289	0.0297636	0.30924
Nat14	-1.65429	0.128313	4.72234	0.0297733	0.30924
Slco3a1	-0.898565	5.63247	4.72062	0.0298029	0.309294
Bag3	-0.803797	5.82275	4.71527	0.0298959	0.310004
X6720489N17Rik	1.21628	2.28634	4.71042	0.0299804	0.310625
Eral1	0.746015	4.66041	4.70793	0.0300238	0.310643
Abtb2	-0.833445	4.58526	4.70707	0.0300388	0.310643
X4930473A02Rik	-2.02414	0.173174	4.70609	0.0300559	0.310643
Rsrc2	-1.08466	7.55312	4.7017	0.0301328	0.311184
Flt3l	-1.39026	3.37499	4.6965	0.0302241	0.311871
Ypel2	-1.45703	2.27817	4.69474	0.0302551	0.311937
Cyp4f18	-0.72158	8.48795	4.68947	0.0303481	0.31264
Btbd19	-1.05147	4.95112	4.68395	0.0304456	0.313348
Irf2	-0.751954	6.7159	4.68211	0.0304782	0.313348
Rpl37	-0.736024	6.25139	4.68138	0.0304913	0.313348
Tada2b	0.814569	3.16196	4.67785	0.0305539	0.31343
Dgat1	-1.01869	7.66706	4.67239	0.0306513	0.31343
Zfp516	-0.688493	5.08029	4.67226	0.0306536	0.31343
Xpo7	-0.76872	5.47724	4.67203	0.0306577	0.31343
Chka	-0.888189	6.28314	4.672	0.0306582	0.31343
Hrh2	0.752532	4.50989	4.67027	0.030689	0.31343
Rpl35a	-0.807994	5.12402	4.66927	0.030707	0.31343
Tvp23a	1.56398	2.80113	4.66823	0.0307256	0.31343
Sapcd2	1.64646	1.49968	4.66786	0.0307322	0.31343
Ubxn2a	-0.619287	5.03233	4.66701	0.0307474	0.31343
Mtus2	-1.29699	1.19965	4.66317	0.0308163	0.313648
Znhit1	-0.844652	4.56535	4.66304	0.0308185	0.313648
Rpl6	-0.810045	6.45939	4.65674	0.0309319	0.314549
X1600029D21Rik	-1.87487	3.77274	4.65471	0.0309685	0.314668
Zmynd8	-0.770447	6.45341	4.64588	0.0311283	0.315905
Il10	-1.15512	3.14852	4.64419	0.0311588	0.315905
Zfp219	-0.847165	3.94897	4.64366	0.0311684	0.315905
Adam11	3.86429	1.79581	4.64246	0.0311903	0.315905
Nt5dc3	-1.21199	2.60481	4.64043	0.0312272	0.316026
Vat1	-1.6313	1.12134	4.63384	0.0313474	0.316988
Pim1	-1.23587	6.66558	4.6311	0.0313975	0.317
Ddx31	0.606819	5.25965	4.63102	0.0313988	0.317
Pif1	1.45096	2.07378	4.62733	0.0314665	0.317334
Smap2	-0.823974	7.42604	4.62648	0.0314822	0.317334
Anxa1	-1.08376	6.04939	4.62114	0.0315803	0.318069
Pofut1	-0.801983	5.00661	4.61639	0.0316679	0.318206
Mll5	-1.01589	7.82668	4.61543	0.0316856	0.318206
Pisd.ps1	-1.34361	9.15882	4.61486	0.031696	0.318206
Nrd1	-0.77633	7.31912	4.61386	0.0317146	0.318206
Dcp2	-0.766526	4.64868	4.61358	0.0317198	0.318206
Zc3h6	-1.25217	2.56511	4.60871	0.0318099	0.318643
Eno3	-0.843942	4.46162	4.6085	0.0318138	0.318643
Sh3bgr	-1.80175	0.743431	4.60651	0.0318508	0.31876
Erp29	-0.78681	7.60585	4.59861	0.0319978	0.319978
Sestd1	-0.926438	4.71394	4.59463	0.0320722	0.320469
Txk	2.09706	2.78638	4.59269	0.0321086	0.320579
Parp11	-0.779946	5.64575	4.58364	0.0322786	0.322021
Prss53	-2.15915	0.934844	4.57452	0.0324508	0.323483
Klhdc2	0.665527	4.90149	4.5672	0.0325898	0.324278
Hdlbp	-0.681933	7.64214	4.56667	0.0325999	0.324278
Ttc3	-0.984686	5.483	4.56408	0.0326492	0.324278
Tnfrsf13c	2.43493	-0.152771	4.56309	0.0326681	0.324278
X9130019P16Rik	-3.05855	-0.0951277	4.56243	0.0326806	0.324278
Arrdc3	0.807906	7.46766	4.56122	0.0327037	0.324278
Ndufb7	-0.797075	5.47002	4.55987	0.0327295	0.324278
Agap2	-1.92662	1.67569	4.5583	0.0327596	0.324278
Cd200	-1.15487	4.78496	4.5582	0.0327616	0.324278
Slpi	-2.43168	1.13234	4.55455	0.0328315	0.324715
Nlrp1b	-1.3635	5.84842	4.5512	0.0328956	0.325095
Tmem87a	-1.08559	3.52896	4.54831	0.0329512	0.325228
Kidins220	-0.955995	6.31168	4.54783	0.0329605	0.325228
Rps17	-0.735488	5.97862	4.54615	0.0329929	0.325293
Rps5	-0.89652	6.61449	4.54341	0.0330457	0.325424
Bambi.ps1	-2.04203	1.48276	4.54273	0.0330588	0.325424
Chek1	-1.41636	2.51445	4.54145	0.0330835	0.325424
Trim30b	-1.28619	3.40506	4.53113	0.0332836	0.327138
Snhg9	-1.7791	1.0505	4.52856	0.0333336	0.327266
Zscan20	1.06931	2.55562	4.5278	0.0333485	0.327266
Lpin2	-0.84676	7.4335	4.52219	0.033458	0.32786
Rnu12	-1.90515	0.909011	4.52129	0.0334757	0.32786
Plagl2	-0.701631	5.1688	4.52071	0.0334869	0.32786
AW011738	-1.14192	5.25157	4.51453	0.0336081	0.328423
Gm19710	-1.7892	0.95075	4.51264	0.0336452	0.328423
Trerf1	-1.30518	3.66365	4.51149	0.033668	0.328423
Vim	-0.787961	8.32428	4.51092	0.0336792	0.328423
Pura	-0.877314	3.96848	4.50979	0.0337015	0.328423
Rreb1	-0.788728	5.89097	4.50912	0.0337146	0.328423
Psd3	-0.992363	2.48729	4.50695	0.0337573	0.328423
Dnase2a	-0.846479	7.11505	4.50609	0.0337744	0.328423
Aldh4a1	-1.03852	3.94177	4.50589	0.0337784	0.328423
Rnase6	1.04323	4.70966	4.50354	0.0338247	0.32862
Vaultrc5	-2.0627	0.630017	4.50157	0.0338637	0.328746
Camk2n1	-1.3511	2.4967	4.49978	0.0338993	0.328839
Mapre3	-1.1022	1.86524	4.49519	0.0339904	0.329469
Htt	-0.914731	5.20413	4.49378	0.0340184	0.329488
Cbx8	0.999217	2.70312	4.49209	0.0340521	0.329561
B230120H23Rik	-0.985303	3.92813	4.49022	0.0340892	0.329668
Rpl19	-0.782624	6.88	4.47997	0.0342944	0.331399
Zswim6	-0.936147	5.14593	4.47636	0.0343668	0.331559
Dpep2	-1.11679	6.22461	4.47492	0.0343958	0.331559
Irf1	1.04383	9.26359	4.474	0.0344143	0.331559
Klra1	3.88088	-0.358917	4.47392	0.0344159	0.331559
Sh3pxd2b	-0.728088	4.9617	4.47094	0.0344759	0.331616
Usp36	-0.872109	5.75265	4.47044	0.0344861	0.331616
Trpm2	-0.837415	7.12211	4.46601	0.0345757	0.331616
Prr3	-0.909511	4.25831	4.46567	0.0345826	0.331616
Atxn1	-1.36198	2.83963	4.46551	0.0345858	0.331616
Asxl2	-0.900179	6.00801	4.46441	0.034608	0.331616
Gm15417	-1.29896	1.58139	4.46387	0.034619	0.331616
Ero1l	-0.779143	6.42149	4.46323	0.0346319	0.331616
Cd44	-0.686225	7.15204	4.4525	0.0348501	0.333453
Gm128	-1.82837	1.2871	4.45017	0.0348979	0.333656
Rsbn1l	-0.911796	5.14047	4.44456	0.0350125	0.334475
Ikzf2	-1.27402	3.27867	4.44236	0.0350578	0.334475
Mir3061	-2.50394	-0.934341	4.44211	0.035063	0.334475
Serpine1	-1.21658	3.8737	4.43927	0.0351212	0.334778
Mynn	0.750401	5.14813	4.43658	0.0351767	0.335054
Dcbld2	-1.30331	4.22392	4.43379	0.0352342	0.33524
Nucks1	-0.776624	5.74662	4.43306	0.0352493	0.33524
Mfhas1	-0.667397	5.24492	4.43159	0.0352796	0.335275
Ikzf4	2.9186	0.348343	4.42979	0.0353169	0.335378
Rpl5	-0.729154	5.82497	4.4269	0.0353767	0.335589
H2.Ke6	-0.939631	5.966	4.42501	0.0354159	0.335589
Megf11	-1.57838	1.2613	4.42487	0.0354188	0.335589
Htra4	-1.31918	3.72254	4.4217	0.0354847	0.335832
Ankhd1	-0.867236	6.97265	4.42034	0.0355129	0.335832
X1700049G17Rik	1.16873	2.5339	4.4198	0.0355243	0.335832
Gpam	1.10129	3.37776	4.41442	0.0356363	0.336639
Zyg11b	-0.8285	5.56881	4.41045	0.0357194	0.337172
Casp12	0.972166	2.81044	4.40768	0.0357774	0.337426
Samd3	1.97252	2.35827	4.40662	0.0357997	0.337426
Usmg5	-0.753345	5.27363	4.39645	0.0360138	0.33919
Pacsin1	1.12566	2.95861	4.39123	0.0361242	0.339976
Mbip	0.7202	4.35714	4.38773	0.0361985	0.340422
Fkbp2	-0.840788	6.23593	4.3856	0.0362436	0.340593
Dusp5	-0.674864	5.69883	4.38342	0.03629	0.340775
Zfp608	-0.901715	4.33209	4.37944	0.036375	0.34132
D14Abb1e	-0.951992	5.98056	4.37122	0.0365508	0.342489
Rasal2	-1.01943	3.54639	4.37108	0.0365538	0.342489
Zfp28	0.965999	3.57882	4.36893	0.0365999	0.342509
X8430410A17Rik	-0.816113	4.12701	4.36845	0.0366103	0.342509
Gm5113	1.348	1.09343	4.36209	0.0367472	0.343536
Tgtp1	1.65936	4.96164	4.34839	0.037044	0.346055
Gsk3b	-0.681103	6.02441	4.34712	0.0370715	0.346056
Lox	2.05468	0.758752	4.33977	0.037232	0.347297
Dnttip2	-0.669833	6.4436	4.33465	0.0373441	0.348086
Prkar2b	-1.48724	2.86667	4.33042	0.037437	0.348695
Socs1	1.07258	5.14556	4.32428	0.0375723	0.349696
Gfm2	-1.01693	6.19573	4.32208	0.0376209	0.349795
Arid1a	-0.66966	6.68794	4.3204	0.037658	0.349795
Zfp236	-0.989684	5.01124	4.31972	0.0376731	0.349795
Fbxl22	-1.90758	1.6737	4.31879	0.0376936	0.349795
Gtf3c4	0.777244	4.56483	4.31466	0.0377852	0.350387
Ippk	0.763836	3.60541	4.31282	0.0378262	0.35051
Plxnd1	-0.971496	2.9581	4.30806	0.0379322	0.351234
Alcam	-1.24527	4.24954	4.30334	0.0380375	0.351572
Trak2	-0.751079	4.8025	4.30244	0.0380577	0.351572
Pde1b	-1.24381	4.34189	4.30215	0.0380643	0.351572
Gp49a	-1.0078	8.96805	4.30144	0.03808	0.351572
X3300005D01Rik	-2.17795	0.293722	4.29741	0.0381704	0.352149
Herc1	-0.947107	6.36525	4.29545	0.0382145	0.352298
Pcbp2	-0.704435	5.176	4.29257	0.0382792	0.35246
Trmt10c	1.0203	4.66968	4.29219	0.0382878	0.35246
Cbx5	-0.707229	5.27518	4.2853	0.0384433	0.353459
Golga4	-0.873661	6.56157	4.2849	0.0384523	0.353459
Bzrap1	-1.6703	2.0828	4.28025	0.0385577	0.353634
Zdhhc21	-0.888195	5.41745	4.2801	0.0385611	0.353634
A930006K02Rik	-1.58228	2.69717	4.2793	0.0385792	0.353634
B3gnt3	-1.15924	2.45446	4.27912	0.0385833	0.353634
Rnd3	-1.07035	4.13848	4.27651	0.0386426	0.35392
Dnmt3a	-0.685884	7.41297	4.27325	0.0387169	0.354109
Actr3b	1.61	0.628929	4.27314	0.0387193	0.354109
Rbm22	-0.689405	5.19588	4.26792	0.0388384	0.35481
Fam193b	-1.22966	5.67716	4.26669	0.0388666	0.35481
Trip12	-0.626371	6.64538	4.26609	0.0388802	0.35481
Mtbp	0.882011	3.56118	4.26164	0.0389823	0.355255
Eif3c	-0.811089	7.2428	4.26021	0.0390152	0.355255
Ccdc130	0.694217	4.62127	4.25945	0.0390326	0.355255
Acvr2b	-1.3034	3.52779	4.25842	0.0390561	0.355255
Agap1	-0.830524	3.31758	4.25635	0.0391039	0.355255
Gtf3c6	-0.79252	4.7302	4.25545	0.0391246	0.355255
Nagk	-0.694242	5.69452	4.2554	0.0391258	0.355255
Qrfp	-2.3124	-0.365757	4.25333	0.0391735	0.355432
Rel	-1.02833	7.12368	4.2496	0.0392595	0.355957
Ccr2	0.824391	7.98722	4.24737	0.0393111	0.356168
Hnrnpc	-0.685351	7.74009	4.24347	0.0394015	0.356732
Ubxn1	-0.622411	6.11092	4.23738	0.0395432	0.357543
Fmn1	-0.966322	3.70685	4.23712	0.0395492	0.357543
Mest	-1.29125	1.79297	4.23435	0.0396138	0.357543
Egln3	-0.960617	3.65069	4.23416	0.0396182	0.357543
Paip1	-0.924552	3.59186	4.23354	0.0396326	0.357543
Zfp839	-0.89901	5.77991	4.2319	0.0396709	0.357633
Zfc3h1	-1.23427	6.51485	4.22997	0.0397161	0.357785
Sema4g	-2.21823	2.88306	4.22432	0.0398485	0.358722
C87436	0.683881	4.907	4.21528	0.0400615	0.35999
Tmppe	-0.645799	4.95697	4.21375	0.0400975	0.35999
Cspg4	-1.90185	0.459714	4.2132	0.0401105	0.35999
Rhob	-0.803596	8.5442	4.21246	0.0401281	0.35999
Casc1	-2.07203	0.553106	4.2123	0.0401319	0.35999
Tiam1	-1.08689	3.57484	4.20881	0.0402145	0.360475
X2500004C02Rik	-1.74261	0.795427	4.20349	0.0403409	0.361193
Dnalc1	-1.84924	1.29721	4.20303	0.0403518	0.361193
Carns1	-1.3696	1.77859	4.19606	0.0405181	0.362392
Nif3l1	-0.825412	4.4372	4.19501	0.0405431	0.362392
Pde4d	-1.45288	1.66526	4.1928	0.0405959	0.362532
Helb	-0.934393	3.8948	4.18888	0.04069	0.362532
Ddx18	-0.73738	4.94318	4.1886	0.0406966	0.362532
Dcaf6	-1.21211	2.14808	4.18854	0.0406982	0.362532
Akap17b	-1.3629	1.68373	4.18837	0.0407023	0.362532
Nbeal1	-1.04959	4.77628	4.1855	0.0407711	0.362889
Imp3	-0.856048	3.97991	4.18169	0.040863	0.36345
Mcoln2	-1.41137	1.30342	4.1799	0.040906	0.363577
Sema6a	2.74518	-0.534508	4.1783	0.0409447	0.363665
Atad2b	-0.98191	6.1267	4.17557	0.0410107	0.363892
Ikzf1	-0.703072	6.90769	4.17363	0.0410578	0.363892
Rnf44	-0.694007	5.22436	4.17179	0.0411024	0.363892
Pkd1	0.729477	5.79926	4.17082	0.0411259	0.363892
Tmcc1	-0.959509	4.21251	4.17066	0.0411298	0.363892
Hsp90ab1	-0.8464	10.5543	4.16918	0.0411657	0.363892
Gpr85	2.69501	0.724281	4.16892	0.041172	0.363892
Plxnc1	-0.862078	5.59837	4.1664	0.0412333	0.364179
Suv39h2	-1.0076	3.26111	4.16171	0.0413477	0.364935
Parp14	-0.891099	7.69427	4.15667	0.0414708	0.365593
Peg10	-2.37639	0.290098	4.15629	0.0414802	0.365593
D630037F22Rik	-0.834273	3.34336	4.14596	0.0417341	0.367574
Stard10	-1.86472	-0.0290339	4.13369	0.0420376	0.369973
Myo1h	-3.05839	-0.847675	4.13147	0.0420928	0.369973
Rnf139	0.685037	6.48933	4.13044	0.0421183	0.369973
A530032D15Rik	-1.41996	3.6855	4.12968	0.0421372	0.369973
Scml4	-2.37473	0.231229	4.12905	0.0421529	0.369973
Gm15708	-1.50877	2.89362	4.12427	0.0422722	0.370316
Med29	-0.714355	4.19249	4.12419	0.0422744	0.370316
Gsg2	0.975403	3.87242	4.12396	0.04228	0.370316
Ppp1r3f	-1.25757	1.90164	4.12144	0.042343	0.370611
Jag1	-1.12535	3.1062	4.1174	0.0424442	0.371228
Ubl5	-0.623863	5.92382	4.11484	0.0425087	0.371228
Ccdc112	-1.40232	1.26015	4.11455	0.0425159	0.371228
Mast3	-0.717607	6.3298	4.11395	0.042531	0.371228
BC147527	1.21013	5.27274	4.10779	0.0426861	0.372287
Zcchc7	-1.0686	5.93342	4.10679	0.0427113	0.372287
Srsf11	-0.926886	7.96644	4.10173	0.0428394	0.373146
Was	-0.839929	4.45753	4.09843	0.0429231	0.373514
Thap3	-0.933386	4.9141	4.09638	0.0429751	0.373514
Calr3	-1.81947	-0.598584	4.09569	0.0429928	0.373514
E030024N20Rik	-1.55358	4.43833	4.0954	0.0429999	0.373514
Slc4a3	-1.99536	-0.560433	4.08882	0.0431677	0.374713
Klrd1	1.3398	4.03789	4.08548	0.0432532	0.374729
Yme1l1	-0.598168	5.58046	4.08521	0.04326	0.374729
Mir17hg	-1.95348	2.74443	4.08519	0.0432605	0.374729
Bcl6	-0.590747	6.03422	4.08323	0.0433109	0.374729
Gm3414	-1.27501	3.96867	4.08295	0.0433178	0.374729
Malat1	-1.6252	13.9139	4.07268	0.0435822	0.376394
Nav1	-0.942731	4.17645	4.07257	0.043585	0.376394
BC031361	-1.77648	-0.172796	4.07084	0.0436295	0.376394
Pcbp3	1.3059	1.56592	4.07084	0.0436296	0.376394
Scand1	-0.746489	4.13658	4.06917	0.0436727	0.376462
Kdm5a	-0.816246	6.55041	4.0678	0.0437082	0.376462
Slx1b	-1.00799	3.46748	4.06675	0.0437353	0.376462
Gata1	-3.1105	-0.356412	4.06593	0.0437566	0.376462
Tmem51	-1.11624	6.24597	4.06333	0.043824	0.37675
X4931406C07Rik	-0.969112	3.3147	4.06234	0.0438498	0.37675
Itga4	-0.808246	6.30232	4.05886	0.0439401	0.377269
Gm10485	-1.60824	0.109871	4.05473	0.0440477	0.377936
Igsf9	-1.19913	3.44931	4.04992	0.0441735	0.37872
Gtf2f1	-0.681788	6.63356	4.04803	0.044223	0.37872
Pfas	-1.03371	3.19624	4.0478	0.044229	0.37872
Fbxo3	0.613311	5.49275	4.04561	0.0442863	0.378954
Pet100	-0.82339	4.01845	4.04193	0.0443831	0.379525
Ptpn21	-1.10533	2.53051	4.03631	0.044531	0.380532
Phf3	-0.67537	5.79292	4.03077	0.0446775	0.38127
Zfp867	-1.60233	1.9558	4.03056	0.0446831	0.38127
Dab2ip	-1.44956	0.933599	4.02962	0.0447079	0.38127
Mrpl9	-0.698099	4.86183	4.02606	0.0448025	0.381819
Car5b	-1.59683	0.546784	4.02448	0.0448446	0.38192
Ofd1	-0.902632	3.77367	4.02198	0.0449111	0.381983
Smchd1	-0.891882	6.88558	4.02192	0.0449125	0.381983
Zfp292	-0.945595	6.75556	4.01728	0.0450364	0.382779
Tnfaip6	-1.64098	1.87912	4.00725	0.0453051	0.383546
Ptpn3	-3.25604	-0.322099	4.00682	0.0453166	0.383546
Cntln	-1.06905	4.07252	4.00537	0.0453554	0.383546
Rad9a	0.685078	5.68123	4.00386	0.0453962	0.383546
Zfp346	0.683628	3.70958	4.00374	0.0453995	0.383546
Scrib	-0.749043	3.90792	4.00171	0.0454541	0.383546
Tbc1d22b	-0.957488	2.76419	4.00143	0.0454616	0.383546
Oas3	-0.811951	6.14274	4.00142	0.0454619	0.383546
Zfp825	0.902398	2.69223	3.9987	0.0455354	0.383546
Zfp180	0.692214	4.82522	3.99808	0.0455522	0.383546
Zfand3	-0.666714	4.17128	3.99797	0.0455552	0.383546
Tmem82	-1.32961	1.21411	3.99549	0.0456221	0.383546
P2ry1	-1.85131	1.30798	3.99482	0.0456404	0.383546
Lysmd3	0.733383	5.42095	3.99466	0.0456447	0.383546
Nfic	-0.783086	6.54349	3.99464	0.0456453	0.383546
Lfng	-0.657159	5.29375	3.99412	0.0456592	0.383546
Ndufaf6	0.80033	3.25836	3.99366	0.0456718	0.383546
Ralgapa2	-1.00086	3.70163	3.9936	0.0456733	0.383546
Txnrd1	-0.571974	6.95164	3.99063	0.045754	0.38385
Cuedc1	-2.26952	-0.407924	3.99003	0.0457702	0.38385
Timd4	1.52856	2.75289	3.98037	0.0460335	0.385802
Trio	-0.860084	4.87426	3.97673	0.0461329	0.386336
Slc25a32	0.730101	3.93248	3.97529	0.0461725	0.386336
Helz2	-0.957243	6.07353	3.97422	0.046202	0.386336
Dusp16	-0.94515	4.21344	3.97357	0.0462196	0.386336
Ankrd39	1.02396	4.25072	3.97121	0.0462846	0.386411
X6330408A02Rik	-1.29386	2.32428	3.97102	0.0462898	0.386411
Ifi44	-0.708269	6.65614	3.96944	0.0463332	0.386518
Tesk2	1.22114	3.03101	3.96718	0.0463955	0.386783
Nbl1	1.25622	2.03199	3.96403	0.0464822	0.387249
Hpgd	0.766215	6.57803	3.96129	0.046558	0.387625
Taf4a	-0.931742	4.07856	3.95897	0.0466222	0.387904
Sdad1	-0.777293	5.73294	3.95627	0.0466971	0.388039
Zfp954	0.934468	4.20913	3.95494	0.0467339	0.388039
Zfr2	-1.80624	0.92674	3.95455	0.0467449	0.388039
X9930111J21Rik1	0.888692	5.88747	3.95396	0.0467613	0.388039
Hlcs	-1.03663	3.04003	3.95209	0.0468132	0.388041
Strip2	-1.84946	4.16265	3.95174	0.046823	0.388041
Supt5	-0.667211	7.35184	3.94955	0.046884	0.388292
Car15	-1.93324	-0.16501	3.94613	0.0469792	0.388826
Slc25a37	-1.01443	5.54038	3.94384	0.0470431	0.389099
Rrp12	-0.699764	4.39599	3.94235	0.0470848	0.389189
Traf5	0.840763	4.56592	3.93037	0.0474216	0.391717
Trip11	-0.840434	5.86462	3.92736	0.0475065	0.391932
Micall2	2.95503	-0.209855	3.92724	0.0475097	0.391932
Grm6	-2.65648	0.311584	3.92354	0.0476144	0.392539
Cul4a	0.777165	5.74596	3.92142	0.0476745	0.392633
Tgs1	-0.681154	6.97059	3.92095	0.0476879	0.392633
Rps9	-0.790893	7.66419	3.91296	0.047915	0.394245
Egln2	-0.633866	5.77434	3.91133	0.0479617	0.394373
Apol10b	-2.32919	-0.482267	3.90952	0.0480132	0.394418
Pam16	-0.973131	3.16043	3.90734	0.0480756	0.394418
Mrpl20	-0.754159	4.22019	3.90732	0.0480762	0.394418
Atxn7	-0.987761	5.72426	3.90676	0.0480922	0.394418
Zfp189	1.06167	2.72903	3.90423	0.0481646	0.394756
Spef2	-1.82862	0.516844	3.90013	0.0482824	0.395465
Bid	0.690778	5.93536	3.89588	0.0484046	0.396209
Sipa1l3	-0.779485	2.88382	3.89301	0.0484874	0.396629
A430078G23Rik	-2.08688	0.181847	3.8896	0.0485859	0.397178
AW209491	0.755201	3.5033	3.88844	0.0486195	0.397196
Cc2d1b	-0.656723	5.97822	3.88671	0.0486698	0.397349
Senp3	-0.73638	5.20851	3.88217	0.0488014	0.398167
Hectd3	0.671191	5.41574	3.87679	0.048958	0.39888
Setd2	-0.831306	6.42459	3.87633	0.0489714	0.39888
X4933439C10Rik	-1.27232	4.4374	3.87592	0.0489836	0.39888
Brd9	-0.814686	5.94535	3.86991	0.0491592	0.399822
Eif5a2	1.26628	2.93411	3.86979	0.0491626	0.399822
Lcmt2	0.76769	4.0451	3.86357	0.0493452	0.400791
Fnta	0.631428	5.18422	3.86357	0.0493453	0.400791
Pced1a	-0.882965	4.55935	3.86041	0.0494382	0.401288
Unc5a	-1.52831	1.01724	3.85727	0.049531	0.401343
Impdh1	-0.728652	3.70159	3.85721	0.0495327	0.401343
Ilf3	-0.635848	5.89511	3.85695	0.0495403	0.401343
Wdr76	-1.04783	2.61672	3.85405	0.0496259	0.401779
Phf21b	-1.63643	0.424558	3.8522	0.0496807	0.401864
Alkbh5	-0.54944	6.32314	3.85155	0.0497	0.401864
Rbm47	-0.729364	6.14909	3.84836	0.0497946	0.402371
Ccdc28b	-0.921506	4.63168	3.84623	0.0498578	0.402525
Otud1	0.675959	6.12329	3.84558	0.0498774	0.402525
Rexo1	-0.774052	6.01836	3.84306	0.0499523	0.402872
Col4a2	-1.29244	1.91912	3.83805	0.0501017	0.403819
Zfp708	1.34559	0.831184	3.83511	0.0501896	0.404168
Rad23b	-0.680041	4.87327	3.83394	0.0502246	0.404168
Adgb	-1.23297	3.62908	3.83252	0.0502673	0.404168
Srpk2	-0.763036	5.16283	3.83233	0.050273	0.404168
Snhg8	-1.0515	3.15244	3.83028	0.0503345	0.404273
Mars2	1.10435	2.26419	3.82768	0.0504125	0.404273
Flrt2	-1.81526	-0.209834	3.82612	0.0504597	0.404273
Hilpda	-0.984698	5.49474	3.8254	0.0504812	0.404273
Meaf6	-0.719615	4.43292	3.82523	0.0504863	0.404273
Camkk2	-0.648712	5.00584	3.82519	0.0504876	0.404273
Gm5506	-1.10415	2.67392	3.82444	0.0505102	0.404273
Wdpcp	0.927516	2.78762	3.82331	0.0505442	0.40429
Phxr4	-1.6339	3.08035	3.82176	0.050591	0.404408
Ccng2	0.751612	7.11919	3.81922	0.0506677	0.404765
Gpt2	-0.613063	4.62243	3.81614	0.050761	0.405171
Dnahc2	-1.04105	2.27333	3.81543	0.0507827	0.405171
Flt1	-1.25781	4.76056	3.8108	0.0509232	0.406035
Scaper	-0.988545	5.09503	3.80871	0.0509866	0.406285
Nme2	-0.742232	5.88385	3.79978	0.0512592	0.408199
Mxd3	1.47401	1.63027	3.79699	0.0513447	0.408622
Bclaf1	-0.906439	7.60082	3.78614	0.0516787	0.411022
Trmt12	0.747323	3.48725	3.78468	0.0517237	0.411121
Zfp945	-1.17003	4.23645	3.78105	0.0518362	0.411333
Atm	-1.02231	4.8135	3.78082	0.0518433	0.411333
Aak1	-0.657807	4.743	3.77973	0.051877	0.411333
Mrpl28	-0.728183	5.1307	3.77961	0.0518808	0.411333
Pbxip1	-0.720369	7.34615	3.77422	0.0520481	0.412401
Ing2	-0.969859	4.57146	3.76776	0.0522496	0.413333
BC005561	-1.18407	5.82538	3.76761	0.0522541	0.413333
Gm5464	1.90535	0.783406	3.7673	0.0522639	0.413333
Atp6v1e1	-0.675101	7.23382	3.76308	0.0523961	0.414119
Tpt1	-0.645979	7.26277	3.76134	0.0524504	0.414289
Cxcl11	-1.04194	4.47461	3.75836	0.052544	0.414769
Depdc1a	1.65483	0.97212	3.75385	0.0526861	0.415519
Dusp28	0.992014	2.20104	3.75326	0.0527048	0.415519
D330045A20Rik	1.20413	2.16371	3.74943	0.0528257	0.416212
Usp9x	-0.737848	6.16753	3.74764	0.0528821	0.416397
Ahnak	-1.03502	5.73171	3.74627	0.0529254	0.416479
Dap3	-0.625573	5.23886	3.74442	0.0529842	0.416682
Doc2g	-1.44178	2.48562	3.74208	0.0530583	0.417005
Sos1	-0.620435	5.21058	3.74048	0.0531091	0.417145
Dnajc5	-0.6488	7.34391	3.73884	0.0531614	0.417295
Ccdc14	1.0794	2.23618	3.73629	0.0532425	0.417585
Lonrf3	-0.813905	5.03207	3.7356	0.0532644	0.417585
Dusp22	0.619647	4.57384	3.73139	0.0533988	0.418346
Paxip1	0.6846	5.26066	3.73049	0.0534277	0.418346
Tet3	-0.903292	5.87213	3.72759	0.0535205	0.418813
Oplah	1.08794	3.25719	3.72299	0.0536681	0.419416
Dnase1l3	-0.917135	5.08113	3.72233	0.0536895	0.419416
Zcchc14	-0.996524	3.35391	3.72209	0.0536971	0.419416
Itpkb	-0.956289	5.00153	3.71942	0.0537831	0.419514
Esam	-1.46825	1.50013	3.71842	0.0538152	0.419514
Trip6	-1.07791	4.87274	3.71649	0.0538776	0.419514
Maff	-0.635975	3.84003	3.71436	0.0539463	0.419514
Cdh1	-1.92536	4.19128	3.71361	0.0539705	0.419514
Rnf43	-1.48029	0.939463	3.71206	0.0540207	0.419514
Fam217b	-0.913207	3.87554	3.71178	0.0540297	0.419514
Stk36	1.44947	0.831152	3.71111	0.0540514	0.419514
Ddrgk1	-0.661748	6.60382	3.71052	0.0540705	0.419514
Pdpr	1.04437	2.24459	3.71031	0.0540774	0.419514
Nsd1	-0.870891	6.64572	3.70945	0.0541053	0.419514
Hecw2	-1.82271	-0.736398	3.70935	0.0541084	0.419514
Slc15a2	-2.71839	4.1254	3.70829	0.0541428	0.419524
Ythdc2	-0.86088	4.12638	3.7051	0.0542465	0.420069
Slc14a1	1.2871	1.73765	3.70336	0.0543031	0.420194
Dyrk2	-0.708845	5.32011	3.70256	0.0543291	0.420194
Katna1	-0.7285	6.09642	3.70095	0.0543816	0.420214
Tmem186	0.74609	4.06288	3.70029	0.054403	0.420214
Ccdc59	-0.745738	4.96653	3.69942	0.0544315	0.420214
Arg1	-2.35347	7.80106	3.69797	0.0544787	0.420321
Ica1l	-1.91781	0.939104	3.69588	0.0545469	0.420397
Atg2b	-0.742271	4.57435	3.69563	0.0545551	0.420397
Smarca2	-0.821877	6.65075	3.69367	0.0546193	0.420636
Trip10	0.721065	4.70076	3.68671	0.0548476	0.422136
Cd97	-0.707324	6.13536	3.68508	0.0549013	0.422234
Klrk1	0.999481	6.62357	3.6843	0.0549272	0.422234
Tlr9	-0.893033	2.84128	3.6816	0.0550159	0.422659
Ggnbp1	-1.83913	0.715001	3.67364	0.0552793	0.424424
Ccdc6	-0.898215	4.66835	3.67161	0.0553466	0.424452
Ptn	-1.59798	0.445166	3.67081	0.0553734	0.424452
Gpr4	-1.49624	2.1509	3.67049	0.0553838	0.424452
Toe1	0.791043	4.09446	3.66799	0.055467	0.424832
Gtpbp8	0.725113	3.44282	3.65841	0.0557869	0.427005
Myo7a	-0.658936	6.75271	3.65747	0.0558183	0.427005
Nova1	-1.37003	2.75843	3.65566	0.055879	0.427211
Crot	0.543008	5.47243	3.65453	0.055917	0.427243
Zfp526	-1.52335	0.351931	3.64437	0.0562591	0.429596
Sec63	-0.61471	6.13569	3.6424	0.0563256	0.429844
Trps1	-0.770633	5.93017	3.63847	0.0564587	0.4306
Pdgfb	-0.632036	6.6905	3.63478	0.0565841	0.43114
Icam5	-2.3074	0.118698	3.63438	0.0565978	0.43114
Alkbh3	0.63402	4.87164	3.63306	0.0566425	0.431221
Jarid2	-0.700957	5.82027	3.62978	0.0567544	0.431236
Trim68	1.02873	2.85464	3.62927	0.0567716	0.431236
Ndufc1	-0.783596	4.80532	3.62846	0.0567993	0.431236
Pnrc2	0.611673	6.65548	3.62828	0.0568055	0.431236
Sema3c	2.28079	-0.188168	3.6278	0.056822	0.431236
Bace1	-0.987804	3.47788	3.62699	0.0568494	0.431236
Cdc42ep2	-1.22506	0.975785	3.62496	0.056919	0.431309
Tmem205	-0.765697	4.22488	3.62472	0.0569273	0.431309
Zfp280b	0.96667	3.93562	3.62102	0.057054	0.43191
Cflar	-0.691825	7.34318	3.6204	0.057075	0.43191
Rtn2	-1.6425	-0.0521155	3.6183	0.0571472	0.432197
Uqcr11	-0.719299	4.96888	3.61695	0.0571935	0.432289
Zfp131	-0.835305	5.61022	3.61324	0.0573213	0.432627
Tspan2	-1.69014	0.726981	3.61293	0.0573321	0.432627
Ccdc51	0.892659	2.95826	3.61267	0.057341	0.432627
Ifi27l2a	-0.703285	7.69629	3.6107	0.0574091	0.43271
Gtpbp4	-0.640964	6.00637	3.61036	0.0574206	0.43271
Gopc	0.682464	5.46615	3.60435	0.0576287	0.433351
L3mbtl3	-0.91283	2.91345	3.60417	0.0576347	0.433351
Pigk	0.691332	5.89726	3.60399	0.057641	0.433351
Rarb	-2.37381	-0.656028	3.60394	0.0576429	0.433351
Ndufa11	-0.646969	5.10535	3.59884	0.0578199	0.434344
Slc7a2	-1.72952	4.68717	3.59816	0.0578437	0.434344
X9130023H24Rik	0.853731	2.84624	3.59689	0.0578879	0.434417
Usp24	-0.717263	5.81991	3.5946	0.0579677	0.434549
Slc4a10	4.25438	-0.801816	3.59441	0.0579743	0.434549
Ppm1h	-0.662772	6.48586	3.59223	0.0580504	0.434861
Tbc1d30	-1.42741	1.08226	3.58883	0.0581691	0.435493
Cd3g	-2.23845	1.77563	3.58281	0.0583804	0.436308
Slc25a3	-0.734896	8.51465	3.58267	0.0583852	0.436308
Ccdc25	-0.736012	5.11291	3.58107	0.0584416	0.436308
Prdm16	-0.999112	2.06546	3.58051	0.0584611	0.436308
Diap3	-1.46728	2.33551	3.58009	0.0584761	0.436308
Dhps	-0.812359	4.62585	3.57905	0.0585125	0.436308
Hnrnpm	-0.653779	8.08138	3.57884	0.0585199	0.436308
Nlk	-0.818538	2.89721	3.56645	0.0589582	0.439086
Dnajc2	-0.653024	5.86928	3.56634	0.058962	0.439086
Nemf	-0.905407	7.13116	3.56536	0.0589969	0.439087
Tmem170b	0.774853	6.93819	3.56432	0.0590338	0.439103
Ing1	-0.722375	5.10628	3.5532	0.0594309	0.441796
Lin7c	0.644033	6.34493	3.5518	0.059481	0.441862
Gm20337	-1.64515	1.04262	3.54999	0.059546	0.441862
Cbfa2t3	-1.06945	4.73865	3.54989	0.0595493	0.441862
Thoc2	-0.88323	7.09089	3.54748	0.0596358	0.441862
Svil	-0.717756	4.69603	3.54732	0.0596416	0.441862
Klhl20	0.928121	4.15841	3.5471	0.0596497	0.441862
BC033916	-1.07809	1.49793	3.5458	0.0596964	0.44195
Dtymk	0.725918	4.66337	3.5421	0.0598296	0.442336
Pnma1	-1.79536	0.297938	3.54189	0.0598374	0.442336
Col18a1	-1.70014	0.489721	3.54091	0.0598725	0.442336
Azin1	-0.604148	7.5212	3.54046	0.0598887	0.442336
Rbm43	1.12005	4.65539	3.53719	0.060007	0.442951
Ssh3	-1.15578	2.02927	3.53414	0.0601174	0.443262
Smarca5	-0.616398	7.19843	3.53409	0.0601194	0.443262
A330069E16Rik	-1.74281	0.0657054	3.52944	0.0602882	0.444247
Fam132b	-2.06169	-0.253335	3.52725	0.060368	0.444576
St3gal1	-0.820718	4.12189	3.52098	0.0605965	0.44581
Anapc13	-0.718184	4.34353	3.52072	0.0606062	0.44581
Mrpl11	-0.656354	4.3854	3.51758	0.0607211	0.446315
Eea1	-0.685818	5.90142	3.5161	0.0607754	0.446315
Phf12	-0.744283	5.22642	3.51503	0.0608147	0.446315
Ubald1	-0.579894	5.21391	3.51463	0.0608292	0.446315
Dennd3	1.22877	2.69567	3.51402	0.0608515	0.446315
Akap10	0.717919	5.96247	3.51109	0.0609595	0.446848
Cd33	0.694706	7.72471	3.50856	0.0610526	0.44727
R3hcc1l	0.539531	5.68665	3.50128	0.0613215	0.44898
Suv39h1	0.702587	5.44235	3.49989	0.0613729	0.449096
Nup210	-0.680299	4.85697	3.49588	0.0615216	0.44969
Zranb1	-0.717195	5.05527	3.49516	0.0615483	0.44969
Vti1a	0.59913	4.86554	3.49474	0.0615642	0.44969
Nsl1	0.936413	3.49215	3.49387	0.0615965	0.44969
Sesn3	-1.28595	0.698278	3.49285	0.0616343	0.449706
Mefv	-1.06355	5.35146	3.4902	0.0617331	0.450163
Kif22	0.972227	4.68502	3.48926	0.0617681	0.450163
P2rx5	2.22589	0.717835	3.48698	0.0618532	0.450167
Fam117a	-0.81071	3.05549	3.48688	0.061857	0.450167
Chd9	-0.874139	7.01573	3.48638	0.0618757	0.450167
Il11ra1	-0.618612	4.92533	3.48334	0.0619896	0.450265
Usp6nl	0.68778	4.60656	3.48333	0.0619898	0.450265
Tgoln1	-0.588335	7.39618	3.48316	0.0619961	0.450265
Cdk5r1	-1.40019	2.39344	3.48208	0.0620368	0.450301
Trib2	-2.01431	0.000296837	3.47987	0.0621196	0.450644
Tfrc	-0.555293	5.07198	3.47823	0.0621812	0.450691
Psmb4	-0.703739	6.64287	3.4778	0.0621975	0.450691
Brd7	-0.66899	5.93346	3.47593	0.0622675	0.45094
Zeb2	-0.702774	8.23243	3.47452	0.0623208	0.451067
Zfp668	-0.830677	3.31442	3.47245	0.0623989	0.451219
Adamts6	-1.25609	1.63078	3.46922	0.0625209	0.451219
Pinx1	-0.789973	3.26005	3.46865	0.0625425	0.451219
Chi3l3	-2.61286	3.51064	3.46753	0.0625848	0.451219
Samd8	-0.672583	5.48413	3.46716	0.0625989	0.451219
Fam46a	-0.803978	7.83052	3.46688	0.0626093	0.451219
Txnip	0.617057	9.1553	3.46559	0.0626581	0.451219
Ccdc34	-0.848396	3.26741	3.46546	0.0626633	0.451219
X3200001D21Rik	1.4223	-0.309895	3.46545	0.0626634	0.451219
Slc16a3	-0.729876	6.66168	3.46273	0.0627666	0.451539
H2.DMb2	0.993303	5.39916	3.46224	0.0627851	0.451539
Trem1	-0.899856	4.85643	3.46146	0.062815	0.451539
Wbp5	-0.623611	5.90127	3.45907	0.0629059	0.451703
Mrps5	-0.728856	4.23634	3.45762	0.0629607	0.451703
Tarm1	-1.51562	3.68196	3.45605	0.0630209	0.451703
Akt3	-1.15093	4.14122	3.4551	0.063057	0.451703
Zfp738	0.762894	3.3364	3.45471	0.0630717	0.451703
Rnf103	0.573695	6.29161	3.45449	0.0630801	0.451703
Tmem191c	1.38723	2.1876	3.45428	0.0630882	0.451703
X4930427A07Rik	0.850297	3.59621	3.45294	0.0631395	0.451814
Nrg1	-1.76137	2.8198	3.45155	0.0631925	0.451937
Mir684.1	-1.42546	0.515053	3.44254	0.0635381	0.454152
Pglyrp2	-1.53711	-0.169581	3.4396	0.0636509	0.454701
Cox11	0.7533	3.73304	3.43481	0.063836	0.455514
Commd8	0.536116	6.98181	3.43478	0.0638369	0.455514
Car4	-1.91195	0.291257	3.43381	0.0638746	0.455526
Apopt1	-0.647107	3.95123	3.43123	0.0639745	0.455809
Cd209a	2.31796	4.26878	3.43067	0.0639963	0.455809
Angptl2	1.37669	2.36303	3.42917	0.0640543	0.455809
Rap1gap	-1.12371	1.31379	3.42906	0.0640587	0.455809
Atp6v0d1	-0.560967	6.39853	3.42781	0.064107	0.455896
LOC100504703	-1.30309	0.746174	3.42458	0.0642325	0.456348
Sipa1l1	-0.735586	5.30833	3.4238	0.0642629	0.456348
Gm15441	1.68717	-0.0577589	3.42339	0.0642789	0.456348
Zscan26	-0.820283	4.50061	3.41918	0.0644429	0.456901
Klrc1	1.65885	1.49982	3.41709	0.0645245	0.456901
Ift46	-0.708245	4.10981	3.41683	0.0645347	0.456901
Lamtor4	-0.740548	5.11338	3.4166	0.0645437	0.456901
Myeov2	-0.723793	4.9703	3.41597	0.0645683	0.456901
Rundc3b	-1.74626	0.892642	3.41508	0.0646034	0.456901
Fam98a	-0.695505	4.14024	3.41414	0.0646402	0.456901
Pdcd1lg2	-1.26964	5.11762	3.41345	0.0646672	0.456901
Ccl6	-0.863502	7.40859	3.41306	0.0646824	0.456901
Eid1	-0.647184	5.84094	3.40852	0.0648608	0.457682
I830077J02Rik	0.562605	5.23285	3.4081	0.0648772	0.457682
Col3a1	-2.36645	0.272532	3.40747	0.0649017	0.457682
Il12rb1	0.977203	4.96951	3.40493	0.065002	0.458133
Zfyve19	0.559172	5.77978	3.40217	0.0651107	0.458482
Pa2g4	-0.798077	4.91067	3.40183	0.0651241	0.458482
Rfx1	-0.9642	3.69458	3.39672	0.0653263	0.459587
Gpr155	0.763965	6.41623	3.39602	0.0653538	0.459587
Rad54l	1.16202	4.09903	3.39343	0.0654567	0.459757
Gfpt1	-0.554171	5.29656	3.39164	0.0655279	0.459757
Ift43	1.0352	1.79478	3.39096	0.0655546	0.459757
Stk40	-0.598823	6.21996	3.39029	0.0655815	0.459757
Cbx3	-1.08596	2.02401	3.39004	0.0655912	0.459757
Bin1	-0.657502	8.91893	3.38859	0.065649	0.459757
X1700028E10Rik	1.48882	-0.17269	3.38815	0.0656666	0.459757
Ctcf	-0.632458	6.34502	3.38809	0.0656691	0.459757
Pcmtd1	-0.798105	5.96623	3.3871	0.0657083	0.459776
Dhx15	-0.601483	7.07149	3.38309	0.0658684	0.460641
Lcat	-1.97146	-0.723284	3.37964	0.0660063	0.46135
Ccdc163	-1.02819	3.58297	3.37652	0.0661314	0.461606
Smcr7	-0.76917	4.00102	3.37611	0.0661478	0.461606
Pip4k2b	-0.87318	2.24828	3.376	0.0661525	0.461606
Smpd2	0.619903	4.79815	3.37106	0.0663512	0.462593
Ndufs6	-0.751167	5.01011	3.37066	0.0663673	0.462593
Fam173a	-0.592157	5.56498	3.36858	0.0664509	0.46292
Mllt11	-0.976696	3.05998	3.36529	0.0665838	0.463357
Plekhg6	-1.37766	0.118927	3.36477	0.0666048	0.463357
Scnm1	-0.613533	5.07625	3.36431	0.0666237	0.463357
Ttc8	0.76595	3.10641	3.36231	0.0667046	0.463448
Ddit3	-0.734506	6.39912	3.36217	0.0667101	0.463448
Phospho2	0.652066	4.70765	3.3602	0.06679	0.463748
Pdcd5	-0.620151	4.83388	3.358	0.0668791	0.463928
Wdyhv1	0.756483	4.06685	3.35775	0.0668894	0.463928
Suz12	-0.59637	5.50714	3.3541	0.0670378	0.4645
Cdip1	0.668035	5.75346	3.35391	0.0670455	0.4645
Gsg1	-1.13871	2.02466	3.35278	0.0670917	0.464566
Usp16	-0.727139	5.87705	3.34838	0.0672713	0.465554
Gbas	0.616395	4.07107	3.34604	0.067367	0.465944
Wdr31	-1.94553	-0.403368	3.34208	0.0675293	0.465944
Tab3	0.72452	3.75611	3.34207	0.0675294	0.465944
Slc35e4	0.988055	3.82312	3.34119	0.0675656	0.465944
Cd209f	-1.94833	-0.116752	3.34003	0.0676136	0.465944
Rbm26	-0.743136	6.31843	3.33976	0.0676246	0.465944
Slc24a1	-2.09247	0.786927	3.3396	0.067631	0.465944
Rps16	-0.707895	5.17126	3.33923	0.0676462	0.465944
X1700052K11Rik	1.01529	1.93897	3.33806	0.0676942	0.465944
Zfp746	0.872049	5.34405	3.33801	0.0676966	0.465944
Nop58	-0.625066	6.00051	3.33611	0.0677747	0.466228
Prdm11	-1.21448	1.18294	3.33514	0.0678146	0.466248
Cd300lb	-0.730844	4.62215	3.33129	0.0679737	0.46666
Gstz1	-0.824294	3.52785	3.33114	0.0679799	0.46666
Sell	-1.59951	4.65224	3.33101	0.0679853	0.46666
Prr14	0.587425	6.52164	3.32712	0.0681462	0.467439
Snhg5	-1.00541	5.08646	3.32648	0.0681728	0.467439
Ppm1n	-1.70425	0.583528	3.32501	0.0682335	0.467601
Kpnb1	-0.566234	5.89051	3.32276	0.0683272	0.467981
Cep76	-0.765361	2.72995	3.32189	0.068363	0.467981
Spdya	1.51977	1.44643	3.32071	0.0684122	0.468064
Bbs12	1.18495	2.53389	3.31955	0.0684604	0.46814
St13	-0.634988	6.53557	3.31797	0.0685264	0.468338
Rgs5	-2.03096	-0.303645	3.31515	0.0686439	0.468407
X4933431E20Rik	-1.83308	-0.235484	3.31506	0.0686477	0.468407
Tnnt1	-1.23574	0.577164	3.31501	0.06865	0.468407
Surf2	0.711752	4.79219	3.31417	0.0686848	0.468407
Naif1	0.891068	3.90612	3.31308	0.0687307	0.468467
Aarsd1	-0.647923	4.9225	3.30953	0.0688792	0.468912
Taok3	-0.59729	7.39852	3.30771	0.0689555	0.468912
Atp1a1	-0.723962	7.05316	3.30759	0.0689604	0.468912
Scai	-0.911355	3.31419	3.30734	0.0689711	0.468912
Ddx60	-0.885061	6.463	3.3063	0.0690146	0.468912
Depdc7	0.75973	3.95151	3.3062	0.0690188	0.468912
Thy1	2.69455	-0.878842	3.30509	0.0690656	0.468978
Gm10509	0.961216	2.67319	3.30273	0.0691649	0.469399
Rps28	-0.75607	5.19189	3.3011	0.0692335	0.469613
Zfp410	0.580474	5.38665	3.29902	0.0693211	0.469955
Snord49b	-1.63312	-0.063256	3.29294	0.0695782	0.471085
Phf19	1.19052	1.50902	3.2916	0.0696353	0.471085
Phlpp2	-1.17515	2.44862	3.29108	0.0696571	0.471085
Tpk1	0.83001	2.871	3.29098	0.0696616	0.471085
Itpripl1	-0.814539	4.072	3.29025	0.0696926	0.471085
Tnfrsf11a	0.661038	7.08283	3.2898	0.0697116	0.471085
Zfp771	-0.778807	3.22182	3.28457	0.0699341	0.472336
Cebpz	-0.675385	6.24702	3.28079	0.0700953	0.473171
Lag3	-0.659917	5.26389	3.2796	0.0701462	0.473178
Slc35d2	0.750346	3.62155	3.27873	0.0701832	0.473178
P2ry10	-0.916463	5.01168	3.27726	0.0702461	0.473178
Gsr	-0.70062	5.35025	3.27724	0.0702468	0.473178
Otud7b	-0.949374	4.31285	3.27598	0.0703011	0.473178
Errfi1	0.532676	6.26034	3.27522	0.0703336	0.473178
Zfp87	0.593315	3.99868	3.27295	0.070431	0.473178
Neat1	-1.26017	8.808	3.27235	0.0704565	0.473178
Rbm27	-0.592711	5.56265	3.27207	0.0704688	0.473178
Esf1	-0.709641	4.75748	3.27202	0.070471	0.473178
Dgcr14	0.601449	5.3315	3.26672	0.0706989	0.474181
Ptpn22	0.66878	5.59205	3.26536	0.0707574	0.474181
Csf1	-0.850213	7.75779	3.26465	0.0707882	0.474181
Trim59	0.908462	3.98862	3.26421	0.0708071	0.474181
Taf3	-0.685767	5.10594	3.26367	0.0708303	0.474181
X2610018G03Rik	1.14559	1.43731	3.26332	0.0708455	0.474181
Gm20199	-1.13426	4.58091	3.26099	0.0709462	0.474603
Haghl	0.726222	3.90902	3.25623	0.0711526	0.475732
Tlr5	-1.07988	2.92017	3.25384	0.0712565	0.476174
Terf1	0.52528	4.90062	3.25226	0.0713249	0.47638
X0610009O20Rik	-0.782449	3.0659	3.24518	0.0716338	0.477849
Gm15800	-0.807385	4.47153	3.24495	0.0716438	0.477849
Mospd1	0.896144	3.78607	3.24462	0.0716584	0.477849
Siah2	0.629593	5.6801	3.23844	0.0719289	0.4794
Bambi	0.874726	4.78176	3.23647	0.0720156	0.479724
Tmem183a	0.538127	6.01959	3.23523	0.0720701	0.479834
Zbtb39	-1.31835	1.65794	3.2329	0.0721726	0.480264
Syncrip	-0.640991	6.5155	3.23105	0.0722546	0.480556
Taf1	-0.633982	5.44947	3.22928	0.0723327	0.480822
Smyd3	0.764178	3.91329	3.22781	0.0723974	0.480971
Ascc2	-0.622979	5.86863	3.22614	0.0724715	0.480971
Zfp169	1.18837	2.20046	3.22538	0.0725048	0.480971
Fam195a	-0.78417	3.13004	3.22471	0.0725349	0.480971
Usp54	-0.954993	2.55774	3.22446	0.0725456	0.480971
Fndc4	-1.29481	1.99977	3.22185	0.0726613	0.481486
Kif1a	-0.748817	3.20345	3.21337	0.0730389	0.483734
Ier3ip1	-0.568359	6.12298	3.21177	0.0731104	0.483895
Zbtb5	0.743326	4.54765	3.21095	0.0731471	0.483895
Gorab	1.08674	3.14615	3.21026	0.073178	0.483895
Slc46a3	0.598985	5.88146	3.20827	0.0732668	0.484228
Tmem120a	-0.574686	4.53744	3.20671	0.0733366	0.484305
Slc5a6	0.694362	3.25667	3.20561	0.0733862	0.484305
Gna11	0.569472	4.55532	3.20465	0.0734291	0.484305
Sema7a	-2.04629	2.32264	3.20401	0.0734579	0.484305
Pigb	0.732426	3.45562	3.20374	0.0734702	0.484305
Usp21	0.570965	6.40451	3.20203	0.0735471	0.484559
Wdfy1	-0.973909	5.82919	3.19888	0.0736889	0.48524
Ppp2r3c	0.631483	4.38867	3.1929	0.0739586	0.486762
Cenpc1	-0.674098	4.25603	3.19163	0.074016	0.486824
Ubash3a	-1.79123	0.318186	3.19099	0.074045	0.486824
Mitf	-0.581022	5.02541	3.18982	0.074098	0.486918
Camk2g	-0.962523	3.05235	3.18875	0.0741468	0.486918
X1700012D01Rik	-1.40731	1.72198	3.18813	0.074175	0.486918
X1700010I14Rik	1.16535	1.0799	3.18503	0.0743156	0.487509
Tbcel	-0.74529	3.75962	3.18445	0.0743422	0.487509
Diap2	-0.689318	6.35551	3.18278	0.074418	0.487753
Ube2b	-0.603819	6.84329	3.18061	0.0745167	0.488146
Ddx27	-0.65052	5.77137	3.1783	0.0746224	0.488585
Nkg7	1.16654	5.07299	3.17671	0.0746952	0.48867
Ptp4a2	-0.612053	8.00193	3.17621	0.074718	0.48867
Snx13	0.503224	6.80374	3.17548	0.0747514	0.48867
Ep400	-0.710034	6.43516	3.17341	0.0748461	0.48897
Kctd7	0.78961	2.99152	3.17279	0.0748747	0.48897
Acpl2	3.0549	1.80383	3.17061	0.0749746	0.489369
Polr2a	-0.556681	5.56921	3.16869	0.0750628	0.489524
Igf1	-0.980412	4.65657	3.1684	0.0750758	0.489524
Msantd1	-1.77185	0.119851	3.16669	0.0751546	0.489784
Rpl11	-0.572302	6.09245	3.16447	0.075257	0.490199
Rock2	-0.780625	7.2917	3.16351	0.0753011	0.490233
Mgst2	-1.73065	-0.288553	3.16221	0.0753611	0.490371
Acot11	0.878822	2.31024	3.16018	0.0754547	0.490728
Mri1	0.621186	4.26699	3.15614	0.0756417	0.49169
Esr1	0.813471	2.8909	3.1544	0.0757225	0.491846
Ercc5	-0.809275	5.13604	3.15395	0.0757435	0.491846
Cxcr2	-1.61315	0.323585	3.1527	0.0758016	0.491919
Hipk1	-0.478907	5.86506	3.15203	0.0758327	0.491919
Psmb6	-0.614487	7.54497	3.15111	0.0758753	0.491943
Itga8	1.40934	2.10889	3.14958	0.0759467	0.492009
Nfat5	-0.839534	5.57087	3.14865	0.0759897	0.492009
Elac1	0.609376	5.18742	3.14659	0.0760858	0.492009
Usp12	0.480842	6.22739	3.14558	0.0761328	0.492009
Tanc2	-0.89475	8.04843	3.14485	0.0761671	0.492009
Senp7	-0.710644	4.55414	3.14478	0.0761704	0.492009
Hist1h4i	-1.15342	2.22929	3.14466	0.0761757	0.492009
Hspb11	0.990651	1.56139	3.14252	0.0762758	0.492009
Mll3	-0.779903	6.6957	3.14251	0.0762762	0.492009
Polr2f	-0.701723	4.48494	3.14211	0.0762949	0.492009
Camsap2	-0.704906	5.23632	3.1417	0.076314	0.492009
Kazn	3.23097	-0.65354	3.14054	0.0763683	0.492108
Ramp3	-1.31266	4.80072	3.13706	0.0765318	0.492604
S100a13	-0.816958	4.18217	3.13705	0.0765322	0.492604
Penk	1.46654	1.2606	3.13504	0.0766267	0.492604
Nt5dc1	0.687747	4.00211	3.13474	0.0766406	0.492604
Scarna2	-1.8555	-0.37318	3.13473	0.0766412	0.492604
Ccnf	0.792135	4.40353	3.13392	0.0766793	0.492604
Arhgef12	-0.843568	4.29548	3.1324	0.0767506	0.492686
Csnk1g1	-0.747731	4.69093	3.13199	0.0767701	0.492686
Renbp	-0.56148	7.51842	3.13107	0.0768134	0.492713
Rnf180	0.655678	5.76336	3.12963	0.0768812	0.492898
Spn	-1.10892	3.5166	3.12498	0.0771009	0.493477
Plcb2	-0.792809	7.07043	3.12461	0.0771182	0.493477
Pfkfb4	0.611333	6.38668	3.12423	0.0771364	0.493477
Zfp764	0.728429	2.9136	3.12348	0.0771718	0.493477
Zfp12	0.649277	4.63163	3.12292	0.0771982	0.493477
Bccip	0.590366	5.55906	3.12248	0.0772194	0.493477
Itpk1	-0.498881	5.67286	3.12194	0.077245	0.493477
Fbxo38	0.497558	6.21967	3.1209	0.077294	0.4935
Adrbk2	-0.834759	6.59412	3.11943	0.0773637	0.4935
Ccnl1	-0.927754	9.5852	3.11939	0.0773657	0.4935
Zap70	1.60934	0.940047	3.11413	0.0776161	0.494431
A730017L22Rik	-1.25035	1.45959	3.11392	0.0776257	0.494431
Creb3l3	-1.33531	0.737319	3.11385	0.0776292	0.494431
Samd1	-0.938005	2.08803	3.11148	0.0777423	0.494902
Nadkd1	0.608765	4.53503	3.10713	0.0779501	0.495975
X5033406O09Rik	-1.40045	0.683298	3.10279	0.0781582	0.497005
Wbp11	-0.537452	6.02337	3.10171	0.0782102	0.497005
Slc39a14	-0.59126	4.86403	3.09998	0.0782935	0.497005
Sp110	-0.788331	7.81663	3.09982	0.078301	0.497005
Rfesd	0.755424	3.06781	3.09759	0.0784081	0.497005
Zcchc9	-0.661948	4.91754	3.09716	0.0784288	0.497005
Rcor3	0.632456	3.67972	3.09663	0.0784548	0.497005
X1500015A07Rik	-1.36046	2.35835	3.09623	0.0784739	0.497005
Zcrb1	-0.666927	5.58407	3.09617	0.0784768	0.497005
Dnajb2	-0.686488	5.11386	3.09557	0.0785055	0.497005
Atrip	-0.671322	4.28208	3.09363	0.0785993	0.49735
X2810025M15Rik	-0.863116	3.54537	3.09106	0.0787233	0.49783
Trim36	0.548656	5.47141	3.08981	0.0787839	0.49783
Ercc6l	1.13013	3.72454	3.08938	0.078805	0.49783
[truncated: 10,631 more rows]

## Sheet: DEG_sorted_microglia_veh_vs_PT
gene	logFC	logCPM	LR	PValue	FDR
Dusp27	5.69074	2.88749	28.8033	8.01141e-08	0.00101184
Zfp184	6.1878	0.770194	23.6094	1.18008e-06	0.0074522
Cecr2	-7.00897	-0.875196	17.6728	2.6235e-05	0.107084
Hspb3	5.29704	2.46807	17.1848	3.3914e-05	0.107084
Tln2	-1.52467	5.61961	15.8822	6.74101e-05	0.170278
Mlph	-2.54588	4.61182	14.5511	0.000136409	0.28714
Amigo2	-2.70112	1.07982	14.2373	0.000161143	0.290749
Gm10069	-3.00754	-0.719122	12.8054	0.000345622	0.545651
Tlr5	-2.05855	2.92017	12.5692	0.000392155	0.550325
Armc3	2.41366	0.852817	11.7326	0.000614144	0.775664
Myo18b	-3.74522	2.90745	11.3204	0.00076662	0.872377
Arvcf	-1.05892	4.7644	11.0558	0.000884099	0.872377
Mex3a	4.90627	-0.447853	11.027	0.000897933	0.872377
Folr2	-1.62544	2.46706	10.4092	0.00125392	1
Scube1	4.67094	0.739299	10.3791	0.00127447	1
Ranbp9	0.990027	5.73187	10.2323	0.00137999	1
Fcrlb	-1.46259	4.84744	10.2314	0.00138072	1
Ephb3	2.27328	2.69165	9.71277	0.00182992	1
Rasgrp3	0.9586	7.17541	9.69693	0.00184576	1
Apob	-4.84995	-0.00470501	9.66134	0.00188186	1
Lox	-3.26025	0.758752	9.4277	0.00213732	1
Zswim5	3.67308	1.23273	8.88126	0.00288113	1
Cd28	1.96255	1.90564	8.85775	0.00291847	1
Fam83h	-2.88594	0.382127	8.76933	0.00306338	1
Wdfy2	-0.839547	5.15726	8.63349	0.00330039	1
Slc5a5	-4.25743	-0.434431	8.61269	0.00333829	1
Igf1	-1.52005	4.65657	8.4306	0.00368959	1
Cd5	1.6685	1.42096	8.42552	0.00369991	1
Hes1	-1.00851	5.13481	8.36631	0.00382241	1
Mpv17l	2.27429	0.555982	8.35964	0.00383646	1
Cbr2	-1.30533	3.44493	8.3007	0.00396298	1
Col18a1	-2.48854	0.489721	8.27247	0.00402508	1
Tmem91	-3.05185	-0.604249	8.22038	0.00414226	1
Gdf15	-1.12704	4.42699	8.18428	0.00422549	1
Klk8	1.54987	3.12379	8.16981	0.00425934	1
Fat3	2.84947	2.30426	8.09563	0.00443721	1
Hip1	-0.720092	5.71818	8.04038	0.00457459	1
Fhit	3.32317	-0.0823813	7.99006	0.00470349	1
Egr2	-0.944887	8.12047	7.78473	0.00526898	1
Gadl1	4.09358	0.295074	7.76114	0.00533822	1
Mamld1	-2.67649	0.0102672	7.6878	0.00555955	1
Klhl13	-2.14842	0.695849	7.64818	0.00568297	1
H2.M2	-1.40932	5.17054	7.61895	0.00577581	1
X3110035E14Rik	2.92377	-0.455685	7.55185	0.00599485	1
Igsf10	-4.00935	-0.0244708	7.51482	0.00611934	1
Rnase10	-4.14698	-0.684623	7.44101	0.00637539	1
Il4	-2.9032	2.15575	7.37846	0.00660095	1
Grm6	-4.17831	0.311584	7.35596	0.00668407	1
Klhl38	2.5753	1.62672	7.26509	0.00703077	1
P2rx1	1.14759	3.28164	7.17784	0.00738094	1
D330045A20Rik	1.47147	2.16371	7.14526	0.00751623	1
Id3	-1.10692	3.56114	7.05895	0.00788702	1
Icos	1.45016	3.27991	7.04304	0.00795739	1
X4930432K21Rik	-1.97115	0.425497	6.97095	0.00828434	1
Rxfp1	4.16184	-0.513812	6.93016	0.00847539	1
Lrig3	1.29921	3.35341	6.85844	0.00882236	1
Slco4a1	1.21748	5.1585	6.85684	0.00883024	1
Gzmc	2.05231	4.08761	6.82894	0.00896924	1
Afap1l1	-1.01693	4.81723	6.63714	0.00998743	1
Matk	-1.18842	6.13665	6.61013	0.01014	1
Retnla	-2.29039	1.05935	6.51933	0.0106708	1
Lrrc16b	3.6234	-0.182775	6.51244	0.0107123	1
Gcm2	3.891	0.286156	6.46056	0.0110295	1
Adra2a	3.5833	-1.07091	6.41161	0.0113377	1
Ctla4	1.7409	3.51651	6.38071	0.0115367	1
F13a1	-1.05116	5.43124	6.29804	0.0120871	1
Plekhh2	1.83376	2.07245	6.24763	0.012436	1
Ston1	3.74553	-1.01097	6.21933	0.0126363	1
Ccr8	2.00241	0.933978	6.19512	0.0128103	1
Ttc30b	1.26659	1.55838	6.19496	0.0128115	1
Serpinb2	-3.6303	1.9631	6.18357	0.0128942	1
Ier3	-1.02718	8.48862	6.17655	0.0129454	1
Tead2	-2.02084	0.0758997	6.16554	0.0130262	1
Inpp5j	-1.04952	3.48988	6.05956	0.0138312	1
Fcna	-1.90569	0.41793	6.03121	0.0140551	1
Nrep	-1.43843	2.12242	6.02769	0.0140832	1
Cd300lb	-0.886795	4.62215	6.01205	0.0142085	1
Garnl3	1.02317	3.97975	5.95462	0.0146787	1
Abi3bp	2.91549	-0.9513	5.92436	0.014933	1
Cyp11a1	-1.80928	4.0651	5.81216	0.0159158	1
Pcdhgb4	-2.08338	1.27474	5.80465	0.0159838	1
Lck	1.21864	3.83429	5.80375	0.0159921	1
Alox15	-2.57074	1.23265	5.75494	0.0164424	1
Prox1	-2.30178	2.96319	5.72556	0.0167197	1
Reep1	-2.92743	-0.849542	5.68154	0.0171443	1
Glce	0.74656	3.69972	5.61537	0.0178036	1
Hoga1	2.05734	-0.665683	5.56473	0.0183259	1
X1700009J07Rik	3.4974	-0.712292	5.53471	0.0186428	1
Gzmb	1.53237	6.88077	5.47203	0.0193232	1
Cxcr6	1.63245	1.8673	5.46768	0.0193713	1
Cd3d	1.73023	-0.0168516	5.41991	0.0199084	1
Sphk2	-0.593186	6.07899	5.41246	0.0199936	1
Pik3c2b	-2.45994	1.89907	5.37408	0.0204381	1
Myadml2	2.4281	2.13202	5.37343	0.0204457	1
Fn1	-1.25392	5.26499	5.3241	0.0210324	1
Col4a1	-1.67174	2.19417	5.31901	0.021094	1
Pif1	1.39971	2.07378	5.30518	0.0212621	1
Serping1	1.24812	3.38265	5.20283	0.0225502	1
Lrrc1	1.61241	0.976254	5.18555	0.0227754	1
Gm4961	-2.55872	-0.208745	5.16787	0.0230085	1
Abcb4	-1.16015	3.5814	5.14543	0.0233076	1
Wwtr1	-1.50811	1.40785	5.11879	0.0236681	1
Gpd1	-1.03568	2.80237	5.06658	0.0243915	1
Rab44	-1.59181	4.08047	5.06123	0.0244669	1
Slc30a1	-0.580012	5.08634	5.04653	0.0246753	1
Gna14	1.64029	0.660415	5.00365	0.0252939	1
Oscp1	1.04971	2.2168	5.00241	0.025312	1
D630045J12Rik	-1.93864	1.5674	4.98673	0.0255425	1
Mcpt8	-2.11371	1.85172	4.98134	0.0256221	1
Tppp	1.26756	5.40125	4.93863	0.0262628	1
Pdcd1	1.43915	3.93204	4.93061	0.026385	1
Adcy3	-0.903288	3.42151	4.85616	0.0275476	1
Trim13	0.962051	2.66476	4.85009	0.0276447	1
Fam212a	0.591722	4.9401	4.84781	0.0276812	1
Gp9	-2.17699	1.9732	4.81558	0.0282035	1
Me1	2.01689	-0.792628	4.80376	0.0283977	1
Plp1	1.29933	1.48669	4.79105	0.0286079	1
Msantd1	-2.09282	0.119851	4.78525	0.0287044	1
Cul3	0.555818	6.39817	4.76145	0.029104	1
Apobec2	-2.16451	-0.629489	4.76034	0.0291229	1
X6430550D23Rik	-1.87777	-0.631985	4.75264	0.0292534	1
Zfp108	-1.68312	0.911079	4.72599	0.0297101	1
Gata2	-1.34009	4.08937	4.68303	0.030462	1
Areg	1.47053	0.474577	4.66509	0.0307819	1
Nkg7	1.26046	5.07299	4.6442	0.0311586	1
Gnb5	-1.07166	1.93536	4.63833	0.0312655	1
Zfp239	2.26134	-0.299717	4.6247	0.0315147	1
AA543186	-1.55362	0.14088	4.62284	0.031549	1
Apol7c	-1.10672	3.28901	4.61742	0.0316489	1
Ets1	0.813884	6.22248	4.60012	0.0319698	1
Cd27	1.54542	1.38862	4.56294	0.0326709	1
Ptpn22	0.684865	5.59205	4.547	0.0329764	1
Sh3bgr	3.09914	0.743431	4.53454	0.0332175	1
Sptbn2	-1.32488	1.31551	4.5189	0.0335224	1
Jam3	-1.35997	1.9868	4.49921	0.0339105	1
Ccdc36	2.04449	0.677148	4.49721	0.0339501	1
2001-09-01	1.237	1.92442	4.48819	0.0341299	1
Mrc1	-0.954281	6.95174	4.48783	0.034137	1
Pcdhga4	2.81161	0.505432	4.46659	0.034564	1
Adamdec1	-1.37885	1.3561	4.464	0.0346163	1
Stx1b	-1.62545	-0.0437427	4.46105	0.0346761	1
Fam228b	-2.13872	-0.565587	4.44898	0.0349222	1
Gprasp2	1.41094	2.48624	4.43512	0.0352068	1
Cd36	1.29805	5.80472	4.43417	0.0352264	1
Rasl11b	1.4634	0.825742	4.43167	0.0352779	1
Ecm1	-0.766905	6.73462	4.42608	0.0353936	1
Unc79	3.32903	-0.815689	4.42389	0.0354392	1
Plec	-0.738429	4.39253	4.41921	0.0355364	1
Map9	1.57381	-0.207709	4.40906	0.0357486	1
Zfp37	-2.07242	1.24021	4.40019	0.0359349	1
Gpr18	0.826224	4.66896	4.39887	0.0359627	1
Armc9	-0.833331	2.98054	4.33094	0.0374256	1
Prickle1	1.18629	2.60642	4.33001	0.0374459	1
Kalrn	-1.08171	1.51025	4.3297	0.0374528	1
Serpinb1c	3.07037	-0.935648	4.32165	0.0376304	1
Fam20c	-0.849308	4.83033	4.32157	0.0376321	1
Myom1	-0.886651	2.90039	4.31773	0.0377172	1
Cped1	-1.43584	2.38649	4.30299	0.0380454	1
Klf2	0.75483	8.64322	4.28426	0.0384669	1
Slc1a4	0.832481	3.17393	4.23238	0.0396599	1
Zfp454	-3.15337	-0.736536	4.2118	0.0401437	1
Ptprcap	1.2044	1.98278	4.19914	0.0404446	1
Ccdc57	1.14595	1.91506	4.19812	0.0404687	1
Insl3	-1.92919	-0.587112	4.18795	0.0407123	1
Bbs7	0.808682	2.88082	4.18746	0.0407241	1
Optn	0.687423	3.97322	4.18078	0.0408849	1
Mafb	-0.753824	10.4593	4.15416	0.0415324	1
Prkcz	1.3687	0.716605	4.15269	0.0415685	1
Ehhadh	0.909523	2.68321	4.15162	0.0415947	1
Ndufa4	0.644065	5.23073	4.13048	0.0421174	1
Ubxn7	0.607898	4.23466	4.11919	0.0423995	1
Slc43a1	3.02354	0.254374	4.11807	0.0424276	1
Vwa1	-1.2271	1.55012	4.06939	0.0436671	1
Ccl24	2.18734	2.81018	4.06051	0.0438972	1
Rslcan18	1.5987	-0.125541	4.06022	0.0439048	1
Nrgn	1.38046	-0.0596875	4.05428	0.0440596	1
Tacc2	-1.09661	1.52388	4.05377	0.0440728	1
X1700001C19Rik	2.06446	0.911229	4.03009	0.0446956	1
Upk1b	1.30007	4.76075	4.02138	0.0449269	1
Bspry	1.57921	-0.0598186	4.00162	0.0454566	1
Dhx38	-0.491717	6.07297	3.98467	0.045916	1
Mitf	-0.6023	5.02541	3.96708	0.0463983	1
Tns1	-0.672225	5.43375	3.95606	0.0467028	1
Gm17296	-1.02954	1.83626	3.9478	0.0469328	1
Tbc1d2	-1.20571	0.567797	3.93636	0.0472529	1
X6330403K07Rik	1.68417	-0.173706	3.92817	0.0474837	1
Rbfox2	-1.74641	-0.0956065	3.91318	0.0479087	1
Hip1r	1.02654	3.24104	3.91197	0.0479433	1
Synj2	-0.632282	4.29956	3.89796	0.0483449	1
Lrrc9	-1.67213	0.494516	3.87505	0.0490089	1
Sox15	-2.36462	-0.87125	3.86215	0.049387	1
Ppap2a	0.866727	4.23737	3.84651	0.0498496	1
Morn4	1.59375	-0.405163	3.83947	0.0500595	1
Tmem132a	-1.03349	6.0988	3.83383	0.0502282	1
Carf	-1.27011	1.42128	3.83369	0.0502321	1
Dll1	-1.92245	0.246061	3.81608	0.0507627	1
Tsc22d3	0.796271	8.87045	3.81528	0.0507872	1
Fam73a	0.709866	3.68762	3.80515	0.0510951	1
Abcc1	-0.510459	5.35464	3.78022	0.0518619	1
Sema4g	2.17459	2.88306	3.77347	0.0520715	1
X9130019P16Rik	-2.7938	-0.0951277	3.72655	0.0535539	1
Jag2	-1.04457	3.56692	3.71594	0.0538954	1
Gpr82	1.075	1.31609	3.70828	0.0541431	1
Opa3	-0.536763	5.56083	3.70657	0.0541986	1
Cd8a	2.36093	-0.187064	3.69066	0.0547181	1
Zfp599	1.3131	0.820806	3.68971	0.0547492	1
Plxdc2	-0.69526	8.30702	3.68681	0.0548446	1
Car14	-2.5314	-1.26446	3.68672	0.0548475	1
Xcr1	1.04289	2.95563	3.67919	0.0550955	1
G0s2	-1.72326	0.782794	3.67666	0.0551794	1
BC030307	-1.65135	1.14335	3.67629	0.0551915	1
Dab2	-0.604769	8.25776	3.67607	0.0551987	1
Rab23	0.795841	2.27299	3.65632	0.055857	1
Rps15a.ps4	2.49019	-0.977469	3.65214	0.0559972	1
Fam71a	-1.50141	3.24517	3.6503	0.0560593	1
Tlcd1	1.17294	0.296591	3.63831	0.0564642	1
Pglyrp2	1.42323	-0.169581	3.59717	0.057878	1
Zfp455	0.919678	2.2769	3.59284	0.058029	1
Mlc1	1.41809	0.743036	3.56799	0.0589036	1
Hmgb2	0.651854	7.06562	3.54698	0.0596539	1
Gzma	1.36409	5.84147	3.5455	0.0597071	1
Gimap4	1.15702	5.00119	3.54188	0.0598375	1
Pacsin1	0.918928	2.95861	3.53158	0.0602103	1
Epb4.1l1	-0.996177	1.40498	3.51479	0.0608234	1
Tarsl2	1.01852	1.2588	3.49334	0.0616162	1
Ptgds	1.33063	1.0042	3.48909	0.0617744	1
Asb10	1.78943	1.66261	3.4792	0.0621448	1
Pcdhb22	2.22355	0.284433	3.4791	0.0621486	1
Jph3	-1.24475	2.0474	3.47689	0.0622317	1
Bhlhb9	0.940689	2.62854	3.47566	0.062278	1
Cd6	1.88162	1.23336	3.45206	0.0631729	1
Thbs1	-0.795973	9.42983	3.44985	0.0632573	1
Gadd45g	-0.740251	6.13485	3.43372	0.0638781	1
Rab11fip5	-0.603539	5.22537	3.41803	0.064488	1
Nrg1	-0.923601	2.8198	3.40145	0.0651392	1
Tmem17	1.05863	1.03304	3.39932	0.0652234	1
Gm19434	-1.22651	1.02207	3.39675	0.0653251	1
Zfp960	-1.75834	-0.50765	3.39631	0.0653422	1
Kif20b	0.774709	4.28954	3.39467	0.0654076	1
Nt5e	0.959997	2.98696	3.37482	0.0661999	1
Il2rb	1.02724	5.29882	3.36442	0.0666189	1
Ulk1	-0.590515	4.87381	3.35551	0.0669803	1
Plau	-0.894842	4.05178	3.35069	0.0671767	1
C5ar2	-0.752775	4.70323	3.33152	0.0679639	1
Ablim1	0.697749	4.20637	3.30962	0.0688754	1
Tmem72	2.26922	-1.09108	3.29307	0.069573	1
Sub1	0.544482	7.82073	3.28682	0.0698383	1
Itih3	1.79617	0.621767	3.28146	0.0700668	1
Tnfrsf4	0.794366	3.67284	3.27484	0.0703499	1
Mlana	2.38812	-1.0249	3.26485	0.0707796	1
Icam4	2.00494	-0.737055	3.25105	0.0713776	1
Arl2bp	0.489405	5.0885	3.24767	0.0715251	1
X4933433G15Rik	-1.35462	2.27701	3.2394	0.0718871	1
Lrp1	-0.571868	8.51736	3.23645	0.0720166	1
Clcn5	-0.820248	2.64757	3.2336	0.0721418	1
BC035044	0.6235	5.00723	3.22991	0.0723045	1
Zfp369	-0.891002	1.44142	3.22698	0.0724343	1
Clec14a	-1.63367	-0.268438	3.22667	0.0724479	1
Satb1	0.903134	3.78234	3.2132	0.0730465	1
Retnlg	-2.1035	1.40115	3.20874	0.0732461	1
X8430419L09Rik	-0.554111	5.83208	3.20467	0.0734283	1
Ttc26	1.94537	0.618249	3.20466	0.073429	1
Ptprg	-1.15322	0.452368	3.19931	0.0736692	1
X1200011I18Rik	-0.541827	5.35918	3.19787	0.0737344	1
Cdc25b	0.717315	3.67098	3.18566	0.0742872	1
Clp1	0.465628	5.49456	3.17738	0.0746645	1
Scml4	1.8794	0.231229	3.17221	0.0749012	1
Rnf125	1.22784	2.41719	3.16671	0.0751539	1
Cxcl1	-1.18761	1.94143	3.15371	0.0757544	1
Golga1	-0.680035	4.60041	3.15288	0.0757931	1
Fbxo4	0.547797	4.15363	3.13502	0.0766276	1
Tmem53	1.92056	-0.904585	3.13422	0.0766651	1
Pim2	0.716401	4.47327	3.12839	0.0769396	1
Sv2a	-1.39513	1.43829	3.12793	0.0769614	1
Grap	0.541147	5.83962	3.11358	0.0776422	1
AW011738	-0.88159	5.25157	3.11293	0.0776733	1
Parpbp	1.05045	1.39741	3.1088	0.0778701	1
Gab1	-0.636999	4.78542	3.10776	0.07792	1
Camk2a	-0.989202	1.15487	3.10736	0.0779394	1
Rapgef5	0.543747	5.68972	3.10471	0.0780663	1
Robo4	-1.6408	0.236091	3.10239	0.0781777	1
Sox17	-1.56682	0.035594	3.08243	0.079142	1
Zfp772	0.852	2.62393	3.07978	0.0792711	1
Zfp703	-0.653618	4.35213	3.06918	0.0797899	1
Gyk	0.694153	7.23077	3.06861	0.0798177	1
Anks1	-0.513956	5.25365	3.06614	0.079939	1
Sulf2	-0.577096	5.62608	3.04748	0.0808627	1
Ms4a4b	0.839834	4.85228	3.03209	0.0816326	1
Tnfrsf9	1.04269	4.09819	3.02151	0.0821669	1
Angptl2	1.15828	2.36303	3.0151	0.0824923	1
Cpeb2	-0.559692	5.85249	3.00832	0.082838	1
Mapk12	-1.83234	-0.545512	3.00259	0.0831318	1
Plxna3	-1.0389	1.42649	2.99133	0.0837114	1
Znrf2	0.497414	6.49494	2.98119	0.0842374	1
Dusp18	0.824743	4.36324	2.9749	0.0845653	1
X3200001D21Rik	-1.15829	-0.309895	2.97371	0.0846278	1
Nrp2	-0.515948	5.66552	2.96915	0.0848664	1
Zfp697	1.81549	1.37579	2.96857	0.0848967	1
Ppp3cc	0.605179	3.70612	2.96706	0.0849761	1
Ccr2	-0.604528	7.98722	2.95979	0.0853592	1
Atg4c	-0.583859	3.99765	2.95393	0.0856692	1
Egln1	0.626682	5.46104	2.95349	0.0856923	1
Il1r1	-1.12531	1.07312	2.93574	0.0866389	1
D19Ertd737e	0.484224	4.62628	2.93157	0.0868631	1
Syt3	1.30962	1.66088	2.92816	0.0870468	1
Klra9	1.44981	1.91255	2.92576	0.0871761	1
Tmem144	0.618993	3.88706	2.92066	0.0874519	1
Cmya5	2.01171	1.20884	2.88977	0.0891435	1
F2r	1.09871	2.28755	2.88266	0.0895381	1
Hlf	1.61946	-0.0299621	2.88236	0.0895545	1
Xlr3b	-1.48233	2.02612	2.87859	0.0897644	1
X4930406D18Rik	-1.60154	-0.778812	2.87589	0.0899155	1
Pecam1	-0.702459	5.02529	2.86487	0.0905332	1
Ppp1r10	-0.666928	7.07677	2.8648	0.090537	1
Apln	-1.69651	1.07722	2.85379	0.0911591	1
Adamtsl4	-0.824155	3.93951	2.85104	0.0913151	1
Nek4	-0.628974	3.54038	2.85093	0.091321	1
Lama4	-1.48333	0.456917	2.85052	0.0913445	1
Tfip11	-0.582811	5.99188	2.84573	0.0916168	1
Tubb4a	-1.25234	-0.125122	2.84556	0.0916268	1
Nid1	-1.40114	0.418892	2.84544	0.0916333	1
Fpr2	0.820865	4.32599	2.84112	0.09188	1
Slc6a11	1.3168	-0.495859	2.83941	0.0919779	1
Jrk	-0.907298	1.84116	2.83595	0.0921764	1
Zdhhc2	1.27683	0.362923	2.83313	0.0923384	1
Mrc2	-1.03125	3.774	2.81995	0.0930991	1
Zfp651	1.20217	1.77187	2.81993	0.0931005	1
Ppih	0.705927	2.80446	2.81118	0.0936093	1
Celsr3	-2.09874	0.000817912	2.80443	0.0940043	1
Cnst	-0.446506	4.49657	2.79645	0.0944734	1
Ap1b1	-0.573841	7.44715	2.79601	0.094499	1
Cd2	1.15484	2.50315	2.7804	0.0954245	1
Twsg1	0.527135	5.08104	2.77892	0.0955124	1
Avpr2	-1.7283	-0.369557	2.77615	0.0956781	1
Klhl11	0.952203	1.93706	2.77495	0.0957498	1
Kcnj9	-1.12461	1.20178	2.77419	0.0957954	1
Rin3	-0.5134	5.93532	2.77273	0.0958823	1
Pcdhga7	-1.24757	0.234052	2.77263	0.0958883	1
Tigit	1.20525	1.22624	2.76938	0.0960832	1
Vps18	-0.43231	7.16365	2.76751	0.0961956	1
Slc7a2	-1.39799	4.68717	2.76645	0.0962592	1
Neil1	-0.697261	5.04414	2.76622	0.0962734	1
Adcy4	-0.878626	1.97209	2.76222	0.096514	1
Ppp1r3b	0.442387	6.66074	2.75952	0.0966773	1
Adat2	0.909736	0.633505	2.75929	0.0966909	1
Ppp1r26	0.898891	1.67852	2.7551	0.096945	1
Chst10	1.13387	1.044	2.75077	0.0972078	1
Stag3	0.855446	4.4357	2.74915	0.0973064	1
Klrc1	1.22083	1.49982	2.74618	0.0974873	1
Snupn	0.489656	3.83128	2.74557	0.0975243	1
Trim36	0.475063	5.47141	2.74459	0.0975841	1
Fpr1	1.17782	4.15918	2.73993	0.0978692	1
Ckap2l	0.684699	5.0506	2.72782	0.0986138	1
Fbxl18	-0.717349	2.95871	2.72041	0.0990726	1
Bend3	0.729111	1.71184	2.71971	0.0991163	1
Skap1	1.28605	2.02503	2.71678	0.0992981	1
Dnase2b	-2.54376	-1.40515	2.70735	0.0998865	1
Xcl1	1.06925	2.62159	2.69993	0.100353	1
Cirbp	0.582901	4.86339	2.69799	0.100475	1
Cxcl2	-0.678042	7.07429	2.69575	0.100616	1
Smn1	0.49234	4.26752	2.69301	0.100789	1
Sbk1	-0.612191	3.06246	2.69298	0.100791	1
Dennd2a	-0.62404	2.55803	2.68527	0.10128	1
Jhdm1d	-0.53624	7.03439	2.67067	0.102213	1
AU022793	-0.881887	2.45122	2.66521	0.102564	1
Eva1a	-0.829103	3.89498	2.66059	0.102863	1
Tppp3	0.774701	3.75219	2.65133	0.103463	1
Mycl1	0.951653	3.38925	2.64465	0.103899	1
Tnfsf13b	0.605173	5.621	2.64333	0.103986	1
Klf7	-0.551059	4.31874	2.64331	0.103987	1
Vegfa	-0.556468	8.25508	2.62083	0.105469	1
Prdm16	-0.797892	2.06546	2.61569	0.105812	1
Zfpm1	0.664558	3.50502	2.61544	0.105828	1
Terf1	0.427617	4.90062	2.60987	0.1062	1
X4930562C15Rik	-1.58842	-0.438031	2.60547	0.106496	1
Rpa2	0.513757	4.52333	2.59988	0.106872	1
Mcf2l	-1.02071	1.43163	2.5998	0.106877	1
Lrrc4	0.75989	2.29969	2.59707	0.107061	1
Tmem40	-1.83296	-0.918213	2.5891	0.107602	1
Zfr2	-1.41758	0.92674	2.58581	0.107826	1
Pxdc1	-0.79658	5.48356	2.57728	0.108408	1
Lgi4	-0.814019	1.94465	2.57697	0.108429	1
Afm	2.3825	0.150883	2.57677	0.108443	1
Inadl	-1.15834	1.22406	2.57385	0.108643	1
Ifnlr1	1.06506	1.56636	2.57177	0.108786	1
Tmem204	0.849452	3.93762	2.56982	0.10892	1
Gimap6	0.895442	5.37886	2.56891	0.108983	1
Xrcc2	0.829282	2.53792	2.56499	0.109253	1
Arl15	-0.595968	3.90816	2.5619	0.109467	1
Mlf1	1.13054	0.334361	2.55751	0.109771	1
Cep55	0.597592	3.84547	2.55534	0.109922	1
X1700037C18Rik	0.734657	1.81142	2.54982	0.110307	1
Parp3	-0.566087	5.1953	2.54935	0.11034	1
Dclre1a	-0.513439	3.92314	2.5474	0.110476	1
Npl	-0.891583	4.76024	2.54258	0.110813	1
Sh3tc1	-0.510503	6.10958	2.54233	0.110831	1
Otud1	0.503997	6.12329	2.5413	0.110903	1
Lhfpl2	0.487488	8.13835	2.53922	0.11105	1
Cdk20	-0.555808	3.80684	2.53832	0.111113	1
Khdrbs3	1.21531	3.11026	2.53634	0.111252	1
Pcdhga12	-1.02152	1.13815	2.53583	0.111288	1
Col4a2	-0.930684	1.91912	2.53544	0.111316	1
Abca9	-0.685002	7.25766	2.53394	0.111422	1
Spn	0.878524	3.5166	2.53111	0.111622	1
Sorl1	-0.543439	5.77724	2.52886	0.111781	1
Gm3002	2.29318	0.528	2.52684	0.111924	1
Urb2	-0.541684	3.63629	2.52155	0.1123	1
Katnal1	-0.59657	3.66308	2.52141	0.11231	1
Lgals4	-1.4073	-0.754157	2.51647	0.112662	1
Ldhd	-1.17542	1.004	2.51116	0.113042	1
Nmd3	0.434995	5.57768	2.5109	0.113061	1
Snip1	0.450487	4.83426	2.51046	0.113093	1
Ccdc77	0.604372	3.04944	2.51029	0.113105	1
Cd200r3	-1.39501	1.50293	2.50908	0.113192	1
Hyal1	-1.05727	1.06667	2.50719	0.113328	1
Cntd1	1.1234	0.355249	2.50453	0.113519	1
Hyal3	-1.03416	0.593852	2.50383	0.11357	1
Gabbr2	-1.48086	0.907371	2.50334	0.113605	1
Nap1l2	1.26779	-0.0174373	2.5017	0.113723	1
Notch2	-0.411746	6.23022	2.48977	0.114589	1
Zfp334	-1.88174	0.032695	2.48077	0.115246	1
Mzf1	-1.64457	-0.219706	2.47685	0.115534	1
Ints2	-0.479589	4.62225	2.47611	0.115588	1
Fasl	1.09351	3.41164	2.4759	0.115603	1
C3	-0.668936	8.41258	2.47246	0.115856	1
Plekhb1	0.86568	1.44659	2.47239	0.115861	1
Snap25	-1.25969	0.946698	2.46828	0.116165	1
Pvrl4	-0.437089	5.93917	2.46697	0.116262	1
Chn2	0.709835	4.94463	2.46658	0.116291	1
Tom1l1	1.01339	2.88934	2.4606	0.116734	1
Lta	1.4917	0.195864	2.45679	0.117018	1
Gem	0.689655	6.88146	2.456	0.117077	1
Atp6v0d2	-1.62846	2.09196	2.45006	0.11752	1
Fam178b	1.3804	-0.705698	2.44646	0.11779	1
Slc2a6	0.478773	5.61997	2.44515	0.117889	1
Cd3e	1.43411	0.558232	2.44216	0.118113	1
Rap1gap	-0.885228	1.31379	2.44197	0.118128	1
Zbtb40	-0.648463	3.57279	2.43952	0.118313	1
Lrrtm2	-1.10735	1.65583	2.43884	0.118364	1
Rasip1	-0.834124	1.83114	2.43734	0.118477	1
G530011O06Rik	-0.605905	6.9001	2.43359	0.118761	1
Asns	1.08212	2.14156	2.42879	0.119125	1
Fbxo44	0.908539	1.19087	2.42779	0.119201	1
Slfn4	-1.0109	7.86521	2.42758	0.119217	1
Il1rn	-0.499958	8.80801	2.41873	0.119892	1
Car2	0.914923	3.47289	2.41767	0.119973	1
X1110028F18Rik	1.62364	-0.642317	2.41621	0.120085	1
Abca1	-0.546032	7.73573	2.41535	0.120151	1
Ell3	1.28333	-0.172054	2.41443	0.120222	1
Trim2	0.689726	4.22352	2.41065	0.120513	1
Pdgfrb	-1.37534	0.321857	2.4106	0.120516	1
Gm13546	0.866657	2.10199	2.40976	0.120581	1
Nfix	0.48671	4.72292	2.40755	0.120752	1
Klrb1c	0.901831	3.93209	2.40632	0.120846	1
Tulp3	-1.21011	-0.146028	2.4054	0.120917	1
Kat2a	-0.464331	6.07588	2.39989	0.121344	1
Nphp3	-0.631756	2.9937	2.39875	0.121433	1
Porcn	-0.791957	2.09099	2.39738	0.121538	1
Chrac1	0.38948	5.04904	2.39645	0.121611	1
Cdc25c	1.0123	2.41004	2.39522	0.121706	1
D130017N08Rik	-1.28851	-0.102774	2.39464	0.121751	1
Ppm1l	-0.691237	3.76096	2.39207	0.121952	1
Atg2a	-0.509414	5.15557	2.39088	0.122045	1
Rfng	-0.447444	5.14188	2.38775	0.12229	1
Zfp827	1.5724	0.883164	2.38383	0.122597	1
Rtkn2	1.42585	-0.632923	2.38341	0.122629	1
Sorbs3	0.841258	3.79632	2.38306	0.122657	1
Irs2	-0.496596	7.01825	2.37929	0.122953	1
Golga3	-0.551574	5.24505	2.37504	0.123288	1
Tex9	0.659266	2.27996	2.37153	0.123566	1
Mlst8	-0.505574	3.30619	2.36894	0.123771	1
Klre1	1.14798	3.4522	2.36705	0.123921	1
Ppcs	0.580568	2.83389	2.36677	0.123943	1
Cul7	-0.711493	3.1708	2.36596	0.124008	1
Rpgr	0.927843	2.46467	2.36264	0.124271	1
Camkk2	-0.474694	5.00584	2.36198	0.124325	1
Cbl	-0.443869	5.77794	2.36196	0.124326	1
Slc6a1	1.07497	0.322729	2.35913	0.124552	1
Exosc3	0.439716	4.56642	2.35648	0.124763	1
Xlr3a	-1.75703	-0.969305	2.35562	0.124832	1
X4933430I17Rik	1.47053	-0.7816	2.35273	0.125064	1
Slc26a6	-0.555158	3.34891	2.34905	0.125359	1
Prdm10	-0.658999	2.18231	2.34767	0.12547	1
Zfp862	0.660476	3.55113	2.34474	0.125707	1
Npr2	-1.91646	-0.740574	2.34375	0.125787	1
Gpr152	-1.19726	0.000321805	2.34206	0.125923	1
Gm16861	0.881374	1.21595	2.34064	0.126038	1
Crbn	0.424456	5.2402	2.33846	0.126215	1
Klrb1a	1.38492	0.707155	2.33104	0.126817	1
Plekha7	-1.51521	0.0715204	2.32748	0.127108	1
X5031425F14Rik	-0.939431	1.57898	2.32631	0.127203	1
X2810442N19Rik	-1.37244	-0.811689	2.3234	0.127441	1
Kcnj13	-1.58851	0.187041	2.31978	0.127738	1
Gadd45b	-0.482047	7.66247	2.31306	0.128292	1
Ermp1	-0.504245	4.70557	2.31143	0.128425	1
Gm10790	0.700314	5.38747	2.30722	0.128774	1
Col6a3	-1.25853	2.46985	2.28141	0.130933	1
Mtfr2	0.851973	2.13443	2.28133	0.13094	1
Eid2	0.687947	2.45267	2.27802	0.131219	1
Zfp873	0.729531	2.33723	2.26962	0.131932	1
2006-09-01	0.489516	4.13455	2.26442	0.132376	1
Ttyh2	-0.61853	3.56831	2.26248	0.132541	1
Irak1bp1	0.888156	1.03116	2.26204	0.132579	1
Cbx2	-1.13324	0.200847	2.2591	0.132831	1
Cd3g	1.63715	1.77563	2.25726	0.132989	1
Pcp4	-1.29451	-0.0127843	2.25477	0.133204	1
Pknox1	-0.426826	6.00802	2.24784	0.133801	1
Slc4a11	-0.892871	3.16089	2.24727	0.13385	1
Dusp14	1.30244	0.50486	2.24409	0.134126	1
Peg10	2.0119	0.290098	2.24405	0.134129	1
Pkd1l2	-0.89543	1.57454	2.24235	0.134277	1
Camk4	1.1451	0.227769	2.24142	0.134357	1
Nme7	0.619219	2.62464	2.24142	0.134358	1
Phgdh	0.807718	5.24248	2.23859	0.134604	1
X1810011H11Rik	-0.380341	5.64993	2.23254	0.135132	1
Fbxo5	0.630844	3.75658	2.23243	0.135141	1
Cd3eap	0.479813	4.13868	2.23166	0.135208	1
Rsl1	0.591969	2.97906	2.22948	0.1354	1
Laptm4b	0.609931	4.39381	2.22906	0.135437	1
Gimap9	0.965535	3.21951	2.22439	0.135846	1
Tfdp2	0.523531	3.27873	2.22163	0.136089	1
Csrp2bp	-0.372073	5.29159	2.22097	0.136148	1
Gimap7	0.807343	2.19066	2.21806	0.136404	1
Dnajb4	0.459378	5.67686	2.21679	0.136517	1
Ska3	0.668729	3.02221	2.21629	0.136561	1
Rbfox3	1.52511	-0.292353	2.21583	0.136601	1
Gm11992	1.35371	0.4181	2.2148	0.136693	1
Plxna1	-0.455546	4.31962	2.21466	0.136706	1
Gpr171	0.644566	7.38116	2.21071	0.137056	1
Fchsd2	-0.45294	6.41781	2.21031	0.137091	1
Ctla2a	0.895516	3.85556	2.20822	0.137277	1
Lancl2	0.787857	2.94213	2.20756	0.137336	1
Tcf7	0.853409	2.23083	2.20631	0.137447	1
Flywch1	-0.443991	4.33473	2.20513	0.137553	1
St6gal1	-0.664478	4.5727	2.20328	0.137717	1
Irgq	-0.623879	3.93018	2.19989	0.13802	1
Clip2	-0.489486	3.8259	2.19919	0.138083	1
Slc17a9	-0.508275	3.64201	2.1958	0.138388	1
Tmc7	-0.892929	4.35261	2.19144	0.13878	1
Galm	-0.615727	3.94334	2.19033	0.13888	1
Gm6654	-1.3071	0.155538	2.1881	0.139081	1
Gcsam	1.36101	0.308158	2.18735	0.139148	1
Trpv4	-0.53595	3.82132	2.18681	0.139198	1
Samd3	1.12513	2.35827	2.18593	0.139277	1
Arhgap23	-0.591544	2.07897	2.18459	0.139398	1
X4930570G19Rik	1.34407	-0.314125	2.18432	0.139423	1
E2f7	0.739708	2.32936	2.18253	0.139585	1
Cetn2	0.495549	4.60938	2.18023	0.139794	1
Zc3h12a	-0.472154	5.8497	2.17804	0.139993	1
Spats2	-0.70754	2.629	2.17464	0.140303	1
Efcab7	0.851066	0.986106	2.16978	0.140747	1
Spc25	0.678607	4.13659	2.16895	0.140822	1
Leprel4	1.23665	0.422559	2.16749	0.140957	1
Sqle	0.455725	5.63964	2.16315	0.141354	1
Wdr78	1.06919	1.13856	2.16057	0.141592	1
Ppfibp2	0.463819	4.79722	2.15962	0.14168	1
Bach1	-0.473362	5.65416	2.15885	0.14175	1
Rgs5	-1.40771	-0.303645	2.15726	0.141898	1
Ocrl	-0.437537	4.78637	2.15307	0.142285	1
Slc35g1	-0.786635	1.74821	2.15237	0.14235	1
Il20rb	-1.22436	1.24285	2.15229	0.142357	1
Btnl2	0.957003	0.271774	2.15095	0.142482	1
Liph	-0.703384	4.67857	2.14501	0.143034	1
Ikzf3	0.976933	1.4642	2.14443	0.143088	1
Iba57	-0.518916	3.02803	2.14433	0.143097	1
Myo15	1.3811	-0.182901	2.14364	0.143162	1
Nxpe5	-0.839699	3.09439	2.14356	0.143169	1
Rgl1	-0.449408	7.15065	2.14035	0.143469	1
Tsix	1.25135	-0.468356	2.139	0.143595	1
Gdpd5	0.587682	3.22597	2.13785	0.143703	1
Ckap4	-0.463822	4.90278	2.13484	0.143986	1
Ppm1n	1.28497	0.583528	2.13347	0.144114	1
Piezo1	-0.428134	5.38704	2.1328	0.144177	1
Ccdc64	0.943701	0.0615524	2.13219	0.144234	1
Dip2c	-0.825398	1.95163	2.12994	0.144446	1
Mefv	-0.665358	5.35146	2.12837	0.144595	1
Sh2d2a	0.989203	4.73572	2.12134	0.14526	1
X4732471J01Rik	-0.956094	2.54398	2.11685	0.145686	1
Pls3	-0.923127	3.21695	2.11677	0.145694	1
Qpct	0.896091	4.21846	2.11166	0.14618	1
Zfp235	-0.642428	2.92597	2.10968	0.14637	1
Zfp354b	2.02337	-0.656649	2.10848	0.146485	1
Zfp516	-0.42612	5.08029	2.10833	0.146499	1
Dennd4c	-0.437511	4.23764	2.10785	0.146545	1
Fhl2	1.19302	0.335633	2.10404	0.14691	1
Tfec	-0.518194	3.20881	2.10014	0.147285	1
Bcar3	-0.695152	3.62198	2.09989	0.14731	1
Ncoa7	0.604385	6.15878	2.09851	0.147443	1
Gpr137c	1.37551	0.0364897	2.09496	0.147785	1
Madcam1	1.95311	-0.782857	2.0949	0.147792	1
Klrc2	1.21491	0.916452	2.09236	0.148037	1
Ffar4	1.04533	0.990149	2.09025	0.148242	1
Zfp532	-0.717055	4.53253	2.08633	0.148623	1
Nsl1	0.652024	3.49215	2.08277	0.148969	1
Man1b1	-0.400911	5.3293	2.08262	0.148984	1
Zkscan8	-0.528961	3.41982	2.08186	0.149059	1
Spata5l1	-0.559918	3.26392	2.07873	0.149364	1
Cep57	0.418524	5.08227	2.07691	0.149543	1
Cst7	0.585606	6.98916	2.07494	0.149736	1
X6430531B16Rik	-1.04619	1.81286	2.07486	0.149744	1
Tnfrsf18	0.669979	3.83057	2.07159	0.150065	1
Riok2	0.426059	4.71071	2.0713	0.150093	1
F5	-1.80696	0.439148	2.071	0.150123	1
Ippk	0.477811	3.60541	2.07053	0.15017	1
Gria3	1.46746	-0.716294	2.06947	0.150274	1
Gimap3	0.935943	4.99352	2.06628	0.150589	1
Fam64a	0.784283	3.34643	2.06528	0.150687	1
Chsy1	0.439255	5.61886	2.06355	0.150859	1
X2010300C02Rik	-1.00827	-0.205236	2.06109	0.151102	1
Gm2848	-1.36743	0.0157744	2.06029	0.151181	1
Polr3h	0.469963	3.4013	2.05948	0.151262	1
Plekhf1	-0.75386	2.6243	2.05753	0.151456	1
Rspo1	0.564906	4.16016	2.05607	0.151601	1
Jmy	-0.651044	4.5963	2.05606	0.151601	1
X1700001L05Rik	1.02286	-0.00156094	2.05392	0.151814	1
Acsl1	0.452577	6.30455	2.04741	0.152465	1
Ndrg2	0.626001	2.90291	2.04415	0.152792	1
Mrpl50	0.462049	4.26932	2.04409	0.152798	1
Fam101b	-1.2325	0.103517	2.04408	0.152799	1
Prkrir	0.386121	4.94201	2.04136	0.153072	1
Thrsp	1.15245	2.97295	2.04107	0.153102	1
Lyar	0.50013	4.59517	2.03992	0.153218	1
Cpe	0.508467	3.73133	2.03986	0.153224	1
C330013E15Rik	-1.15909	0.731471	2.03968	0.153242	1
Rhbdl1	-1.08888	0.506331	2.0395	0.15326	1
Klra18	1.52986	-0.520582	2.03849	0.153361	1
Hus1	-0.488024	3.55453	2.03717	0.153495	1
Gas2l1	-0.481927	4.75792	2.03584	0.153629	1
Plxnd1	-0.534909	2.9581	2.03484	0.15373	1
Sfr1	0.368403	6.61588	2.03419	0.153796	1
Cux1	-0.372575	6.63855	2.03373	0.153843	1
Atrnl1	-0.590707	3.14768	2.03137	0.154082	1
Tnfsf13	-0.716506	1.12757	2.02656	0.15457	1
Fbxl16	1.03896	0.0685454	2.0259	0.154638	1
Slc26a1	-1.50507	-0.122275	2.02265	0.154968	1
Mras	-0.582171	3.51323	2.0184	0.155402	1
Nr1d1	-0.927659	1.92444	2.01791	0.155453	1
Heg1	0.72612	1.75383	2.01642	0.155606	1
Pcnxl3	-0.440441	5.36111	2.0129	0.155967	1
Neil2	-1.13513	-0.628483	2.01234	0.156024	1
Ckap2	0.634089	3.08908	2.00789	0.156483	1
Rcn1	0.421584	4.43055	2.0041	0.156875	1
Kif1a	-0.540405	3.20345	2.00163	0.15713	1
Slc4a7	-0.434923	6.09968	1.99618	0.157696	1
Gm3230	0.710688	1.17547	1.99592	0.157723	1
Smox	-0.463945	7.65931	1.99143	0.158191	1
Trim59	0.638117	3.98862	1.98683	0.158673	1
Lmln	-0.521141	3.82937	1.98641	0.158717	1
Sned1	-1.32068	-0.215769	1.98587	0.158773	1
Zfp609	-0.723011	3.64743	1.9848	0.158885	1
Abat	1.2844	0.480821	1.98437	0.158931	1
Gm19345	-1.04948	-0.0161573	1.98202	0.159177	1
Prickle3	-0.537967	3.7579	1.97837	0.159563	1
Rras2	0.56156	3.94663	1.97799	0.159602	1
Polm	-0.491162	3.78074	1.97587	0.159826	1
Stab1	-0.496696	8.17407	1.97098	0.160344	1
Lat	0.912211	1.11968	1.97086	0.160356	1
Hist3h2a	-0.42423	5.56996	1.96977	0.160472	1
Acot2	0.726596	1.06179	1.96965	0.160485	1
Psat1	0.482579	4.50905	1.96889	0.160565	1
X1110059E24Rik	0.421196	4.29172	1.96873	0.160583	1
Zdhhc14	-0.492704	4.51092	1.9665	0.16082	1
Tbx21	0.706684	3.56612	1.96644	0.160826	1
Nfkbid	-0.661965	9.15893	1.96495	0.160985	1
Thap6	-0.66342	5.53209	1.96413	0.161073	1
Nudt4	0.380414	6.0232	1.96351	0.161139	1
Osbpl7	-0.430349	4.07354	1.96334	0.161157	1
Myo18a	-0.421258	6.41547	1.96294	0.161199	1
E230029C05Rik	-0.827203	6.14937	1.96067	0.161442	1
Gm6583	-0.908428	1.5406	1.95882	0.16164	1
Ctsw	0.925708	4.49567	1.9585	0.161674	1
Zfp691	-0.518096	4.20207	1.95714	0.161819	1
Styk1	1.27658	1.87629	1.95672	0.161864	1
Ap2a2	-0.379042	6.5629	1.95633	0.161907	1
Gm16516	-1.03818	0.252317	1.95627	0.161912	1
AI854703	-1.49165	-0.469831	1.9552	0.162028	1
Gtf2h2	0.352157	6.76932	1.95191	0.162381	1
Chad	-1.39503	-0.0973036	1.95112	0.162466	1
Efhc1	-1.1939	0.268243	1.95063	0.162519	1
Klhl6	0.380208	6.99481	1.95037	0.162547	1
Siglec1	-0.554199	6.42877	1.94945	0.162646	1
Slc35f6	-0.406795	6.25808	1.9481	0.162792	1
Zfp563	-0.782986	2.30244	1.94659	0.162955	1
Myo19	-0.692432	1.9129	1.94235	0.163413	1
Nlrp3	-0.518932	7.04419	1.94197	0.163455	1
Pacs2	-0.364528	5.94792	1.94125	0.163533	1
Angpt2	-1.07293	0.77776	1.94093	0.163568	1
Ldlrad3	-0.708066	3.55379	1.94029	0.163637	1
Cmc2	0.510539	3.38163	1.9371	0.163984	1
Zfp71.rs1	-0.513418	2.89995	1.9358	0.164125	1
Arrb1	-0.436956	5.16141	1.93518	0.164192	1
Zbed3	0.495597	3.27253	1.93501	0.164211	1
Zfp456	-0.531229	3.04841	1.93379	0.164345	1
Polh	0.630608	2.0494	1.93131	0.164615	1
Cd226	0.842339	1.3272	1.93057	0.164696	1
Crocc	-0.553645	2.628	1.92761	0.165021	1
Usp49	-0.62932	1.87181	1.92738	0.165046	1
Rab28	0.402792	5.19854	1.9268	0.165109	1
Eomes	1.04596	2.72066	1.92415	0.1654	1
Kif22	0.65184	4.68502	1.92325	0.165499	1
Heatr1	-0.371458	6.12087	1.92027	0.165827	1
Pf4	-0.673242	5.48185	1.91897	0.16597	1
Hspa4l	-0.439794	4.7676	1.91201	0.16674	1
Fan1	-0.703423	2.21182	1.91093	0.16686	1
Slc9a1	-0.411319	5.14816	1.90732	0.167262	1
Heatr5a	-0.351575	5.9982	1.90663	0.167338	1
Usp31	-0.413995	3.83705	1.90561	0.167451	1
Cd59a	1.18156	0.272848	1.90539	0.167476	1
Ccdc162	1.20796	1.51465	1.90493	0.167527	1
Homer1	-0.507004	3.68049	1.90458	0.167567	1
Sdc4	-0.516106	7.03703	1.90172	0.167886	1
Inpp4b	0.605019	5.42366	1.90114	0.16795	1
Car15	-1.2906	-0.16501	1.8996	0.168123	1
Oas1b	-0.607075	3.57157	1.89887	0.168205	1
Nid2	-0.849697	3.38744	1.89711	0.168402	1
AW112010	0.523997	8.8685	1.89629	0.168494	1
Gata1	-1.98601	-0.356412	1.89355	0.168802	1
Ppp1r16b	0.723536	2.78651	1.89276	0.168891	1
Xirp1	-1.8872	-1.18145	1.89165	0.169016	1
Pomt1	-0.402842	4.6912	1.8883	0.169394	1
Gdpgp1	-0.638319	2.40924	1.88734	0.169502	1
Mob4	0.337259	5.99788	1.88302	0.169991	1
Ezh2	0.453593	4.86933	1.88301	0.169992	1
Cd96	1.1029	0.879491	1.88069	0.170256	1
Zfp963	0.594185	2.90085	1.88058	0.170268	1
Prf1	1.02459	4.12289	1.87563	0.170831	1
Sp2	-0.425979	4.47892	1.87502	0.170901	1
Il18r1	1.09146	1.79673	1.87466	0.170943	1
Mdn1	-0.634636	5.12418	1.87349	0.171076	1
Phospho1	-1.09118	0.548506	1.87341	0.171085	1
Glrp1	0.622445	3.56842	1.8708	0.171383	1
Amer1	-0.702295	2.86067	1.87051	0.171416	1
Polrmt	-0.522575	5.06537	1.86836	0.171663	1
AV051173	-0.85945	1.56883	1.86814	0.171689	1
Map4k2	-0.413848	4.6858	1.86393	0.172172	1
Hdgfrp3	0.616602	3.69975	1.8639	0.172175	1
C1d	0.372762	5.37132	1.86255	0.172331	1
Comp	-0.914062	3.69144	1.86156	0.172445	1
Osbpl11	-0.380056	6.94074	1.86023	0.172599	1
Zscan12	-0.549965	3.01559	1.85768	0.172893	1
D030028A08Rik	-0.58753	4.46876	1.85574	0.173117	1
Cdkl4	0.772614	0.774559	1.85082	0.173687	1
Eps8l1	0.833268	2.96479	1.85	0.173783	1
Bace1	-0.658376	3.47788	1.84988	0.173798	1
Arrdc3	0.467987	7.46766	1.84921	0.173875	1
Rdh13	0.524387	2.55656	1.84687	0.174148	1
Denr	0.413741	6.10561	1.84288	0.174614	1
Solh	-0.435598	4.12708	1.83698	0.175306	1
Nup37	0.505464	3.20563	1.83652	0.17536	1
Knstrn	0.580619	4.07175	1.83577	0.175448	1
Rab11fip4	0.823942	0.871998	1.83477	0.175565	1
Csf2	1.2341	0.134494	1.83284	0.175793	1
Itgax	-0.426181	7.94061	1.8305	0.176068	1
Xdh	-0.435239	7.50365	1.8269	0.176494	1
Cxcl13	1.2288	5.60117	1.825	0.176719	1
Tmem192	0.352731	5.20134	1.82486	0.176736	1
Pla2g16	0.530701	5.41183	1.82077	0.177221	1
Ccdc85b	-0.610149	2.3773	1.82001	0.177312	1
Slc7a11	-0.777288	3.67189	1.81746	0.177616	1
Stk17b	0.393013	8.32153	1.81727	0.177638	1
Tbccd1	-0.444016	4.59009	1.8164	0.177742	1
Ppp2r3c	0.429569	4.38867	1.81421	0.178004	1
Src	-0.635056	3.89675	1.81287	0.178165	1
Pgbd5	1.21609	0.966947	1.81235	0.178227	1
X8030442B05Rik	1.03235	1.18026	1.80958	0.178559	1
Tsga14	0.496678	3.27892	1.80878	0.178654	1
Sall2	-0.778392	1.43806	1.80578	0.179015	1
Fam149a	0.717479	3.2186	1.80493	0.179117	1
Mccc2	0.433579	3.88466	1.80261	0.179398	1
Gm7694	-0.594728	3.05836	1.79986	0.17973	1
Cdkn3	0.912088	2.37479	1.79912	0.179819	1
Phf19	0.788843	1.50902	1.79646	0.180141	1
Ctsk	-1.13285	0.948469	1.79494	0.180325	1
Stxbp3a	0.362076	6.7113	1.79459	0.180368	1
Tmem26	-0.782447	4.55548	1.79325	0.180531	1
Cd300ld	-0.417101	6.32738	1.78784	0.18119	1
Hdc	-0.766388	6.55107	1.78445	0.181604	1
Ncr1	1.10029	3.11943	1.78376	0.181688	1
Plekhg2	-0.532448	4.28483	1.78317	0.18176	1
Lrsam1	-0.452952	4.32339	1.78196	0.181908	1
Cep68	-0.4068	6.06032	1.77995	0.182155	1
Lifr	-0.399968	5.72848	1.77821	0.182369	1
Slc9a3r2	-0.79325	1.58014	1.77805	0.182388	1
Zfp2	-0.982292	1.93279	1.77727	0.182485	1
Mad2l1	0.557895	4.23723	1.77677	0.182547	1
Xylt1	-0.71029	2.90396	1.77584	0.182661	1
Hmgcs1	0.443387	6.71191	1.77413	0.182872	1
Stip1	-0.441129	7.05198	1.77168	0.183174	1
Mt2	0.77505	2.07608	1.77012	0.183367	1
Trit1	0.34543	5.16907	1.76905	0.1835	1
Slc18b1	-0.916029	2.51315	1.76724	0.183724	1
Ndc80	0.584355	4.11523	1.76705	0.183748	1
Il7r	0.641955	4.98129	1.76666	0.183796	1
Trim56	-0.830315	3.35013	1.76617	0.183856	1
Flt1	-0.794378	4.76056	1.76572	0.183913	1
Tnfrsf17	-1.22258	1.52025	1.76571	0.183914	1
Snx29	-0.653677	5.54526	1.7623	0.184338	1
Cd93	-0.512355	6.59553	1.7615	0.184438	1
St3gal6	0.422089	6.60209	1.76131	0.184461	1
Map1a	-1.39527	-0.683482	1.76049	0.184563	1
Phospho2	0.42995	4.70765	1.75978	0.184652	1
Slain1	0.957079	0.669828	1.75929	0.184713	1
Cd24a	0.801429	3.33018	1.75894	0.184756	1
Klra3	1.06203	1.27018	1.75746	0.184942	1
Ccdc38	1.36547	-0.733681	1.75515	0.18523	1
Pcdhgb2	-1.02859	2.43403	1.75456	0.185305	1
Zfand2a	-0.423274	6.25057	1.7533	0.185463	1
Gbp2	0.681816	8.47475	1.75329	0.185464	1
Gm5617	-0.529882	2.37501	1.75236	0.185581	1
Grin3b	-1.31848	0.103077	1.75199	0.185627	1
Ntn3	-0.797999	1.24084	1.75176	0.185656	1
Sytl2	1.08277	1.65466	1.74677	0.186283	1
X4931440P22Rik	-0.760375	2.45897	1.74654	0.186312	1
Slc7a4	-0.892549	1.10176	1.745	0.186507	1
Bag5	0.393923	5.00107	1.74425	0.186601	1
Myo7a	-0.424723	6.75271	1.74379	0.186659	1
Olfr110	-0.769792	1.02131	1.74155	0.186942	1
Mrpl13	0.405799	4.6745	1.74089	0.187026	1
Klrd1	0.7435	4.03789	1.73988	0.187153	1
Rhou	-0.882172	0.503996	1.73977	0.187168	1
Mgll	-0.728887	4.58852	1.73932	0.187225	1
Zfp68	0.348869	5.37748	1.73656	0.187575	1
Arhgef11	-0.440421	4.13204	1.73535	0.187729	1
Pigg	-0.483175	3.73682	1.734	0.187901	1
Gm14047	-0.781883	5.56732	1.73295	0.188034	1
Snph	-0.796339	1.88568	1.73112	0.188268	1
Crybb1	-0.519817	6.56674	1.73065	0.188328	1
Sh2d5	1.19543	-0.229859	1.72957	0.188466	1
Agap1	-0.488337	3.31758	1.72881	0.188563	1
Vrk2	0.340136	5.46734	1.72735	0.18875	1
Ppip5k1	-0.409072	4.1647	1.72332	0.189267	1
Gas6	-0.601351	7.16768	1.7225	0.189371	1
Frg1	0.368479	5.57066	1.72131	0.189525	1
Cdc27	0.348877	5.24071	1.72011	0.189679	1
Smc2	0.419818	5.57337	1.71917	0.1898	1
Polr2k	0.460742	3.00206	1.71898	0.189825	1
Zfp30	1.19983	-0.024973	1.71364	0.190514	1
Taf1b	0.34191	4.78108	1.71274	0.19063	1
Gm5113	-0.752794	1.09343	1.7089	0.191128	1
Rab37	0.748049	1.19989	1.70888	0.191131	1
Cdkn2c	0.59513	3.61713	1.7088	0.191141	1
Sptan1	-0.347103	5.62922	1.70732	0.191333	1
Dscc1	0.813811	1.56409	1.70587	0.191522	1
Sv2c	1.14567	-0.24293	1.70544	0.191579	1
F630028O10Rik	-0.998037	2.44674	1.70511	0.191621	1
X2700094K13Rik	0.484574	3.94036	1.70502	0.191633	1
Gm4759	1.22652	2.32282	1.70482	0.191659	1
Penk	0.898638	1.2606	1.70222	0.191998	1
Phf13	0.341892	4.91612	1.70217	0.192004	1
Erdr1	-0.999114	6.62638	1.69874	0.192452	1
Mafg	-0.504383	6.35463	1.69721	0.192654	1
Ctla2b	0.448649	5.85637	1.69322	0.193177	1
Mak	-1.03066	0.663259	1.68959	0.193655	1
X4930414L22Rik	-0.761653	3.8438	1.68747	0.193934	1
Mid1	-0.619658	2.95282	1.68696	0.194002	1
Rilpl2	0.399854	6.47957	1.68552	0.194193	1
Cenpk	0.681584	2.30945	1.6805	0.194858	1
Ddx43	0.704253	2.74879	1.68042	0.194869	1
X1110018G07Rik	-0.376038	6.1161	1.67851	0.195123	1
Zcchc24	-0.346186	5.64957	1.67684	0.195344	1
Glis3	-0.967069	1.53038	1.67165	0.196037	1
Fbxo48	0.9009	1.5163	1.67122	0.196095	1
Tuba1a	0.460941	6.22529	1.67106	0.196117	1
Sh3bgrl2	-1.06111	1.31557	1.67084	0.196147	1
Stk10	-0.361402	6.35861	1.66831	0.196485	1
Pfdn4	0.488567	3.10282	1.6675	0.196593	1
Uggt1	-0.316717	6.54715	1.66747	0.196597	1
Tcof1	-0.454672	6.88252	1.66741	0.196606	1
E130012A19Rik	0.514405	3.12197	1.66668	0.196704	1
BC024582	-0.534602	3.80586	1.66639	0.196743	1
Zfp335	-0.459396	5.51033	1.66514	0.196911	1
Spp1	0.845886	8.41654	1.66335	0.197151	1
Dnajc2	0.413678	5.86928	1.6625	0.197267	1
Kif4	0.614719	3.99529	1.6621	0.19732	1
Adcy9	-0.703424	1.91958	1.66152	0.197399	1
Prkcd	-0.371247	9.48228	1.65931	0.197696	1
Dsn1	0.501429	3.75449	1.65586	0.198164	1
Zdhhc13	0.430075	5.79473	1.65495	0.198287	1
Mynn	0.417291	5.14813	1.65468	0.198323	1
X4930455F23Rik	0.459976	3.52326	1.65428	0.198378	1
Tmcc2	-0.575533	2.44663	1.65365	0.198463	1
B230378P21Rik	0.448685	3.74449	1.64802	0.199228	1
Nos1ap	-0.674507	3.2419	1.647	0.199368	1
Pdcd6	0.341684	6.24004	1.64668	0.199411	1
Il6	-0.776944	5.79816	1.64589	0.199519	1
Slamf9	0.549287	7.31316	1.64358	0.199835	1
Gng10	0.409169	6.68285	1.64307	0.199905	1
Krt80	-0.633595	2.58392	1.64234	0.200005	1
Snapc4	-0.459555	4.9688	1.63807	0.20059	1
Zbtbd6	1.0031	-0.461743	1.63105	0.201558	1
Thnsl2	0.79232	1.60322	1.63042	0.201645	1
Tmem82	-0.817063	1.21411	1.62884	0.201864	1
C6	-1.40777	-1.24833	1.62823	0.201948	1
Cml1	0.698959	0.477556	1.62722	0.202088	1
Epcam	0.851276	1.67613	1.62647	0.202192	1
B430306N03Rik	-0.440245	5.79007	1.62448	0.202468	1
Notch4	-0.647871	2.7912	1.62015	0.203071	1
Plcl1	-0.41939	4.67619	1.61964	0.203142	1
Sh2b2	-0.367106	5.14547	1.61955	0.203154	1
Tex30	0.39518	3.93844	1.61851	0.2033	1
Pcdhga8	1.26075	0.354158	1.61718	0.203485	1
Dnajc12	0.447964	3.14448	1.61512	0.203773	1
Cenpq	0.627388	3.13759	1.6136	0.203986	1
Ccdc64b	-1.20202	0.438652	1.61307	0.204061	1
Apba3	-0.456477	5.02879	1.61286	0.20409	1
Haus3	0.482505	5.24386	1.61091	0.204364	1
Abcc10	-0.529793	3.09903	1.60998	0.204495	1
X2610301B20Rik	0.467041	3.43519	1.60874	0.204669	1
Abracl	0.326462	5.88989	1.60696	0.204919	1
Ccnf	0.512687	4.40353	1.60301	0.205477	1
Acat2	0.440218	4.07304	1.60298	0.205482	1
Zwilch	0.616721	3.1172	1.60229	0.205579	1
Wdr81	-0.45893	5.8819	1.60198	0.205623	1
Saal1	0.470922	3.74812	1.59932	0.206	1
Dbf4	0.376552	4.67184	1.59593	0.206482	1
Gm16702	1.64257	-0.429913	1.59418	0.20673	1
Ankrd24	-0.592749	2.18619	1.59358	0.206816	1
Aurka	0.556373	4.53988	1.59293	0.206907	1
Nup35	0.505869	2.23853	1.59143	0.207121	1
Gm4980	0.491879	5.86703	1.59003	0.207322	1
Sult4a1	1.19632	-0.348615	1.58986	0.207346	1
Gm16023	-0.900031	1.54988	1.58983	0.20735	1
Tacc3	0.45961	5.96653	1.58825	0.207576	1
Kdm5c	-0.345754	5.98308	1.58797	0.207617	1
Ubap2	-0.371679	5.3136	1.58787	0.20763	1
Ptgs2	-0.509712	8.58991	1.5869	0.20777	1
X2700029M09Rik	0.341834	5.40482	1.58633	0.207851	1
Ccdc104	0.410422	3.86233	1.58628	0.207859	1
Fam174b	1.45226	-0.443822	1.58588	0.207915	1
Arrdc4	-0.401035	6.86139	1.58527	0.208003	1
Adrb2	0.508636	8.62405	1.58404	0.208179	1
Col11a2	-0.645458	1.4473	1.58228	0.208433	1
Dopey1	-0.402771	4.34264	1.58213	0.208454	1
Hspa14	0.316569	5.90323	1.58066	0.208666	1
Trmt12	0.439544	3.48725	1.58058	0.208677	1
Blzf1	0.327381	4.54332	1.57987	0.20878	1
Hmmr	0.63588	3.94901	1.57916	0.208882	1
Mcpt4	-1.59009	-0.594562	1.57876	0.208939	1
Gpr137	-0.393718	4.78023	1.57793	0.20906	1
Tm2d1	0.344817	4.7304	1.57765	0.2091	1
Nlgn2	-1.45786	0.0747885	1.5773	0.209149	1
A430088P11Rik	-1.10743	-0.343986	1.57695	0.209201	1
H2afz	0.391034	7.13561	1.57648	0.209268	1
Dmrtb1	-1.18313	1.76493	1.57308	0.209761	1
Pag1	-0.337861	7.0353	1.57199	0.209918	1
Rhof	0.581865	2.80634	1.57177	0.20995	1
Rrp1b	-0.367279	5.26388	1.57061	0.210118	1
Prc1	0.576243	5.26475	1.5699	0.210222	1
X1500015A07Rik	-0.903331	2.35835	1.5687	0.210396	1
Zfp955a	0.511082	2.77111	1.56829	0.210455	1
Plcb3	-0.355517	6.21399	1.56788	0.210515	1
Myo1d	-0.817075	2.04396	1.56744	0.21058	1
Tmem126b	0.48996	3.29928	1.56734	0.210593	1
Bmp2k	-0.349107	7.37062	1.56731	0.210598	1
Acta2	-1.28346	0.706123	1.56675	0.21068	1
Rit1	0.342754	5.14107	1.56647	0.210721	1
Sema6c	1.07456	0.69146	1.56625	0.210753	1
Tle6	-0.637836	2.25243	1.5658	0.210818	1
Igfbp7	-0.706778	2.41456	1.56546	0.210867	1
Eapp	0.367461	5.17821	1.56356	0.211144	1
Fzd5	0.533004	2.18343	1.56356	0.211145	1
Ccdc122	0.404372	3.07181	1.56247	0.211303	1
Olfr111	-0.719757	1.97118	1.55877	0.211846	1
Cdc42bpb	-0.618858	4.08918	1.55866	0.211862	1
Nrip2	-1.31875	-0.745371	1.55852	0.211882	1
Fcrl5	1.02459	4.23414	1.55776	0.211994	1
Cdca2	0.641321	4.05909	1.55716	0.212081	1
Zfp654	0.331923	4.54227	1.55554	0.212319	1
X9530082P21Rik	-0.416717	3.63758	1.55542	0.212337	1
Slc1a3	0.469769	6.3974	1.55369	0.212591	1
Zcchc10	0.401018	4.0731	1.55244	0.212776	1
Sox13	-0.779646	0.540143	1.55095	0.212996	1
Klhl18	-0.42509	4.68895	1.55053	0.213058	1
Zfp710	-0.35412	6.73043	1.54913	0.213264	1
Dock4	-0.43829	7.05735	1.54872	0.213324	1
Ighmbp2	-0.370541	3.9216	1.54823	0.213397	1
Nusap1	0.65417	4.27428	1.54808	0.213419	1
Eno4	1.24584	0.14723	1.54579	0.213758	1
AI480653	-0.405972	4.63653	1.54557	0.213791	1
Btbd6	0.585113	3.41248	1.54445	0.213956	1
Jazf1	-0.823424	1.75596	1.5408	0.214499	1
Ube2e2	0.817083	0.335474	1.54042	0.214555	1
Fam43a	0.555511	3.91202	1.5402	0.214588	1
Engase	-0.396713	5.06171	1.53987	0.214637	1
Numbl	-0.741499	1.04954	1.53944	0.214701	1
Tomt	-0.669872	1.90195	1.53941	0.214706	1
Mak16	0.335341	4.86531	1.53858	0.214829	1
Pafah2	-0.693336	2.25306	1.53803	0.214912	1
Qprt	1.40011	0.184414	1.5378	0.214945	1
Cmah	1.28586	-0.217322	1.53757	0.21498	1
Dpp9	-0.358969	5.78717	1.53529	0.21532	1
Actr6	0.423365	3.3166	1.53521	0.215333	1
Rhobtb2	-0.402378	3.74551	1.53486	0.215385	1
Rnf138	0.327298	5.14665	1.53396	0.215519	1
D630037F22Rik	-0.467173	3.34336	1.53054	0.216031	1
Pnpla6	-0.41805	4.56424	1.53037	0.216057	1
Cenpe	0.546052	5.10387	1.53015	0.216089	1
Fry	-0.572122	3.55716	1.52878	0.216296	1
Mir1938	-0.781503	2.04706	1.52872	0.216304	1
Gm15708	-0.86292	2.89362	1.52816	0.216389	1
Inppl1	-0.459157	4.85418	1.52814	0.216392	1
Il12b	0.67678	5.49911	1.52727	0.216522	1
Ptger1	-0.341237	4.5648	1.52722	0.21653	1
Tubb4b	0.409327	5.83819	1.52565	0.216767	1
Ube2v2	0.471146	2.80818	1.52327	0.217126	1
Ftsjd1	0.474183	3.09743	1.52291	0.21718	1
Spef2	-1.07503	0.516844	1.52271	0.21721	1
Zfp11	-0.869903	1.92402	1.51665	0.218127	1
Brip1	0.497163	3.82579	1.51598	0.218229	1
Gimap5	0.896242	2.68032	1.51572	0.218269	1
Ogfod1	-0.378793	3.33098	1.51498	0.218381	1
Tbc1d9b	-0.399571	6.84381	1.51427	0.218488	1
B3gntl1	-0.525989	3.76587	1.51407	0.21852	1
Zfp472	0.364003	4.00933	1.51366	0.218582	1
Mki67ip	0.409951	5.25586	1.51314	0.21866	1
Myo10	-0.526295	2.74685	1.51106	0.218977	1
Gpr146	-0.355791	5.62588	1.51092	0.218998	1
Per2	-0.597649	2.3168	1.51022	0.219105	1
Fstl1	-1.68566	-0.488797	1.50919	0.219263	1
Tbcel	-0.473001	3.75962	1.50798	0.219448	1
Ggcx	-0.418887	5.16382	1.50736	0.219542	1
Itga9	-0.407623	7.05517	1.50671	0.219642	1
E2f8	0.590912	3.20776	1.50438	0.219999	1
Ptgfrn	-0.814914	0.854351	1.50411	0.220039	1
Htra4	0.647089	3.72254	1.50386	0.220079	1
X2410003L11Rik	1.45427	-0.625734	1.50192	0.220376	1
Fam107b	0.378582	6.94959	1.49923	0.22079	1
Dkc1	0.382134	5.1335	1.49873	0.220867	1
Nnat	0.996268	2.19885	1.49865	0.22088	1
Ppapdc3	-0.53024	3.10575	1.49808	0.220967	1
Ccnb1	0.668144	4.54351	1.4979	0.220995	1
B3galt5	0.616488	4.41465	1.49763	0.221037	1
Lamb1	-1.42977	-0.53435	1.49569	0.221335	1
Apol9b	-0.575653	2.03613	1.49512	0.221423	1
Dok2	-0.59163	5.31428	1.49379	0.221629	1
Samd4	-1.32296	-0.527453	1.49224	0.221869	1
Fam118a	0.441763	3.47763	1.49054	0.222132	1
Tes	0.405593	5.95876	1.49028	0.222174	1
Itgav	-0.342124	6.95686	1.49008	0.222204	1
Htra3	-0.614981	3.6658	1.48745	0.222612	1
Fdft1	0.450815	4.75265	1.48677	0.222718	1
Pcyox1l	-0.569488	3.60845	1.48256	0.223375	1
Zfp276	-0.451089	5.59982	1.48254	0.223377	1
Sarm1	1.07085	1.19418	1.48018	0.223747	1
E130215H24Rik	-0.753915	1.90455	1.47835	0.224032	1
Bet1l	0.364323	4.41072	1.47833	0.224037	1
Mmp28	-1.19137	-0.256522	1.47543	0.224492	1
Thoc7	0.357897	4.87751	1.47484	0.224583	1
Fam92a	0.548362	2.20455	1.47185	0.225054	1
Ccnb2	0.605932	4.5355	1.47137	0.22513	1
Eme1	0.746516	2.41833	1.46809	0.225647	1
Med23	-0.314675	4.93768	1.46637	0.225919	1
Dusp10	0.445314	4.04237	1.46615	0.225954	1
Tenc1	-1.08323	0.703179	1.46559	0.226043	1
Isoc2b	0.513438	2.75591	1.46541	0.226071	1
Spag5	0.705609	4.21281	1.46453	0.226211	1
Mfn1	-0.334272	4.7013	1.46423	0.226259	1
X4931414P19Rik	-0.658792	1.84327	1.46377	0.226331	1
A530013C23Rik	-1.02481	0.086786	1.46324	0.226415	1
Cyp46a1	0.956351	0.758288	1.46227	0.226569	1
Fhod1	-0.635361	3.99459	1.4602	0.226899	1
Sgtb	0.774125	0.513789	1.45972	0.226974	1
Tmem100	-0.714473	4.40139	1.45907	0.227078	1
Tmem2	-0.312525	4.88077	1.45824	0.227211	1
Fam115a	-0.861826	2.20622	1.45732	0.227358	1
Ccr1	-0.461548	7.73313	1.45515	0.227704	1
Sh2d1a	1.27634	0.143305	1.45301	0.228045	1
Fmo5	-0.445977	3.58946	1.45282	0.228076	1
Rai1	-0.459827	3.49554	1.45248	0.228131	1
Zfp524	0.481014	3.1427	1.45144	0.228297	1
Gata3	0.980588	0.517564	1.4504	0.228464	1
Rhbdf1	-0.510549	3.49616	1.4473	0.228962	1
Kcnj12	-1.36184	-0.630165	1.44723	0.228974	1
Dusp4	0.596007	2.04421	1.44649	0.229092	1
Sco1	0.389837	4.14685	1.44635	0.229114	1
Spag1	-0.782369	0.841067	1.44549	0.229253	1
Tnfsf8	-0.544937	4.32238	1.44524	0.229293	1
Ublcp1	0.35541	4.39379	1.44524	0.229293	1
X1700021K19Rik	-0.369021	4.95836	1.44419	0.229462	1
X2700099C18Rik	0.827495	2.38676	1.44391	0.229507	1
Tmem70	0.426022	4.61798	1.4438	0.229525	1
Polr1a	-0.340706	4.97141	1.44237	0.229757	1
Arhgap31	-0.337757	5.53846	1.44123	0.229941	1
X2010015L04Rik	-0.557184	4.83634	1.44109	0.229963	1
Sgol1	0.64878	2.79553	1.44049	0.230059	1
Cenpn	0.503028	2.81552	1.4379	0.230479	1
Cd247	0.944873	1.34863	1.43745	0.230552	1
X4930528A17Rik	-1.09577	-0.516901	1.43589	0.230805	1
Sag	0.948818	0.513689	1.43518	0.230921	1
Arhgef3	0.345309	6.32093	1.43479	0.230985	1
Klra7	0.867355	2.88761	1.42993	0.231777	1
Angptl7	1.01877	2.20694	1.42971	0.231812	1
Cers6	-0.353405	5.64749	1.42885	0.231952	1
Dgka	0.549676	4.032	1.42872	0.231973	1
Meox1	-0.946037	0.0170652	1.42643	0.232348	1
Dpep2	-0.540532	6.22461	1.42544	0.23251	1
Cenph	0.69778	2.54468	1.422	0.233074	1
Ltc4s	-0.417925	5.37538	1.42198	0.233078	1
Vat1	-0.831106	1.12134	1.42195	0.233083	1
Rps27l	0.355631	6.28083	1.42122	0.233203	1
Gm10485	-0.866192	0.109871	1.42117	0.233211	1
Cdca3	0.637202	4.49742	1.4197	0.233453	1
Lrrc49	0.566829	1.9476	1.41543	0.234158	1
Rbm14	-0.329969	5.80094	1.41533	0.234174	1
Tbca	0.348235	4.98771	1.41527	0.234184	1
Sec24d	-0.478942	4.91395	1.41439	0.234328	1
Dvl3	-0.404623	3.83543	1.41284	0.234586	1
Slc19a2	0.582298	3.48409	1.41273	0.234605	1
Slc6a8	-0.570497	1.49466	1.41249	0.234644	1
P2rx5	1.01371	0.717835	1.40902	0.23522	1
Bora	0.432949	3.49532	1.40795	0.235397	1
Fzd4	0.537582	2.3941	1.4054	0.235822	1
Smc4	0.455129	6.32929	1.40267	0.236277	1
Leprel2	-0.480607	4.18218	1.40161	0.236455	1
Gtf2h3	0.492159	3.05176	1.40034	0.236667	1
Ermap	-0.446467	3.54453	1.39888	0.236911	1
Klf6	0.43434	10.4615	1.39777	0.237097	1
Iqce	-0.413021	4.29145	1.39708	0.237213	1
Gpr113	-0.983938	-0.449374	1.39683	0.237255	1
Cdc20	0.590587	4.68153	1.39575	0.237437	1
Gm14305	-0.730422	0.383366	1.39407	0.237718	1
Jakmip1	1.07357	1.21029	1.39324	0.237858	1
Klrk1	0.52557	6.62357	1.39297	0.237904	1
Epn2	-0.486076	3.35972	1.39152	0.238148	1
Adora3	-0.350589	5.00153	1.38825	0.2387	1
Exosc8	0.323188	5.90489	1.3877	0.238795	1
Nova1	0.908776	2.75843	1.3872	0.238878	1
Cebpb	-0.400837	10.0575	1.38704	0.238906	1
Mal	-1.46493	-0.049881	1.38704	0.238906	1
Rab5b	-0.444434	4.04638	1.38664	0.238974	1
Slc25a4	0.386372	6.15942	1.38648	0.239	1
Arhgef5	0.945202	0.785201	1.3858	0.239116	1
Ndufb10	0.322138	5.58454	1.38548	0.23917	1
Mroh1	-0.38026	6.24901	1.38489	0.239269	1
Zfp385c	-1.13523	0.182599	1.38473	0.239298	1
Cav1	-0.806983	1.12606	1.38468	0.239305	1
Ska2	0.59826	2.85052	1.38445	0.239344	1
Tyms	0.522332	4.1196	1.38417	0.239391	1
Ccr1l1	1.2692	-0.462411	1.38407	0.239408	1
Rgl3	0.639619	3.61059	1.38325	0.239548	1
X2310044G17Rik	0.333877	4.54979	1.38274	0.239636	1
D830031N03Rik	-0.89397	3.15918	1.38273	0.239637	1
Ednrb	0.800796	0.0866628	1.38263	0.239654	1
Hirip3	0.457458	3.53105	1.3815	0.239846	1
Gsto2	-0.819205	-0.173658	1.38109	0.239915	1
Gm5129	-0.883238	1.27774	1.38107	0.239919	1
Egfl7	-0.683699	1.65155	1.38057	0.240004	1
Srd5a1	-0.859091	0.402915	1.37966	0.240159	1
Fam73b	-0.374145	4.18997	1.37827	0.240396	1
Pira2	-0.546927	2.11203	1.37781	0.240474	1
Ect2	0.510393	4.05372	1.37722	0.240576	1
Psd3	-0.488594	2.48729	1.37672	0.240661	1
Akap5	1.10881	1.1387	1.37539	0.240888	1
Cers4	0.642185	1.5907	1.37517	0.240925	1
Casc4	-0.7395	1.77234	1.37425	0.241083	1
Ankrd50	0.372733	3.47376	1.3725	0.241383	1
Rbm47	-0.405353	6.14909	1.3721	0.241451	1
X3110021N24Rik	-0.743	0.483169	1.37208	0.241456	1
Gpc2	-0.590196	4.11669	1.37052	0.241722	1
Cp	0.660708	5.34303	1.36997	0.241818	1
Arhgap10	-0.435975	2.86917	1.36603	0.242495	1
Ggt5	-0.530947	4.48951	1.36482	0.242704	1
Slc27a1	-0.364753	5.75329	1.3637	0.242897	1
Tlr9	-0.501971	2.84128	1.36053	0.243446	1
Eif4g1	-0.311844	7.34687	1.35642	0.244159	1
Nr3c2	0.975315	1.68535	1.35363	0.244645	1
Wdr89	-0.595677	1.57505	1.35361	0.244648	1
Pbdc1	0.324648	5.27965	1.35355	0.244658	1
Ccdc141	-1.25838	0.15208	1.35351	0.244665	1
Myof	-0.351202	5.82845	1.35304	0.244748	1
Phrf1	-0.295746	6.23868	1.35265	0.244815	1
Cyp4f13	-0.366844	5.65252	1.35193	0.244941	1
Slc12a7	-0.353597	6.11991	1.34877	0.245493	1
Nhsl2	-0.598941	3.0941	1.3486	0.245523	1
L2hgdh	-0.564605	2.37104	1.34852	0.245537	1
Pyroxd2	-0.490099	4.70153	1.34834	0.245568	1
Ccne1	0.542739	3.85753	1.34745	0.245724	1
Mir5107	-0.810201	4.82311	1.34737	0.245739	1
Ppp2r3a	-0.450123	2.74721	1.34678	0.245841	1
Lmo4	0.466945	5.29214	1.34659	0.245876	1
Magohb	0.469289	4.66152	1.34643	0.245904	1
Trim43b	-1.17076	-0.781023	1.34626	0.245932	1
Nbl1	0.674841	2.03199	1.34582	0.246011	1
Ddah2	0.508168	3.16432	1.34579	0.246016	1
Tyw3	-0.526818	2.58066	1.34462	0.246221	1
Nsmce4a	0.349015	5.74026	1.34462	0.246221	1
Man1a	-0.400753	6.49439	1.34457	0.246229	1
Timm17a	0.381287	5.36087	1.34337	0.246441	1
Slc39a2	0.776468	1.36587	1.34313	0.246483	1
Zfand4	0.602757	1.26294	1.34262	0.246572	1
C030034L19Rik	1.43039	0.117885	1.34185	0.246707	1
Pomp	0.411326	7.1002	1.34141	0.246786	1
Rpf2	0.381991	4.38533	1.34123	0.246817	1
Btaf1	-0.363026	6.75094	1.34123	0.246817	1
Me2	0.34259	5.27563	1.34066	0.246917	1
Bcam	-1.31331	-0.0679932	1.33973	0.247082	1
Stox2	-0.83103	0.396386	1.33932	0.247153	1
Lca5	-0.590199	1.4661	1.33871	0.247261	1
Slc5a10	-1.55628	-0.0902598	1.33682	0.247596	1
Fem1a	-0.396321	4.97437	1.33667	0.247622	1
Clybl	0.416061	3.18994	1.33622	0.247702	1
Orc1	-0.509719	2.58284	1.33605	0.247732	1
Aloxe3	-0.965203	-0.0308791	1.3355	0.247828	1
Oas3	-0.43549	6.14274	1.33502	0.247914	1
Zfp143	-0.317237	4.95277	1.33416	0.248067	1
Dnmbp	-0.435171	4.18873	1.33295	0.248281	1
Lrp5	-0.4334	3.0154	1.33087	0.24865	1
2008-09-01	-0.334114	4.38681	1.3307	0.24868	1
Cpsf1	-0.317557	6.91113	1.32922	0.248944	1
Pdgfc	-0.600741	2.78855	1.32919	0.24895	1
Zer1	-0.379918	3.75742	1.32791	0.249177	1
Tmem64	0.379485	6.15705	1.32769	0.249217	1
Polr2h	0.424298	3.63138	1.327	0.24934	1
Olr1	-0.707578	2.8378	1.32661	0.24941	1
Herc3	0.435017	3.72198	1.32479	0.249735	1
Pde4d	-0.742339	1.66526	1.32435	0.249814	1
C030039L03Rik	-0.800956	0.762521	1.32402	0.249871	1
X2900060B14Rik	-0.835022	3.26615	1.32352	0.249961	1
Zfp438	-0.427609	3.0291	1.32334	0.249993	1
Map1s	-0.338121	6.63117	1.32304	0.250048	1
Fbxo17	0.823852	0.811458	1.32287	0.250077	1
Tob1	0.407586	5.72203	1.32243	0.250157	1
Abcd2	-0.324314	5.86287	1.3202	0.250556	1
Gm7854	-0.8782	0.211062	1.31964	0.250656	1
Man2a1	-0.366462	5.38838	1.31953	0.250677	1
Tchp	-0.493525	4.60426	1.31896	0.25078	1
Itgb1bp1	0.372252	4.53216	1.3163	0.251258	1
Arhgap29	-0.565566	3.13976	1.31443	0.251594	1
Ranbp3l	-1.55434	-0.62449	1.31412	0.25165	1
Sestd1	-0.414793	4.71394	1.31319	0.251818	1
Melk	0.53414	3.9098	1.3117	0.252087	1
Tmem177	-0.537704	2.55204	1.31165	0.252096	1
Mterfd2	-0.396243	3.00617	1.31071	0.252266	1
Tigd3	0.892667	-0.333315	1.3107	0.252269	1
Zfp869	0.298515	6.11535	1.31051	0.252303	1
Zfp105	0.606658	2.44907	1.31019	0.25236	1
Cenpf	0.54402	4.19328	1.30924	0.252531	1
Oip5	0.711405	1.93196	1.30843	0.252679	1
Paip2	0.318915	6.50164	1.30834	0.252696	1
Hspb1	0.652225	3.06432	1.30712	0.252917	1
Fam221a	-0.645171	0.827731	1.30643	0.253042	1
Emilin1	-0.559316	5.50131	1.30632	0.253062	1
Hmgn1	0.373247	5.8546	1.30623	0.253079	1
A930024E05Rik	0.876639	0.751201	1.306	0.25312	1
Cdh5	-0.981351	-0.500091	1.30559	0.253195	1
Gm5595	-0.503576	2.51362	1.30555	0.253201	1
Atxn10	0.400547	6.56033	1.3051	0.253284	1
Ap3b1	-0.288479	7.11792	1.30372	0.253535	1
Abcg3	-0.414561	5.67747	1.30353	0.25357	1
Yes1	-0.558394	3.59959	1.30005	0.254204	1
Stard6	-0.818754	-0.183784	1.29898	0.2544	1
Itgb3	0.65138	5.04137	1.29707	0.254749	1
Pram1	-0.487221	3.14769	1.29666	0.254825	1
Wdr7	-0.297405	5.04801	1.29657	0.254841	1
Camta2	-0.338524	7.2452	1.29643	0.254867	1
X1810037I17Rik	0.340774	5.40202	1.2957	0.255	1
Foxp3	0.81343	0.526109	1.29568	0.255004	1
Plk2	-0.338781	7.13016	1.29464	0.255195	1
Anapc16	0.324779	4.74692	1.29443	0.255232	1
Rgl2	-0.45279	7.62238	1.29438	0.255242	1
Serpinb9b	0.952469	1.86757	1.29374	0.255359	1
Pex6	-0.298103	5.78465	1.29215	0.255652	1
Dusp28	0.506741	2.20104	1.29185	0.255708	1
Pcdhga2	-1.42283	-0.805496	1.29165	0.255743	1
Ireb2	-0.348327	5.28624	1.29084	0.255893	1
Deptor	-0.687024	3.30182	1.2907	0.255919	1
Clgn	-1.0036	0.896778	1.29042	0.25597	1
Gm16845	-0.759673	0.00387113	1.29034	0.255985	1
Lipt1	0.662861	0.0803693	1.28997	0.256053	1
Lyve1	-1.0828	0.45556	1.28957	0.256126	1
Med15	-0.369827	6.49398	1.28927	0.256182	1
E130317F20Rik	-0.725173	1.83465	1.28825	0.256371	1
Arl6	0.475659	2.17464	1.28814	0.256391	1
Cherp	-0.295105	5.95721	1.28794	0.256427	1
Ccdc8	1.06971	-0.274046	1.28692	0.256616	1
Macrod1	-0.553861	1.53363	1.2862	0.25675	1
A630077J23Rik	-1.55743	-0.545781	1.28617	0.256755	1
Gpr125	0.633018	3.19326	1.2854	0.256897	1
Klri2	0.766547	3.34605	1.28507	0.256959	1
Kifc3	-0.487193	3.28216	1.28506	0.25696	1
Slc16a9	0.8627	0.690924	1.28413	0.257132	1
Zfp191	0.300372	5.52372	1.28173	0.257578	1
Cyp51	0.381631	6.43584	1.28135	0.257648	1
Acvr1b	-0.572643	1.45037	1.28115	0.257685	1
Cux2	1.25865	-0.451433	1.28085	0.257742	1
Nap1l5	0.96659	-0.259468	1.27924	0.25804	1
Tspan33	0.352155	5.17272	1.27904	0.258077	1
Gtpbp8	0.382292	3.44282	1.27903	0.258079	1
H2.Oa	0.468768	5.14535	1.27838	0.258201	1
Efha1	0.312639	6.02141	1.27816	0.258241	1
Brix1	0.315238	5.29731	1.27798	0.258276	1
Rpph1	0.882586	0.571171	1.27702	0.258454	1
Zc3h12b	1.20776	0.168584	1.27677	0.2585	1
Nr4a3	-0.441921	4.126	1.27644	0.258563	1
Ndufaf6	0.408128	3.25836	1.27533	0.258769	1
Fbxl19	-0.683601	2.382	1.27526	0.258782	1
Ncoa3	-0.322824	7.36807	1.27525	0.258785	1
Tsr2	0.345251	3.83904	1.275	0.25883	1
Lgr4	1.08864	0.726239	1.27496	0.258838	1
Zfp791	0.664755	1.3512	1.27496	0.258839	1
Phtf1	0.35566	5.13446	1.27302	0.259202	1
Cenpi	0.565578	3.52035	1.27213	0.259367	1
Rad21	0.40267	5.15689	1.27172	0.259445	1
Naa38	0.463556	4.55995	1.27145	0.259495	1
Ccdc62	-0.589105	2.94019	1.27021	0.259728	1
Oaz2	0.275301	5.11592	1.26958	0.259846	1
X4931431C16Rik	-0.772831	3.89165	1.26954	0.259853	1
Tlr6	-0.369934	4.30887	1.26733	0.260268	1
Hist2h3c1	-0.784268	1.02139	1.26577	0.260562	1
Ifng	0.80063	3.11137	1.26374	0.260944	1
H2afx	0.405328	5.12396	1.263	0.261084	1
Caskin2	-0.818879	0.458443	1.26297	0.26109	1
Arl4a	0.499265	4.84733	1.26184	0.261303	1
Eny2	0.380119	4.56864	1.26162	0.261344	1
Sec16a	-0.30508	5.83729	1.26124	0.261416	1
Ndufs4	0.322854	5.11147	1.26092	0.261476	1
Gm6277	1.14638	0.905916	1.26079	0.261502	1
Tmprss6	1.29758	0.541045	1.26051	0.261554	1
Cdk18	-0.488472	3.81864	1.25989	0.261672	1
Tmc4	-0.783959	1.45177	1.2596	0.261727	1
Gm3264	1.51156	-0.836211	1.25856	0.261923	1
Dennd1a	-0.290489	5.63461	1.25671	0.262274	1
Faah	0.962784	0.716848	1.25665	0.262287	1
Apold1	-0.596178	2.30468	1.256	0.26241	1
Nupr1	0.423334	6.41166	1.25555	0.262495	1
Cks2	0.359862	4.05908	1.25541	0.262523	1
Peli2	-0.393009	3.66923	1.25514	0.262573	1
Eepd1	-0.473748	4.74654	1.25514	0.262573	1
Sla2	0.912599	1.5647	1.25421	0.26275	1
X5830417I10Rik	-0.40178	3.58359	1.25293	0.262994	1
Btbd1	0.351701	5.91478	1.2519	0.26319	1
Zfat	-0.435208	2.80552	1.25054	0.263449	1
Usp1	0.297896	5.54654	1.25039	0.263477	1
Nacc1	-0.327227	4.00182	1.25035	0.263485	1
Dennd2d	0.568297	3.94154	1.24924	0.263699	1
Epb4.1l4a	1.10934	0.192945	1.24918	0.263709	1
Duoxa1	1.51571	-0.165264	1.24582	0.264352	1
Pgam2	-0.741972	0.379438	1.24489	0.264531	1
Tipin	0.481325	4.7303	1.24479	0.264551	1
Mmp8	1.50118	0.702869	1.24427	0.26465	1
Ankrd55	0.841543	0.443037	1.24397	0.264707	1
Rasal2	-0.515642	3.54639	1.24391	0.264719	1
Tsg101	0.276717	6.3751	1.24262	0.264966	1
Cenpw	0.627503	1.93766	1.24178	0.265128	1
Yy2	0.420535	3.16234	1.23912	0.265641	1
Rab3a	-0.487271	2.11417	1.23836	0.265788	1
Heca	0.355153	5.52091	1.2377	0.265915	1
Plxna4	-0.462639	4.83193	1.23648	0.266151	1
Arhgef39	0.54308	4.19014	1.23647	0.266152	1
Snx32	-0.491145	3.07855	1.23533	0.266374	1
Ube2t	0.547308	2.88181	1.23431	0.26657	1
A230028O05Rik	-0.764915	1.52921	1.23423	0.266587	1
X1190002F15Rik	0.727919	1.67897	1.23376	0.266678	1
Sugp2	-0.407906	5.08342	1.23336	0.266755	1
Dnaaf2	0.490154	3.38579	1.23322	0.266782	1
Ankfy1	-0.306871	6.92387	1.23227	0.266966	1
Rexo1	-0.408897	6.01836	1.23201	0.267017	1
D7Ertd443e	1.50505	-0.532276	1.23181	0.267055	1
Ctnnd1	-0.372175	5.80818	1.23169	0.267078	1
Ap3d1	-0.39145	7.69504	1.23155	0.267106	1
Psma3	0.34309	6.80623	1.23128	0.267159	1
Cdk11b	-0.680278	8.14129	1.23066	0.267278	1
X3300002I08Rik	-0.826479	-0.42467	1.22949	0.267506	1
Zfp940	0.540108	1.76519	1.22927	0.26755	1
Cc2d1a	-0.338253	5.20066	1.2285	0.2677	1
Gm13889	-0.676804	2.38365	1.22771	0.267853	1
Cenpv	0.60402	1.07268	1.22719	0.267953	1
Cdkn1a	-0.387704	9.51094	1.22604	0.268179	1
Suv420h2	-0.360956	5.79991	1.22181	0.269005	1
Tvp23a	-0.709439	2.80113	1.2215	0.269066	1
Slc14a1	0.62473	1.73765	1.22059	0.269245	1
Pfkp	0.426249	7.51206	1.21989	0.269383	1
Trim34b	0.850833	-0.687405	1.2193	0.269498	1
A430033K04Rik	-0.594218	2.28574	1.21928	0.269502	1
Tars2	-0.28572	5.94857	1.2189	0.269576	1
Alox5	-0.453476	4.71049	1.21863	0.26963	1
Tbc1d24	-0.365948	4.11953	1.21856	0.269643	1
Arhgap39	-0.344935	5.96468	1.21854	0.269647	1
Gm13476	-0.589876	4.16676	1.21775	0.269802	1
Rsl1d1	0.310802	6.69659	1.21774	0.269805	1
Mthfd2	0.3354	5.55351	1.21759	0.269834	1
Slc25a27	-0.828431	0.252562	1.21704	0.269942	1
Fkbp4	-0.443352	6.51342	1.21652	0.270045	1
Lrrk1	-0.34488	6.59281	1.21587	0.270172	1
Ube4a	-0.290275	5.36276	1.21583	0.27018	1
Tpx2	0.498049	4.92452	1.21382	0.270576	1
Mgat5	-0.434094	4.97741	1.21171	0.270993	1
X2900008C10Rik	-0.742594	0.204966	1.21083	0.271168	1
Eftud1	-0.301428	4.51028	1.21021	0.27129	1
Parl	0.329682	5.39921	1.20873	0.271584	1
Degs2	-0.532967	2.29764	1.20869	0.271592	1
Spryd7	0.440118	3.56683	1.2079	0.271748	1
Tagap	0.373667	7.96233	1.20765	0.271798	1
Usp40	-0.36493	5.40522	1.20718	0.271892	1
Magi1	0.800917	2.89567	1.20677	0.271973	1
Trim65	-0.42147	3.55759	1.2059	0.272146	1
Mastl	0.59255	2.23317	1.20551	0.272223	1
Tmem8	-0.39198	3.8722	1.20536	0.272254	1
Atp8a2	0.597859	5.72521	1.20513	0.272299	1
Clec4e	-0.590823	4.8957	1.2051	0.272304	1
Pld2	-0.320377	5.94623	1.20358	0.272608	1
Zfp788	0.418472	2.97803	1.20291	0.27274	1
Tmem38a	0.689176	0.905408	1.20175	0.272973	1
Hmgcl	0.330889	6.23966	1.2014	0.273041	1
Rasgrp4	-0.417769	4.27101	1.20121	0.27308	1
Man2a2	-0.468061	6.39532	1.2011	0.273101	1
Agap3	-0.273164	5.62693	1.20109	0.273103	1
Rwdd1	0.345851	4.52702	1.20101	0.273119	1
Cd79a	-0.80339	0.202351	1.20054	0.273214	1
Shroom1	-0.870453	1.35864	1.19987	0.273347	1
Rcc1	0.434397	4.90926	1.19945	0.273431	1
Kremen1	-0.405574	4.48521	1.19924	0.273473	1
Hat1	0.31169	6.42079	1.19861	0.2736	1
Hdac5	-0.293714	6.2769	1.19668	0.273987	1
Nup210l	-0.854305	2.37545	1.19656	0.27401	1
Gpm6a	0.658441	0.963307	1.19628	0.274067	1
Otud7b	0.544675	4.31285	1.19618	0.274087	1
Phf23	0.279372	6.09317	1.19613	0.274097	1
Tada2b	0.373694	3.16196	1.19608	0.274106	1
Ltbp4	-0.730283	1.01951	1.19587	0.274148	1
Cdk5rap1	0.469879	3.28864	1.19551	0.274221	1
Arl10	-0.407508	3.35749	1.19468	0.274387	1
Lilra5	0.517622	5.26853	1.19397	0.274529	1
Ccr3	-1.2151	0.192766	1.19386	0.274553	1
Fcrl1	0.489381	4.14477	1.19364	0.274598	1
Anln	0.571863	4.26984	1.19329	0.274667	1
Casp7	0.334917	4.52199	1.19229	0.274868	1
Gng7	-0.733955	1.27546	1.191	0.275127	1
Ube2e3	0.291942	5.71996	1.18971	0.275388	1
Zbtb8a	0.515489	2.09889	1.18843	0.275646	1
Tnfrsf13b	-0.409342	3.71957	1.18772	0.275791	1
Adam15	-0.330077	8.16276	1.18766	0.275801	1
Gpr35	-0.304887	7.89725	1.18723	0.27589	1
Cib1	0.336369	5.59519	1.18577	0.276185	1
Fam134b	0.34195	6.00612	1.18418	0.276507	1
Lrrc32	0.748938	1.30815	1.18389	0.276565	1
Cetn3	0.3165	5.62478	1.18379	0.276585	1
Bcr	-0.529379	2.20422	1.18363	0.276619	1
Mavs	-0.448486	6.04309	1.18357	0.276631	1
Asgr2	-0.878516	0.637826	1.18336	0.276672	1
Mlf1ip	0.512567	1.68008	1.18265	0.276818	1
Rbm48	0.3486	3.64564	1.18237	0.276873	1
Tmem42	0.444715	2.64192	1.18184	0.276983	1
Cnrip1	0.597738	2.52856	1.18148	0.277055	1
Atxn1	-0.652335	2.83963	1.18054	0.277247	1
Tbc1d15	0.280007	6.18365	1.1799	0.277377	1
Bco2	-0.333601	6.08937	1.17958	0.277442	1
Dnase1	-0.828707	-0.199356	1.17867	0.277626	1
E330033B04Rik	-1.01989	2.85427	1.17831	0.2777	1
Pfkfb4	-0.342736	6.38668	1.17805	0.277754	1
Tceb1	0.297146	5.94455	1.17745	0.277875	1
Glipr2	0.464781	6.20625	1.17644	0.278083	1
Ptcd2	0.30729	5.27491	1.17636	0.278098	1
Fam135a	0.499291	3.52217	1.1747	0.278437	1
Ccdc61	-0.351644	3.87945	1.17429	0.278522	1
Tasp1	0.38466	2.98156	1.17403	0.278575	1
Enthd2	-0.345454	4.85336	1.17349	0.278685	1
Poll	-0.349684	3.40188	1.17307	0.278771	1
Phldb2	-1.43384	-0.273014	1.17283	0.278821	1
Ggn	-0.845814	-0.266141	1.1722	0.27895	1
Serpina3g	0.394322	7.91945	1.17148	0.279097	1
X4931403G20Rik	0.894233	-0.446687	1.17049	0.2793	1
Atg9a	-0.293076	5.26966	1.16943	0.279519	1
Zfp597	-0.387601	4.1168	1.16904	0.279598	1
Arpc5l	0.304001	5.53473	1.1688	0.279648	1
Gramd3	0.43293	4.55718	1.16829	0.279753	1
Ccl1	1.18641	-0.575164	1.16768	0.279878	1
Rrm2	0.57635	5.57683	1.16691	0.280037	1
Larp1b	0.495747	2.33156	1.16656	0.28011	1
Tmod2	-0.846328	0.424088	1.16608	0.280207	1
Txn1	0.428027	6.92754	1.16598	0.280229	1
Aldh1l2	-1.05743	1.38943	1.16548	0.280331	1
Ipcef1	0.387642	4.61561	1.16464	0.280506	1
Esam	-0.704852	1.50013	1.16445	0.280546	1
Prosc	-0.303615	5.96809	1.16298	0.280849	1
Exosc6	0.430408	3.57029	1.16209	0.281032	1
Chi3l3	1.33229	3.51064	1.16203	0.281044	1
Tespa1	0.652786	2.78658	1.16201	0.28105	1
Leng8	-0.455611	6.9057	1.16193	0.281066	1
Plac8	0.631227	5.91673	1.15995	0.281476	1
Gamt	-0.607827	2.74078	1.1598	0.281506	1
Prg4	0.856985	-0.695527	1.15976	0.281516	1
C330027C09Rik	0.503953	3.4566	1.15951	0.281567	1
Trim45	0.755022	0.0573271	1.15919	0.281634	1
Sufu	-0.452322	3.68957	1.15868	0.281738	1
Mmp27	-0.984471	-0.768827	1.15863	0.28175	1
Ascl2	-1.13182	0.0129537	1.15845	0.281786	1
Ankrd54	0.305016	4.8406	1.15777	0.281928	1
Unc13c	1.03355	-0.565921	1.15697	0.282094	1
Kif9	-0.460137	3.12259	1.15695	0.2821	1
X8430427H17Rik	-0.33058	4.31478	1.15603	0.28229	1
X2810417H13Rik	0.505068	5.10109	1.15576	0.282347	1
B930059L03Rik	-0.809703	1.57386	1.15312	0.282896	1
Osbpl5	0.96002	1.4594	1.15301	0.282919	1
Stmn1	0.438326	5.57039	1.15169	0.283195	1
Zfp282	-0.335116	3.74164	1.15045	0.283454	1
X9430076C15Rik	-0.83697	1.50363	1.15032	0.283482	1
Pgap1	-0.391418	3.62659	1.15022	0.283504	1
Klhdc2	0.30415	4.90149	1.14997	0.283555	1
Apba1	-0.429442	2.99178	1.14995	0.28356	1
Rdh12	0.820154	-0.368232	1.14888	0.283784	1
Rab39	0.345748	4.45943	1.14874	0.283813	1
Efemp2	-0.352319	3.92083	1.14749	0.284075	1
Rnf214	-0.327261	5.31178	1.14725	0.284125	1
Pdcd2	0.349644	3.77072	1.14602	0.284383	1
Maoa	-0.613212	1.29993	1.1454	0.284515	1
F2rl2	1.09795	0.599711	1.14532	0.28453	1
Leng1	0.323689	4.23028	1.14509	0.28458	1
Cxcl14	0.841803	1.35652	1.14477	0.284646	1
Dock8	-0.318767	8.14465	1.14401	0.284807	1
H2afv	0.415153	4.63873	1.14226	0.285176	1
Med11	-0.472682	5.98664	1.14194	0.285242	1
Thoc3	0.30498	4.7791	1.14186	0.285259	1
Snw1	0.292503	6.75225	1.14165	0.285304	1
Plvap	-1.06893	-0.0767821	1.14152	0.285331	1
Spata24	0.58597	1.15544	1.14142	0.285353	1
Clnk	0.903467	1.11961	1.1408	0.285482	1
Siglece	0.602889	6.19596	1.14066	0.285513	1
Cep170	-0.276412	6.46666	1.13946	0.285767	1
Lrrc45	-0.469532	6.40228	1.13815	0.286044	1
Snrnp27	0.427798	5.25956	1.13793	0.28609	1
Helz	-0.288905	5.1797	1.13387	0.286951	1
Wdpcp	-0.457555	2.78762	1.13387	0.286951	1
Apol7e	0.849757	0.50942	1.13185	0.287381	1
Vwf	-0.713438	1.50437	1.13118	0.287524	1
Vim	0.365783	8.32428	1.12848	0.288099	1
Abcg1	-0.316417	6.11324	1.12834	0.288129	1
Med12	-0.306195	5.24022	1.12832	0.288135	1
Mtus2	-0.592529	1.19965	1.12732	0.288348	1
Sell	0.865259	4.65224	1.12726	0.288361	1
Lsm11	-0.444484	2.83888	1.127	0.288416	1
Atp10d	-0.405618	4.23642	1.12652	0.288518	1
Zfp661	-0.479889	2.53547	1.1253	0.28878	1
Il1b	-0.390507	11.5031	1.125	0.288844	1
Rnase6	0.468003	4.70966	1.12481	0.288885	1
Slco2b1	-0.403549	9.21794	1.1247	0.288908	1
Sap130	-0.383436	4.98539	1.12455	0.288941	1
Gtf2b	0.280401	6.13328	1.12448	0.288956	1
Carhsp1	0.293982	5.41939	1.12437	0.28898	1
Dnajb9	-0.280173	5.45235	1.12411	0.289035	1
Fastkd5	0.357157	3.78199	1.12407	0.289043	1
Calr3	0.882846	-0.598584	1.1238	0.289101	1
Klrb1f	0.76406	2.29888	1.12375	0.289113	1
Cnih4	0.333243	5.58664	1.12336	0.289196	1
Anp32e	0.309457	6.61666	1.12248	0.289384	1
Zfp952	-0.455451	3.61391	1.12182	0.289526	1
Bcl2l14	0.468704	4.50779	1.12085	0.289735	1
Hmgb3	0.604486	0.77298	1.12046	0.28982	1
Trib3	0.625807	1.78841	1.12012	0.289892	1
Nov	1.39875	-0.288011	1.11963	0.289998	1
Lamb2	-0.561611	3.24329	1.1193	0.290069	1
Ifitm10	0.534723	3.8047	1.11903	0.290128	1
Pvr	-0.305578	5.52314	1.11901	0.290131	1
Gm19510	-1.12063	-0.144023	1.11711	0.290542	1
Rabggtb	0.370277	5.27349	1.11508	0.29098	1
Ebf3	-1.06469	2.24978	1.11488	0.291024	1
Ubd	0.757662	1.27551	1.1142	0.291171	1
Zfp770	-0.523729	2.63339	1.11398	0.291219	1
Synpo	0.596586	1.33428	1.11346	0.291331	1
X1810010H24Rik	-0.905736	-0.226687	1.11298	0.291436	1
Dph3	0.327032	4.2875	1.11252	0.291534	1
Dgkh	0.399732	3.82943	1.11205	0.291637	1
Klrb1b	0.42735	5.4863	1.11192	0.291665	1
Gcn1l1	-0.308033	5.46169	1.11123	0.291815	1
Neto2	-0.765607	0.46325	1.11041	0.291993	1
Zfp101	0.534805	2.17375	1.10977	0.292133	1
Slc38a5	-1.35367	-0.161589	1.10968	0.292152	1
Ttc1	0.293314	5.7994	1.10901	0.292296	1
Csmd3	-0.763808	5.28065	1.10882	0.292339	1
Spen	-0.326117	5.48473	1.10869	0.292367	1
Tmsb10	0.457028	5.62549	1.10855	0.292397	1
Il1rl2	-0.523207	4.24283	1.10813	0.292489	1
Casp2	0.297729	5.08835	1.10697	0.292741	1
Tnfrsf14	-0.523341	3.22157	1.10677	0.292786	1
Eps8	-0.326426	5.02645	1.10664	0.292814	1
Eif1ad	0.333963	5.31686	1.10649	0.292846	1
Iqgap1	-0.29535	8.11845	1.1064	0.292866	1
Hlx	-0.31735	4.92375	1.10549	0.293065	1
Apcdd1	-0.949922	0.283659	1.10518	0.293133	1
Abcd4	-0.349662	4.79989	1.10363	0.293472	1
Zfyve28	-0.466977	2.71826	1.10355	0.293489	1
X2210408I21Rik	-0.61623	1.84129	1.10223	0.293778	1
Trak1	-0.272806	5.14376	1.10202	0.293822	1
Gemin8	0.538679	1.05855	1.10202	0.293824	1
Kpna2	0.432112	5.47708	1.10154	0.293928	1
Ccdc90b	0.327606	3.92035	1.10063	0.294128	1
Dagla	-0.556988	2.70355	1.10058	0.294138	1
Dnajc8	0.280765	6.75487	1.10025	0.294211	1
Ccdc18	0.635274	2.10471	1.09985	0.294298	1
X2610044O15Rik8	0.463789	2.20826	1.09967	0.294339	1
Raver2	1.05432	0.45535	1.09959	0.294355	1
Cpeb1	-1.01149	0.0963284	1.09927	0.294427	1
Zfp365	0.602038	0.716375	1.09911	0.294461	1
Prorsd1	0.327925	3.62995	1.09891	0.294505	1
Csda	0.357922	5.73761	1.09827	0.294647	1
Mms19	-0.310959	6.6591	1.09782	0.294744	1
Fam120a	0.275096	6.29501	1.09676	0.294979	1
Uqcrfs1	0.31615	6.04491	1.09541	0.295275	1
Xkr5	0.96649	-0.324739	1.09494	0.295379	1
Ing5	-0.329111	5.08222	1.094	0.295587	1
Gpr33	0.76662	2.03959	1.09229	0.295963	1
Cltc	-0.348729	8.95338	1.09209	0.296009	1
Ndufb4	0.460109	1.91028	1.09149	0.296141	1
Ccdc15	-0.505903	1.96344	1.09105	0.296238	1
Glg1	-0.342544	6.8338	1.09082	0.29629	1
D16Ertd472e	0.400945	5.47053	1.08935	0.296616	1
Rin2	-0.313294	8.31814	1.08824	0.296861	1
X1700025N23Rik	-0.943565	0.888809	1.08772	0.296977	1
Tia1	-0.340969	5.43264	1.08589	0.297384	1
Ncald	0.798905	0.617252	1.08574	0.297417	1
Mapk8ip3	-0.372992	6.22266	1.08571	0.297425	1
Rmnd5a	-0.271491	5.41339	1.08298	0.298031	1
Hnrnpd	0.288793	7.03705	1.08272	0.298091	1
Vcam1	-0.512867	7.52231	1.0823	0.298185	1
Emp1	-0.585798	4.0783	1.08218	0.298211	1
Racgap1	0.578073	5.43632	1.08216	0.298214	1
Slc18a1	-0.897543	0.0406664	1.08211	0.298226	1
Brca1	0.447687	3.33807	1.08201	0.298248	1
Rhoj	-0.861803	0.153382	1.08123	0.298422	1
Secisbp2l	-0.260247	6.88951	1.08055	0.298574	1
Rai14	-0.353776	4.32727	1.07902	0.298918	1
Gm16894	-0.736011	1.78289	1.07864	0.299001	1
X8430429K09Rik	0.558594	1.3258	1.0785	0.299033	1
Aff1	-0.252524	6.17409	1.07809	0.299126	1
Fyttd1	0.261368	6.15377	1.07797	0.299153	1
Ndfip2	0.29378	5.76964	1.07777	0.299197	1
X2900005J15Rik	-0.778304	2.4655	1.07758	0.29924	1
I730030J21Rik	0.920667	0.0289914	1.07719	0.299328	1
Dip2a	-0.363955	3.31098	1.0771	0.299347	1
Serpinh1	-0.863888	0.508307	1.07645	0.299493	1
Abhd6	0.346686	4.24711	1.07633	0.29952	1
X1700086O06Rik	-0.755387	-0.0127921	1.07629	0.29953	1
Erc1	-0.524386	2.59461	1.07494	0.299832	1
Trappc11	-0.321037	5.91642	1.07484	0.299855	1
Dcaf13	0.278137	5.55303	1.07477	0.29987	1
Orc2	0.292944	4.56699	1.07422	0.299993	1
Zfp595	-0.538796	2.20994	1.07409	0.300023	1
Rpl22l1	0.363682	4.71413	1.07377	0.300095	1
Med6	0.325657	4.31367	1.07331	0.300199	1
Map4k5	0.285898	5.02004	1.07294	0.300283	1
Rps25	0.28833	6.4412	1.07279	0.300316	1
Mthfd2l	-0.603634	0.540361	1.07232	0.300422	1
Dmxl1	-0.386146	5.45978	1.07226	0.300435	1
Tssk6	-0.76962	1.01092	1.07192	0.300513	1
Nmi	0.310831	5.97675	1.07177	0.300546	1
Tmem51as1	-0.670548	0.557691	1.07146	0.300616	1
Hcfc1	-0.250088	5.9613	1.07106	0.300706	1
Tomm5	0.370019	3.38373	1.07004	0.300936	1
P2ry10	0.463599	5.01168	1.06998	0.300949	1
Elavl4	0.695074	2.31993	1.06966	0.301022	1
Stap1	0.415041	4.72942	1.06964	0.301026	1
Acp6	-0.306459	5.40353	1.06954	0.30105	1
Ccne2	0.552125	1.94532	1.0695	0.301058	1
C920021L13Rik	-0.720935	2.55187	1.0695	0.301058	1
Hsph1	-0.456039	6.82392	1.06946	0.301067	1
Arnt	-0.264019	6.01895	1.06939	0.301082	1
Tgm1	-0.44374	2.41827	1.06937	0.301088	1
Ap5b1	-0.47172	4.13647	1.06739	0.301535	1
Dag1	-0.431761	5.14006	1.06606	0.301838	1
Tmem222	0.285101	5.35414	1.06536	0.301996	1
Zfp672	-0.353396	4.33151	1.06456	0.302177	1
X2310042D19Rik	-0.654895	1.78297	1.06441	0.302211	1
Csnk2a2	0.385064	3.86946	1.06367	0.302379	1
Mrps18c	0.328076	4.83641	1.06338	0.302445	1
Frmd4a	-0.309287	7.98713	1.06312	0.302504	1
Caprin2	-0.57673	1.32056	1.06285	0.302566	1
Mxi1	-0.371212	6.53898	1.06265	0.302612	1
Tmem134	0.277501	5.89927	1.06203	0.302753	1
Tshz1	0.37275	3.4673	1.06196	0.302768	1
Trim3	-0.348988	5.46012	1.06122	0.302937	1
Adck3	0.42752	3.37897	1.06018	0.303173	1
Nudt8	-0.442856	3.216	1.05882	0.303485	1
Iqsec2	-0.411541	3.1448	1.0582	0.303625	1
Tnf	-0.470331	8.24146	1.05709	0.30388	1
Snapc5	0.321384	5.13882	1.05679	0.303949	1
Dennd6b	-0.580368	4.72245	1.05662	0.303987	1
Trmt6	0.306347	4.86543	1.05637	0.304046	1
Fbxo25	-0.325746	3.79658	1.0551	0.304335	1
Tmem229a	0.979798	0.166905	1.05493	0.304374	1
Fmr1nb	-0.948577	0.371276	1.05296	0.304827	1
Gabbr1	0.772795	4.16845	1.05295	0.304829	1
2009-09-01	-0.385635	5.35855	1.05289	0.304842	1
Lix1	1.18753	-0.419057	1.0526	0.30491	1
Psen2	0.299259	5.77456	1.0524	0.304956	1
Cox7a2l	0.379803	5.00663	1.05205	0.305035	1
Peli3	-0.917011	-0.0686401	1.05184	0.305084	1
Zfp169	-0.613966	2.20046	1.04954	0.305613	1
Gpr3	1.36752	-0.101256	1.04939	0.305647	1
X1700012D01Rik	-0.75365	1.72198	1.0493	0.305668	1
AU040320	-0.281299	5.97052	1.04839	0.305878	1
Gpat2	-0.99946	0.652831	1.04817	0.305928	1
Lig4	-0.467195	2.42211	1.04772	0.306032	1
Tjp1	-0.346342	5.63969	1.04761	0.306057	1
Ankrd42	0.683523	0.695685	1.04676	0.306254	1
Fto	-0.275937	5.2233	1.0467	0.306268	1
X4921531C22Rik	-0.507774	2.70595	1.04631	0.306359	1
Haus2	0.327484	3.70258	1.04624	0.306374	1
Enpp1	-0.49679	3.86139	1.046	0.306431	1
Tmem88	-0.655092	3.72313	1.04485	0.306697	1
Nit2	0.332381	3.92309	1.04483	0.306701	1
Mpp6	0.307968	5.47781	1.04412	0.306866	1
F7	-1.1279	2.97239	1.04397	0.306901	1
Nfu1	0.316544	5.57534	1.04378	0.306945	1
Sertad3	0.297226	4.45557	1.04375	0.306951	1
Plp2	0.58637	3.1203	1.04302	0.307119	1
Cep85l	-0.38391	4.59988	1.04264	0.307209	1
Med21	0.284885	4.5279	1.04233	0.307279	1
Rnf11	0.261906	6.22269	1.04228	0.307293	1
Unc119b	0.425492	4.74459	1.04195	0.307369	1
Ccnj	-0.453566	2.37183	1.04176	0.307414	1
Hspa2	0.308575	4.1469	1.04171	0.307423	1
Pbk	0.598993	3.76609	1.04167	0.307433	1
Inpp1	0.344751	3.94783	1.04098	0.307595	1
Marveld2	0.487718	2.30545	1.04095	0.307601	1
Zfp407	-0.39013	4.61696	1.04046	0.307714	1
Ghdc	-0.320039	4.16227	1.03953	0.307932	1
Tmem60	0.434984	3.75582	1.03911	0.30803	1
Rpl35a	0.352159	5.12402	1.03896	0.308064	1
Rapgef3	-0.726654	0.843034	1.03876	0.308111	1
Dtl	0.546556	3.81374	1.03849	0.308172	1
Fzd6	-0.910631	-0.0645874	1.03771	0.308355	1
Arid3a	-0.412237	4.99737	1.03748	0.308408	1
Fam72a	0.40108	3.61968	1.03675	0.30858	1
Acadl	0.327709	6.39363	1.03654	0.308628	1
Dnttip2	0.304617	6.4436	1.03628	0.308688	1
Selrc1	0.334786	3.77493	1.03626	0.308692	1
Gm10791	-0.662981	0.646001	1.03529	0.308919	1
Pigx	0.340374	3.85733	1.03385	0.309257	1
Arhgef10l	-0.354075	5.60928	1.03376	0.309276	1
Spdl1	0.489064	3.02626	1.03348	0.309343	1
Rmdn2	-0.494153	2.00354	1.03335	0.309373	1
Nup54	0.266057	4.86193	1.03198	0.309693	1
X4921524J17Rik	0.321651	3.78038	1.03196	0.309698	1
Atp2a2	-0.342473	7.69221	1.03191	0.30971	1
Mamdc4	-0.735273	0.955504	1.03191	0.309711	1
Tatdn1	0.354637	3.10908	1.0315	0.309807	1
D430020J02Rik	-0.463633	1.9813	1.03134	0.309845	1
Crtam	1.38034	0.764848	1.03091	0.309946	1
AA467197	0.691851	5.04929	1.03082	0.309966	1
Adarb1	-0.714877	1.43259	1.03055	0.310029	1
Fam122b	-0.357287	3.65084	1.03034	0.310079	1
Ncapg	0.617893	4.2032	1.0301	0.310134	1
Hint1	0.320053	5.82952	1.0299	0.310182	1
Ttf1	-0.286493	4.81914	1.02974	0.31022	1
Sccpdh	0.290869	4.14457	1.02965	0.310242	1
Zfp322a	-0.346006	3.98723	1.0293	0.310324	1
Abcc3	-0.438781	7.31666	1.02849	0.310514	1
Znfx1	-0.352834	8.01566	1.02842	0.31053	1
Zc3h7b	-0.558861	2.40862	1.02815	0.310593	1
Neb	0.907111	0.911732	1.0281	0.310605	1
Entpd7	-0.337718	3.71335	1.02797	0.310636	1
X2900056M20Rik	-0.340932	3.46029	1.02657	0.310965	1
Ube2s	0.284031	4.64426	1.02573	0.311164	1
Pgrmc1	0.275689	6.03517	1.02482	0.311379	1
Rbm3	0.362954	6.69065	1.02425	0.311514	1
Iqcb1	0.391083	3.05858	1.02284	0.311847	1
Gbp11	-0.732856	2.23687	1.02254	0.311917	1
Pdp2	-0.390768	3.17602	1.02213	0.312015	1
Pde8a	-0.331528	3.24544	1.02084	0.312319	1
Sema3c	0.925113	-0.188168	1.02025	0.312459	1
X1700017J07Rik	-1.23372	-0.759234	1.01962	0.312609	1
Ildr1	0.409818	3.40146	1.01931	0.312683	1
Atp6v0a1	-0.296668	6.75906	1.01931	0.312683	1
Tnfaip8l3	-0.927592	1.0065	1.01829	0.312924	1
Gm20939	0.499655	1.88573	1.01773	0.313057	1
St8sia6	0.548854	2.43292	1.01729	0.313162	1
Lyzl4	-1.15573	-0.836876	1.01707	0.313215	1
Smim1	0.774973	2.26072	1.01669	0.313306	1
Adtrp	-1.17723	-0.616471	1.01665	0.313314	1
Cycs	0.354996	5.86384	1.01662	0.313323	1
Clu	0.601386	3.45252	1.01628	0.313403	1
Mmp12	0.948649	5.44545	1.01556	0.313574	1
Mbtps2	-0.368997	3.45165	1.01553	0.313582	1
Spry2	0.850792	1.36374	1.01526	0.313645	1
Serpinb6b	0.505893	5.15514	1.01514	0.313674	1
Pank3	-0.262017	5.29983	1.0149	0.313733	1
Zfp558	0.604592	2.16471	1.01462	0.313798	1
Mrps34	0.300226	4.41316	1.01349	0.314069	1
Morf4l1	0.261946	6.52511	1.01327	0.314122	1
Tmem41a	0.398724	3.05282	1.01307	0.31417	1
Myeov2	0.364935	4.9703	1.01278	0.314237	1
Trmt13	-0.477012	3.63761	1.01234	0.314342	1
Phlda1	-0.389691	3.59548	1.01006	0.314888	1
Akirin1	0.262018	6.73104	1.00954	0.315012	1
Fam120aos	0.409977	2.47043	1.00953	0.315015	1
Psme2	0.3508	8.29016	1.00947	0.31503	1
Cmc1	0.308225	3.8228	1.0084	0.315286	1
Gdf9	-0.731772	2.2962	1.0082	0.315334	1
Iars2	-0.269022	5.29949	1.00762	0.315474	1
X2310040G24Rik	0.494206	2.82362	1.00751	0.3155	1
Cyb5d1	-0.462041	2.21843	1.00747	0.31551	1
Snx22	0.498638	2.02932	1.00723	0.315568	1
Rreb1	-0.347284	5.89097	1.00617	0.315822	1
Cspg4	-0.874887	0.459714	1.00267	0.316665	1
Zfp229	0.575387	2.04798	1.0017	0.3169	1
Ints3	-0.248073	5.56183	1.00163	0.316915	1
Tiam2	-0.674214	1.03407	1.00118	0.317024	1
Prox2	-0.453447	2.15517	1.00061	0.317163	1
Ptp4a1	-0.357017	4.82639	1.00051	0.317187	1
Ociad2	0.958122	-0.786628	0.99997	0.317318	1
Pikfyve	-0.348125	5.2784	0.999428	0.317449	1
Pisd.ps2	-0.503914	6.09851	0.998923	0.317571	1
Sel1l	-0.286631	7.39194	0.998713	0.317622	1
Ngdn	0.270668	5.71837	0.997385	0.317944	1
Il17rc	0.670283	0.18686	0.997268	0.317973	1
Antxr2	-0.315118	5.67922	0.996911	0.318059	1
Pdpr	-0.485868	2.24459	0.994471	0.318652	1
Farp1	-0.702094	1.57527	0.994154	0.318729	1
Ada	0.40109	3.22259	0.993955	0.318778	1
Col9a3	-0.650008	2.38441	0.993784	0.318819	1
Ep300	-0.321324	6.58514	0.993671	0.318847	1
Med7	0.305636	6.34038	0.993122	0.318981	1
Ank2	-0.469672	3.29232	0.992878	0.31904	1
Chpf2	-0.356174	5.92451	0.992825	0.319053	1
Gpt2	-0.292538	4.62243	0.992589	0.31911	1
Kctd14	0.650483	1.543	0.991893	0.31928	1
X2610318N02Rik	0.599216	0.890314	0.991832	0.319295	1
Nek1	-0.313555	3.80297	0.991607	0.31935	1
Spns1	-0.283917	6.38583	0.991538	0.319367	1
Gstm5	0.46191	2.74751	0.991077	0.319479	1
Map3k14	-0.343045	5.51968	0.991059	0.319484	1
Hexim2	0.477963	1.5063	0.990854	0.319534	1
Gca	0.293292	4.5963	0.99049	0.319623	1
X4930453N24Rik	0.322247	4.31272	0.990138	0.319709	1
X1700028E10Rik	-0.722859	-0.17269	0.990106	0.319716	1
Tstd3	0.44818	3.02684	0.989206	0.319936	1
Stk35	-0.386223	3.89509	0.988856	0.320022	1
Rps17	0.317984	5.97862	0.987594	0.320331	1
Creb3	0.288845	6.2542	0.98681	0.320523	1
Btbd3	-0.335127	3.40379	0.985961	0.320732	1
Ttc33	0.334694	4.37648	0.985179	0.320924	1
Arf6	0.313254	8.32412	0.98512	0.320938	1
Thnsl1	0.358767	3.0646	0.985111	0.32094	1
Lrrc51	0.581221	1.59029	0.984297	0.32114	1
Atxn3	-0.2853	5.06041	0.984209	0.321162	1
Aldh1b1	-0.421826	4.24334	0.983955	0.321224	1
Fancd2	0.484461	3.26335	0.983818	0.321258	1
Patl2	1.20739	-0.743297	0.98355	0.321324	1
Cald1	-0.738742	0.953794	0.983201	0.32141	1
Dnmt1	-0.303318	6.25637	0.982984	0.321463	1
Tma7	0.272915	5.16054	0.982491	0.321584	1
E2f3	0.319899	3.75671	0.981609	0.321802	1
Ccdc159	-0.869312	-0.204462	0.981235	0.321894	1
Fam60a	0.458448	2.19087	0.980748	0.322014	1
Gpr162	-0.556323	2.32024	0.9807	0.322026	1
Stard8	-0.333393	5.43305	0.979709	0.322271	1
Prokr1	1.20439	-0.256989	0.97802	0.322688	1
Thap2	-0.457774	1.97706	0.977737	0.322758	1
Uaca	-0.494458	2.05727	0.976926	0.322959	1
Tifa	0.257692	6.74741	0.976881	0.32297	1
Gm15880	-0.529609	2.86085	0.97685	0.322978	1
Trpt1	0.509321	1.36886	0.976698	0.323015	1
Traf2	0.256889	5.83189	0.976231	0.323131	1
St3gal1	-0.38905	4.12189	0.97607	0.323171	1
Sgip1	1.03111	-0.103791	0.975169	0.323394	1
Cdk6	-0.308934	4.4733	0.974931	0.323454	1
C1ra	-0.361609	4.49629	0.974881	0.323466	1
Serpinf2	1.01965	-0.240014	0.974152	0.323647	1
Depdc1a	0.719146	0.97212	0.97399	0.323687	1
Mrgpre	-0.777009	2.33312	0.973367	0.323842	1
Prkag1	0.247643	5.38064	0.973239	0.323874	1
Lax1	0.763334	2.21997	0.973108	0.323906	1
Pdcd5	0.30785	4.83388	0.972622	0.324027	1
Dgat1	-0.433223	7.66706	0.972467	0.324066	1
P4ha1	-0.32271	8.05279	0.971744	0.324246	1
Amigo3	-0.385397	2.57149	0.971622	0.324276	1
Scd1	0.757943	0.777438	0.971586	0.324285	1
Map3k19	0.957943	0.717161	0.970305	0.324604	1
Eya2	0.953222	0.467811	0.968703	0.325004	1
Fam13a	-0.7848	1.9513	0.96832	0.3251	1
Timp2	-0.445042	9.00889	0.968081	0.325159	1
Sgk1	-0.382572	10.6695	0.967998	0.32518	1
Twistnb	0.291238	4.65815	0.96758	0.325284	1
Tecpr2	-0.359619	3.85465	0.967567	0.325288	1
Tox	0.834789	-0.228113	0.965786	0.325733	1
A130049A11Rik	-0.843428	-0.255158	0.965624	0.325774	1
Lpp	-0.336694	6.23183	0.965335	0.325846	1
Higd1a	0.312262	5.05312	0.965293	0.325857	1
Pik3r2	-0.35978	5.7472	0.964753	0.325992	1
Nudt1	0.419094	2.33584	0.964627	0.326024	1
Prr11	0.558727	2.05577	0.964596	0.326032	1
Shprh	-0.318423	4.35885	0.964205	0.32613	1
Strbp	0.400065	3.87777	0.963449	0.326319	1
Scrib	-0.341823	3.90792	0.963052	0.326419	1
Tfam	0.394027	4.11887	0.962917	0.326453	1
Cldn1	0.659884	2.94759	0.962539	0.326548	1
Usp36	-0.377326	5.75265	0.962016	0.326679	1
Syvn1	-0.315255	6.25483	0.961831	0.326726	1
Sfxn5	-0.489731	1.48667	0.961795	0.326735	1
Ache	-0.83368	1.7756	0.961715	0.326755	1
Ctgf	1.03921	-0.321587	0.961631	0.326776	1
Pcyt1b	0.821899	0.30399	0.959513	0.32731	1
Serac1	-0.362086	3.40829	0.95913	0.327406	1
Dctn1	-0.299752	6.25731	0.958847	0.327478	1
Fert2	0.310466	4.74336	0.958362	0.3276	1
Hmbox1	-0.372628	4.13987	0.957007	0.327942	1
Slc1a2	0.686511	1.72033	0.956915	0.327965	1
Cox5b	0.289339	6.01478	0.956803	0.327994	1
Iqgap2	-0.308393	4.57114	0.956502	0.32807	1
X9430016H08Rik	0.354845	3.63567	0.956445	0.328084	1
Scel	-1.07697	-0.289438	0.956406	0.328094	1
Ptprs	-0.362589	5.31289	0.956314	0.328117	1
Rnasel	-0.377162	4.96798	0.956201	0.328146	1
Heatr6	-0.250728	5.40338	0.955991	0.328199	1
Ccnyl1	0.427983	2.71433	0.955423	0.328343	1
Pla2g2d	-0.648899	0.280281	0.955299	0.328374	1
Map3k8	0.321321	6.95227	0.955261	0.328384	1
Slfn5	-0.319318	7.59326	0.95417	0.32866	1
Tagln	-0.583683	0.816204	0.953852	0.328741	1
Fbln1	1.03561	-0.31517	0.953792	0.328756	1
Fam131a	-0.419568	2.42455	0.953399	0.328856	1
Ydjc	0.61752	0.655472	0.953219	0.328901	1
Tspan9	-0.433762	4.03481	0.952971	0.328964	1
Ehd4	-0.318	8.00113	0.952934	0.328974	1
Trim23	0.543119	3.107	0.952652	0.329045	1
Thbs3	-1.42039	-1.10467	0.952629	0.329051	1
Ythdc2	-0.404888	4.12638	0.951142	0.329429	1
Stard3nl	0.277233	6.46783	0.951081	0.329444	1
Hivep3	-0.33052	6.03823	0.950436	0.329608	1
Haus7	0.285335	4.38449	0.950098	0.329694	1
Ccz1	0.245761	6.18572	0.949997	0.32972	1
Pltp	-0.459427	6.41323	0.949122	0.329943	1
B4galt5	-0.248948	6.02587	0.948966	0.329983	1
Nipsnap1	0.422004	2.19446	0.948833	0.330017	1
Ncor2	-0.321966	5.41839	0.948824	0.330019	1
Gmnn	0.401881	4.00099	0.947606	0.330329	1
Akr1b10	-0.240575	6.27646	0.947255	0.330419	1
X2700060E02Rik	0.295019	5.74358	0.947094	0.33046	1
Trmt10c	0.43154	4.66968	0.946077	0.33072	1
Gtse1	0.463191	3.23788	0.945702	0.330816	1
Gnaq	-0.313829	5.98032	0.945683	0.330821	1
Gm561	0.44235	1.63791	0.944948	0.331008	1
X9130023H24Rik	-0.400943	2.84624	0.944543	0.331112	1
Osbpl3	0.30187	4.59261	0.943633	0.331345	1
Prdx4	0.375211	5.12082	0.942727	0.331577	1
Dhrs3	-0.378148	6.51899	0.942619	0.331605	1
Dnahc2	-0.468222	2.27333	0.94246	0.331646	1
Stil	0.499216	3.69441	0.941843	0.331804	1
Ddit4	-0.582062	3.03237	0.941302	0.331943	1
Mex3b	0.533475	1.97522	0.941198	0.33197	1
X4930473A02Rik	-0.849373	0.173174	0.940045	0.332266	1
X2810407C02Rik	0.290863	4.86506	0.940007	0.332276	1
X9830147E19Rik	-0.537007	3.01716	0.939558	0.332392	1
Pygl	-0.317079	5.7676	0.939524	0.3324	1
X4930413G21Rik	-0.621588	2.91143	0.939511	0.332404	1
Cnih	0.356283	4.9254	0.939322	0.332452	1
Serpina3f	0.500668	5.65524	0.938767	0.332595	1
Dock1	-0.363095	4.53381	0.938582	0.332643	1
Epn1	-0.418863	4.8836	0.937491	0.332924	1
Ring1	-0.271286	4.35994	0.936351	0.333218	1
Dnajc19	0.291477	4.41524	0.936321	0.333226	1
Eef1b2	0.352555	6.07081	0.93632	0.333226	1
Pmpcb	0.28328	4.96832	0.9357	0.333386	1
Fance	-0.253171	5.01863	0.935562	0.333422	1
Sema4c	0.305406	4.87873	0.935431	0.333456	1
Msantd4	0.301544	4.30633	0.934695	0.333646	1
Fam102a	0.290921	4.36419	0.933936	0.333842	1
Mapk11	-0.682095	0.328966	0.933487	0.333958	1
X2610507B11Rik	-0.262878	7.21355	0.933376	0.333987	1
Nmb	0.608766	0.449703	0.933219	0.334028	1
Xpr1	-0.282981	5.16281	0.933132	0.33405	1
Igfbp4	-0.449237	5.11684	0.932456	0.334226	1
Znrd1as	0.49791	1.43603	0.932246	0.33428	1
Rhobtb1	-0.403857	4.63791	0.931936	0.33436	1
Pla2g4f	1.00527	0.192501	0.931346	0.334513	1
Bzrap1	-0.70888	2.0828	0.931344	0.334514	1
AK010878	0.394131	3.25524	0.930324	0.334779	1
Cib2	0.39984	2.41037	0.930029	0.334855	1
Klrg1	0.911748	0.349262	0.929787	0.334918	1
Hps6	-0.297432	4.49016	0.929627	0.33496	1
Atat1	-0.412861	3.90839	0.928504	0.335252	1
Rps3a1	0.323899	6.77329	0.928417	0.335275	1
Nbn	0.277079	4.92977	0.928114	0.335354	1
U2af1	0.262775	5.90816	0.927792	0.335437	1
Hhex	0.254989	6.53274	0.927658	0.335472	1
Med18	0.401166	2.56578	0.927447	0.335527	1
Ide	-0.413092	6.31178	0.926982	0.335648	1
Ndufa5	0.336673	4.74766	0.926211	0.33585	1
Josd2	-0.354832	4.58069	0.926112	0.335875	1
Vasn	-0.551062	2.03391	0.925837	0.335947	1
Med10	0.312403	5.29964	0.92492	0.336186	1
Fcf1	0.297914	5.34635	0.924906	0.33619	1
Dapk2	0.934274	0.65576	0.924655	0.336256	1
Sfi1	-0.572513	6.84884	0.924592	0.336272	1
Acss2	0.395627	2.52747	0.924452	0.336309	1
BC037704	-0.646041	1.99953	0.924386	0.336326	1
Zadh2	0.341171	3.11149	0.923904	0.336452	1
Churc1	0.333191	3.87672	0.922904	0.336714	1
Zfp52	0.32944	4.06399	0.922237	0.336888	1
Cdc6	0.540123	3.57862	0.92202	0.336945	1
Pisd.ps1	-0.560188	9.15882	0.92198	0.336956	1
BC026590	-0.306483	4.02186	0.921876	0.336983	1
Uqcrh	0.329931	5.51748	0.921531	0.337073	1
Dido1	-0.399264	5.69311	0.920724	0.337285	1
Cnbd2	-0.482346	2.31271	0.920597	0.337318	1
Tha1	0.358589	4.33797	0.920368	0.337378	1
Slc43a2	-0.310253	7.02441	0.919389	0.337635	1
X1110004E09Rik	0.37175	2.69168	0.91923	0.337677	1
Ssbp2	0.287494	4.46201	0.919025	0.337731	1
[truncated: 10,631 more rows]

## Sheet: DEG_untreated_macro_vs_micro
gene	logFC	logCPM	LR	PValue	FDR
Slco3a1	-7.02577	5.63247	299.413	4.42158e-67	5.58446e-63
Tlr8	-9.34731	5.16267	274.931	9.55586e-62	6.03453e-58
LOC100038947	-8.53445	5.54065	272.592	3.08961e-61	1.15651e-57
Sirpb1b	-8.46594	4.65526	272.253	3.66273e-61	1.15651e-57
Siglech	7.31927	9.03903	264.085	2.20819e-59	5.57788e-56
Tln2	7.15485	5.61961	248.888	4.5386e-56	9.55375e-53
Ifi203	-6.34428	6.74719	246.445	1.54707e-55	2.79136e-52
Myof	-5.93082	5.82845	243.753	5.9768e-55	9.43588e-52
Klra2	-7.55453	6.96615	242.269	1.25905e-54	1.76687e-51
Clec12a	-7.56879	7.53077	233.67	9.43958e-53	1.19222e-49
Mlph	9.948	4.61182	231.518	2.7818e-52	3.19401e-49
Slc28a2	-5.70229	4.97407	230.629	4.34732e-52	4.2496e-49
Gypc	-7.76333	4.20037	230.617	4.37409e-52	4.2496e-49
Cd93	-7.99512	6.59553	224.615	8.91023e-51	8.0383e-48
Gm4980	6.71556	5.86703	220.101	8.59908e-50	7.24043e-47
Ccr7	-8.01514	7.95787	216.78	4.55849e-49	3.59836e-46
X5430437J10Rik	-8.74397	4.9221	208.25	3.30917e-47	2.45852e-44
Slco2b1	7.05095	9.21794	206.138	9.55964e-47	6.70768e-44
Rnd3	-6.93658	4.13848	200.081	2.00495e-45	1.33277e-42
Crybb1	6.79845	6.56674	199.606	2.54636e-45	1.60803e-42
Vav3	-6.09745	5.30924	195.857	1.67478e-44	1.00726e-41
Gpr141	-9.21729	5.64112	192.161	1.07312e-43	6.16071e-41
Arvcf	4.90524	4.7644	190.133	2.97443e-43	1.63335e-40
Plbd1	-7.62409	8.81458	189.362	4.38076e-43	2.30538e-40
Upk1b	8.1541	4.76075	188.541	6.61942e-43	3.34413e-40
Itga4	-5.8269	6.30232	187.99	8.73346e-43	4.24245e-40
Tmem171	-6.49546	4.3066	187.51	1.11122e-42	5.19805e-40
Thbd	-7.47331	3.2022	187.402	1.17359e-42	5.29374e-40
Cxxc5	5.96027	6.01611	183.124	1.00785e-41	4.38936e-39
Gpr56	7.23477	8.06275	182.887	1.13548e-41	4.78038e-39
Rtn4rl1	5.98367	6.75817	182.573	1.32933e-41	5.41595e-39
Rasgrp1	-5.82546	5.31321	181.463	2.32329e-41	9.16973e-39
Cd200	-7.43911	4.78496	178.412	1.07694e-40	4.12174e-38
Capn3	5.06973	7.13591	175.87	3.86649e-40	1.43629e-37
Clec4n	-8.15916	6.44837	174.867	6.39943e-40	2.30928e-37
Cpne2	-4.92107	5.55841	174.554	7.49342e-40	2.62894e-37
Grap2	-7.44852	3.08586	172.574	2.0281e-39	6.92295e-37
F13a1	-7.43279	5.43124	171.383	3.69055e-39	1.22662e-36
Gm10790	6.87955	5.38747	171.051	4.36172e-39	1.41253e-36
Gda	-7.54863	3.987	170.902	4.70156e-39	1.48452e-36
Stap1	-6.97796	4.72942	170.771	5.02091e-39	1.54668e-36
Ccnd2	-5.40471	7.19271	167.997	2.02642e-38	6.09373e-36
Kmo	-8.15507	4.79372	165.385	7.53581e-38	2.21343e-35
Mreg	-6.17944	4.38398	163.494	1.95159e-37	5.60195e-35
Ltc4s	5.08786	5.37538	162.867	2.67467e-37	7.5069e-35
Rapgef5	4.31858	5.68972	161.239	6.06644e-37	1.66563e-34
Gapt	-6.4059	3.63786	159.479	1.47036e-36	3.95121e-34
Adora3	4.11074	5.00153	159.222	1.6738e-36	4.40418e-34
Gpr171	-7.14946	7.38116	158.79	2.08e-36	5.3613e-34
Iqgap2	-4.7409	4.57114	158.697	2.17914e-36	5.50451e-34
Cd300ld	-4.57867	6.32738	158.406	2.5237e-36	6.24986e-34
Naalad2	6.33444	3.63003	155.906	8.87558e-36	2.13088e-33
Hip1	-3.51958	5.71818	155.891	8.94194e-36	2.13088e-33
Tjp1	4.77721	5.63969	155.274	1.21981e-35	2.84315e-33
Ccr2	-5.23779	7.98722	155.245	1.23811e-35	2.84315e-33
Ms4a7	-6.55329	9.10267	153.831	2.52151e-35	5.6869e-33
Asap3	5.38954	5.29043	153.003	3.82417e-35	8.47356e-33
AI662270	-4.60765	6.00048	150.588	1.28982e-34	2.80869e-32
Plxdc2	5.27479	8.30702	150.016	1.71949e-34	3.68087e-32
Hpgd	5.08564	6.57803	148.463	3.75819e-34	7.91099e-32
Siglec5	4.17878	5.09551	147.654	5.6462e-34	1.16904e-31
Plxna4	5.74881	4.83193	146.905	8.23034e-34	1.6766e-31
Traf1	-5.32695	6.53177	144.521	2.73285e-33	5.47871e-31
Ramp3	-8.53251	4.80072	140.476	2.09496e-32	4.13428e-30
Zc3h12d	-4.41168	4.43055	140.206	2.4001e-32	4.66358e-30
Cfp	-5.3758	6.72653	139.674	3.13655e-32	6.00221e-30
Ms4a4c	-5.2565	8.37133	139.214	3.95421e-32	7.45397e-30
Sectm1a	-5.96818	4.42272	138.727	5.05398e-32	9.38703e-30
Tgfa	6.79525	5.94469	137.767	8.19446e-32	1.49994e-29
Sort1	3.92751	6.19393	137.271	1.05177e-31	1.8977e-29
Dpep2	-6.91558	6.22461	136.859	1.29452e-31	2.30278e-29
Cfh	4.59468	8.16963	136.452	1.58882e-31	2.78706e-29
Ak1	5.4244	4.947	136.331	1.68934e-31	2.92279e-29
Dppa3	-9.33034	2.13523	135.937	2.06001e-31	3.51594e-29
Rasgrp3	3.95874	7.17541	135.525	2.53441e-31	4.26795e-29
Ctsf	5.38411	6.69225	135.256	2.90224e-31	4.82307e-29
Pilrb2	-4.97917	4.6361	134.591	4.0575e-31	6.65535e-29
Ecscr	5.69472	5.05387	133.624	6.60329e-31	1.06922e-28
Cytip	-5.60364	7.85313	133.234	8.03735e-31	1.28496e-28
Lrrc3	6.8206	6.75898	132.865	9.67895e-31	1.52806e-28
Apol7c	-11.3549	3.28901	132.773	1.01354e-30	1.58037e-28
Mefv	-6.88031	5.35146	132.14	1.39459e-30	2.148e-28
Nostrin	-4.69809	4.03074	131.657	1.77851e-30	2.70633e-28
Liph	6.4543	4.67857	131.255	2.17721e-30	3.27359e-28
Cxcr4	-4.62821	6.24284	130.891	2.61575e-30	3.8867e-28
Dpp4	-6.76333	5.11232	129.845	4.42999e-30	6.50591e-28
Eva1a	6.49611	3.89498	129.768	4.60583e-30	6.6864e-28
Ms4a6c	-4.14216	8.56906	129.468	5.35664e-30	7.688e-28
Ccl22	-6.02662	6.32155	128.458	8.91116e-30	1.26458e-27
Sirpb1a	-8.06475	5.81302	127.411	1.51048e-29	2.1197e-27
Gdf3	-7.32253	5.67271	127.286	1.60871e-29	2.23274e-27
Tmem44	6.42883	3.53207	126.469	2.42741e-29	3.3324e-27
Runx3	-5.52996	6.39424	126.271	2.68191e-29	3.64221e-27
Cables1	4.68286	5.92347	125.991	3.08854e-29	4.14982e-27
Serpine2	5.69164	8.15411	125.775	3.44446e-29	4.57932e-27
Csmd3	9.28786	5.28065	125.165	4.68272e-29	6.1607e-27
Sh2d1b1	-5.03395	4.52926	124.943	5.23719e-29	6.81915e-27
Abcd2	3.41696	5.86287	124.406	6.86609e-29	8.84885e-27
Plxdc1	3.52353	5.75547	124.272	7.34401e-29	9.36918e-27
Cd97	-4.28444	6.13536	123.795	9.34269e-29	1.17998e-26
Egr1	5.07601	11.6894	121.987	2.3236e-28	2.90565e-26
Cdh23	3.62236	4.63482	121.571	2.86555e-28	3.54823e-26
Serpinb8	-7.08122	3.323	120.324	5.37228e-28	6.58757e-26
Ttc39c	-4.76082	3.32378	119.869	6.75942e-28	8.2088e-26
Plscr1	-4.56077	5.36253	119.413	8.50548e-28	1.02309e-25
Pilrb1	-4.66425	4.5553	119.35	8.77779e-28	1.04588e-25
Sqle	-3.79528	5.63964	119.31	8.95937e-28	1.05754e-25
X1810033B17Rik	-3.78418	4.37424	118.691	1.22413e-27	1.43155e-25
Sestd1	-4.62179	4.71394	117.563	2.16175e-27	2.50486e-25
Iqgap1	-3.29724	8.11845	115.341	6.6253e-27	7.60705e-25
Chst1	3.46942	5.0209	115.304	6.75169e-27	7.68233e-25
Klrk1	-5.90943	6.62357	115.043	7.70018e-27	8.62728e-25
Mgst1	-5.7426	3.7715	115.038	7.71879e-27	8.62728e-25
Cd300e	-9.4849	5.82881	114.992	7.9014e-27	8.75392e-25
Mndal	-5.99278	7.46996	114.745	8.94986e-27	9.82928e-25
Hepacam2	-9.32223	2.80871	114.585	9.70389e-27	1.05655e-24
Clec10a	-7.61587	3.53718	114.072	1.25692e-26	1.35683e-24
Gm13546	-11.1726	2.10199	113.762	1.46953e-26	1.57289e-24
Dab2	-3.7401	8.25776	113.557	1.62931e-26	1.72926e-24
Slc40a1	4.67439	6.27612	113.465	1.70664e-26	1.79624e-24
Tmem51	-6.83352	6.24597	113.034	2.12128e-26	2.21419e-24
Plekhg1	-7.11221	3.15132	112.748	2.45065e-26	2.53702e-24
Pag1	3.0759	7.0353	112.475	2.81134e-26	2.88677e-24
Cd209a	-8.70595	4.26878	111.633	4.3004e-26	4.38017e-24
Sall1	7.37846	7.55648	111.279	5.13961e-26	5.19307e-24
Slc1a3	4.50862	6.3974	110.734	6.76681e-26	6.77945e-24
Cyp4f18	-3.60705	8.48795	110.719	6.81703e-26	6.77945e-24
Fam83f	-7.18511	3.32417	110.691	6.91379e-26	6.82197e-24
Sparc	5.85454	9.80059	110.378	8.09981e-26	7.93028e-24
Neurl1a	3.76341	4.82013	110.234	8.70873e-26	8.46087e-24
Il10	-5.219	3.14852	110.139	9.13655e-26	8.80875e-24
Chst8	9.13592	2.32993	110.113	9.25655e-26	8.85683e-24
Btla	-7.35269	3.93047	109.963	9.98517e-26	9.48216e-24
Slc12a2	4.54953	6.03043	109.562	1.22223e-25	1.152e-23
Afap1l1	4.61949	4.81723	108.322	2.28484e-25	2.13759e-23
Sema7a	-8.83709	2.32264	108.026	2.65295e-25	2.46374e-23
Krt80	-7.61603	2.58392	107.507	3.44641e-25	3.17724e-23
Fpr2	-6.46177	4.32599	107.013	4.42219e-25	4.04726e-23
Pf4	-6.42032	5.48185	106.929	4.61507e-25	4.1934e-23
Tgfbi	-5.12153	10.4831	106.84	4.82511e-25	4.35294e-23
Napsa	-7.11809	6.06209	106.714	5.14406e-25	4.60777e-23
Nrg1	-7.62802	2.8198	106.247	6.50985e-25	5.7901e-23
Vim	-3.98982	8.32428	105.549	9.25895e-25	8.17766e-23
Gpr132	-5.45542	5.1513	105.309	1.04508e-24	9.16623e-23
Slc22a17	4.70787	5.17589	105.115	1.15234e-24	9.98237e-23
Il1a	4.81386	9.53833	105.113	1.15394e-24	9.98237e-23
Kcnn4	-4.28625	6.25448	105.012	1.21427e-24	1.04328e-22
Trim2	4.88361	4.22352	104.938	1.26004e-24	1.07529e-22
Tfec	-4.33074	3.20881	104.126	1.89815e-24	1.60897e-22
Mdfic	-3.21693	5.78349	104.087	1.93636e-24	1.63042e-22
Spire1	2.97502	5.93173	103.905	2.12283e-24	1.77385e-22
Trps1	-4.25286	5.93017	103.894	2.1348e-24	1.77385e-22
St3gal5	3.96751	6.51108	103.779	2.26227e-24	1.86748e-22
Rab11fip1	-4.45855	5.35139	103.44	2.68369e-24	2.20097e-22
Atp8a2	6.68171	5.72521	102.727	3.84745e-24	3.13505e-22
S100a11	-5.62962	5.20727	102.669	3.96037e-24	3.20637e-22
Vegfa	-3.89445	8.25508	102.098	5.28537e-24	4.25186e-22
Cd40	-3.35404	6.70981	101.187	8.36965e-24	6.69042e-22
Sh3bgrl	-4.29145	7.27757	101.074	8.86224e-24	7.03963e-22
Ptpn22	-3.56638	5.59205	100.907	9.63923e-24	7.60896e-22
B3gnt8	-5.00091	4.68192	100.728	1.05511e-23	8.27704e-22
Grap	3.30477	5.83962	100.679	1.08141e-23	8.43099e-22
Bhlhe41	4.15616	5.74802	100.649	1.09828e-23	8.50999e-22
Stat4	-5.66609	5.47786	100.047	1.48787e-23	1.14584e-21
Antxr2	-3.49602	5.67922	99.9765	1.54217e-23	1.18046e-21
Elavl4	6.03164	2.31993	99.7699	1.71172e-23	1.30235e-21
Nr1h3	-5.41086	5.65812	99.6845	1.78712e-23	1.35158e-21
Scarf1	-5.16511	4.58806	99.5831	1.88099e-23	1.4141e-21
Anxa1	-5.60163	6.04939	99.2719	2.20111e-23	1.64497e-21
S100a4	-5.30267	3.71926	98.7243	2.90212e-23	2.15611e-21
Jam2	5.14949	4.45745	98.2403	3.7057e-23	2.73702e-21
Crip1	-4.89936	6.65687	98.0497	4.08004e-23	2.99599e-21
Sdk1	5.7477	2.81523	97.6836	4.90876e-23	3.58368e-21
Runx2	-4.46972	3.22264	97.6097	5.09541e-23	3.69857e-21
Mrc2	6.9379	3.774	97.2738	6.03747e-23	4.35733e-21
Trem1	-4.93928	4.85643	97.2109	6.23235e-23	4.47242e-21
Msr1	-4.43018	8.05999	97.1376	6.46718e-23	4.61472e-21
Bhlhe40	-3.68468	7.75302	97.1049	6.57489e-23	4.66521e-21
Gnb4	-6.02665	4.36835	96.9193	7.22099e-23	5.09504e-21
Wfdc17	-4.25018	6.46091	96.7859	7.72436e-23	5.41993e-21
Gpr34	5.26544	8.31117	96.6678	8.19937e-23	5.72144e-21
Pde3b	3.24798	7.86122	96.6214	8.39366e-23	5.82483e-21
Idi1	-4.09623	3.64944	96.3569	9.59327e-23	6.62093e-21
Gm13889	6.11497	2.38365	95.9301	1.19009e-22	8.16895e-21
Nxpe5	-8.61491	3.09439	95.7483	1.30461e-22	8.9066e-21
Clec4d	-4.96712	3.31352	95.4551	1.51284e-22	1.02727e-20
Ccl17	-9.52999	2.78982	95.1771	1.74093e-22	1.17583e-20
Olfm1	-4.68574	5.82166	95.1369	1.77662e-22	1.19355e-20
Apoc2	-3.87277	4.85194	95.0401	1.86567e-22	1.24674e-20
Tmem100	6.7861	4.40139	94.1307	2.95367e-22	1.96341e-20
S100a6	-6.49191	5.31487	94.0594	3.0619e-22	2.0247e-20
Ezr	-3.07639	6.62162	93.8101	3.47293e-22	2.28454e-20
AW112010	-4.1825	8.8685	93.5815	3.89811e-22	2.55094e-20
Pde7b	-6.18062	3.16114	93.2649	4.57426e-22	2.97798e-20
Ccrn4l	-2.97275	4.47464	93.2491	4.61088e-22	2.98643e-20
Zfp532	5.55042	4.53253	93.2344	4.64536e-22	2.99342e-20
Ctnnal1	4.65347	3.7256	93.179	4.77734e-22	3.06283e-20
Abcb4	5.56708	3.5814	93.0464	5.10826e-22	3.24801e-20
Ifitm2	-4.75387	7.71386	93.0428	5.11761e-22	3.24801e-20
P2ry10	-5.18957	5.01168	92.9383	5.39506e-22	3.40698e-20
Ptpn7	-3.56162	5.45274	92.0248	8.55956e-22	5.37847e-20
Htr7	-7.81036	4.71999	91.9784	8.76265e-22	5.47883e-20
Gm6377	-4.6929	8.24499	91.5553	1.08518e-21	6.75162e-20
Gyk	-4.33069	7.23077	91.449	1.14504e-21	7.07988e-20
Kit	-5.29082	4.38847	91.4419	1.14915e-21	7.07988e-20
Hps4	3.11118	7.50323	91.2993	1.23504e-21	7.57213e-20
Cyfip2	-4.7992	5.48932	91.0376	1.40965e-21	8.60091e-20
Atp8b4	-4.2584	4.89705	90.8649	1.53821e-21	9.34021e-20
Whrn	6.44455	4.72518	90.6725	1.69532e-21	1.02367e-19
St3gal6	3.28027	6.60209	90.6647	1.70206e-21	1.02367e-19
Cd37	2.76613	7.1914	90.5113	1.83922e-21	1.10091e-19
Numb	2.86731	7.00766	89.8273	2.59888e-21	1.54623e-19
Cacnb3	-7.86721	6.21606	89.8206	2.60766e-21	1.54623e-19
Golm1	4.49775	8.72675	89.6996	2.77209e-21	1.63605e-19
Adora1	5.49029	4.27505	89.4285	3.17916e-21	1.86757e-19
Acpl2	-7.21235	1.80383	89.4128	3.20455e-21	1.87377e-19
Ecm1	-3.8422	6.73462	88.9557	4.03758e-21	2.34998e-19
Glipr2	-4.72323	6.20625	88.8616	4.23414e-21	2.45308e-19
Il1r2	-5.61364	6.65779	88.8163	4.33241e-21	2.49856e-19
Net1	-4.90197	5.45584	88.3313	5.53604e-21	3.17692e-19
Alox5	4.31306	4.71049	88.3231	5.55898e-21	3.17692e-19
Sh3pxd2b	-3.18943	4.9617	87.6248	7.91247e-21	4.50155e-19
Cnn2	-3.1148	6.79625	87.4417	8.67991e-21	4.91602e-19
Insl6	-5.73049	2.49181	87.3486	9.09825e-21	5.12995e-19
Klrb1b	-4.35048	5.4863	87.0313	1.06815e-20	5.99587e-19
Bcl2l14	-4.89964	4.50779	86.9808	1.09578e-20	6.12376e-19
Foxred2	-6.29692	2.57024	86.9639	1.10519e-20	6.14915e-19
Slc2a5	8.28201	7.22299	86.9285	1.12515e-20	6.23275e-19
Plxnd1	-4.09162	2.9581	86.713	1.25472e-20	6.92011e-19
Htra4	-6.26364	3.72254	86.532	1.37494e-20	7.55019e-19
Acp5	-7.28528	7.83109	86.2063	1.62109e-20	8.85188e-19
Epn2	4.12681	3.35972	86.2003	1.626e-20	8.85188e-19
Rhobtb1	4.33793	4.63791	86.1468	1.67058e-20	8.99564e-19
Alcam	-5.80644	4.24954	86.1458	1.67146e-20	8.99564e-19
Cd38	-5.88687	5.26306	86.1431	1.67377e-20	8.99564e-19
Garnl3	4.12143	3.97975	85.8812	1.91076e-20	1.02258e-18
Tmc7	6.55238	4.35261	85.8669	1.92468e-20	1.02569e-18
St5	4.60507	4.65001	85.638	2.16082e-20	1.14669e-18
Epb4.1l3	3.89474	4.69812	85.4289	2.40186e-20	1.26927e-18
Sipa1l2	3.00983	6.61372	85.2517	2.62705e-20	1.38249e-18
Rab6b	3.85043	3.73298	85.0852	2.85785e-20	1.4977e-18
Art2a.ps	-7.72305	2.16598	84.9149	3.11488e-20	1.62566e-18
Slfn1	-4.13319	6.13904	84.3786	4.08542e-20	2.12341e-18
Leprel1	6.37339	4.98475	84.336	4.17435e-20	2.16074e-18
Gm15987	-7.20953	2.11586	84.1571	4.56979e-20	2.35578e-18
Arhgap15	-3.3492	6.25133	84.0595	4.80096e-20	2.46488e-18
Nudt17	-6.36034	3.94116	84.0083	4.92699e-20	2.51935e-18
Spns2	4.15279	5.14128	83.9917	4.9686e-20	2.53038e-18
Dram1	-4.27928	5.83409	83.7414	5.63918e-20	2.86035e-18
Tnip3	-5.72941	4.85864	83.5694	6.15172e-20	3.10785e-18
Sox4	4.57158	5.72738	83.4765	6.44789e-20	3.2445e-18
Kynu	-4.13754	3.56463	83.3803	6.76923e-20	3.39267e-18
X5430435G22Rik	-3.04075	7.54562	83.3065	7.02696e-20	3.50793e-18
Gpd1	4.49969	2.80237	83.0247	8.10343e-20	4.02938e-18
P2ry12	5.5342	9.94764	82.9396	8.46002e-20	4.1902e-18
Cyp51	-3.36704	6.43584	82.8695	8.76541e-20	4.3245e-18
Clstn1	4.49543	5.60903	82.4598	1.07842e-19	5.29979e-18
Fcho1	-3.7667	4.4756	82.4172	1.1019e-19	5.39417e-18
Klk8	4.84581	3.12379	82.3853	1.11981e-19	5.46069e-18
Fam160a2	3.21744	4.51477	82.1754	1.2453e-19	6.04928e-18
St14	3.06178	4.76619	82.1514	1.26049e-19	6.09962e-18
Gm5150	-7.54129	4.56884	81.9601	1.38864e-19	6.69407e-18
Serpina3g	-3.66079	7.91945	81.8978	1.43306e-19	6.88198e-18
Plxnc1	-3.85271	5.59837	81.8146	1.49471e-19	7.15083e-18
B3galt5	5.10359	4.41465	81.7105	1.57553e-19	7.50905e-18
Ccr1	-3.87486	7.73313	81.5632	1.6975e-19	8.05992e-18
Lag3	3.3752	5.26389	81.326	1.91391e-19	9.05342e-18
Arhgef10	-3.74242	3.32027	81.2276	2.01161e-19	9.48008e-18
Wscd1	4.06226	3.09415	81.1	2.14581e-19	1.0075e-17
Lgals1	-5.02135	7.15271	80.9694	2.29235e-19	1.07231e-17
Epha2	3.65193	5.16577	80.9199	2.3505e-19	1.09545e-17
Ifnlr1	-10.6746	1.56636	80.8745	2.40516e-19	1.11681e-17
Gm9733	-10.0395	1.23029	80.8286	2.46175e-19	1.1389e-17
Tcea3	-5.62826	1.94837	80.758	2.55129e-19	1.17601e-17
Rnf217	-4.44841	3.04949	80.6518	2.69209e-19	1.2364e-17
Cd44	-2.89558	7.15204	80.5649	2.81306e-19	1.28728e-17
X0610040J01Rik	4.0426	6.33805	80.2076	3.3706e-19	1.53685e-17
Vdr	-6.07376	4.70135	80.124	3.51644e-19	1.59758e-17
Anpep	-4.61188	4.09283	80.1069	3.547e-19	1.60568e-17
Cyp4f16	-2.87491	5.09407	80.0248	3.69733e-19	1.66776e-17
Fam167b	4.29756	2.7426	79.9839	3.77477e-19	1.69663e-17
Myo18b	9.8682	2.90745	79.7211	4.31176e-19	1.93112e-17
Cd34	4.42654	6.57714	79.482	4.86649e-19	2.16673e-17
Tspan9	4.41	4.03481	79.4797	4.87214e-19	2.16673e-17
Thrsp	7.04195	2.97295	79.243	5.49207e-19	2.43385e-17
Myo1b	3.71632	4.30909	78.8637	6.65471e-19	2.93877e-17
Clec4a1	-6.50788	6.68933	78.8287	6.77366e-19	2.98088e-17
Klhdc8b	4.72114	4.76057	78.6048	7.58658e-19	3.32703e-17
Ly6c2	-6.38758	5.98116	78.5506	7.79739e-19	3.40765e-17
Pltp	-4.93041	6.41323	78.2953	8.87313e-19	3.8644e-17
X2010015L04Rik	4.65624	4.83634	78.1674	9.46669e-19	4.10874e-17
X1700071M16Rik	-6.582	2.77465	77.8661	1.10268e-18	4.76945e-17
Abhd6	3.10401	4.24711	77.7192	1.18782e-18	5.1202e-17
Aph1c	-3.34324	4.28647	77.6696	1.21802e-18	5.23251e-17
Pmp22	4.52092	7.29503	77.5782	1.27571e-18	5.46176e-17
B4galt5	-2.37204	6.02587	77.4348	1.37174e-18	5.85306e-17
Stard4	-3.20576	4.02318	77.2932	1.47375e-18	6.26718e-17
Sall3	6.43459	5.96848	77.0702	1.64989e-18	6.99267e-17
Gab1	3.4257	4.78542	76.9566	1.74753e-18	7.3817e-17
B3gnt5	-7.92888	4.24862	76.9024	1.7962e-18	7.562e-17
Crem	-2.89943	7.16329	76.7013	1.98869e-18	8.34455e-17
Gpr31b	-4.51189	2.75673	76.5415	2.15632e-18	9.01798e-17
Ldlr	-3.68182	7.04719	76.1935	2.57189e-18	1.07204e-16
Spry1	4.99656	5.42411	75.8577	3.04857e-18	1.26656e-16
Ahnak	-4.92503	5.73171	75.3559	3.93079e-18	1.62773e-16
Zmynd15	-3.65944	7.7815	75.1221	4.42496e-18	1.82638e-16
Aim1	-2.62313	5.62591	74.935	4.86475e-18	2.00136e-16
Dock5	-4.70745	3.65107	74.7889	5.23828e-18	2.14804e-16
Emb	-5.15854	6.02181	74.7732	5.28008e-18	2.15817e-16
Adamts1	5.01565	7.03913	74.3707	6.47432e-18	2.63776e-16
Tmem63a	2.82432	7.20284	74.2287	6.95704e-18	2.82532e-16
Sv2a	6.61043	1.43829	74.193	7.08408e-18	2.86769e-16
Il1rn	-2.97851	8.80801	74.1782	7.13729e-18	2.88e-16
Plcl1	3.01019	4.67619	74.0863	7.47745e-18	3.00765e-16
Papss2	-4.60078	2.44199	73.8315	8.50801e-18	3.41131e-16
Pira2	-5.0252	2.11203	73.714	9.02981e-18	3.60907e-16
Cep68	2.77788	6.06032	73.6622	9.26993e-18	3.69335e-16
Tmem52	6.41584	1.75597	73.4459	1.03435e-17	4.10811e-16
Tspan7	4.16821	5.5846	73.3855	1.06645e-17	4.22235e-16
Xlr	3.61305	4.31193	73.2959	1.11599e-17	4.40469e-16
Kcnab2	-3.60283	3.71351	73.246	1.14456e-17	4.50337e-16
Ms4a6b	-2.66236	7.70923	72.9383	1.3377e-17	5.24693e-16
Nlrc4	-6.58778	3.382	72.9001	1.36383e-17	5.33285e-16
Rab39	2.88428	4.45943	72.7048	1.50568e-17	5.86935e-16
Akr1c13	-3.89651	3.18079	72.6241	1.56854e-17	6.0956e-16
Fcrlb	-4.461	4.84744	72.5279	1.64689e-17	6.38045e-16
Plekhh2	5.4238	2.07245	72.5202	1.6533e-17	6.38568e-16
Elovl6	-4.60232	2.56374	72.4139	1.74477e-17	6.71844e-16
Tmem8	-3.37753	3.8722	72.3449	1.80692e-17	6.93659e-16
Glul	3.08912	8.23743	71.9079	2.2548e-17	8.62974e-16
Ppm1l	4.16614	3.76096	71.6956	2.51087e-17	9.58077e-16
Bex6	-8.2104	0.876337	71.6618	2.55428e-17	9.71705e-16
Plxna1	-2.79734	4.31962	71.6185	2.611e-17	9.90298e-16
Csf1	4.24327	7.75779	71.5838	2.65734e-17	1.00486e-15
Ifi205	-4.13962	6.6337	71.4387	2.86009e-17	1.0783e-15
X9830001H06Rik	2.71343	7.0672	71.3685	2.96373e-17	1.11404e-15
Lilrb3	-3.00955	8.09191	71.2938	3.07803e-17	1.15358e-15
X2610034B18Rik	-5.35542	2.03979	71.1922	3.24072e-17	1.21096e-15
Ank2	4.28996	3.29232	71.147	3.31583e-17	1.23537e-15
Metrnl	-3.27884	6.85726	71.0735	3.44158e-17	1.27845e-15
Ifitm6	-5.36258	2.6962	71.0374	3.5051e-17	1.29822e-15
Arhgap5	3.09634	7.51141	70.5555	4.47509e-17	1.65264e-15
Phyhd1	4.13158	7.86738	70.4015	4.83833e-17	1.78158e-15
Ccdc109b	-3.7077	5.03198	70.1908	5.38363e-17	1.97661e-15
Tppp	5.48855	5.40125	69.5396	7.48948e-17	2.7418e-15
Lpcat4	-3.40534	3.68478	69.4963	7.65588e-17	2.79462e-15
Trerf1	-5.17671	3.66365	69.2841	8.52539e-17	3.10304e-15
Etv1	4.07599	3.53445	69.2234	8.79165e-17	3.19076e-15
Emp1	-5.86295	4.0783	69.1399	9.17213e-17	3.31931e-15
Gpr18	-3.62127	4.66896	68.9762	9.96571e-17	3.5962e-15
Pla2g7	-4.15391	7.90019	68.8988	1.03649e-16	3.72959e-15
Gpr126	-6.56406	3.0156	68.7776	1.10218e-16	3.95469e-15
Ly75	-5.12951	3.83182	68.4465	1.30369e-16	4.66448e-15
Rspo1	3.47416	4.16016	68.3948	1.33832e-16	4.77486e-15
Abracl	-2.23064	5.88989	68.3518	1.36782e-16	4.86634e-15
Oprd1	-8.76046	1.61846	68.1447	1.51929e-16	5.39008e-15
Ctc1	2.36532	7.31327	68.0421	1.60044e-16	5.66205e-15
Yes1	4.46438	3.59959	68.0194	1.61897e-16	5.71163e-15
Abtb2	-3.10121	4.58526	67.7719	1.83545e-16	6.45732e-15
Pparg	-7.94876	4.41456	67.6394	1.96306e-16	6.88705e-15
Ldhb	3.51393	7.28929	67.6032	1.99948e-16	6.9954e-15
Mgll	5.22284	4.58852	67.4376	2.17459e-16	7.58702e-15
Pira6	-4.67369	4.18974	67.316	2.31293e-16	8.04748e-15
Tns1	2.94555	5.43375	67.0829	2.60324e-16	9.03265e-15
Nck2	-4.7409	3.04872	66.9927	2.72517e-16	9.42985e-15
Cbr2	-4.29903	3.44493	66.9529	2.78071e-16	9.59574e-15
Mgl2	-7.64752	5.26184	66.8785	2.88768e-16	9.93771e-15
Rhob	3.2563	8.5442	66.8221	2.97155e-16	1.01986e-14
Slfn4	-6.76392	7.86521	66.7353	3.10531e-16	1.06288e-14
Lrrk2	-5.37475	3.02057	66.6436	3.25307e-16	1.11044e-14
Ifitm10	4.49748	3.8047	66.4609	3.56906e-16	1.21502e-14
Pdcd1lg2	-6.36362	5.11762	66.4139	3.65512e-16	1.24097e-14
Khdrbs3	6.44683	3.11026	66.1283	4.22503e-16	1.43062e-14
Dusp8	3.90317	3.30188	65.8687	4.81982e-16	1.62766e-14
Slco4a1	4.12932	5.1585	65.8615	4.83756e-16	1.62929e-14
Engase	2.73836	5.06171	65.7869	5.02398e-16	1.68758e-14
Slamf7	-2.91177	8.13162	65.7304	5.1702e-16	1.73209e-14
Rbms1	-2.57482	7.16431	65.609	5.49864e-16	1.83455e-14
Adamts16	7.49955	2.66514	65.6067	5.5051e-16	1.83455e-14
Akap2	-4.86342	2.76158	65.5086	5.78619e-16	1.92315e-14
Arsi	-9.19539	0.742399	65.4085	6.08772e-16	2.01806e-14
Mrc1	-4.10442	6.95174	65.3787	6.18038e-16	2.04341e-14
Flrt3	-7.4241	3.9044	65.3315	6.33014e-16	2.08746e-14
Jup	2.57066	5.55874	65.2654	6.54619e-16	2.15308e-14
Vnn3	-6.91989	2.60465	65.2233	6.68728e-16	2.19378e-14
Rara	-4.70508	3.5047	65.201	6.76357e-16	2.21306e-14
Ahr	-5.27509	5.15795	65.0534	7.28963e-16	2.37902e-14
Npnt	5.07041	4.89523	65.042	7.33182e-16	2.38662e-14
Bin1	2.88001	8.91893	64.952	7.67443e-16	2.49172e-14
Pdgfc	-5.15764	2.78855	64.7828	8.36242e-16	2.70814e-14
Pld1	2.68438	6.01898	64.6295	9.03907e-16	2.91978e-14
Eef2k	3.05522	6.44997	64.5944	9.20147e-16	2.96151e-14
Clec2i	-3.64242	3.80433	64.5915	9.21516e-16	2.96151e-14
Iffo1	2.74107	6.21376	64.5525	9.39954e-16	3.0131e-14
Ache	6.76484	1.7756	64.5244	9.5346e-16	3.04866e-14
Ppap2a	3.81766	4.23737	64.43	1.00025e-15	3.19021e-14
Lilra6	-6.26021	2.18245	64.3075	1.06438e-15	3.38617e-14
Gsn	-4.35152	7.90828	64.1725	1.13991e-15	3.61736e-14
Cd163	-6.85092	1.59369	64.1469	1.15479e-15	3.6554e-14
Flt3	-5.0795	5.09461	64.1051	1.17954e-15	3.72438e-14
St8sia4	-2.60588	5.20004	64.0387	1.21999e-15	3.84251e-14
Jun	3.28062	11.9008	64.0221	1.2303e-15	3.86535e-14
St3gal1	-3.50678	4.12189	63.9494	1.27659e-15	4.00083e-14
Syngr1	3.07838	6.37449	63.7858	1.38709e-15	4.33636e-14
X2510009E07Rik	2.54502	5.05912	63.6336	1.4985e-15	4.67311e-14
Adamdec1	-9.1843	1.3561	63.5001	1.60358e-15	4.98849e-14
Mmp19	-3.38753	3.88496	63.4013	1.6861e-15	5.23229e-14
Fxyd5	-3.04152	8.6182	63.2614	1.81018e-15	5.60357e-14
Ifi44	-2.7882	6.65614	62.8524	2.22797e-15	6.88001e-14
Treml4	-5.12045	4.17968	62.7078	2.39765e-15	7.38592e-14
Klra17	-7.62314	5.13585	62.5057	2.65671e-15	8.14753e-14
Nav2	4.26337	4.86381	62.5049	2.65778e-15	8.14753e-14
Zfp715	2.2838	5.59284	62.4077	2.79234e-15	8.53928e-14
Ocstamp	-6.71126	3.17597	62.1817	3.13179e-15	9.55424e-14
Dyrk4	3.42671	4.18073	61.4922	4.445e-15	1.35278e-13
Kcnma1	6.09516	2.58246	61.2975	4.90694e-15	1.48977e-13
Sncaip	6.1284	4.12728	61.2439	5.04252e-15	1.52727e-13
Bst1	-3.17329	4.24806	61.1331	5.33443e-15	1.61181e-13
Pi4k2b	-2.75446	4.1019	61.1225	5.36325e-15	1.61665e-13
Hspb3	6.28625	2.46807	61.0081	5.68391e-15	1.707e-13
Orai2	2.25904	5.91272	61.006	5.69e-15	1.707e-13
Trem3	-6.16722	1.44191	60.6669	6.75965e-15	2.02309e-13
Fut10	5.27825	3.17449	60.5885	7.03437e-15	2.10033e-13
Slc24a3	5.21094	3.20592	60.5675	7.10977e-15	2.11784e-13
Adrb2	3.44356	8.62405	60.4319	7.61683e-15	2.26354e-13
Pilra	-3.07065	7.16057	60.1793	8.65993e-15	2.56749e-13
Eid2	3.527	2.45267	59.822	1.03836e-14	3.07132e-13
Kcnk6	2.29887	7.34189	59.7022	1.10353e-14	3.25643e-13
Apbb2	3.18631	4.93195	59.6268	1.14662e-14	3.3757e-13
Nav3	6.68632	6.71265	59.5979	1.16358e-14	3.41767e-13
Tmem144	2.90233	3.88706	59.4326	1.26557e-14	3.70063e-13
Maged1	3.78796	5.39772	59.4323	1.26577e-14	3.70063e-13
Serpinb6b	-4.47205	5.15514	59.3933	1.29107e-14	3.76588e-13
Avpi1	-3.39326	3.1141	59.3567	1.31531e-14	3.82773e-13
Nckap5l	2.76217	5.16171	59.1607	1.45308e-14	4.21894e-13
Adam23	-9.15195	0.446736	59.0444	1.54157e-14	4.46561e-13
Kcnk12	6.80519	2.43538	59.0067	1.57133e-14	4.5414e-13
Ebf3	7.72095	2.24978	58.9483	1.61869e-14	4.66758e-13
Scarf2	3.28001	3.49425	58.8621	1.6912e-14	4.86556e-13
Gm996	5.3457	3.11412	58.7939	1.75081e-14	5.02562e-13
S100a10	-4.16063	4.65163	58.7893	1.75495e-14	5.02609e-13
Spon1	-4.0068	6.92959	58.7603	1.78103e-14	5.08923e-13
Ldlrad4	2.78733	5.48489	58.6882	1.84742e-14	5.26702e-13
Tanc2	4.08649	8.04843	58.6744	1.86044e-14	5.2922e-13
Tppp3	-4.14988	3.75219	58.6422	1.89116e-14	5.3675e-13
Rffl	2.56688	5.5431	58.5159	2.01657e-14	5.71061e-13
Camsap1	2.39396	5.34872	58.4566	2.0783e-14	5.87223e-13
Bco2	2.45795	6.08937	58.1088	2.48012e-14	6.99193e-13
B4galt4	2.47502	5.97286	58.0457	2.56093e-14	7.20369e-13
Zfp366	-5.7058	2.07445	57.9366	2.70698e-14	7.59759e-13
Scimp	-3.47448	6.86199	57.9165	2.7348e-14	7.65523e-13
Pqlc3	-3.0401	5.5145	57.913	2.73964e-14	7.65523e-13
Ncapg2	-2.52235	5.67369	57.9058	2.74981e-14	7.66668e-13
Unc119	-3.91974	3.66353	57.7164	3.02773e-14	8.42297e-13
Agpat4	-2.85278	4.72348	57.6488	3.13353e-14	8.69814e-13
Gal3st4	4.21967	6.75729	57.4945	3.38927e-14	9.38739e-13
Phactr1	3.31366	2.33207	57.4848	3.40594e-14	9.41292e-13
Cysltr2	-4.92851	2.53405	57.3816	3.58947e-14	9.89848e-13
Spint2	-5.08526	3.88317	57.2998	3.74201e-14	1.02966e-12
Meis3	2.44954	5.49248	57.1928	3.9511e-14	1.08483e-12
Lphn2	3.74397	3.48786	57.0892	4.16494e-14	1.14107e-12
BC035044	2.74656	5.00723	56.8263	4.76045e-14	1.3014e-12
Tcf7	-5.30848	2.23083	56.7295	5.00075e-14	1.36414e-12
Agmo	3.70048	4.49019	56.7238	5.01533e-14	1.36516e-12
Magohb	-3.34242	4.66152	56.6718	5.14962e-14	1.3987e-12
Gpd2	-2.49724	5.32249	56.5624	5.44435e-14	1.47558e-12
Prox1	8.30863	2.96319	56.5505	5.47724e-14	1.48132e-12
Dnase1l1	-2.39752	5.60233	56.5301	5.53453e-14	1.49361e-12
Ddah2	3.45475	3.16432	56.4798	5.67801e-14	1.52907e-12
Olfml2b	5.55379	4.02311	56.3852	5.95777e-14	1.60099e-12
Adcy8	9.99877	0.72315	56.2243	6.46584e-14	1.73383e-12
Ttc28	3.01916	4.49485	56.154	6.70121e-14	1.79314e-12
Tbc1d4	-2.87759	6.23066	56.1476	6.72283e-14	1.79512e-12
Arhgap10	-3.09538	2.86917	56.1363	6.76181e-14	1.80172e-12
Large	3.59497	3.00688	55.952	7.42623e-14	1.9746e-12
X1600029D21Rik	-6.9196	3.77274	55.9464	7.44754e-14	1.9761e-12
Gpr65	-2.57402	8.20795	55.9408	7.46877e-14	1.97758e-12
Peli2	2.72837	3.66923	55.5764	8.98954e-14	2.37527e-12
Itgb7	-3.8529	5.98531	55.5264	9.22131e-14	2.43142e-12
Ccl8	-4.59149	7.57136	55.4944	9.37277e-14	2.46621e-12
Dmrtb1	7.07166	1.76493	55.4472	9.6001e-14	2.52077e-12
Nrep	4.684	2.12242	55.3433	1.01214e-13	2.65216e-12
Inpp5j	-3.53205	3.48988	55.2417	1.06583e-13	2.78704e-12
Capn2	-2.83314	5.92612	55.1795	1.10009e-13	2.87068e-12
Spats2	3.78517	2.629	54.9854	1.21431e-13	3.16223e-12
Mylip	2.62725	7.65799	54.8852	1.27782e-13	3.32076e-12
Gprasp1	2.53886	4.59319	54.8587	1.29511e-13	3.35878e-12
Syne1	-4.47685	4.10816	54.81	1.32764e-13	3.43609e-12
Zfp697	6.05452	1.37579	54.8025	1.3327e-13	3.44213e-12
Osbpl11	2.14017	6.94074	54.6396	1.44791e-13	3.73205e-12
Kcnj2	3.3027	4.95035	54.6329	1.4528e-13	3.73703e-12
Rptor	2.39049	6.30292	54.6203	1.46217e-13	3.7535e-12
Ms4a4b	-4.00763	4.85228	54.5662	1.50298e-13	3.85043e-12
Siglec1	-3.17757	6.42877	54.3307	1.69437e-13	4.33196e-12
St6gal1	3.60149	4.5727	54.2423	1.7723e-13	4.51696e-12
Anks6	4.20984	3.46116	54.2405	1.77388e-13	4.51696e-12
Bend5	5.4495	1.47343	54.1606	1.84751e-13	4.69356e-12
Klri1	-5.13911	1.78047	54.1573	1.85067e-13	4.69356e-12
Gpc1	-4.04957	2.96971	54.0892	1.91593e-13	4.84933e-12
Amica1	-6.54559	4.69103	54.0243	1.98027e-13	5.00216e-12
Sik1	-2.35979	6.56897	53.8486	2.16551e-13	5.45917e-12
Arg2	-3.96596	2.15721	53.8276	2.18877e-13	5.50682e-12
Lad1	-9.60604	0.828521	53.777	2.24586e-13	5.6392e-12
Cd300lb	-2.84578	4.62215	53.7678	2.25646e-13	5.65458e-12
Scoc	2.28195	6.37267	53.7524	2.27419e-13	5.68773e-12
Bend4	-5.9951	1.85752	53.6658	2.37661e-13	5.93214e-12
Smpd5	3.35339	3.98804	53.6427	2.40479e-13	5.99063e-12
Adcy3	3.18219	3.42151	53.6113	2.44352e-13	6.07514e-12
Speg	3.62666	4.18984	53.5208	2.55868e-13	6.34895e-12
Calm1	-2.53237	10.4202	53.5043	2.58031e-13	6.39005e-12
Smo	3.91072	3.61483	53.4575	2.6425e-13	6.53126e-12
Slc44a5	-9.27504	0.612262	53.3867	2.73939e-13	6.75752e-12
Nxpe4	-6.72676	3.62255	53.2094	2.99815e-13	7.3814e-12
Tnfrsf17	6.97896	1.52025	53.0515	3.24922e-13	7.98399e-12
Marveld1	-2.66148	3.62592	52.9346	3.44837e-13	8.45688e-12
Tgfb3	-3.56396	4.73467	52.8071	3.67971e-13	9.00674e-12
Ryk	3.98864	2.81517	52.7858	3.71975e-13	9.08712e-12
Spn	-4.67821	3.5166	52.7448	3.79825e-13	9.26099e-12
Tm4sf19	-5.34454	0.95863	52.7088	3.86857e-13	9.41428e-12
Fkbp9	3.19396	4.00702	52.7007	3.88454e-13	9.43494e-12
X2610203C22Rik	2.98734	2.5365	52.5241	4.24994e-13	1.03026e-11
Itsn1	-2.62765	4.72167	52.4543	4.40379e-13	1.06551e-11
Ptgs1	3.476	8.93294	52.3719	4.59248e-13	1.10904e-11
Ms4a8a	-8.12467	0.950123	52.3606	4.61892e-13	1.1133e-11
Oaf	3.85814	4.05959	52.2928	4.78125e-13	1.15023e-11
Dnase1l3	-3.43389	5.08113	52.1376	5.17457e-13	1.24249e-11
Zkscan2	9.14025	-0.00140584	52.0128	5.51414e-13	1.32151e-11
X1110032F04Rik	-6.20604	1.00767	51.9846	5.59366e-13	1.33803e-11
Hmgcr	-2.06198	6.8912	51.9407	5.72022e-13	1.36572e-11
Icam2	-3.70037	3.26758	51.8925	5.86254e-13	1.39705e-11
Il1b	-2.83417	11.5031	51.7843	6.19456e-13	1.47089e-11
Rftn1	-2.25309	6.32892	51.7839	6.19566e-13	1.47089e-11
Thbs1	-3.35906	9.42983	51.7537	6.29175e-13	1.4909e-11
Pla2g2d	-8.40759	0.280281	51.6607	6.5969e-13	1.56028e-11
Gbp1	-4.03318	5.97056	51.6107	6.76732e-13	1.59759e-11
Fam102b	2.43585	7.40679	51.5763	6.88665e-13	1.62273e-11
Tspan18	6.18316	3.72825	51.5318	7.04478e-13	1.6569e-11
Pfkp	-2.98206	7.51206	51.5037	7.14633e-13	1.67766e-11
Sult1a1	2.858	3.87284	51.4332	7.40769e-13	1.73579e-11
Mlkl	-2.54362	4.64714	51.4271	7.43075e-13	1.73797e-11
Il6st	2.282	7.14785	51.3713	7.64463e-13	1.78469e-11
Sgce	4.85194	4.84849	51.2434	8.15938e-13	1.90135e-11
Fam49a	-2.25791	6.5915	51.1695	8.47269e-13	1.97072e-11
Hmgcs1	-2.50945	6.71191	50.9465	9.49167e-13	2.20367e-11
Fcrl5	-7.94381	4.23414	50.8834	9.80212e-13	2.27157e-11
Gmpr	3.82928	4.13281	50.8636	9.9013e-13	2.29035e-11
Trpm4	2.62858	3.94958	50.8575	9.93225e-13	2.29332e-11
Socs2	-3.40497	4.52704	50.7098	1.07082e-12	2.46796e-11
Pkp4	3.24311	5.58988	50.5879	1.13945e-12	2.62136e-11
Tubgcp5	2.18664	6.91784	50.4747	1.20713e-12	2.77201e-11
Csnk1e	2.0298	7.15918	50.3602	1.27961e-12	2.93311e-11
Zfp467	2.24815	5.22832	50.2819	1.33173e-12	3.04706e-11
Bank1	3.02218	4.33124	50.2543	1.35059e-12	3.08462e-11
Snph	4.54239	1.88568	50.1784	1.40384e-12	3.20044e-11
Zfp872	-8.79518	1.8111	50.1574	1.41892e-12	3.22901e-11
Arsg	4.60823	3.90484	50.1052	1.45724e-12	3.31023e-11
Fam110b	-5.92354	1.35559	50.0955	1.46445e-12	3.32064e-11
Dagla	4.00327	2.70355	49.8723	1.64089e-12	3.71405e-11
Insig1	-2.22298	6.10432	49.8374	1.6703e-12	3.77385e-11
Myadml2	6.23842	2.13202	49.7517	1.74486e-12	3.93528e-11
Tnfrsf4	-3.3936	3.67284	49.5923	1.89257e-12	4.26081e-11
Rcan1	2.05125	6.98646	49.5864	1.89826e-12	4.26603e-11
Rasal3	2.38025	8.53954	49.5431	1.94059e-12	4.3534e-11
X4930523C07Rik	-3.05774	4.41198	49.4849	1.99909e-12	4.47669e-11
Scn1b	2.89342	3.73371	49.4697	2.0146e-12	4.50344e-11
Tmem150b	-4.80598	1.75702	49.2952	2.20202e-12	4.91369e-11
Dbi	-2.43	6.23596	49.2511	2.25201e-12	5.01639e-11
Gprasp2	4.59368	2.48624	49.1763	2.33959e-12	5.2023e-11
Arhgap28	-5.38969	1.72141	49.0951	2.43851e-12	5.41272e-11
Mmp13	-5.79311	5.32978	49.0142	2.5412e-12	5.6259e-11
Fam212a	1.91719	4.9401	49.0124	2.54346e-12	5.6259e-11
Upp1	-4.70074	3.11884	48.9434	2.6345e-12	5.81708e-11
Mras	3.03102	3.51323	48.9345	2.64652e-12	5.83343e-11
Xdh	-2.36578	7.50365	48.9264	2.65754e-12	5.84752e-11
Phgdh	4.21906	5.24248	48.8089	2.8215e-12	6.1975e-11
Gpr33	-6.80643	2.03959	48.7978	2.83758e-12	6.22198e-11
Map7	3.48128	3.11036	48.7185	2.95465e-12	6.46745e-11
Anxa2	-3.83613	7.42936	48.6838	3.0074e-12	6.57153e-11
Rps27l	-2.17263	6.28083	48.6666	3.03385e-12	6.61787e-11
X1700025G04Rik	-2.68204	3.81051	48.5727	3.18268e-12	6.93055e-11
Zfp658	3.5611	4.90528	48.5227	3.26491e-12	7.09738e-11
Stx11	-2.97842	5.16549	48.4967	3.30852e-12	7.17983e-11
Gm15056	-8.42702	-0.124164	48.4305	3.42206e-12	7.41348e-11
Mlxipl	6.63144	7.03954	48.3203	3.61993e-12	7.82873e-11
Rgl3	4.10377	3.61059	48.2356	3.77959e-12	8.16004e-11
Pyroxd2	3.14233	4.70153	48.1951	3.85846e-12	8.31611e-11
Lrig3	3.578	3.35341	48.1422	3.96411e-12	8.52925e-11
Slc46a3	2.21659	5.88146	48.1354	3.97771e-12	8.54396e-11
Prkar2b	-4.97661	2.86667	48.1279	3.99296e-12	8.56216e-11
Smad7	2.47993	6.41591	48.1031	4.04393e-12	8.65676e-11
Arap3	2.25192	5.27849	48.0608	4.13216e-12	8.82759e-11
St3gal4	-2.48803	5.1676	48.0581	4.13771e-12	8.82759e-11
Itga8	-4.44322	2.10889	48.0507	4.15339e-12	8.84608e-11
Slc25a24	-4.25469	3.59078	47.972	4.32345e-12	9.19278e-11
Gpr155	2.78813	6.41623	47.8035	4.71158e-12	1.00012e-10
X1700017B05Rik	1.94528	8.37358	47.7068	4.94964e-12	1.0473e-10
Rap2b	-2.05964	5.63769	47.7065	4.9504e-12	1.0473e-10
Abca9	3.21668	7.25766	47.6589	5.07203e-12	1.07123e-10
Cxcl16	-2.35228	10.0854	47.6303	5.14665e-12	1.08518e-10
Tmem64	2.37712	6.15705	47.6224	5.1674e-12	1.08774e-10
Gp9	7.62976	1.9732	47.4709	5.58261e-12	1.17318e-10
Zfp37	7.21753	1.24021	47.4586	5.61786e-12	1.17863e-10
Pcgf5	-2.14291	5.60412	47.319	6.03231e-12	1.26348e-10
Fpr1	-6.04261	4.15918	47.2619	6.21069e-12	1.29869e-10
Mbnl3	-4.69941	1.57261	47.2507	6.24621e-12	1.30396e-10
Abcb1a	-4.23743	3.1074	47.223	6.33527e-12	1.32037e-10
Aldh1b1	-3.19338	4.24334	47.1277	6.65081e-12	1.38385e-10
Procr	-3.33832	4.43829	47.0331	6.97962e-12	1.44988e-10
Mef2c	2.54544	8.36977	46.9991	7.10177e-12	1.47283e-10
Gm19434	-6.62521	1.02207	46.9397	7.32055e-12	1.51571e-10
Stk39	-2.94171	3.37023	46.8965	7.48358e-12	1.54693e-10
Prss30	-4.7717	1.45229	46.4709	9.29871e-12	1.919e-10
Pros1	3.04484	7.70828	46.3962	9.66034e-12	1.99038e-10
Tmtc2	-8.30922	0.880286	46.383	9.72573e-12	1.9995e-10
Cryba4	2.48105	4.84949	46.3808	9.73626e-12	1.9995e-10
Fam108c	1.99645	6.3832	46.3741	9.7699e-12	2.00315e-10
Zfp2	5.53617	1.93279	46.2551	1.03815e-11	2.12509e-10
X8430427H17Rik	2.15318	4.31478	46.1625	1.08839e-11	2.22434e-10
Klhl23	4.83559	2.73614	45.9931	1.18671e-11	2.42135e-10
Sh2b2	2.01352	5.14547	45.8767	1.25935e-11	2.56542e-10
Slc41a2	-4.16427	3.06847	45.8606	1.26975e-11	2.58244e-10
Cish	-2.9211	6.07103	45.8524	1.27509e-11	2.58912e-10
Tnfsf14	-3.34347	2.24746	45.8057	1.3058e-11	2.64724e-10
Dcstamp	-4.62362	3.2128	45.7942	1.31354e-11	2.65865e-10
Gm3002	7.15063	0.528	45.5364	1.49829e-11	3.02775e-10
AB124611	-2.23283	5.805	45.5067	1.52117e-11	3.06907e-10
Kctd14	-5.51242	1.543	45.4542	1.56253e-11	3.14749e-10
Tmem123	-2.72079	8.69409	45.388	1.61624e-11	3.2505e-10
Rilpl1	2.85651	5.32433	45.372	1.62947e-11	3.27189e-10
Clec9a	-6.27971	2.75994	45.3664	1.63415e-11	3.27607e-10
Cd24a	-4.77589	3.33018	45.2582	1.72694e-11	3.45662e-10
Lsp1	-2.38088	7.52588	45.2542	1.73046e-11	3.45817e-10
Il2ra	-4.27038	3.71531	45.2292	1.75274e-11	3.49717e-10
Nt5c3	-2.12221	5.40346	45.2062	1.77346e-11	3.53293e-10
Lrrc8c	-3.16725	5.21079	45.1269	1.84675e-11	3.67314e-10
Gpr35	-1.94603	7.89725	45.114	1.8589e-11	3.69001e-10
Glis3	5.43289	1.53038	45.1117	1.86107e-11	3.69001e-10
Acy1	2.99963	3.63781	45.1065	1.86608e-11	3.69413e-10
D630045J12Rik	6.46323	1.5674	45.0633	1.90771e-11	3.77065e-10
Sorbs3	-4.15377	3.79632	45.0481	1.92256e-11	3.79405e-10
Nr4a2	-3.03336	6.56125	45.0437	1.92687e-11	3.79662e-10
Srebf2	-1.9949	6.28583	45.0084	1.96187e-11	3.85957e-10
Nedd9	-2.07889	5.25475	44.9724	1.99832e-11	3.92517e-10
Gpr84	3.43804	7.21203	44.9051	2.06819e-11	4.05101e-10
Casc4	4.52476	1.77234	44.9045	2.0688e-11	4.05101e-10
Cxcl9	-2.95162	8.4382	44.8579	2.1186e-11	4.1421e-10
X4930506M07Rik	-3.17768	4.30055	44.7822	2.20214e-11	4.29878e-10
Tmem205	-2.58791	4.22488	44.7039	2.29202e-11	4.46732e-10
Srpk3	4.91434	4.93187	44.5658	2.45949e-11	4.78633e-10
Bmpr1a	3.88151	3.8239	44.3753	2.71087e-11	5.26742e-10
Sardh	4.37741	2.56019	44.3417	2.75783e-11	5.35044e-10
Adam19	-4.95712	3.44493	44.088	3.13936e-11	6.0813e-10
Stk17b	-2.00613	8.32153	44.0735	3.16278e-11	6.1173e-10
Slc5a10	8.91266	-0.0902598	44.0337	3.22768e-11	6.23328e-10
Ccdc106	3.52414	1.76633	44.0281	3.23703e-11	6.24178e-10
AA467197	-5.4664	5.04929	44.0111	3.26522e-11	6.28654e-10
Got1	-1.99014	7.89147	43.9876	3.30459e-11	6.35266e-10
Pstpip2	-2.69116	4.21953	43.9195	3.42159e-11	6.56758e-10
Tmem8c	7.9115	2.04908	43.878	3.49494e-11	6.6982e-10
Tnfrsf18	-3.383	3.83057	43.7989	3.63916e-11	6.96402e-10
Emilin2	-3.50574	6.80003	43.6431	3.94065e-11	7.52957e-10
Cd200r4	-2.52279	4.91818	43.5837	4.06213e-11	7.74996e-10
Rgs7bp	5.19915	1.83831	43.5621	4.10713e-11	7.82399e-10
Hopx	-3.81701	2.99192	43.5401	4.15355e-11	7.9005e-10
Nid2	4.58476	3.38744	43.5162	4.20473e-11	7.98582e-10
Mapkapk3	-2.05309	7.42192	43.4136	4.4309e-11	8.40274e-10
Csrp1	-2.30333	5.58337	43.3507	4.57562e-11	8.66418e-10
Tmc6	1.67571	5.79665	43.3098	4.6724e-11	8.8342e-10
Gm9199	-5.82948	1.05302	43.3014	4.69245e-11	8.85885e-10
X1810037I17Rik	-2.04946	5.40202	43.2832	4.73638e-11	8.92842e-10
Fas	-2.57521	3.8568	43.2795	4.74533e-11	8.93196e-10
Creb5	-2.48333	5.66498	43.2281	4.87153e-11	9.15587e-10
Tmem204	3.76114	3.93762	43.2181	4.89659e-11	9.1893e-10
St3gal2	2.32826	5.52967	43.1947	4.95547e-11	9.28599e-10
Rtn1	2.68544	5.1741	43.1377	5.10201e-11	9.54642e-10
Fkbp1b	-2.86902	2.82355	43.0096	5.44725e-11	1.01773e-09
S1pr5	-5.63617	0.802914	43.0017	5.46919e-11	1.02032e-09
Dennd2c	2.46254	3.9569	42.9589	5.59006e-11	1.04133e-09
Otud1	2.14372	6.12329	42.8348	5.95641e-11	1.10794e-09
Mob3b	-3.067	2.70722	42.8287	5.97485e-11	1.10974e-09
Ncrna00086	5.45435	1.69643	42.8163	6.01293e-11	1.11517e-09
Palm	-3.02517	3.18772	42.8092	6.03472e-11	1.11757e-09
Pdlim7	-3.04489	4.11444	42.7561	6.20084e-11	1.14666e-09
Ldb1	1.69203	6.51191	42.7484	6.22516e-11	1.14947e-09
Clec4e	-3.97205	4.8957	42.7419	6.24599e-11	1.15163e-09
Arhgap39	2.11785	5.96468	42.692	6.40728e-11	1.17965e-09
Med22	1.69973	6.35319	42.568	6.82659e-11	1.25502e-09
H2.Eb1	-2.90412	12.0007	42.4533	7.23919e-11	1.32894e-09
Tnfsf4	-6.24514	0.919375	42.4256	7.34222e-11	1.3459e-09
Tmem201	2.00449	4.37835	42.2924	7.8598e-11	1.43869e-09
Cd33	2.30454	7.72471	42.2612	7.98604e-11	1.45968e-09
Maml2	2.03914	5.09618	42.2255	8.13324e-11	1.48443e-09
Tm4sf5	-7.12558	1.56047	42.1883	8.2894e-11	1.51075e-09
Dcun1d4	1.94336	4.10653	42.1473	8.46506e-11	1.54054e-09
Spic	-6.01393	2.24659	42.129	8.5448e-11	1.55282e-09
Tmem51as1	-5.73315	0.557691	42.0068	9.09573e-11	1.65056e-09
Klri2	-5.26783	3.34605	41.9784	9.22883e-11	1.67231e-09
Irak3	-2.94643	4.91455	41.9291	9.46454e-11	1.71257e-09
Cxcl2	-2.85567	7.07429	41.8725	9.74219e-11	1.76028e-09
Dhcr24	-5.37931	2.53214	41.8665	9.77248e-11	1.76323e-09
Cyth1	-1.79013	7.33033	41.7571	1.03347e-10	1.86201e-09
Gtf2h2	1.66386	6.76932	41.681	1.07446e-10	1.93311e-09
Cybb	-2.83907	9.68372	41.6457	1.09408e-10	1.9656e-09
Cst7	2.78793	6.98916	41.6202	1.10841e-10	1.98853e-09
Emp3	-2.43406	6.43503	41.6112	1.11352e-10	1.99486e-09
Ddt	-2.44815	3.89781	41.5945	1.12309e-10	2.00916e-09
Fchsd2	2.03179	6.41781	41.583	1.12972e-10	2.01815e-09
Slc46a1	3.30093	5.75749	41.5549	1.14607e-10	2.04447e-09
Ncoa7	-2.87881	6.15878	41.5498	1.14905e-10	2.0469e-09
Fzd8	4.87435	2.31209	41.5257	1.16334e-10	2.06944e-09
Mab21l3	-4.80314	1.85421	41.4658	1.19954e-10	2.13082e-09
Ptov1	1.68464	5.93294	41.4553	1.206e-10	2.1393e-09
Gas6	3.19324	7.16768	41.4323	1.22022e-10	2.16148e-09
Osbpl3	-2.08289	4.59261	41.2648	1.32942e-10	2.35162e-09
Tmem26	-4.29415	4.55548	41.1916	1.38012e-10	2.43789e-09
Txnip	2.01538	9.1553	41.1381	1.41844e-10	2.50208e-09
Mfsd6	-3.71776	3.41301	41.0935	1.4512e-10	2.55629e-09
Serpinb9	-3.28829	7.47067	41.0097	1.51475e-10	2.66286e-09
Inhba	-6.61525	1.91692	41.0082	1.51591e-10	2.66286e-09
Plod2	-5.40891	0.323541	40.8808	1.61805e-10	2.83833e-09
Fmnl3	2.18536	7.97848	40.8422	1.65031e-10	2.8909e-09
Egr2	2.23864	8.12047	40.6563	1.81501e-10	3.17501e-09
Cdc42bpa	2.92772	2.59077	40.5642	1.90265e-10	3.32372e-09
Dusp5	-1.96313	5.69883	40.4036	2.06561e-10	3.60341e-09
Lyz1	-4.59381	1.71981	40.4004	2.06903e-10	3.6044e-09
Tet1	5.70632	2.01121	40.3417	2.13207e-10	3.70909e-09
D15Ertd621e	1.85584	7.88692	40.264	2.21861e-10	3.85435e-09
Itgax	-2.0739	7.94061	40.1563	2.34434e-10	4.06717e-09
Nfil3	-2.64128	8.21818	40.061	2.46157e-10	4.26469e-09
Tom1l1	4.37087	2.88934	40.0559	2.46803e-10	4.27002e-09
Zfpm1	2.67945	3.50502	40.0185	2.51568e-10	4.34652e-09
Apod	-4.32302	1.78728	39.926	2.63769e-10	4.5511e-09
Pvrl1	-6.69294	0.28037	39.9166	2.65037e-10	4.56673e-09
Pcdhga12	4.23921	1.13815	39.8993	2.67398e-10	4.60114e-09
Rbbp8	-1.97126	5.76969	39.8784	2.70282e-10	4.64444e-09
Sdc4	-2.48657	7.03703	39.6846	2.9847e-10	5.12184e-09
Tspan2	-5.27206	0.726981	39.6261	3.07545e-10	5.27041e-09
Prdx6	-1.93602	6.6418	39.6043	3.11005e-10	5.32249e-09
Hpn	2.31642	4.33461	39.5091	3.26537e-10	5.58073e-09
Pdpn	-5.46124	2.12476	39.4891	3.29901e-10	5.62546e-09
Tpm4	-2.09339	8.32817	39.4862	3.30389e-10	5.62546e-09
Jam3	4.35468	1.9868	39.4856	3.3049e-10	5.62546e-09
Lrrc8a	2.22452	4.37868	39.4078	3.43927e-10	5.84629e-09
Ccl3	2.68566	10.2341	39.2759	3.67963e-10	6.24646e-09
Rab3ip	1.9688	4.60741	39.0793	4.06943e-10	6.89891e-09
Gpr125	3.72163	3.19326	39.0623	4.10484e-10	6.94962e-09
Zfp862	2.79548	3.55113	38.9957	4.2473e-10	7.17429e-09
Tbx21	-3.46738	3.56612	38.995	4.24891e-10	7.17429e-09
Slc52a3	-4.75975	1.26047	38.984	4.27283e-10	7.20506e-09
Igsf10	9.06799	-0.0244708	38.8074	4.67742e-10	7.87678e-09
Clic4	-2.02656	8.73796	38.7956	4.7058e-10	7.91401e-09
Msrb1	-3.38706	3.70833	38.5433	5.35514e-10	8.989e-09
Slc4a8	-3.66271	4.36685	38.5418	5.35924e-10	8.989e-09
Shfm1	-1.97546	6.4947	38.5006	5.47372e-10	9.16885e-09
Fdft1	-2.41718	4.75265	38.4501	5.61703e-10	9.39644e-09
Mpi	1.7543	6.10583	38.4095	5.73529e-10	9.58158e-09
Tle6	-3.57352	2.25243	38.3857	5.8056e-10	9.68623e-09
Stau2	2.6756	2.63798	38.339	5.94611e-10	9.90757e-09
Wtip	3.53586	3.15746	38.2274	6.29635e-10	1.04773e-08
Adrb1	3.27472	3.39582	38.138	6.59143e-10	1.09539e-08
Prox2	2.89633	2.15517	38.1243	6.63783e-10	1.10165e-08
Dpy19l4	2.18977	4.35857	38.0185	7.00753e-10	1.16148e-08
Gm14446	-3.21861	3.33753	37.9968	7.08602e-10	1.17295e-08
Bmp2	-6.633	-0.134035	37.9773	7.15726e-10	1.1832e-08
Bcl2a1d	-1.87581	6.12265	37.9664	7.19721e-10	1.18825e-08
Pkd1l2	-4.40636	1.57454	37.9296	7.33423e-10	1.20929e-08
Ric3	5.34444	2.94118	37.8773	7.53353e-10	1.24053e-08
Ppapdc3	2.78417	3.10575	37.8511	7.63557e-10	1.25569e-08
Mfng	1.90512	6.03821	37.829	7.7226e-10	1.26835e-08
Pik3c2b	7.12707	1.89907	37.7997	7.83931e-10	1.28585e-08
Eid1	-2.06701	5.84094	37.7604	7.99886e-10	1.31032e-08
Slc18b1	4.69066	2.51315	37.7123	8.19853e-10	1.34129e-08
Epsti1	-1.68853	6.7078	37.6872	8.30476e-10	1.35691e-08
Akap1	2.46853	3.10018	37.6744	8.35942e-10	1.36408e-08
Cblb	-1.92275	4.96596	37.4767	9.25107e-10	1.50763e-08
Usp2	2.22733	6.81236	37.4652	9.30577e-10	1.51459e-08
Rhod	-3.76833	1.00144	37.4555	9.35236e-10	1.52021e-08
Limd1	-1.59774	6.22921	37.4489	9.38376e-10	1.52335e-08
Tnfaip8	-1.69794	7.86356	37.441	9.42218e-10	1.52763e-08
Adam11	-6.49819	1.79581	37.4349	9.45149e-10	1.53041e-08
P2rx1	2.63722	3.28164	37.357	9.83696e-10	1.59079e-08
Eps8	-1.97076	5.02645	37.3137	1.00573e-09	1.62435e-08
Magi1	4.84927	2.89567	37.3107	1.00733e-09	1.62484e-08
Card11	-2.34561	4.64929	37.2996	1.01304e-09	1.63197e-08
Gfod1	-4.15705	1.45619	37.2914	1.01732e-09	1.63678e-08
L1cam	-2.93275	2.06936	37.2525	1.03783e-09	1.66766e-08
Ifi47	-2.81741	7.38926	37.2129	1.0591e-09	1.69855e-08
Rhbdf1	2.71693	3.49616	37.2117	1.05974e-09	1.69855e-08
Cacnb2	4.63284	3.10179	37.1376	1.10081e-09	1.76214e-08
Mybph	3.93727	2.05546	37.1078	1.11775e-09	1.78698e-08
Smim1	5.03188	2.26072	37.0937	1.12588e-09	1.79771e-08
Chn2	2.91752	4.94463	37.0548	1.14855e-09	1.83158e-08
F10	-7.09605	3.97961	37.0351	1.16019e-09	1.84782e-08
C4b	2.52283	8.89281	37.0224	1.16778e-09	1.85757e-08
Slc6a9	3.64722	2.35091	36.9732	1.19762e-09	1.90263e-08
Pde4b	-2.23503	8.64361	36.9663	1.20191e-09	1.90706e-08
Zfp90	1.77631	5.92795	36.9621	1.20448e-09	1.90872e-08
Emd	-1.83837	5.72357	36.9575	1.20735e-09	1.90991e-08
Nova1	4.84744	2.75843	36.956	1.20825e-09	1.90991e-08
Pstpip1	-2.08513	6.09492	36.9231	1.22883e-09	1.94001e-08
Zdhhc23	-4.85569	0.882435	36.8673	1.26448e-09	1.9938e-08
Lrp8	-3.6817	3.88724	36.8604	1.26896e-09	1.99838e-08
Scin	-6.35593	2.70299	36.8341	1.2862e-09	2.02301e-08
Lefty1	4.36974	2.2667	36.8312	1.28813e-09	2.02352e-08
Ddx26b	2.75839	7.70575	36.7717	1.32805e-09	2.08364e-08
Tank	-1.77484	6.78445	36.7649	1.33271e-09	2.08835e-08
Pcdhgb2	5.34963	2.43403	36.7537	1.34036e-09	2.09774e-08
Fabp4	-6.9497	-0.263997	36.7246	1.36049e-09	2.1266e-08
Car13	-3.07271	2.84876	36.7049	1.37434e-09	2.14561e-08
Creg2	-4.62211	2.2005	36.6979	1.37926e-09	2.15063e-08
Rbfox1	4.73792	0.961915	36.6683	1.4004e-09	2.18003e-08
Psen2	-1.82365	5.77456	36.6666	1.40157e-09	2.18003e-08
Ceacam15	-8.50325	-0.357434	36.6531	1.41132e-09	2.19249e-08
Hsh2d	-3.11205	2.31199	36.6219	1.43409e-09	2.22513e-08
Slc1a4	2.49072	3.17393	36.5565	1.48307e-09	2.29831e-08
Ly6a	-3.2684	9.82611	36.5395	1.496e-09	2.3155e-08
Lox	7.03793	0.758752	36.5116	1.51763e-09	2.3461e-08
Atp2b4	-4.40549	1.85139	36.4798	1.54259e-09	2.38044e-08
Tmeff1	-8.35216	-0.422825	36.4785	1.54361e-09	2.38044e-08
Krba1	3.08082	3.7628	36.4323	1.58061e-09	2.43452e-08
Pdcd6	-1.64519	6.24004	36.2633	1.72377e-09	2.65178e-08
Sash1	-3.34877	4.20179	36.261	1.72586e-09	2.65178e-08
Kitl	2.82134	3.35153	36.2065	1.77482e-09	2.72369e-08
Gramd3	-2.55451	4.55718	36.1907	1.78926e-09	2.74251e-08
F630028O10Rik	-5.77242	2.44674	36.1878	1.79189e-09	2.74323e-08
Ptpn3	-8.16249	-0.322099	36.1814	1.7978e-09	2.74893e-08
Gzma	-5.09749	5.84147	36.1728	1.80576e-09	2.75777e-08
H2.Eb2	-4.3997	1.06814	36.154	1.82321e-09	2.77703e-08
Stx3	-2.73133	4.76343	36.1532	1.82398e-09	2.77703e-08
Areg	-4.99848	0.474577	36.151	1.82605e-09	2.77703e-08
Gprc5a	-4.42249	1.39519	36.1498	1.82717e-09	2.77703e-08
Col27a1	4.33468	5.97562	36.1435	1.83307e-09	2.78265e-08
Sipa1	1.8316	8.27065	36.1288	1.84702e-09	2.80046e-08
Stx1a	4.56044	1.89383	36.1034	1.87119e-09	2.83371e-08
Prm1	-6.28071	0.543254	36.0329	1.94012e-09	2.93457e-08
Adamtsl4	-3.19026	3.93951	35.9689	2.00497e-09	3.02904e-08
Med12l	2.9235	4.82061	35.9655	2.00842e-09	3.03062e-08
Ier2	1.99949	9.2602	35.9265	2.04902e-09	3.08821e-08
Gm14023	5.12809	7.82852	35.8392	2.14292e-09	3.22587e-08
Isy1	-2.13121	5.89558	35.8261	2.15739e-09	3.24378e-08
Klrb1c	-3.8904	3.93209	35.8103	2.17494e-09	3.26628e-08
Cdk18	2.73871	3.81864	35.7771	2.2123e-09	3.31845e-08
Plcg1	2.48012	5.02821	35.7341	2.26166e-09	3.38617e-08
Nkg7	-3.86863	5.07299	35.7323	2.26375e-09	3.38617e-08
Fam69a	-2.02687	4.59414	35.7308	2.26549e-09	3.38617e-08
Gm3558	7.20755	-0.032529	35.7174	2.28114e-09	3.40553e-08
Zfp69	3.40573	4.2546	35.7117	2.28791e-09	3.41161e-08
Fcrl1	2.82105	4.14477	35.6462	2.36609e-09	3.52403e-08
Afp	3.28864	1.37715	35.5737	2.45583e-09	3.65338e-08
Dusp7	2.47971	5.91454	35.566	2.46551e-09	3.66345e-08
Anxa3	1.70682	8.09774	35.5579	2.47577e-09	3.67438e-08
Irf2bpl	1.78717	6.5978	35.5428	2.49509e-09	3.69871e-08
Klrd1	-3.73411	4.03789	35.4431	2.62611e-09	3.88836e-08
Tbc1d16	2.35766	4.87042	35.3983	2.68717e-09	3.97096e-08
Arhgap18	-1.58036	5.60309	35.3976	2.68818e-09	3.97096e-08
Gpr165	8.31835	3.77495	35.3864	2.70364e-09	3.98913e-08
Txndc17	-1.74503	6.20067	35.3497	2.75516e-09	4.06041e-08
Dtx4	1.9726	7.2958	35.2647	2.87803e-09	4.23654e-08
Ccdc62	3.31387	2.94019	35.1715	3.01915e-09	4.4391e-08
Piwil4	-6.14289	-0.257269	35.0879	3.15153e-09	4.62836e-08
Gcsam	-7.91365	0.308158	35.0717	3.17784e-09	4.66157e-08
Gpsm1	2.44246	4.43201	35.0291	3.24813e-09	4.75915e-08
Fance	1.57681	5.01863	35.0253	3.2545e-09	4.76296e-08
Epcam	-4.66904	1.67613	34.9935	3.30808e-09	4.83576e-08
Fzd4	2.72909	2.3941	34.9547	3.37474e-09	4.92751e-08
Nid1	-7.94966	0.418892	34.8695	3.52567e-09	5.14194e-08
Cmtm8	2.78297	2.81461	34.8083	3.63823e-09	5.29998e-08
Ccdc162	5.24063	1.51465	34.8007	3.65249e-09	5.31462e-08
Dusp2	-2.09421	7.75983	34.7704	3.70962e-09	5.39154e-08
Npl	3.60239	4.76024	34.697	3.85233e-09	5.59252e-08
Fgr	-2.54605	6.56532	34.6808	3.88448e-09	5.63272e-08
Plekhg5	2.2365	3.21879	34.6269	3.99357e-09	5.78427e-08
Coro2a	-1.81131	6.09693	34.601	4.04692e-09	5.85482e-08
Arsb	2.76567	7.02863	34.5826	4.08541e-09	5.90374e-08
Ptp4a3	1.95906	6.25294	34.5262	4.20542e-09	6.06417e-08
Mpzl3	-4.50586	1.09554	34.526	4.20603e-09	6.06417e-08
Spg20	1.97143	5.60332	34.5173	4.22489e-09	6.08442e-08
Apol9b	-3.05552	2.03613	34.4039	4.47826e-09	6.44197e-08
Tagap	2.06837	7.96233	34.3672	4.56346e-09	6.55705e-08
Prickle1	3.37848	2.60642	34.3246	4.66453e-09	6.69466e-08
Lyz2	-3.70938	11.8807	34.3174	4.6817e-09	6.71167e-08
Siva1	-1.9062	3.8626	34.3053	4.71102e-09	6.74605e-08
Cox5a	-2.27304	6.8018	34.2814	4.76907e-09	6.82144e-08
Msrb2	2.81263	3.81875	34.2593	4.82373e-09	6.89182e-08
Cmpk1	-1.89969	6.71797	34.2447	4.85999e-09	6.93578e-08
Ubc	1.90973	10.701	34.2248	4.90995e-09	6.99917e-08
Gpr55	-5.59001	0.316195	34.119	5.18428e-09	7.37405e-08
Strip2	-5.91058	4.16265	34.1189	5.1846e-09	7.37405e-08
Snta1	2.80244	5.33412	34.0905	5.26072e-09	7.47389e-08
Pvrl2	2.35918	4.74818	34.085	5.27566e-09	7.48669e-08
Fabp5	-2.84332	6.0682	34.0626	5.33683e-09	7.565e-08
Fam26f	-2.84577	5.85811	33.9981	5.51656e-09	7.811e-08
Retnla	-8.14434	1.05935	33.9381	5.68935e-09	8.04664e-08
Rhou	-5.03076	0.503996	33.9072	5.78038e-09	8.16624e-08
Prkca	3.15836	4.0599	33.8844	5.84855e-09	8.25332e-08
Dusp27	4.60814	2.88749	33.8411	5.98009e-09	8.42952e-08
Klhl38	4.99292	1.62672	33.754	6.25396e-09	8.80574e-08
Jag1	-3.08885	3.1062	33.7144	6.3825e-09	8.97672e-08
Cul9	1.76783	4.7002	33.6983	6.43578e-09	9.04159e-08
Gna15	2.2204	7.61212	33.6865	6.475e-09	9.08659e-08
Dok2	-3.03103	5.31428	33.6575	6.57203e-09	9.21251e-08
Stxbp5	1.75126	5.36978	33.5933	6.79249e-09	9.511e-08
Tceal1	3.25411	1.91252	33.585	6.82157e-09	9.54114e-08
Lca5l	6.2843	-0.011085	33.5825	6.83036e-09	9.54286e-08
Ophn1	1.82371	7.06987	33.552	6.93844e-09	9.68315e-08
Slc5a5	8.17426	-0.434431	33.5401	6.98109e-09	9.73192e-08
Arhgef3	-1.71551	6.32093	33.5155	7.0699e-09	9.84486e-08
Ppm1f	2.49941	5.58712	33.4902	7.16243e-09	9.96272e-08
Zfp449	3.95946	2.38346	33.448	7.31958e-09	1.01701e-07
Cd9	2.10056	8.96387	33.4317	7.38092e-09	1.02441e-07
Ehd1	-1.76428	6.87247	33.3805	7.57804e-09	1.05061e-07
S1pr1	2.29664	5.01592	33.3736	7.60482e-09	1.05317e-07
Hic1	-4.80034	2.0132	33.3368	7.75031e-09	1.07214e-07
Acsl3	-2.18305	3.94473	33.32	7.81742e-09	1.08024e-07
Lst1	-2.4371	7.01868	33.2503	8.10286e-09	1.11846e-07
Pdgfb	1.83658	6.6905	33.1872	8.36982e-09	1.15405e-07
P2ry13	3.95659	8.71906	33.1849	8.3799e-09	1.15418e-07
Dnaja4	2.55982	4.09868	33.16	8.48782e-09	1.16777e-07
Slc30a1	-1.52285	5.08634	33.1459	8.54962e-09	1.17499e-07
Thap6	-2.92408	5.53209	33.13	8.61992e-09	1.18336e-07
Pwwp2a	2.03507	6.42705	33.1097	8.71009e-09	1.19408e-07
X4930481A15Rik	2.97105	2.78739	33.1082	8.71689e-09	1.19408e-07
Clec7a	-1.96167	9.03188	33.0939	8.78144e-09	1.20162e-07
Rnf149	-1.78971	8.01818	33.0578	8.94608e-09	1.22282e-07
Chst2	3.19968	3.49069	33.0371	9.04159e-09	1.23454e-07
Cnn3	-3.39116	5.07366	32.9957	9.23611e-09	1.25968e-07
Dhrs9	-8.33606	-0.151593	32.9937	9.2456e-09	1.25968e-07
Adcy6	-3.51459	2.84199	32.9863	9.28104e-09	1.26314e-07
Anxa5	-2.96448	8.70411	32.979	9.31611e-09	1.26655e-07
Clec4b1	-6.74397	3.9248	32.9348	9.53012e-09	1.29425e-07
Rab34	2.90803	2.70219	32.9296	9.55567e-09	1.29633e-07
Paqr7	2.45336	5.0749	32.915	9.62796e-09	1.30473e-07
Hpcal1	-1.72835	6.09312	32.8601	9.90376e-09	1.34067e-07
Dip2b	1.7686	6.65232	32.8525	9.94238e-09	1.34446e-07
Zdhhc14	2.07639	4.51092	32.8467	9.97214e-09	1.34704e-07
Ffar4	-4.97735	0.990149	32.7943	1.02446e-08	1.38237e-07
Ninl	3.54464	3.71307	32.7869	1.02836e-08	1.38615e-07
Ppp1r9a	5.28041	5.42317	32.7834	1.03019e-08	1.38713e-07
Layn	3.01047	2.13448	32.714	1.06765e-08	1.43604e-07
Tnf	2.7898	8.24146	32.7078	1.07106e-08	1.43909e-07
Csf3r	1.95692	8.84471	32.702	1.07425e-08	1.44185e-07
Plcd1	2.92651	4.32576	32.6973	1.07689e-08	1.44385e-07
Mmp14	-2.44742	8.45747	32.6495	1.10366e-08	1.47818e-07
Dpysl5	-6.02269	-0.465638	32.6374	1.11059e-08	1.48589e-07
Cd244	-1.68285	6.23898	32.5203	1.17957e-08	1.5765e-07
Mertk	2.6269	8.25111	32.5099	1.18585e-08	1.5817e-07
H2.Ab1	-2.75566	13.037	32.5097	1.18596e-08	1.5817e-07
H2.Aa	-2.69956	12.2312	32.4505	1.22268e-08	1.62895e-07
Asph	1.99448	7.3722	32.4343	1.23292e-08	1.64086e-07
Mib2	2.05192	6.68932	32.3282	1.30208e-08	1.73108e-07
Hdac10	2.17236	5.05332	32.3214	1.30664e-08	1.73531e-07
Jph3	4.08839	2.0474	32.2512	1.35472e-08	1.79729e-07
Ranbp3l	8.34486	-0.62449	32.13	1.44193e-08	1.91098e-07
Afm	6.66186	0.150883	32.0604	1.49456e-08	1.97865e-07
Vangl1	3.31628	1.43557	32.0026	1.53964e-08	2.03558e-07
Isg15	-2.06738	7.51805	32.0012	1.54079e-08	2.03558e-07
Pde8a	-1.94354	3.24544	31.9935	1.54692e-08	2.04154e-07
Adora2a	-5.1797	3.14459	31.9865	1.55244e-08	2.04669e-07
Ripk3	-1.89688	6.09475	31.9643	1.57034e-08	2.06813e-07
Gstt1	-4.00147	1.54526	31.8796	1.64027e-08	2.15798e-07
Plekhg3	-5.15361	3.20843	31.8514	1.66428e-08	2.18729e-07
Xcr1	-3.342	2.95563	31.8061	1.70359e-08	2.23663e-07
Csda	-1.9977	5.73761	31.7771	1.72919e-08	2.26788e-07
Galnt12	1.96565	5.28475	31.7701	1.73544e-08	2.27371e-07
Kcnip3	2.98477	3.5905	31.7349	1.76715e-08	2.31285e-07
Acvr2b	3.70981	3.52779	31.6415	1.85425e-08	2.42435e-07
Srgn	-1.98768	9.32069	31.6276	1.86757e-08	2.43923e-07
Casc1	-5.37124	0.553106	31.5994	1.89493e-08	2.47241e-07
Ptprm	2.84414	5.00022	31.5952	1.89896e-08	2.47512e-07
Lipg	-8.40007	-0.522963	31.5885	1.9055e-08	2.48108e-07
Creb3l2	2.52925	4.1179	31.5825	1.91147e-08	2.48629e-07
Gem	2.60627	6.88146	31.5765	1.91735e-08	2.49137e-07
Spata31d1b	-7.51956	-0.82737	31.5239	1.97004e-08	2.55636e-07
Slc9a9	2.06704	6.52502	31.5212	1.97276e-08	2.55636e-07
Aldoc	-3.01712	4.67963	31.5205	1.97344e-08	2.55636e-07
Cfb	-2.84183	9.62941	31.5152	1.97888e-08	2.56078e-07
Glrx	-2.17033	7.04619	31.5042	1.99007e-08	2.57262e-07
Dscaml1	-8.44108	-0.184914	31.4764	2.0188e-08	2.6071e-07
Lyve1	-8.4157	0.45556	31.448	2.04853e-08	2.64279e-07
Alpk2	-6.28713	1.82271	31.3574	2.14637e-08	2.76619e-07
X4930570G19Rik	-7.26504	-0.314125	31.3458	2.15929e-08	2.78e-07
Pqlc1	-2.21139	4.72541	31.2312	2.29049e-08	2.94592e-07
Usmg5	-1.90975	5.27363	31.2258	2.29692e-08	2.95118e-07
Chst7	4.50466	4.50604	31.193	2.33602e-08	2.99836e-07
Sc5d	-1.96953	5.50113	31.1566	2.38027e-08	3.05207e-07
X1300002K09Rik	-2.57809	3.14424	31.0802	2.47587e-08	3.17103e-07
X8030442B05Rik	4.095	1.18026	31.0785	2.47807e-08	3.17103e-07
Fads2	-3.8727	2.9741	31.0165	2.55841e-08	3.27051e-07
Sh3bgr	5.71493	0.743431	30.9709	2.61931e-08	3.34499e-07
Cox7a2	-1.66726	5.74865	30.9508	2.64646e-08	3.37625e-07
Ltb4r1	-5.29292	2.58408	30.9289	2.67662e-08	3.41127e-07
Rab27a	1.65084	4.89967	30.8976	2.72005e-08	3.46312e-07
Ifng	-4.59802	3.11137	30.8884	2.733e-08	3.47612e-07
Khk	1.72584	4.85808	30.8766	2.74974e-08	3.49389e-07
Csad	2.2424	4.95729	30.8742	2.75303e-08	3.49454e-07
Milr1	-1.52931	5.74196	30.8699	2.75916e-08	3.49882e-07
Ssh2	1.77046	8.60179	30.8233	2.82629e-08	3.58034e-07
Fdps	-3.29092	6.16993	30.8086	2.84767e-08	3.60382e-07
Tmem2	-1.47203	4.88077	30.8023	2.85693e-08	3.60903e-07
Vps18	1.46812	7.16365	30.8019	2.85751e-08	3.60903e-07
X2810055G20Rik	4.08642	3.79373	30.7516	2.93264e-08	3.69695e-07
Plac8	-3.58884	5.91673	30.7514	2.93297e-08	3.69695e-07
Pecr	2.16475	4.13571	30.7357	2.95676e-08	3.72322e-07
Ms4a6d	-2.81701	8.59479	30.7306	2.96447e-08	3.72921e-07
Mnda	-2.22068	6.88982	30.7018	3.00889e-08	3.78132e-07
Plec	-2.02346	4.39253	30.6826	3.03877e-08	3.81507e-07
Sh3d19	-3.7135	2.87965	30.6594	3.07533e-08	3.85612e-07
Pyhin1	-1.7788	8.00854	30.658	3.07757e-08	3.85612e-07
Fcgr4	-2.47574	8.64967	30.6415	3.10389e-08	3.88525e-07
Zfp821	-1.69719	4.51816	30.6331	3.11722e-08	3.89807e-07
Aoah	-3.63674	6.83041	30.6154	3.14583e-08	3.92996e-07
A530032D15Rik	-3.87807	3.6855	30.5937	3.18128e-08	3.97032e-07
Sc4mol	-2.66244	6.37509	30.5363	3.27673e-08	4.0854e-07
Dcn	-8.04135	-0.612517	30.5021	3.33503e-08	4.15399e-07
Glipr1	-1.71409	5.49425	30.4875	3.36025e-08	4.18127e-07
Txn1	-2.2909	6.92754	30.4678	3.39461e-08	4.21988e-07
Hdac11	3.80188	2.40251	30.4506	3.42471e-08	4.25081e-07
Sec16b	5.42205	1.02463	30.4498	3.42623e-08	4.25081e-07
Acss1	1.46007	6.8839	30.4454	3.43404e-08	4.25632e-07
Rell1	-1.71455	4.33116	30.2503	3.79725e-08	4.70189e-07
Clec4a2	-2.81076	7.04192	30.203	3.89109e-08	4.81337e-07
Klre1	-4.75722	3.4522	30.1816	3.93415e-08	4.86177e-07
Trim8	1.57777	7.90011	30.1798	3.93792e-08	4.86177e-07
D8Ertd738e	-1.6368	6.95373	30.1611	3.97598e-08	4.90396e-07
Syt6	8.62502	0.0112447	30.1524	3.99392e-08	4.92129e-07
Emilin1	-2.88111	5.50131	30.1431	4.01311e-08	4.94012e-07
Gcsh	-1.86266	4.80579	30.1375	4.02464e-08	4.94949e-07
Fam129b	-1.85813	5.63379	30.1329	4.03425e-08	4.95648e-07
Flna	-1.59491	7.74574	30.1141	4.07358e-08	4.99993e-07
Ndrg1	-4.13377	5.36972	30.106	4.09057e-08	5.01591e-07
Anxa4	-2.30957	7.55769	30.0772	4.15192e-08	5.0862e-07
Tef	1.95821	5.07556	30.0646	4.17886e-08	5.11425e-07
Glrp1	2.58153	3.56842	30.0316	4.25064e-08	5.19706e-07
Gstt3	-2.8766	3.23192	30.0243	4.26675e-08	5.21171e-07
Klhl25	1.6305	5.33204	29.9882	4.34674e-08	5.30428e-07
A630012P03Rik	-4.37478	1.29278	29.9829	4.35876e-08	5.31382e-07
Serpinb9b	-5.62688	1.86757	29.9212	4.49965e-08	5.48028e-07
Polm	1.95593	3.78074	29.8542	4.65793e-08	5.66759e-07
Ptger2	-3.05407	2.3532	29.8509	4.66583e-08	5.67175e-07
Comp	4.0071	3.69144	29.8302	4.7158e-08	5.72698e-07
Ttc9	4.41198	1.75574	29.8211	4.73807e-08	5.7485e-07
Gca	-1.6545	4.5963	29.8051	4.7773e-08	5.79052e-07
BC064078	-2.92254	3.14438	29.803	4.78246e-08	5.79122e-07
Ano7	3.9202	1.87902	29.73	4.96592e-08	6.00762e-07
Ifitm3	-2.76135	9.6678	29.668	5.12745e-08	6.1971e-07
Gtf2ird1	1.77669	3.91298	29.6477	5.18147e-08	6.2564e-07
Zfp641	6.11564	1.44599	29.6398	5.20259e-08	6.27591e-07
Smad3	1.75853	5.54786	29.6292	5.23116e-08	6.30434e-07
Myo1g	-1.71103	7.85587	29.6235	5.2465e-08	6.31681e-07
Syt3	4.16566	1.66088	29.5923	5.33153e-08	6.41307e-07
Ssbp2	1.65445	4.46201	29.4978	5.59803e-08	6.7248e-07
Gm11545	3.06049	3.16619	29.4967	5.60134e-08	6.7248e-07
Ctsd	3.01393	13.0239	29.477	5.65854e-08	6.78702e-07
Rsad2	-1.90873	7.69616	29.4434	5.75743e-08	6.89908e-07
Gm3264	6.78762	-0.836211	29.4325	5.78972e-08	6.92669e-07
A430088P11Rik	-7.58874	-0.343986	29.432	5.79143e-08	6.92669e-07
Mmp25	-2.53396	4.78363	29.3853	5.93264e-08	7.08886e-07
Gm6277	5.33425	0.905916	29.3038	6.18743e-08	7.38631e-07
Cxcr3	-4.73541	3.20487	29.3007	6.19733e-08	7.39116e-07
Gng11	-3.61504	0.946722	29.2538	6.34904e-08	7.56494e-07
Ephb3	3.82923	2.69165	29.2391	6.39753e-08	7.61553e-07
Clgn	5.02236	0.896778	29.2312	6.42356e-08	7.63932e-07
Pmvk	-2.02844	5.25814	29.2293	6.43002e-08	7.63981e-07
Eomes	-4.74867	2.72066	29.2206	6.45898e-08	7.66701e-07
Mier2	1.73583	5.80714	29.2147	6.47858e-08	7.68305e-07
Fyn	-1.68245	6.49184	29.1892	6.56457e-08	7.77772e-07
Eltd1	-4.53768	2.14143	29.1505	6.69677e-08	7.92692e-07
Lck	-2.89264	3.83429	29.0548	7.036e-08	8.31995e-07
Tfpi	1.69176	4.78145	29.0531	7.04199e-08	8.31995e-07
Actr3	-2.0966	9.21779	29.0416	7.08388e-08	8.36163e-07
Tpm1	-1.77563	4.51276	29.0368	7.10164e-08	8.37476e-07
Hp	-5.49131	1.11752	28.9746	7.33326e-08	8.63983e-07
Cd72	-2.7197	9.76759	28.9564	7.40248e-08	8.70923e-07
Angptl7	4.9407	2.20694	28.9555	7.40595e-08	8.70923e-07
X2610528A11Rik	3.76085	1.19957	28.9337	7.48968e-08	8.79473e-07
Tnfsf15	-2.66202	2.3674	28.933	7.49258e-08	8.79473e-07
Pdk1	1.42044	6.40631	28.9141	7.56585e-08	8.87249e-07
Klra7	-4.50647	2.88761	28.9112	7.57732e-08	8.8777e-07
Cyp11a1	4.44984	4.0651	28.8779	7.70856e-08	9.02309e-07
Armc5	1.51763	6.30382	28.8109	7.98011e-08	9.3323e-07
S100a1	-1.87192	3.95918	28.7912	8.0615e-08	9.41876e-07
Nuak1	3.39636	5.31707	28.786	8.08338e-08	9.43559e-07
Itgae	-1.97867	4.02313	28.7272	8.3326e-08	9.71752e-07
Trim47	1.54909	6.40554	28.7195	8.36572e-08	9.74714e-07
X2810417H13Rik	-2.67696	5.10109	28.7125	8.39586e-08	9.77324e-07
Stambpl1	1.4346	5.02895	28.7032	8.43639e-08	9.81138e-07
Tctex1d2	-1.66289	4.11884	28.6511	8.66658e-08	1.00698e-06
Enc1	2.12901	3.02368	28.6461	8.68869e-08	1.00862e-06
Zfp719	2.09736	4.14711	28.6143	8.83291e-08	1.02442e-06
Ccdc93	1.51722	5.90633	28.5948	8.92232e-08	1.03384e-06
Tnfrsf9	-3.50787	4.09819	28.5567	9.09941e-08	1.0534e-06
X5730508B09Rik	-1.90888	4.83061	28.5079	9.33152e-08	1.07928e-06
Duoxa1	7.30148	-0.165264	28.4713	9.50978e-08	1.09889e-06
Rnase10	8.29063	-0.684623	28.4474	9.62798e-08	1.11153e-06
Rarg	-2.75096	1.49353	28.4005	9.86383e-08	1.13772e-06
Tbc1d10c	-2.77225	4.00582	28.3841	9.9481e-08	1.14639e-06
Gm20748	-4.79241	-0.0663385	28.3822	9.9575e-08	1.14643e-06
Fry	2.57828	3.55716	28.3795	9.97136e-08	1.14657e-06
Itgal	-1.84898	6.93581	28.3785	9.97685e-08	1.14657e-06
Ralgps2	1.75129	4.78003	28.357	1.00879e-07	1.15828e-06
Lamb2	2.99719	3.24329	28.3525	1.01116e-07	1.15995e-06
Pard3b	4.15623	3.28347	28.3367	1.01943e-07	1.16836e-06
Abcg3	-2.00654	5.67747	28.3311	1.02242e-07	1.17073e-06
Snrpe	-1.66932	5.19033	28.3239	1.02619e-07	1.17398e-06
X1110028F18Rik	-8.39071	-0.642317	28.3151	1.03091e-07	1.17832e-06
Gimap4	-3.57668	5.00119	28.2877	1.04556e-07	1.19398e-06
Zbtb2	1.50384	5.31238	28.2795	1.05002e-07	1.19799e-06
Acsl1	-1.72684	6.30455	28.2519	1.06508e-07	1.21408e-06
Nanos1	3.59915	2.26429	28.2353	1.07428e-07	1.2233e-06
Emr4	-2.81005	2.99073	28.2338	1.07511e-07	1.2233e-06
Gpr85	-4.51513	0.724281	28.2282	1.07821e-07	1.22572e-06
Efcab4a	2.00292	4.21191	28.2114	1.08761e-07	1.2353e-06
Fam115a	4.16883	2.20622	28.2064	1.09046e-07	1.23742e-06
Gm10432	-6.44883	0.0672696	28.2027	1.0925e-07	1.23863e-06
Arhgef18	2.15442	4.31726	28.174	1.10884e-07	1.25603e-06
Lmnb1	-1.69762	6.44143	28.1147	1.14333e-07	1.29393e-06
Syne3	-3.16404	1.4137	28.0581	1.17729e-07	1.33117e-06
Slc7a2	-5.27129	4.68717	28.0395	1.18866e-07	1.34283e-06
2009-09-01	-2.07128	5.35855	28.025	1.19758e-07	1.35169e-06
Lhfpl2	1.65667	8.13835	28.0184	1.20167e-07	1.3551e-06
Mtus1	1.94506	7.69839	27.9862	1.22185e-07	1.37663e-06
Fermt2	-4.82413	0.155732	27.8869	1.28621e-07	1.44784e-06
Sec14l2	4.05867	1.6773	27.8744	1.29454e-07	1.45559e-06
Apobec1	-1.60524	8.40104	27.8731	1.2954e-07	1.45559e-06
Mapk13	-3.72339	1.91123	27.8253	1.32777e-07	1.49064e-06
Capn5	-2.63235	2.82997	27.821	1.33076e-07	1.49267e-06
Cers6	-1.59865	5.64749	27.7954	1.34844e-07	1.51116e-06
Trem2	2.01361	8.56119	27.7279	1.39633e-07	1.56345e-06
Blvra	-1.53221	5.68978	27.6867	1.4264e-07	1.59452e-06
Rgag4	-3.43887	2.1103	27.6851	1.42756e-07	1.59452e-06
Pkp3	-4.10757	3.13889	27.6847	1.42787e-07	1.59452e-06
Gpr146	1.55203	5.62588	27.6686	1.43983e-07	1.60646e-06
Cds1	1.68116	5.80294	27.6608	1.44564e-07	1.61151e-06
Atox1	-1.76914	6.81796	27.6071	1.4863e-07	1.65537e-06
Nap1l1	-1.84853	6.21168	27.4792	1.58796e-07	1.76704e-06
Tgif2	2.71579	3.11262	27.428	1.63054e-07	1.81283e-06
Kcna7	5.50257	-0.316418	27.4248	1.6332e-07	1.81373e-06
Il2rb	-3.1556	5.29882	27.4236	1.63422e-07	1.81373e-06
Epb4.1l2	1.68166	9.06213	27.4153	1.6413e-07	1.81998e-06
Heg1	-2.89959	1.75383	27.3835	1.66846e-07	1.84848e-06
Gm6583	3.59258	1.5406	27.3451	1.70196e-07	1.88394e-06
Efnb1	2.77777	3.53861	27.3287	1.71649e-07	1.89835e-06
Plp2	-3.28367	3.1203	27.3026	1.73981e-07	1.92246e-06
Eya4	2.13932	4.28503	27.2939	1.74765e-07	1.92944e-06
Ctgf	-8.44813	-0.321587	27.277	1.76294e-07	1.94462e-06
Fosl2	-2.47673	7.1611	27.2531	1.78488e-07	1.9671e-06
Pdlim1	-4.74682	0.743849	27.2215	1.81427e-07	1.99775e-06
Mob3c	1.68275	7.03492	27.2148	1.82057e-07	2.00295e-06
Armcx2	2.14267	2.74326	27.1669	1.86624e-07	2.05141e-06
Pald1	2.25733	8.11082	27.1117	1.92034e-07	2.10903e-06
Prkab1	1.80121	5.95847	27.0966	1.93536e-07	2.12368e-06
Galnt4	1.87822	4.5753	27.0858	1.94621e-07	2.13374e-06
Gla	-1.53588	6.73502	27.0758	1.95632e-07	2.14296e-06
Il23r	-8.15361	-0.603632	27.0612	1.97115e-07	2.15734e-06
Man2a1	-1.70797	5.38838	27.0552	1.97723e-07	2.16211e-06
Thnsl2	3.25659	1.60322	27.0394	1.99348e-07	2.178e-06
Sh3tc1	1.70096	6.10958	26.9446	2.09372e-07	2.28554e-06
Sema4a	-1.94455	7.12581	26.8778	2.16733e-07	2.36385e-06
Dll4	-4.89138	0.0313549	26.8658	2.18085e-07	2.37593e-06
Rnf122	1.90526	3.01346	26.863	2.18404e-07	2.37593e-06
Kbtbd8	2.08256	3.26956	26.863	2.18405e-07	2.37593e-06
Dennd1a	-1.36812	5.63461	26.7946	2.26264e-07	2.45755e-06
F7	-7.81516	2.97239	26.7944	2.26297e-07	2.45755e-06
Slc27a3	-3.92269	2.8007	26.7896	2.26857e-07	2.46152e-06
Foxn2	-1.37045	5.12745	26.7643	2.29846e-07	2.4918e-06
Fam132a	-2.7593	2.54775	26.733	2.33594e-07	2.53027e-06
Phlpp1	-1.82617	4.1782	26.7152	2.35757e-07	2.55151e-06
Xrcc5	2.17694	3.22982	26.7028	2.37273e-07	2.56571e-06
Smap2	1.9086	7.42604	26.6955	2.38171e-07	2.57322e-06
Zfp354a	6.75148	2.06243	26.6808	2.39992e-07	2.59069e-06
Esam	-3.87328	1.50013	26.6748	2.40738e-07	2.59652e-06
Myl2	4.46045	0.634453	26.6702	2.41309e-07	2.60045e-06
Col6a3	4.73753	2.46985	26.6582	2.42817e-07	2.61237e-06
Mfsd2a	-3.58333	0.971811	26.6581	2.42829e-07	2.61237e-06
Mlec	1.53656	7.67461	26.6546	2.43271e-07	2.6149e-06
Plekhs1	-6.45809	1.55344	26.6128	2.48586e-07	2.66977e-06
Hint1	-1.66955	5.82952	26.5747	2.53538e-07	2.72063e-06
Pgap2	-1.64236	6.1079	26.5511	2.56658e-07	2.75177e-06
Tarm1	-4.43792	3.68196	26.5489	2.56953e-07	2.7526e-06
Chst15	1.79933	4.31189	26.5372	2.58515e-07	2.76698e-06
Ptger3	6.49917	0.99234	26.5303	2.5944e-07	2.77454e-06
Vopp1	-3.09608	4.5142	26.4875	2.65246e-07	2.83423e-06
Stk32c	-6.01133	-0.750219	26.4712	2.67499e-07	2.85589e-06
Adam3	3.73787	1.62736	26.4464	2.70958e-07	2.88956e-06
Mrpl13	-1.6232	4.6745	26.4453	2.71111e-07	2.88956e-06
Fam135a	2.45515	3.52217	26.4353	2.72518e-07	2.90211e-06
Rab11fip5	1.7141	5.22537	26.4202	2.74657e-07	2.92243e-06
Tmem119	3.06697	10.4443	26.3811	2.80276e-07	2.9797e-06
Rabgap1l	-2.14488	4.38526	26.3377	2.86638e-07	3.04478e-06
Plat	-3.78515	2.56079	26.3295	2.87859e-07	3.05164e-06
Blvrb	-1.87918	5.43701	26.3292	2.87905e-07	3.05164e-06
Gm7694	2.35479	3.05836	26.3285	2.88009e-07	3.05164e-06
Gimap7	-3.00693	2.19066	26.2892	2.93921e-07	3.11166e-06
Hat1	-1.49081	6.42079	26.2861	2.94404e-07	3.11417e-06
Itgb3	3.14584	5.04137	26.2698	2.96893e-07	3.13788e-06
Sh3bp4	-1.88421	4.85806	26.2204	3.04594e-07	3.21657e-06
Uck2	-2.60812	3.30078	26.1241	3.20161e-07	3.37814e-06
Snn	1.9341	4.07036	26.0729	3.28773e-07	3.46611e-06
Sgsm3	1.49875	5.11529	26.0238	3.37237e-07	3.55237e-06
Arpc3	-1.58979	7.73368	26.0118	3.39341e-07	3.57156e-06
Shisa7	5.92738	1.62231	25.9897	3.43245e-07	3.60965e-06
Cd28	-3.61522	1.90564	25.9879	3.43569e-07	3.61005e-06
H3f3a	-1.73332	6.57093	25.9811	3.44781e-07	3.61977e-06
Clec14a	-7.19272	-0.268438	25.9701	3.46739e-07	3.63731e-06
Otud7b	2.65404	4.31285	25.9547	3.49528e-07	3.66352e-06
Scamp5	2.42711	6.38824	25.9245	3.55032e-07	3.71812e-06
Lmo4	-2.13214	5.29214	25.8771	3.63851e-07	3.80732e-06
Atrnl1	-2.22105	3.14768	25.8535	3.68345e-07	3.85115e-06
Lrsam1	1.76309	4.32339	25.834	3.72078e-07	3.88697e-06
Ankrd33b	-3.48185	2.56808	25.8165	3.75462e-07	3.918e-06
Spns1	1.47561	6.38583	25.8154	3.75669e-07	3.918e-06
Pcdhgb4	4.79961	1.27474	25.7812	3.82395e-07	3.98486e-06
Cd209f	-5.05274	-0.116752	25.7621	3.86206e-07	4.02125e-06
Inpp5b	-1.28554	6.76156	25.7557	3.87475e-07	4.03115e-06
Pydc3	-2.13967	5.82674	25.7396	3.90717e-07	4.06153e-06
Nap1l2	-4.91932	-0.0174373	25.7333	3.91997e-07	4.07148e-06
Fam211a	1.90933	3.86628	25.7133	3.96091e-07	4.11062e-06
Tmsb10	-2.30591	5.62549	25.6971	3.99435e-07	4.14192e-06
Aebp2	-1.43395	6.20575	25.6945	3.99962e-07	4.14399e-06
Cnrip1	2.88767	2.52856	25.6795	4.03089e-07	4.17296e-06
Pck2	1.48566	5.20648	25.6629	4.0657e-07	4.20555e-06
Pydc4	-2.03952	6.6082	25.6585	4.07488e-07	4.2116e-06
Adam15	1.56801	8.16276	25.6552	4.08195e-07	4.21546e-06
Pard6a	-1.90523	3.55881	25.6429	4.10798e-07	4.23887e-06
Cd80	-2.13908	5.01951	25.6302	4.13521e-07	4.26348e-06
Ldlrad3	-2.75452	3.55379	25.6211	4.15475e-07	4.28014e-06
Lpcat3	1.80888	6.39112	25.5826	4.23844e-07	4.3628e-06
Rcn1	1.52252	4.43055	25.5739	4.25756e-07	4.37578e-06
Bmp2k	1.43534	7.37062	25.5728	4.25994e-07	4.37578e-06
Fam73b	1.64025	4.18997	25.5722	4.26145e-07	4.37578e-06
Ncf4	-1.35886	7.77387	25.5459	4.31979e-07	4.43208e-06
Tubb2b	3.11495	2.4478	25.442	4.55882e-07	4.67353e-06
Tal1	3.49204	2.64929	25.4372	4.57013e-07	4.68125e-06
D7Ertd443e	7.07721	-0.532276	25.4357	4.57376e-07	4.68125e-06
Spib	-4.96408	2.17501	25.4314	4.58406e-07	4.68799e-06
Apob	8.28624	-0.00470501	25.4117	4.63107e-07	4.73223e-06
Tnfaip6	-3.86095	1.87912	25.4003	4.65848e-07	4.75639e-06
Gm4961	5.94304	-0.208745	25.3583	4.76089e-07	4.85703e-06
Mb21d2	2.97617	1.66234	25.351	4.77903e-07	4.87161e-06
Unc5cl	4.05044	0.873508	25.3234	4.84802e-07	4.93795e-06
Retnlg	-8.68519	1.40115	25.3125	4.87538e-07	4.9618e-06
Nlrp10	-5.79361	0.0907289	25.3	4.90703e-07	4.99e-06
Man1a2	1.58904	7.16027	25.277	4.96607e-07	5.04598e-06
Ctla2a	-3.29218	3.85556	25.2715	4.98024e-07	5.05631e-06
Gcnt1	1.59109	7.12506	25.266	4.99434e-07	5.06655e-06
Chi3l3	-8.56438	3.51064	25.233	5.08048e-07	5.1498e-06
Zfp454	8.17111	-0.736536	25.215	5.1283e-07	5.1941e-06
Adam8	-2.40456	7.57573	25.2014	5.16438e-07	5.22645e-06
Igf2bp3	1.85826	2.83135	25.1863	5.20497e-07	5.26331e-06
Gata2	3.29828	4.08937	25.1557	5.28832e-07	5.34332e-06
Cav2	-2.72929	4.21876	25.1384	5.3359e-07	5.38708e-06
D8Ertd82e	2.40936	5.26219	25.0963	5.45364e-07	5.50156e-06
Fut7	-2.44555	2.56445	25.0392	5.6177e-07	5.66253e-06
Zfp629	1.65535	4.04382	25.0371	5.62382e-07	5.66418e-06
Ndnf	-5.36486	0.528252	25.0288	5.64811e-07	5.68412e-06
Ildr2	3.68058	2.62794	25.0161	5.68521e-07	5.7169e-06
Tmem192	-1.32858	5.20134	24.9909	5.76001e-07	5.7875e-06
Pde4dip	1.37215	6.39275	24.977	5.80191e-07	5.82497e-06
Cd69	-1.56602	6.8007	24.9336	5.93407e-07	5.95292e-06
Ptp4a1	-1.84282	4.82639	24.909	6.00999e-07	6.0243e-06
Dck	-2.26511	7.32121	24.8153	6.30943e-07	6.31944e-06
Gcn1l1	1.48079	5.46169	24.8124	6.31889e-07	6.3239e-06
Fam188a	-1.33175	4.88182	24.7603	6.49214e-07	6.49214e-06
Arhgap29	2.56101	3.13976	24.7483	6.53275e-07	6.52758e-06
Klra3	-4.67051	1.27018	24.7232	6.61843e-07	6.60796e-06
Zfp828	1.40115	5.22903	24.7215	6.62424e-07	6.60855e-06
Fasl	-3.83458	3.41164	24.6874	6.74231e-07	6.72102e-06
Lmln	1.87933	3.82937	24.6612	6.83468e-07	6.80773e-06
Rragb	-5.12663	-0.0508795	24.6504	6.87291e-07	6.84041e-06
Lonrf3	2.02382	5.03207	24.6241	6.96763e-07	6.92923e-06
Pknox1	1.43496	6.00802	24.5939	7.07736e-07	7.03281e-06
Timd4	-3.40964	2.75289	24.5683	7.17222e-07	7.12148e-06
Phf11c	-2.21276	3.06899	24.5601	7.2028e-07	7.14622e-06
Zfp64	1.32816	4.89118	24.5577	7.21181e-07	7.14954e-06
Egr3	3.38673	2.34479	24.538	7.28586e-07	7.21728e-06
Meis1	2.21809	2.12495	24.5268	7.32816e-07	7.2535e-06
Fgl2	-2.13731	10.0829	24.5197	7.35527e-07	7.27464e-06
Mis18a	-1.59684	4.01162	24.5023	7.42214e-07	7.33503e-06
Fbn1	-5.09093	0.792127	24.4992	7.43414e-07	7.34114e-06
Bbs9	1.52111	4.09173	24.4941	7.45383e-07	7.35483e-06
Rps6kc1	1.68001	5.36765	24.4904	7.46803e-07	7.36309e-06
Ascl2	5.45121	0.0129537	24.4371	7.67778e-07	7.56399e-06
Abhd15	1.81707	6.16044	24.4129	7.77461e-07	7.65341e-06
Hdgfrp3	-2.34247	3.69975	24.4054	7.80511e-07	7.67745e-06
Bambi.ps1	-4.55576	1.48276	24.3843	7.89092e-07	7.75582e-06
Kcnj9	3.50663	1.20178	24.3579	7.99994e-07	7.85686e-06
Vangl2	3.43135	1.23434	24.354	8.01603e-07	7.86654e-06
Cxcr5	-2.55017	2.3739	24.3461	8.04881e-07	7.89258e-06
Sema6c	4.0127	0.69146	24.3438	8.05836e-07	7.89582e-06
Cldn1	-3.6939	2.94759	24.3074	8.21241e-07	8.04052e-06
Mta3	-1.33074	5.06311	24.3011	8.23934e-07	8.06064e-06
Frmd4a	1.50841	7.98713	24.2822	8.32046e-07	8.1337e-06
Cib1	-1.5565	5.59519	24.2365	8.52014e-07	8.32245e-06
Flcn	1.52541	7.97095	24.2262	8.56592e-07	8.36071e-06
Git2	1.28913	6.89211	24.2244	8.57383e-07	8.36197e-06
Rgmb	1.78891	6.20633	24.2064	8.65421e-07	8.43385e-06
Zfp184	3.91727	0.770194	24.1888	8.73383e-07	8.50488e-06
Hgf	-1.81345	4.65382	24.185	8.75118e-07	8.51521e-06
Zfp40	1.9829	3.99481	24.1792	8.77749e-07	8.53423e-06
Fpgs	1.70303	3.99059	24.1726	8.80742e-07	8.55675e-06
Fam107b	-1.55344	6.94959	24.1562	8.88302e-07	8.62356e-06
Irf7	-1.9246	9.74426	24.1309	9.00039e-07	8.73079e-06
Ceacam19	-4.63787	0.513965	24.1271	9.01825e-07	8.7414e-06
Tuba4a	-1.35708	5.64904	24.1195	9.05381e-07	8.76914e-06
Zfp652	1.56058	4.67752	24.0738	9.27154e-07	8.97314e-06
Mxd1	-2.0009	8.60822	24.0718	9.28089e-07	8.97532e-06
Nrip1	1.55724	7.53841	24.0458	9.40701e-07	9.09032e-06
Ankrd9	-2.1127	2.61346	24.0244	9.51249e-07	9.18522e-06
Oas3	-1.90967	6.14274	24.0151	9.55828e-07	9.22239e-06
Tox	-5.18303	-0.228113	24.0052	9.60775e-07	9.26305e-06
Fbxw4	1.45268	5.13102	23.9664	9.80332e-07	9.44439e-06
AI504432	-3.04883	5.06451	23.9279	1.00013e-06	9.62779e-06
Crtc3	-1.63927	4.49144	23.8698	1.03075e-06	9.91498e-06
Slc22a15	-3.06661	1.55768	23.8447	1.04428e-06	1.00375e-05
Timp2	2.31159	9.00889	23.8273	1.05375e-06	1.01208e-05
Rasal2	2.33565	3.54639	23.8131	1.0616e-06	1.01884e-05
Ier5	1.7518	10.0783	23.8097	1.06344e-06	1.01983e-05
Stard13	-3.95053	0.746649	23.7908	1.07395e-06	1.02913e-05
Tagln2	-1.79122	8.20431	23.7636	1.08925e-06	1.04297e-05
Rasl12	-7.93488	-0.732594	23.7622	1.09004e-06	1.04297e-05
Gucy2c	-4.1051	0.942719	23.7469	1.09873e-06	1.05049e-05
Slc43a1	5.8245	0.254374	23.7427	1.1011e-06	1.05196e-05
P2ry14	-2.19655	5.1653	23.7403	1.1025e-06	1.0525e-05
Klrc2	-4.81462	0.916452	23.7373	1.10421e-06	1.05334e-05
Pcdhga7	3.77269	0.234052	23.7107	1.11956e-06	1.06717e-05
H2afz	-1.54974	7.13561	23.7082	1.12103e-06	1.06777e-05
Stk11ip	1.33569	6.02458	23.6963	1.12801e-06	1.07361e-05
Nt5e	-2.69351	2.98696	23.6715	1.14263e-06	1.08671e-05
Ptpn12	-2.1709	4.19556	23.6533	1.15349e-06	1.0962e-05
Ulk2	1.62035	7.04725	23.6212	1.1729e-06	1.11381e-05
Arpc5	-1.47875	8.5046	23.5937	1.18975e-06	1.12897e-05
Coq10b	-1.32507	6.96567	23.5708	1.20399e-06	1.14162e-05
Tespa1	-3.20252	2.78658	23.5689	1.2052e-06	1.14191e-05
Ly6i	-3.35022	6.22905	23.5619	1.20961e-06	1.14509e-05
Aprt	-1.65546	5.95095	23.56	1.21081e-06	1.14509e-05
Scube1	5.04203	0.739299	23.5592	1.21127e-06	1.14509e-05
Unc13b	3.69723	2.5036	23.5566	1.21292e-06	1.14553e-05
Bcl2a1a	-1.3732	5.97532	23.5556	1.21355e-06	1.14553e-05
Usp21	1.44349	6.40451	23.5382	1.22456e-06	1.15506e-05
Pcx	2.32894	2.9518	23.5346	1.22685e-06	1.15635e-05
Tuba1c	-1.56118	5.98404	23.5175	1.2378e-06	1.1658e-05
Serping1	2.73504	3.38265	23.5073	1.24443e-06	1.17118e-05
Xcl1	-3.44866	2.62159	23.5028	1.24732e-06	1.17302e-05
Pdyn	5.28282	1.86804	23.4955	1.25206e-06	1.1766e-05
Zswim5	4.86124	1.23273	23.4661	1.27132e-06	1.19381e-05
Tgm2	-1.84548	9.54445	23.4604	1.27508e-06	1.19646e-05
Angel1	2.25795	3.68635	23.4297	1.29562e-06	1.21483e-05
Polr1a	1.39125	4.97141	23.3858	1.32556e-06	1.24198e-05
Nfia	2.61566	3.8802	23.353	1.3483e-06	1.26234e-05
Vill	-1.8503	5.81308	23.3195	1.37204e-06	1.28362e-05
Prpf40b	2.23104	4.70436	23.3141	1.37589e-06	1.28615e-05
Ap1s2	-1.45922	5.28624	23.3128	1.37678e-06	1.28615e-05
Gm1720	-4.8775	0.575605	23.298	1.38742e-06	1.29513e-05
Meox1	3.87016	0.0170652	23.2735	1.40521e-06	1.31077e-05
Cd247	-4.38835	1.34863	23.2574	1.41703e-06	1.32082e-05
Heatr5a	1.24243	5.9982	23.2471	1.42462e-06	1.32692e-05
Eml2	-1.92986	3.3969	23.195	1.46379e-06	1.36239e-05
Dok3	-1.38496	6.6386	23.1864	1.47036e-06	1.3675e-05
Jund	1.66979	9.51538	23.1788	1.47615e-06	1.37187e-05
Srl	2.84743	1.50557	23.1719	1.48144e-06	1.37578e-05
Rab21	-1.46978	5.38163	23.1655	1.48642e-06	1.37939e-05
Ppp1r3b	1.29711	6.66074	23.1504	1.49814e-06	1.38924e-05
Amigo2	3.47479	1.07982	23.1223	1.52014e-06	1.40861e-05
Bcor	1.37342	4.82145	23.0898	1.54609e-06	1.4316e-05
Slc4a11	-3.10352	3.16089	23.0595	1.57063e-06	1.45326e-05
Fbrsl1	1.60719	7.1692	23.057	1.57273e-06	1.45414e-05
Lmtk2	-1.95442	2.52585	23.055	1.57436e-06	1.45459e-05
Selm	-2.62015	3.73416	23.0446	1.5829e-06	1.46141e-05
Lrp5	1.83195	3.0154	23.0147	1.60768e-06	1.4832e-05
Niacr1	2.28126	8.08058	23.0013	1.61896e-06	1.49252e-05
Ccl4	2.0738	10.593	22.999	1.62087e-06	1.49319e-05
Itpr2	1.70792	7.04324	22.9711	1.64456e-06	1.51391e-05
Hexb	2.86605	11.4487	22.9667	1.6483e-06	1.51624e-05
Galnt6	-1.63709	4.69071	22.8928	1.71292e-06	1.57454e-05
Cand2	4.42789	2.80954	22.8846	1.72024e-06	1.58012e-05
Pvrl4	1.34987	5.93917	22.8807	1.72378e-06	1.58222e-05
Tmem106a	-1.64008	8.02884	22.8735	1.73021e-06	1.58697e-05
Smpdl3a	-2.27367	6.00157	22.8664	1.7366e-06	1.59168e-05
Sri	-1.46173	7.20167	22.8459	1.75525e-06	1.6076e-05
Zfhx3	2.20437	6.75235	22.8308	1.76912e-06	1.61913e-05
Kcnd1	3.49898	3.61762	22.7402	1.85449e-06	1.69603e-05
Cast	-1.24223	6.0369	22.7008	1.89289e-06	1.7299e-05
Tnip1	-1.45958	5.47542	22.6366	1.9572e-06	1.78738e-05
A630077J23Rik	7.70969	-0.545781	22.6116	1.98282e-06	1.80946e-05
Hspa12a	4.27518	0.827204	22.598	1.9969e-06	1.821e-05
Klra9	-4.6316	1.91255	22.5795	2.01621e-06	1.83728e-05
Gimap3	-3.36557	4.99352	22.5719	2.02427e-06	1.8433e-05
Hspa4l	-1.54854	4.7676	22.5491	2.0484e-06	1.86393e-05
Myo6	2.85322	3.67598	22.5288	2.07017e-06	1.88238e-05
Rabl5	-1.73218	4.50258	22.5142	2.08593e-06	1.89535e-05
X9130023H24Rik	2.00243	2.84624	22.4877	2.11497e-06	1.92035e-05
Bmp1	2.59063	2.06444	22.478	2.12564e-06	1.92866e-05
Myo1d	3.26839	2.04396	22.4756	2.12831e-06	1.92969e-05
Zfp108	3.89133	0.911079	22.4593	2.14639e-06	1.94469e-05
Ptgs2	-1.9833	8.58991	22.4478	2.15931e-06	1.95499e-05
Bcl7a	2.81414	1.78402	22.4458	2.16155e-06	1.95561e-05
Cacna1a	2.92457	2.27448	22.4009	2.21271e-06	2.00047e-05
X2700081O15Rik	3.16752	0.933428	22.3956	2.21882e-06	2.00455e-05
Sh2d3c	1.67876	5.46998	22.3758	2.24184e-06	2.02391e-05
Dcbld2	2.93813	4.22392	22.371	2.24747e-06	2.02754e-05
Dnajb4	1.48142	5.67686	22.3662	2.25306e-06	2.03113e-05
Susd3	2.24039	6.36799	22.339	2.28515e-06	2.05859e-05
Helz	1.29805	5.1797	22.3314	2.29423e-06	2.0653e-05
Bmf	1.84457	3.5753	22.3139	2.31521e-06	2.0827e-05
Lgals3	-2.64664	9.09924	22.2809	2.35532e-06	2.11727e-05
Lrp1	1.52878	8.51736	22.2772	2.35996e-06	2.11993e-05
Slamf9	-2.09918	7.31316	22.2658	2.37392e-06	2.13096e-05
Selplg	2.77809	10.6054	22.2536	2.38914e-06	2.1431e-05
Zkscan8	1.76017	3.41982	22.2337	2.41402e-06	2.16388e-05
Trmt10a	2.06159	4.24729	22.2165	2.43568e-06	2.18175e-05
Sema4c	1.51019	4.87873	22.1699	2.49558e-06	2.23382e-05
Adarb1	3.47463	1.43259	22.1598	2.50876e-06	2.24403e-05
Kbtbd11	-3.62177	2.30353	22.1263	2.55288e-06	2.28187e-05
Zfp235	2.13781	2.92597	22.1006	2.58726e-06	2.31097e-05
Sox15	5.76634	-0.87125	22.0871	2.60561e-06	2.32571e-05
Cox5b	-1.41726	6.01478	22.0799	2.61534e-06	2.33275e-05
Sdhaf2	-1.27609	5.444	22.0668	2.63327e-06	2.34709e-05
Map3k9	1.73142	3.25606	22.057	2.64677e-06	2.35746e-05
Sh2d2a	-3.48585	4.73572	22.0512	2.65469e-06	2.36284e-05
Zhx3	2.18549	2.83549	22.0257	2.69025e-06	2.39281e-05
Phf15	1.89749	4.46794	22.0014	2.72451e-06	2.42128e-05
Qk	1.6001	9.28471	21.999	2.72787e-06	2.42128e-05
Ccdc23	-1.34123	5.42418	21.9989	2.72801e-06	2.42128e-05
Apobec2	4.7779	-0.629489	21.9186	2.84467e-06	2.52305e-05
Sell	-4.35071	4.65224	21.8893	2.88838e-06	2.56002e-05
Nfkbia	1.75638	10.1112	21.8842	2.8961e-06	2.56506e-05
Pvr	-1.37827	5.52314	21.8789	2.90417e-06	2.5704e-05
Ptprc	-1.48633	9.61352	21.8773	2.90652e-06	2.57069e-05
Nfkbie	-1.61081	7.827	21.8689	2.91921e-06	2.5801e-05
Sdcbp2	-4.32332	0.381622	21.8591	2.93419e-06	2.59153e-05
Magoh	-1.36817	4.37745	21.7706	3.07278e-06	2.71204e-05
Trim43b	-7.06163	-0.781023	21.7356	3.12922e-06	2.75992e-05
Cycs	-1.68381	5.86384	21.6949	3.19637e-06	2.81718e-05
Zcchc14	2.36404	3.35391	21.6782	3.22433e-06	2.83984e-05
Asb10	4.59916	1.66261	21.6412	3.28716e-06	2.89316e-05
Uhrf1bp1	1.57341	5.34485	21.6321	3.30273e-06	2.90484e-05
Uqcrb	-1.56034	6.37789	21.605	3.34969e-06	2.94409e-05
Stard10	-4.10185	-0.0290339	21.5661	3.41849e-06	3.00247e-05
Ggt5	2.18748	4.48951	21.55	3.44727e-06	3.02491e-05
Ptplad2	-1.54689	5.21538	21.5491	3.44882e-06	3.02491e-05
Crispld2	-5.63986	0.0155683	21.5474	3.45193e-06	3.02553e-05
Csrp2	-2.91288	1.08602	21.5422	3.46135e-06	3.03168e-05
Snapc5	-1.48184	5.13882	21.5126	3.51503e-06	3.07657e-05
Stap2	-3.69118	2.76464	21.4905	3.55581e-06	3.1101e-05
Zbtb46	-2.65924	4.06035	21.4817	3.5722e-06	3.12228e-05
Tes	-1.57503	5.95876	21.4734	3.58779e-06	3.13373e-05
Esd	-1.88855	6.20389	21.4433	3.64457e-06	3.18112e-05
Jrk	2.57003	1.84116	21.4268	3.67589e-06	3.20625e-05
2001-09-01	-2.87461	1.92442	21.4246	3.68027e-06	3.20785e-05
Ivns1abp	1.97149	10.4383	21.3979	3.73182e-06	3.25055e-05
Tbc1d17	1.29186	6.08939	21.3738	3.77899e-06	3.28936e-05
Ube2h	1.21543	6.0704	21.3673	3.79178e-06	3.29822e-05
Fam73a	1.69211	3.68762	21.3612	3.80398e-06	3.30656e-05
Tspan32	-1.34384	6.03202	21.3517	3.82276e-06	3.3206e-05
Ddx31	1.20224	5.25965	21.3251	3.87618e-06	3.36468e-05
Actn1	-2.51408	2.42601	21.2795	3.96961e-06	3.44342e-05
Dennd2a	1.77906	2.55803	21.2745	3.97998e-06	3.45004e-05
Atp5g3	-1.46016	6.81224	21.2479	4.03561e-06	3.49587e-05
X9130019O22Rik	2.40886	2.52496	21.2311	4.07111e-06	3.5242e-05
Ranbp10	1.32131	5.6965	21.2264	4.08115e-06	3.53047e-05
Frs3	2.61847	1.30306	21.2159	4.10341e-06	3.5473e-05
Gzmb	-3.21231	6.88077	21.1995	4.13869e-06	3.57535e-05
Il1rl2	2.39177	4.24283	21.1929	4.15304e-06	3.5853e-05
Ero1lb	-1.18845	5.67444	21.1426	4.26337e-06	3.67803e-05
Ccl5	-1.92865	7.41298	21.1325	4.28591e-06	3.69495e-05
Cd300lh	-3.74578	-0.134809	21.1003	4.35849e-06	3.75496e-05
Lsr	-1.97839	3.77686	21.0882	4.38631e-06	3.77636e-05
Nab1	-1.22483	6.75504	21.083	4.39819e-06	3.78401e-05
Gpam	2.26959	3.37776	21.0667	4.43562e-06	3.8136e-05
Elovl5	-1.50173	6.29754	21.0502	4.47418e-06	3.84414e-05
Zkscan7	2.60223	2.30844	21.0301	4.52134e-06	3.88202e-05
Nos2	-2.63068	4.07786	21.0224	4.53943e-06	3.8949e-05
Ccl7	-2.58236	8.53034	21.0024	4.58711e-06	3.93314e-05
Nmi	-1.40192	5.97675	20.9951	4.60453e-06	3.9454e-05
Cox17	-1.50024	5.63999	20.9431	4.7312e-06	4.05119e-05
Gp49a	-2.16137	8.96805	20.9366	4.74739e-06	4.0623e-05
Padi2	1.57859	5.66975	20.9135	4.80502e-06	4.10806e-05
Adamtsl2	5.51743	0.797367	20.9125	4.80738e-06	4.10806e-05
Zfp81	1.58461	3.55586	20.9045	4.82756e-06	4.12252e-05
Smim14	-1.58789	6.52777	20.8992	4.84094e-06	4.13116e-05
Tmx4	1.22228	6.41606	20.8344	5.00766e-06	4.27054e-05
Arhgap26	-2.18656	3.65788	20.8197	5.04623e-06	4.30053e-05
Klhl13	3.69937	0.695849	20.8184	5.04968e-06	4.30057e-05
Rundc3b	-4.3531	0.892642	20.807	5.07967e-06	4.3232e-05
Ddx43	2.54764	2.74879	20.7736	5.16911e-06	4.39635e-05
Peg13	1.60821	3.66473	20.7692	5.18101e-06	4.40261e-05
St8sia6	2.56221	2.43292	20.7683	5.18343e-06	4.40261e-05
Pmaip1	-1.4648	8.0903	20.7418	5.25575e-06	4.46103e-05
Naa35	1.25049	5.63995	20.7304	5.28687e-06	4.48443e-05
S1pr2	-2.45761	5.34287	20.7231	5.30722e-06	4.49867e-05
Plin2	-1.61603	8.23324	20.7023	5.36524e-06	4.5448e-05
Tmem150c	-3.83399	0.367983	20.6764	5.43834e-06	4.60363e-05
Naprt1	1.61936	3.88946	20.6715	5.45227e-06	4.61234e-05
Mbd2	-1.56164	6.63721	20.6427	5.53466e-06	4.6789e-05
Aifm2	-1.92417	3.40596	20.6396	5.54376e-06	4.68346e-05
Cxcl1	-3.36511	1.94143	20.6297	5.57243e-06	4.70453e-05
Adora2b	-3.12243	3.45206	20.6128	5.6218e-06	4.74304e-05
Rasgrp2	-3.28983	1.20826	20.5641	5.76684e-06	4.85909e-05
Cox7b	-1.46836	5.53951	20.564	5.76704e-06	4.85909e-05
Synpo2	-4.868	1.08534	20.5516	5.80443e-06	4.88733e-05
Atp8a1	1.32201	7.62481	20.5441	5.82746e-06	4.90346e-05
Zfp12	1.55324	4.63163	20.534	5.8581e-06	4.92595e-05
Clec4a3	-2.97992	8.10436	20.5247	5.88675e-06	4.94675e-05
X1700009J07Rik	4.88971	-0.712292	20.5217	5.89606e-06	4.95128e-05
Arhgef40	1.6361	5.53408	20.5071	5.94096e-06	4.98475e-05
Uggt2	3.45343	2.01742	20.5062	5.94381e-06	4.98475e-05
H2.DMb1	-1.80089	9.21657	20.4642	6.07571e-06	5.09199e-05
St7	-1.56262	4.61689	20.4211	6.21422e-06	5.20461e-05
Lrrc49	-2.27048	1.9476	20.4166	6.22888e-06	5.21343e-05
Atp5h	-1.45365	6.4796	20.4106	6.24837e-06	5.22628e-05
Ffar2	-4.74447	1.44543	20.4036	6.27109e-06	5.24181e-05
Sox13	2.87631	0.540143	20.3932	6.30543e-06	5.26703e-05
Plcl2	1.25973	6.86306	20.3741	6.3687e-06	5.31637e-05
Vegfb	1.55903	4.0798	20.3404	6.48175e-06	5.40663e-05
Epb4.9	3.65845	1.91085	20.3393	6.48539e-06	5.40663e-05
Clcf1	2.30659	3.33624	20.3315	6.51185e-06	5.42511e-05
Tpd52	-1.39537	8.2976	20.3273	6.52644e-06	5.43368e-05
Hypk	-1.38863	5.85057	20.2842	6.67478e-06	5.55352e-05
Snrpg	-1.41413	3.8359	20.2585	6.76522e-06	5.62507e-05
Il12rb2	-2.06168	3.65417	20.2316	6.8612e-06	5.70111e-05
Pglyrp1	-3.35837	1.76264	20.2272	6.87669e-06	5.71023e-05
Cx3cr1	2.62299	10.8909	20.2153	6.9196e-06	5.74209e-05
Park2	4.07645	0.940681	20.2047	6.95833e-06	5.77044e-05
Sp140	-1.45493	6.59012	20.2016	6.96937e-06	5.7758e-05
Mrps18c	-1.46044	4.83641	20.1945	6.99526e-06	5.79345e-05
Mid1ip1	1.56514	6.1272	20.1915	7.00618e-06	5.79869e-05
Fzd1	-4.21837	0.138666	20.1847	7.03123e-06	5.81561e-05
Gng10	1.45896	6.68285	20.1814	7.0435e-06	5.82195e-05
Cep152	1.52052	5.34588	20.1759	7.06357e-06	5.83472e-05
Arg1	-6.31189	7.80106	20.16	7.12252e-06	5.87957e-05
B4galt3	1.19861	5.92099	20.1544	7.14344e-06	5.89299e-05
Ndufa3	-1.461	5.73135	20.1483	7.16637e-06	5.90805e-05
Dgkh	-1.7534	3.82943	20.1458	7.17558e-06	5.91178e-05
Scmh1	1.33739	4.53792	20.1416	7.19138e-06	5.92094e-05
Npsr1	6.49638	-0.397363	20.1208	7.27029e-06	5.982e-05
Arhgap32	4.19333	2.03305	20.1133	7.29856e-06	6.00136e-05
Tmem134	-1.22455	5.89927	20.0759	7.44277e-06	6.11595e-05
Usp35	2.73316	6.68187	20.0619	7.49755e-06	6.15696e-05
Gpr82	-2.65346	1.31609	20.0454	7.56259e-06	6.20634e-05
Cd209e	-7.36014	-0.141923	20.0255	7.64162e-06	6.26712e-05
Cd1d2	-5.36565	0.293222	19.9852	7.80434e-06	6.39642e-05
Klf12	3.70256	2.86506	19.9744	7.84848e-06	6.42843e-05
Klf8	-5.08303	0.451802	19.9633	7.89412e-06	6.46162e-05
Pkib	-1.56721	6.30259	19.9492	7.95264e-06	6.5053e-05
Atp5o	-1.56469	5.83875	19.9435	7.97661e-06	6.52068e-05
Tsc22d2	1.59454	7.4602	19.9218	8.06759e-06	6.59079e-05
Igfbp7	-2.70842	2.41456	19.9114	8.1116e-06	6.62246e-05
Tomm7	-1.5113	4.97035	19.9077	8.12709e-06	6.63083e-05
Acot7	-1.94883	4.73397	19.891	8.19863e-06	6.68488e-05
Bhlhb9	2.26572	2.62854	19.8746	8.26913e-06	6.73801e-05
Abhd12	1.76177	9.07831	19.8425	8.40909e-06	6.84763e-05
Hps3	1.25472	6.99428	19.839	8.42476e-06	6.85598e-05
Ndufa6	-1.31989	4.90671	19.8372	8.43274e-06	6.85805e-05
Accs	1.40834	4.76701	19.8331	8.45077e-06	6.86829e-05
Slc22a23	-3.53492	2.21968	19.826	8.48222e-06	6.88536e-05
Dnajc15	-1.46421	4.08684	19.8259	8.48268e-06	6.88536e-05
Fgd2	1.72907	9.64876	19.8063	8.56979e-06	6.9516e-05
Camk4	-3.85436	0.227769	19.794	8.62533e-06	6.99216e-05
Ubash3b	1.35746	6.49504	19.7898	8.64426e-06	7.00301e-05
Tnfaip8l1	-2.34416	1.83421	19.7841	8.67014e-06	7.01948e-05
Mpp1	-1.54683	6.06752	19.7752	8.71064e-06	7.04775e-05
Acap1	-3.06666	5.0025	19.7723	8.72381e-06	7.05388e-05
Klhl7	1.51034	4.91745	19.7697	8.73567e-06	7.05896e-05
Etv4	3.57159	0.262116	19.7442	8.85278e-06	7.14902e-05
Parp16	2.28152	2.50091	19.6972	9.07338e-06	7.32248e-05
Ncs1	2.23441	2.47801	19.6867	9.12335e-06	7.35811e-05
Lgi4	2.29599	1.94465	19.664	9.23228e-06	7.44121e-05
Ccdc157	1.91704	3.42731	19.6322	9.38759e-06	7.55899e-05
Rpp21	-1.323	4.27638	19.6316	9.39038e-06	7.55899e-05
Vash1	2.34124	2.34786	19.5798	9.64842e-06	7.76175e-05
Tead2	3.7155	0.0758997	19.5708	9.69398e-06	7.79344e-05
Sptbn1	-1.60778	5.12767	19.5458	9.8219e-06	7.89126e-05
Ceacam1	1.68969	4.73484	19.5346	9.87916e-06	7.93222e-05
Nrap	3.72257	0.881484	19.5306	9.90012e-06	7.944e-05
Tspan15	-4.81498	-0.507602	19.5238	9.93563e-06	7.96743e-05
Fcrls	3.02333	9.28691	19.5094	1.00108e-05	8.0226e-05
Samd3	-3.71121	2.35827	19.5	1.00599e-05	8.05686e-05
X1700003F12Rik	3.28621	0.327282	19.4799	1.01662e-05	8.13687e-05
Pid1	-1.52496	6.9347	19.4647	1.02474e-05	8.19662e-05
Art2b	-4.55102	-0.19236	19.4635	1.02539e-05	8.19665e-05
Usp11	1.34625	4.60656	19.4588	1.02791e-05	8.21157e-05
Abtb1	1.18616	5.45432	19.4481	1.03368e-05	8.25248e-05
Myom1	1.91591	2.90039	19.4259	1.0458e-05	8.34391e-05
Pkd1	1.46167	5.79926	19.4213	1.04829e-05	8.35856e-05
Masp1	3.39991	1.97509	19.401	1.05953e-05	8.44014e-05
Akr1b10	1.09941	6.27646	19.4004	1.05986e-05	8.44014e-05
Lifr	1.33848	5.72848	19.368	1.07797e-05	8.57892e-05
Oscp1	2.03918	2.2168	19.3557	1.08496e-05	8.62915e-05
Il17ra	1.20695	7.38773	19.3524	1.08685e-05	8.6387e-05
Gmnn	-1.87776	4.00099	19.3309	1.09911e-05	8.73068e-05
Sepw1	-1.45583	6.0498	19.3078	1.11252e-05	8.83166e-05
Plaur	-1.66606	8.95998	19.3	1.11705e-05	8.85751e-05
Zfyve28	1.99572	2.71826	19.2998	1.11718e-05	8.85751e-05
Csf1r	2.4193	12.1926	19.2862	1.12517e-05	8.91521e-05
Ptgfrn	3.00108	0.854351	19.2821	1.12758e-05	8.92874e-05
Ngfrap1	-1.56332	4.35085	19.2667	1.1367e-05	8.99529e-05
Tacc2	2.44015	1.52388	19.2512	1.14601e-05	9.06204e-05
Nampt	-1.47809	8.11004	19.2502	1.14657e-05	9.06204e-05
Tchp	1.94003	4.60426	19.2386	1.15359e-05	9.11182e-05
Tbrg1	-1.51401	5.08641	19.2253	1.16165e-05	9.16978e-05
X9430076C15Rik	-3.9034	1.50363	19.2211	1.16419e-05	9.18409e-05
Ppp3cc	-1.5748	3.70612	19.213	1.16913e-05	9.21727e-05
Gcm2	5.50321	0.286156	19.2113	1.17018e-05	9.21982e-05
Car9	-1.61741	3.62512	19.1976	1.17862e-05	9.28054e-05
Car2	-2.73227	3.47289	19.1816	1.18854e-05	9.35278e-05
Tnfsf13	-2.38774	1.12757	19.1794	1.18992e-05	9.35785e-05
Trim36	1.26684	5.47141	19.1546	1.20547e-05	9.47424e-05
Slmap	1.16785	6.31333	19.1447	1.21175e-05	9.51767e-05
Icam1	1.3438	9.03749	19.1295	1.22144e-05	9.58785e-05
Scnn1a	-3.56021	0.683602	19.1093	1.23439e-05	9.68348e-05
Mrpl33	-1.3892	4.95922	19.0916	1.24589e-05	9.76762e-05
Aldh1a2	-5.01423	0.453322	19.0764	1.2559e-05	9.84e-05
Prpsap2	1.35411	5.03271	19.0736	1.25774e-05	9.84825e-05
Id3	-1.87438	3.56114	19.0616	1.26564e-05	9.90399e-05
Cma1	-4.09164	0.771851	19.0576	1.26829e-05	9.91632e-05
Zfp128	2.27058	2.53497	19.0569	1.26879e-05	9.91632e-05
X2610008E11Rik	1.89478	4.66573	19.0491	1.27399e-05	9.95085e-05
Cd52	-1.81992	8.76087	19.0375	1.28177e-05	0.000100054
Dbn1	-2.74922	1.04641	19.0357	1.28294e-05	0.000100083
Cox6b1	-1.58751	6.90469	19.0203	1.29334e-05	0.000100833
Slc26a11	-1.92782	4.27764	19.0093	1.30082e-05	0.000101354
Aldh3b1	-1.45223	5.99954	19.0059	1.30314e-05	0.000101472
Fundc2	-1.57768	3.90887	18.9892	1.31462e-05	0.000102302
Klra18	-5.88286	-0.520582	18.9768	1.32321e-05	0.000102907
Gtf3c4	1.51218	4.56483	18.9747	1.32466e-05	0.000102913
Gch1	-1.3184	5.82318	18.9743	1.32491e-05	0.000102913
Psmd14	-1.2487	6.41961	18.9695	1.32822e-05	0.000103106
C130050O18Rik	-1.58816	4.82486	18.9675	1.32967e-05	0.000103156
Man1c1	1.97559	7.4667	18.9602	1.33473e-05	0.000103485
Ppp1r10	1.75693	7.07677	18.9539	1.33916e-05	0.000103764
Chmp5	-1.31924	6.29184	18.94	1.34898e-05	0.000104461
Telo2	1.24641	4.91695	18.9354	1.35223e-05	0.000104648
Cstb	-1.53778	7.24563	18.9075	1.37212e-05	0.000106079
Spata13	1.51022	7.71851	18.9071	1.37239e-05	0.000106079
Col4a2	-2.7379	1.91912	18.8978	1.37911e-05	0.000106533
Gtf2ird2	1.55571	4.33319	18.8947	1.38139e-05	0.000106644
Fam129a	-1.25047	5.94285	18.8869	1.38703e-05	0.000107014
Pcdhga2	5.46109	-0.805496	18.8754	1.39544e-05	0.000107597
Gpa33	3.80523	0.223813	18.8726	1.39748e-05	0.000107674
Arhgap12	1.22638	6.41901	18.8717	1.39815e-05	0.000107674
Arid3b	1.64021	5.66123	18.8519	1.41268e-05	0.000108727
Cox6c	-1.30538	5.6778	18.8287	1.43003e-05	0.000109995
Ift57	-1.42696	3.97992	18.7863	1.46214e-05	0.000112397
Mfhas1	1.30033	5.24492	18.7744	1.47126e-05	0.000113029
Acadl	-1.42077	6.39363	18.7588	1.48336e-05	0.00011389
Rxrg	5.12362	1.78167	18.7529	1.48798e-05	0.000114175
Gimap8	-3.14812	2.55118	18.7451	1.49404e-05	0.000114571
Mtmr7	-3.15705	1.63198	18.738	1.49961e-05	0.000114928
Prdx1	-1.90623	8.67607	18.73	1.50591e-05	0.00011534
Nbea	4.09894	3.59854	18.7257	1.50936e-05	0.000115535
Cecr2	7.2424	-0.875196	18.7151	1.51775e-05	0.000116106
Zfp113	1.82593	3.39961	18.7117	1.52043e-05	0.000116241
Klrb1f	-3.42347	2.29888	18.6967	1.53247e-05	0.000117091
Efna2	-3.50211	0.34234	18.6744	1.55053e-05	0.000118399
Magi3	1.82076	3.13636	18.6124	1.60179e-05	0.000122239
Ptger4	-1.72987	6.95634	18.6104	1.60347e-05	0.000122294
Mrpl40	-1.34674	4.70938	18.5881	1.62234e-05	0.000123658
Ccdc88c	-3.0044	1.3679	18.5534	1.65208e-05	0.000125849
Stxbp6	-4.62752	1.30415	18.5354	1.66775e-05	0.000126966
Mamld1	4.3748	0.0102672	18.5168	1.68412e-05	0.000128135
Asb2	1.74436	5.65589	18.4816	1.71551e-05	0.000130445
Tmem41a	1.71991	3.05282	18.4725	1.72374e-05	0.000130992
Tmem150a	1.88492	2.92134	18.4634	1.73198e-05	0.000131539
Gatm	-1.58763	9.38299	18.4572	1.73759e-05	0.000131886
Agbl3	2.64576	1.04534	18.4558	1.73895e-05	0.000131909
Serac1	1.61246	3.40829	18.4416	1.75187e-05	0.00013281
Slc2a8	1.75287	5.18011	18.4028	1.78795e-05	0.000135464
Ms4a1	-4.85832	-0.0259604	18.3881	1.80175e-05	0.000136428
Pcbd2	-1.52191	3.54405	18.3748	1.81443e-05	0.000137305
Zfp316	2.06841	2.43761	18.3699	1.81907e-05	0.000137574
Sec61b	-1.55296	4.89439	18.3525	1.83574e-05	0.000138752
Hmha1	1.49163	9.12279	18.3255	1.86196e-05	0.000140649
Map3k1	-1.22038	6.33767	18.3138	1.87346e-05	0.000141433
Nufip1	-1.29075	5.6465	18.3082	1.87892e-05	0.000141761
Phf13	1.12722	4.91612	18.3045	1.88258e-05	0.000141952
Ahcyl2	-1.37046	6.01638	18.2911	1.89592e-05	0.000142873
Ndufb5	-1.54717	5.19073	18.2834	1.90357e-05	0.000143364
Oasl2	-1.37279	8.78058	18.2704	1.91664e-05	0.000144262
Egfl7	-2.68925	1.65155	18.2609	1.92623e-05	0.000144898
Fuk	1.46831	3.50143	18.2534	1.93376e-05	0.000145377
Mrpl30	-1.58996	4.82092	18.247	1.94035e-05	0.000145786
S1pr3	-4.45337	0.550832	18.2436	1.94377e-05	0.000145956
Fam83g	3.94783	0.603691	18.2413	1.94614e-05	0.000146047
Camkk1	1.51539	4.31839	18.2266	1.96124e-05	0.000147036
Isyna1	1.11734	6.34257	18.2262	1.96165e-05	0.000147036
Myl9	-3.99633	-0.196669	18.2184	1.96962e-05	0.000147547
Ctla4	-3.10083	3.51651	18.2059	1.98263e-05	0.000148433
Suclg2	1.32972	4.83342	18.1726	2.01756e-05	0.000150959
Rnf144a	-3.9193	-0.38675	18.1708	2.01951e-05	0.000151015
Abl1	1.22251	6.34359	18.1484	2.04337e-05	0.000152708
Stk38l	-1.5055	5.81969	18.1328	2.06018e-05	0.000153874
Tomm22	-1.33218	5.91211	18.1289	2.06449e-05	0.000154104
Adtrp	5.20874	-0.616471	18.1157	2.07885e-05	0.000155085
Ugcg	-1.36495	7.23567	18.0747	2.124e-05	0.000158359
Sumo1	-1.16203	5.96539	18.0641	2.1359e-05	0.000159153
Exog	1.56562	4.2914	18.0475	2.15459e-05	0.000160451
Ocln	2.33386	2.31205	18.0458	2.15656e-05	0.000160503
Hivep2	-1.70039	4.75647	18.0323	2.17184e-05	0.000161545
Tiparp	-1.43472	8.26856	18.0304	2.17403e-05	0.000161613
Dgkd	1.20298	6.73329	18.0234	2.1821e-05	0.000162117
Cd2	-3.1668	2.50315	18.0177	2.18857e-05	0.000162502
Pla2g4f	-5.42626	0.192501	18.0016	2.20723e-05	0.000163791
E2f2	-1.57365	3.9399	17.9895	2.22131e-05	0.00016474
Evi2b	-1.28463	7.14269	17.9656	2.24938e-05	0.000166724
X2810468N07Rik	4.84875	-0.205363	17.9548	2.26215e-05	0.000167571
X1700026L06Rik	-3.08552	0.378477	17.9346	2.28626e-05	0.000169182
X2010107E04Rik	-1.62111	5.25079	17.9339	2.28709e-05	0.000169182
Rhof	-2.04482	2.80634	17.9332	2.28791e-05	0.000169182
Chad	4.497	-0.0973036	17.9109	2.31488e-05	0.000171076
Cmc1	-1.32422	3.8228	17.8985	2.33004e-05	0.000172096
X4933406I18Rik	3.25085	1.88568	17.8894	2.34125e-05	0.000172823
Lpin1	1.55674	5.46722	17.8854	2.34611e-05	0.00017308
Gna11	1.24428	4.55532	17.8817	2.35066e-05	0.000173315
A430078G23Rik	-4.38623	0.181847	17.8609	2.37652e-05	0.000175119
Pde8b	1.66568	4.34132	17.859	2.37887e-05	0.00017519
Fat3	4.17378	2.30426	17.8551	2.38382e-05	0.000175452
Maged2	2.78123	3.8248	17.8437	2.39812e-05	0.000176402
Haus8	-1.34977	5.84797	17.8296	2.41596e-05	0.000177611
Letmd1	1.1916	5.85338	17.8147	2.43491e-05	0.0001789
Lbx2	3.88721	0.00812335	17.8055	2.44672e-05	0.000179663
Rab6a	-1.08064	6.54919	17.796	2.45905e-05	0.000180463
Klra1	-4.48162	-0.358917	17.7905	2.46605e-05	0.000180872
Ppp1r16b	-2.32414	2.78651	17.7757	2.48536e-05	0.000182183
Sall2	2.51228	1.43806	17.7581	2.50845e-05	0.000183769
Ncr1	-3.85313	3.11943	17.7395	2.53306e-05	0.000185464
Pin4	-1.83999	2.43068	17.7369	2.53657e-05	0.000185614
Ttc30a1	2.46321	1.45953	17.7247	2.55295e-05	0.000186704
Cds2	1.12817	5.30869	17.7127	2.56906e-05	0.000187773
Oasl1	-1.52873	7.66477	17.7027	2.58255e-05	0.000188551
Lrig2	1.19252	5.2459	17.7026	2.58268e-05	0.000188551
Btbd6	2.02769	3.41248	17.6954	2.59256e-05	0.000189163
Aldh1l2	4.57658	1.38943	17.6727	2.62365e-05	0.00019132
Oas1a	-1.26159	7.52993	17.6433	2.66451e-05	0.000194188
Dclk2	2.32915	1.86744	17.6378	2.67223e-05	0.000194638
Ndufs4	-1.22499	5.11147	17.616	2.703e-05	0.000196766
Dynlt1a	-2.41706	1.31995	17.6135	2.70654e-05	0.00019691
Aff3	-5.06462	-0.272191	17.5984	2.72822e-05	0.000198373
X1700001C19Rik	4.01992	0.911229	17.5615	2.78165e-05	0.000202141
Jak2	-1.45177	7.5277	17.5598	2.78406e-05	0.0002022
Dll1	4.39032	0.246061	17.5577	2.7872e-05	0.00020224
F3	2.1514	2.85732	17.5573	2.7878e-05	0.00020224
Slc44a2	1.45539	7.3443	17.5535	2.79333e-05	0.000202525
Cmc2	-1.57491	3.38163	17.5458	2.80468e-05	0.0002032
Map1s	1.24752	6.63117	17.545	2.80586e-05	0.0002032
Hsd11b1	-3.15738	1.6829	17.5423	2.80979e-05	0.000203368
Apol10b	-4.76803	-0.482267	17.4772	2.9078e-05	0.000210341
Ikzf4	-3.65356	0.348343	17.4635	2.92869e-05	0.000211731
Prdx2	-1.36178	6.20337	17.4401	2.96503e-05	0.000214236
Tjp2	1.21249	4.53594	17.4273	2.985e-05	0.000215477
Smn1	-1.2719	4.26752	17.427	2.98563e-05	0.000215477
Satb1	-2.18199	3.78234	17.4231	2.99161e-05	0.000215785
Matk	1.97084	6.13665	17.4127	3.00815e-05	0.000216855
Ppp1r26	2.24567	1.67852	17.3981	3.0313e-05	0.000218157
Ndufc1	-1.62462	4.80532	17.398	3.03139e-05	0.000218157
Cyp7b1	-7.58522	-0.688593	17.398	3.0314e-05	0.000218157
Ifitm5	-3.0626	1.21847	17.3789	3.062e-05	0.000220234
Snx10	-1.15896	6.87607	17.3752	3.06798e-05	0.000220538
Lrrc42	-1.72507	2.52979	17.364	3.08624e-05	0.000221725
Tie1	-3.37283	0.393559	17.3328	3.13723e-05	0.000225147
Spock1	3.64298	1.2553	17.3327	3.13744e-05	0.000225147
Chchd10	-1.95691	2.35597	17.3191	3.16002e-05	0.000226639
Slc12a9	1.42288	7.08096	17.2963	3.19802e-05	0.000229234
Cd47	-1.40978	8.47786	17.2947	3.2007e-05	0.000229296
A530064D06Rik	-2.54484	3.23916	17.2857	3.2159e-05	0.000230254
Ankrd66	-3.29105	1.02855	17.2805	3.22482e-05	0.000230762
Abca1	1.48653	7.73573	17.2765	3.23153e-05	0.000231111
Polb	-1.14512	5.52889	17.2395	3.29506e-05	0.000235521
Map4k5	1.15398	5.02004	17.2266	3.31751e-05	0.000236992
Rheb	-1.16087	7.01573	17.2042	3.35701e-05	0.000239678
Ppp1cb	-1.02758	6.23586	17.2	3.36435e-05	0.000240066
Adap1	-1.05214	6.7521	17.1774	3.40463e-05	0.000242748
Bend6	1.71946	3.57459	17.1768	3.40578e-05	0.000242748
Plxna3	2.55785	1.42649	17.1731	3.41243e-05	0.000243085
Cass4	1.37152	4.8666	17.1613	3.43355e-05	0.000244452
Shroom1	3.52254	1.35864	17.1596	3.43673e-05	0.000244541
Myc	1.39302	6.15919	17.1452	3.46279e-05	0.000246256
X1500032L24Rik	-1.23573	5.7372	17.1413	3.46999e-05	0.000246629
Zfp59	1.76848	2.59991	17.14	3.47242e-05	0.000246663
Wnt11	-4.40484	0.517252	17.1265	3.49712e-05	0.000248278
Spata6	-1.12603	4.73381	17.1158	3.51689e-05	0.000249541
Ndufb8	-1.26231	5.96706	17.1104	3.52679e-05	0.000250103
Eif1ax	-1.70933	4.3211	17.1013	3.54388e-05	0.000251174
D030028A08Rik	1.82641	4.46876	17.0853	3.57388e-05	0.000253158
Cox7c	-1.25339	5.73577	17.0688	3.60504e-05	0.000255222
Gmfg	-1.13696	5.54358	17.0651	3.61195e-05	0.000255568
Fam83h	4.17582	0.382127	17.047	3.64667e-05	0.00025788
Nbl1	2.45968	2.03199	17.0089	3.72044e-05	0.00026295
Tep1	-1.57366	7.44733	16.993	3.75172e-05	0.000264911
Rnf125	-3.03863	2.41719	16.9918	3.75412e-05	0.000264911
Leprel2	1.70944	4.18218	16.9916	3.75447e-05	0.000264911
Prdx5	-1.46325	7.43651	16.9873	3.76307e-05	0.000265369
Nr3c2	3.62355	1.68535	16.9413	3.85544e-05	0.000271731
Aif1l	-4.45652	-0.318039	16.929	3.88037e-05	0.000273336
Zscan18	3.45534	3.30009	16.9157	3.90774e-05	0.00027511
Tigit	-3.22429	1.22624	16.8836	3.97425e-05	0.000279637
Nnt	1.1271	5.25266	16.8679	4.00737e-05	0.00028181
Ap2s1	-1.42712	6.22792	16.8403	4.06603e-05	0.000285776
Sparcl1	-1.60597	3.44101	16.8273	4.09403e-05	0.000287584
Hlf	3.59597	-0.0299621	16.8213	4.10702e-05	0.000288336
Pla2g16	-1.65153	5.41183	16.8125	4.12614e-05	0.000289517
Trim6	-2.59994	1.77456	16.8077	4.13644e-05	0.000290079
Cdk5r1	3.12588	2.39344	16.7959	4.16232e-05	0.000291732
Tnfaip8l3	-4.42622	1.0065	16.7927	4.16931e-05	0.00029206
Agphd1	4.59464	1.30905	16.7567	4.24916e-05	0.000297488
Snrpd1	-1.39621	5.21031	16.7377	4.29191e-05	0.000300315
Slc16a6	1.36182	6.19948	16.7139	4.34619e-05	0.000303858
Xylb	1.71413	3.338	16.7134	4.34736e-05	0.000303858
Kcp	3.00957	1.3867	16.6909	4.39915e-05	0.000307308
Prnp	-1.76371	3.73253	16.6881	4.40557e-05	0.000307586
Ece1	-1.47489	5.08484	16.6868	4.40859e-05	0.000307627
Dgat1	-1.84906	7.66706	16.6731	4.44072e-05	0.000309698
X9330179D12Rik	-4.17354	-0.821944	16.6662	4.45676e-05	0.000310645
Ttc13	1.07554	5.55226	16.6633	4.46362e-05	0.000310952
Anapc11	-1.2433	5.12134	16.6268	4.55032e-05	0.000316817
Arc	-2.14382	2.9132	16.6183	4.57067e-05	0.000318058
Atp5d	-1.071	6.79419	16.6159	4.57668e-05	0.000318142
Cox14	-1.21947	5.15586	16.615	4.5787e-05	0.000318142
Rpl37a	-1.43411	6.41365	16.6147	4.57943e-05	0.000318142
Mrpl21	-1.27988	4.26392	16.6069	4.59835e-05	0.00031928
Slc25a45	1.18179	7.18751	16.5973	4.62164e-05	0.000320721
AW011738	-2.10733	5.25157	16.5836	4.65513e-05	0.000322868
Scp2	-1.29304	6.20539	16.5806	4.66257e-05	0.000323206
Fkbp7	1.75183	2.51077	16.5749	4.67647e-05	0.000323992
Zfp747	1.35301	3.23888	16.5696	4.68963e-05	0.000324726
Pcgf6	1.4055	3.30807	16.5662	4.69821e-05	0.000325128
Lrrc39	2.60741	2.60504	16.5652	4.70059e-05	0.000325128
Rwdd1	-1.30679	4.52702	16.5614	4.71007e-05	0.000325606
Ndufa11	-1.3022	5.10535	16.5543	4.72764e-05	0.000326642
Sbf2	1.21366	6.14576	16.5527	4.73155e-05	0.000326733
Tbpl1	1.21514	6.39326	16.5264	4.79775e-05	0.000331124
Pop4	-1.1308	4.67732	16.507	4.84697e-05	0.000334337
Slc17a9	1.40882	3.64201	16.5028	4.85792e-05	0.00033491
Hdc	2.43824	6.55107	16.4979	4.87038e-05	0.00033554
Gpt2	1.20349	4.62243	16.4971	4.87237e-05	0.00033554
Dock4	1.45606	7.05735	16.4943	4.87968e-05	0.00033586
Napb	2.26829	2.39136	16.4767	4.92514e-05	0.000338805
Zkscan4	3.14941	1.68683	16.4704	4.94152e-05	0.000339746
Cttn	-2.64381	1.85657	16.4585	4.97279e-05	0.00034171
Rpl24	-1.29463	5.12712	16.4492	4.99714e-05	0.000343197
B430010I23Rik	3.19116	2.24275	16.4471	5.00255e-05	0.000343381
Tfe3	1.0903	7.07402	16.4271	5.0558e-05	0.000346848
Rusc2	1.87844	3.61831	16.4177	5.08076e-05	0.00034836
Sub1	-1.23142	7.82073	16.4168	5.08336e-05	0.00034836
Rgcc	-2.54757	3.06511	16.4092	5.10368e-05	0.000349563
Gja1	-2.35162	1.65874	16.4062	5.11178e-05	0.000349928
Cmpk2	-1.38472	6.14412	16.3996	5.12971e-05	0.000350966
Psmb2	-1.35613	7.40464	16.3966	5.13781e-05	0.000351329
Ggcx	1.40191	5.16382	16.393	5.14763e-05	0.00035181
Rps26	-1.71901	5.81715	16.3882	5.16064e-05	0.000352379
Dnajb1	1.36173	8.02387	16.3878	5.16153e-05	0.000352379
Itgb5	2.2088	10.3667	16.383	5.17485e-05	0.000353097
Hs6st1	1.19041	5.90832	16.373	5.2022e-05	0.000354679
Ezh2	-1.36069	4.86933	16.3724	5.20364e-05	0.000354679
Tmem245	1.20046	4.60647	16.3228	5.34175e-05	0.000363896
Dhtkd1	4.74775	-0.33769	16.3164	5.35974e-05	0.000364925
Ndufb2	-1.44873	4.3129	16.3154	5.36269e-05	0.000364928
Gpr183	1.27245	7.48421	16.3051	5.39185e-05	0.000366716
Tmem14c	-1.49431	6.26955	16.2971	5.41478e-05	0.000368077
Bbc3	1.28062	4.35273	16.2871	5.44329e-05	0.000369815
St6galnac4	1.37562	7.36414	16.2811	5.46059e-05	0.00037076
Cwc25	-1.88307	6.97418	16.2802	5.46307e-05	0.00037076
Sh2d1a	-5.0885	0.143305	16.2735	5.48245e-05	0.000371876
Elmod2	1.18131	5.34219	16.2595	5.52324e-05	0.000374442
Ets2	-1.13499	8.03095	16.2509	5.54823e-05	0.000375934
Ppm1e	3.94372	0.45058	16.2394	5.5822e-05	0.000378033
Serpinb1a	-3.35498	2.39296	16.2326	5.60205e-05	0.000379174
Rpl27	-1.32102	5.21354	16.2252	5.6242e-05	0.000380469
Gm14005	-1.83793	3.45881	16.2219	5.63396e-05	0.000380926
Parp11	-1.3822	5.64575	16.2184	5.64442e-05	0.000381429
Rcsd1	1.23205	7.11166	16.2082	5.67486e-05	0.000383281
Zcwpw1	1.45508	4.21775	16.2029	5.69081e-05	0.000384152
Ptpra	1.10562	7.59966	16.1941	5.71705e-05	0.000385718
Lrrc9	3.56661	0.494516	16.1878	5.73622e-05	0.000386649
Lax1	-3.41567	2.21997	16.1876	5.73698e-05	0.000386649
Fam219b	1.15744	5.04433	16.1746	5.7764e-05	0.000389098
Vtn	-3.63533	0.850213	16.167	5.79953e-05	0.000390448
Acvrl1	-1.47693	6.8449	16.1649	5.8061e-05	0.000390683
Sp100	-1.16167	7.81995	16.1504	5.85058e-05	0.000393465
Hsd17b7	-2.01071	3.58858	16.1476	5.85923e-05	0.000393837
D16Ertd472e	-1.57913	5.47053	16.1434	5.87241e-05	0.000394469
Ccng2	1.43334	7.11919	16.1426	5.87488e-05	0.000394469
Foxp4	-2.33665	1.84928	16.1384	5.88785e-05	0.00039513
Tjp3	-1.97513	2.90584	16.1285	5.91857e-05	0.000396874
Sccpdh	1.15552	4.14457	16.128	5.92012e-05	0.000396874
Ctsw	-2.8218	4.49567	16.1184	5.95028e-05	0.000398685
Itm2a	-3.22	2.5144	16.0879	6.04676e-05	0.00040487
Anxa11	-1.7977	3.39022	16.0872	6.04901e-05	0.00040487
Bach2	1.38089	4.40051	16.0843	6.05851e-05	0.000405291
C6	-6.31608	-1.24833	16.0811	6.06879e-05	0.000405764
Plekha8	1.74762	3.24416	16.0692	6.10691e-05	0.000408097
Tbca	-1.19002	4.98771	16.0673	6.11291e-05	0.000408281
C5ar2	1.68463	4.70323	16.056	6.1498e-05	0.000410529
Rpl11	-1.21121	6.09245	16.0533	6.15831e-05	0.000410879
H2.DMb2	-1.99214	5.39916	16.0388	6.20588e-05	0.000413834
Rmi2	-1.94375	2.68666	16.034	6.2216e-05	0.000414664
Bcl3	-1.22318	6.32557	16.029	6.23811e-05	0.000415545
Prr13	-1.07043	7.38442	16.0106	6.2988e-05	0.000419367
Dgkg	-2.98896	0.92125	16.005	6.3177e-05	0.000420403
Zfp964	3.996	1.07459	15.9907	6.36535e-05	0.000423351
Chchd1	-1.41415	3.93018	15.9793	6.40399e-05	0.000425697
Fez2	1.11494	7.04029	15.9738	6.42255e-05	0.000426706
Gngt2	-1.41621	6.78608	15.9684	6.44075e-05	0.00042769
B3galnt1	1.72598	4.91063	15.9602	6.46873e-05	0.000429323
Gm5595	1.78933	2.51362	15.9538	6.49062e-05	0.000430549
Bcl2l11	-1.39776	6.88381	15.9521	6.49665e-05	0.000430723
Zc2hc1a	-1.77295	3.2216	15.9458	6.51833e-05	0.000431933
Ephb4	-4.86772	-0.814895	15.9415	6.53314e-05	0.000432687
Cx3cl1	-2.17092	1.89672	15.9221	6.60022e-05	0.000436901
Lyplal1	2.8095	0.976168	15.915	6.62533e-05	0.000438334
X4930432K21Rik	3.04484	0.425497	15.894	6.69913e-05	0.000442985
Arhgap19	-1.70388	6.43828	15.8771	6.75919e-05	0.000446722
Mien1	-1.30542	5.01377	15.8659	6.79942e-05	0.000449146
Cd3d	-3.17132	-0.0168516	15.8646	6.80379e-05	0.0004492
Usp53	-2.23666	1.8744	15.8632	6.80889e-05	0.000449301
Clic5	-2.93215	1.07754	15.8602	6.81964e-05	0.000449776
Tgfbr1	1.4383	9.71412	15.8522	6.84874e-05	0.000451459
Mkrn3	5.44732	-1.19089	15.8342	6.91416e-05	0.000455534
Srgap2	1.69084	8.6495	15.8302	6.92882e-05	0.000456262
Cst3	2.16663	12.3188	15.8205	6.9642e-05	0.000458353
Fam109a	1.5315	3.62008	15.8145	6.98658e-05	0.000459586
Nop10	-1.3481	4.95752	15.8121	6.9955e-05	0.000459933
Zfp580	2.65068	0.62051	15.801	7.0367e-05	0.000462401
X4933431G14Rik	4.10156	0.100952	15.7983	7.04648e-05	0.000462803
Hdac7	-1.9093	3.0736	15.7957	7.05614e-05	0.000463197
Pomt1	1.17556	4.6912	15.7931	7.06592e-05	0.000463598
Sft2d2	1.57514	7.04375	15.7849	7.09659e-05	0.000465368
Polrmt	1.54548	5.06537	15.7555	7.20789e-05	0.000472207
Specc1	1.04278	6.07949	15.7554	7.20835e-05	0.000472207
Prf1	-3.20191	4.12289	15.7491	7.23226e-05	0.000473527
Ttc30a2	5.13534	-0.767701	15.7315	7.2998e-05	0.000477625
Podxl	-3.33619	0.980355	15.7308	7.30241e-05	0.000477625
Cnih4	-1.26604	5.58664	15.7219	7.33717e-05	0.00047965
Ubl5	-1.14291	5.92382	15.719	7.34813e-05	0.000480118
Nedd4	-2.07909	2.92347	15.7123	7.37432e-05	0.00048158
Ikzf3	-2.81991	1.4642	15.7022	7.41371e-05	0.000483903
Hmgxb3	1.05523	5.79663	15.6941	7.44579e-05	0.000485745
Malt1	-1.70801	6.61244	15.6812	7.49666e-05	0.000488811
X3110001D03Rik	-1.50667	4.31083	15.6774	7.51158e-05	0.000489532
Bin2	1.53137	9.06965	15.6743	7.52382e-05	0.000489957
Gng7	2.77771	1.27546	15.6738	7.52587e-05	0.000489957
Lancl2	-2.18446	2.94213	15.6524	7.6115e-05	0.000495277
Rexo2	-1.13524	5.75821	15.6296	7.70383e-05	0.000501027
Trove2	1.29741	4.12639	15.6209	7.73927e-05	0.000503072
Zfp105	2.13575	2.44907	15.6078	7.79344e-05	0.000506333
Pdia5	2.07355	3.49505	15.5913	7.86171e-05	0.000510506
Olfm4	5.16385	-0.0214024	15.5864	7.88195e-05	0.000511557
Rps3a1	-1.34959	6.77329	15.5822	7.89967e-05	0.000512444
Msantd3	-3.971	-0.409062	15.5809	7.90507e-05	0.000512531
Zfp579	2.35419	3.38827	15.5603	7.99131e-05	0.000517857
Ikbke	-1.55086	6.50659	15.5501	8.03458e-05	0.000520393
Rps15a	-1.52423	5.46117	15.5481	8.04312e-05	0.000520547
Usb1	-1.50192	5.62668	15.5476	8.04519e-05	0.000520547
Mgp	-3.75969	-0.393609	15.5433	8.0638e-05	0.000521484
Wdr86	-3.09168	0.478905	15.5365	8.0926e-05	0.000523079
Rbx1	-1.24934	6.58757	15.5188	8.16896e-05	0.000527616
Rin2	1.19821	8.31814	15.5183	8.17115e-05	0.000527616
Osbpl1a	1.02083	5.03764	15.5158	8.18169e-05	0.000528026
Gpr68	-3.47577	2.35052	15.5101	8.20648e-05	0.000529119
Mgat4b	0.993523	6.08613	15.51	8.207e-05	0.000529119
Pigv	1.06916	5.04044	15.4958	8.26866e-05	0.000532823
Pgf	-3.37341	1.37481	15.4839	8.32123e-05	0.000535936
BC037034	1.11566	5.67207	15.4765	8.35368e-05	0.000537752
Atg9b	-3.6471	-0.696732	15.4743	8.36334e-05	0.000538067
X3830406C13Rik	-1.34191	4.87603	15.4735	8.36711e-05	0.000538067
Zbtb42	-3.77164	1.15649	15.4725	8.37136e-05	0.000538067
Ndufc2	-1.50102	5.83392	15.4571	8.43993e-05	0.00054218
R74862	2.86078	0.303554	15.4562	8.44393e-05	0.00054218
Tubb6	-1.61419	7.1141	15.441	8.51192e-05	0.000546268
Gpr157	1.16527	5.15629	15.4368	8.53108e-05	0.00054722
X1810011O10Rik	3.24865	2.93533	15.435	8.53911e-05	0.00054738
Slc7a8	1.73517	8.23055	15.4343	8.54224e-05	0.00054738
Mbnl2	-1.18598	7.63235	15.4284	8.56888e-05	0.000548808
Slfn5	-1.30369	7.59326	15.4098	8.65405e-05	0.000553982
Slc1a5	-1.72615	6.51526	15.4063	8.66972e-05	0.000554704
Fndc9	-3.48175	-0.512405	15.4044	8.67874e-05	0.000555
Spry2	-3.69925	1.36374	15.4013	8.6929e-05	0.000555624
Zdhhc15	-4.02724	-0.146365	15.3935	8.72866e-05	0.000557628
Zranb3	-1.40885	3.36148	15.3796	8.79337e-05	0.000561478
Cd74	-2.08581	13.9602	15.3776	8.80237e-05	0.000561648
Rab4a	3.05489	1.05823	15.3771	8.80493e-05	0.000561648
Postn	3.47015	1.83367	15.3733	8.82281e-05	0.000562504
Ch25h	-2.32658	5.922	15.3673	8.85058e-05	0.00056399
Qpct	-2.54144	4.21846	15.3643	8.86479e-05	0.00056461
Tma7	-1.0926	5.16054	15.3625	8.87333e-05	0.00056487
B3gnt3	-2.09704	2.45446	15.3551	8.90784e-05	0.000566781
Cpe	-1.42167	3.73133	15.346	8.95116e-05	0.00056925
X2900008C10Rik	2.64551	0.204966	15.3345	9.00559e-05	0.000572424
Ulk4	2.49231	1.44696	15.3291	9.03141e-05	0.000573776
Zfp275	1.47975	3.97216	15.3271	9.04105e-05	0.0005741
Nod2	-1.5699	3.29676	15.3233	9.05902e-05	0.000574952
Pnpla7	1.39848	7.58182	15.3114	9.1163e-05	0.000578297
Bsn	2.08035	1.97556	15.3016	9.16405e-05	0.000581034
Aurkaip1	-1.08802	5.56809	15.2997	9.17319e-05	0.000581321
Neurl3	-1.47403	8.55594	15.2885	9.22766e-05	0.00058448
Slirp	-1.22501	4.19493	15.2863	9.23817e-05	0.000584853
Gpaa1	1.15102	6.79009	15.2835	9.25233e-05	0.000585456
Rpl39	-1.81062	4.63537	15.2797	9.27081e-05	0.000586331
Dynlrb1	-1.3055	6.41714	15.2722	9.30741e-05	0.000588351
Rpl36al	-1.36019	5.30008	15.2612	9.36185e-05	0.000591497
[truncated: 10,631 more rows]

## Sheet: DEG_treated_Macro_vs_micro
gene	logFC	logCPM	LR	PValue	FDR
Siglech	6.9326	9.03903	238.462	8.5113e-54	1.07498e-49
Gm4980	6.75769	5.86703	213.294	2.62619e-48	1.65844e-44
LOC100038947	-9.34591	5.54065	206.961	6.32189e-47	2.66151e-43
Upk1b	9.18439	4.76075	202.306	6.55517e-46	2.0698e-42
Crybb1	6.9049	6.56674	199.468	2.72883e-45	6.89303e-42
Slc28a2	-6.65869	4.97407	196.567	1.17236e-44	2.46782e-41
Myof	-6.1085	5.82845	186.281	2.06105e-42	3.71872e-39
Rapgef5	4.88778	5.68972	185.612	2.88515e-42	3.77382e-39
Slco3a1	-6.23869	5.63247	185.578	2.93548e-42	3.77382e-39
Capn3	5.39381	7.13591	185.542	2.98798e-42	3.77382e-39
Sirpb1b	-8.49356	4.65526	183.561	8.09111e-42	9.29007e-39
Cxxc5	5.87399	6.01611	172.787	1.82146e-39	1.91709e-36
Rtn4rl1	5.88962	6.75817	172.165	2.49057e-39	2.41969e-36
Ifi203	-6.03534	6.74719	172.01	2.69231e-39	2.42885e-36
Mlph	7.35933	4.61182	171.05	4.3636e-39	3.67415e-36
Rasgrp3	4.65668	7.17541	167.039	3.281e-38	2.58994e-35
Ccr2	-6.66671	7.98722	166.699	3.8925e-38	2.8919e-35
Slco2b1	6.10461	9.21794	163.152	2.3175e-37	1.62611e-34
Gm10790	6.83931	5.38747	161.973	4.19269e-37	2.78704e-34
Gypc	-8.34979	4.20037	161.152	6.33949e-37	4.00339e-34
Naalad2	6.64554	3.63003	157.695	3.60838e-36	2.17018e-33
Ccr7	-7.78589	7.95787	157.194	4.64267e-36	2.66531e-33
Gpr56	6.54143	8.06275	154.531	1.77312e-35	9.73673e-33
Tln2	5.16837	5.61961	152.85	4.13147e-35	2.17419e-32
Tjp1	4.77371	5.63969	148.763	3.23119e-34	1.6324e-31
Klra2	-6.58518	6.96615	148.075	4.56903e-34	2.21949e-31
Ltc4s	4.89337	5.37538	147.498	6.10756e-34	2.85698e-31
Clec12a	-6.60962	7.53077	147.225	7.00593e-34	3.16017e-31
Tmem171	-6.92961	4.3066	145.087	2.05586e-33	8.95361e-31
Cd93	-6.87712	6.59553	142.33	8.23749e-33	3.46798e-30
Gpr141	-9.69178	5.64112	140.883	1.70693e-32	6.95436e-30
Tlr8	-6.49508	5.16267	140.495	2.07517e-32	8.19043e-30
Vav3	-5.85512	5.30924	139.274	3.83618e-32	1.46821e-29
Plxna4	5.54297	4.83193	135.36	2.75362e-31	1.02289e-28
Ak1	5.54308	4.947	135.26	2.89588e-31	1.045e-28
X5430437J10Rik	-8.15687	4.9221	134.772	3.70283e-31	1.29908e-28
Trim2	5.9683	4.22352	134.549	4.14363e-31	1.41443e-28
Rasgrp1	-5.72456	5.31321	133.56	6.81969e-31	2.26665e-28
Adora3	3.78198	5.00153	131.108	2.3453e-30	7.59515e-28
Cpne2	-4.81687	5.55841	129.353	5.67695e-30	1.7925e-27
Grap	3.96674	5.83962	128.8	7.50225e-30	2.31106e-27
Asap3	4.92963	5.29043	128.171	1.02981e-29	3.09679e-27
Sall1	8.12989	7.55648	123.834	9.15892e-29	2.69017e-26
Tmem44	6.45492	3.53207	123.547	1.05864e-28	3.03878e-26
Plbd1	-6.75561	8.81458	122.384	1.90258e-28	5.33992e-26
Slc1a3	4.93696	6.3974	121.892	2.43759e-28	6.69276e-26
Kmo	-8.5179	4.79372	120.851	4.11943e-28	1.10699e-25
Gapt	-6.92227	3.63786	120.551	4.79268e-28	1.26107e-25
St3gal5	4.48061	6.51108	120.052	6.16109e-28	1.58805e-25
Ecscr	5.44559	5.05387	119.691	7.39107e-28	1.86698e-25
Siglec5	3.80127	5.09551	119.192	9.50683e-28	2.35434e-25
Lrrc3	6.37301	6.75898	117.157	2.65164e-27	6.44043e-25
Tgfa	6.18146	5.94469	116.741	3.27126e-27	7.79547e-25
Ctsf	4.98278	6.69225	115.418	6.37411e-27	1.49083e-24
Csmd3	8.66849	5.28065	115.077	7.57192e-27	1.73879e-24
Gpr171	-6.94073	7.38116	114.728	9.02791e-27	2.03612e-24
Rnd3	-5.75265	4.13848	114.353	1.09077e-26	2.41692e-24
Sh2d1b1	-5.95547	4.52926	113.9	1.37038e-26	2.98412e-24
Itga4	-5.02546	6.30232	113.176	1.97414e-26	4.22601e-24
Serpine2	5.42419	8.15411	112.802	2.38397e-26	5.01825e-24
F13a1	-6.54969	5.43124	112.397	2.92486e-26	6.05591e-24
Sectm1a	-6.5775	4.42272	110.86	6.35026e-26	1.29361e-23
Chst1	3.52284	5.0209	110.795	6.56172e-26	1.31547e-23
Klk8	6.23412	3.12379	109.171	1.48869e-25	2.93783e-23
Egr1	4.79273	11.6894	107.006	4.43842e-25	8.6242e-23
Stap1	-6.19598	4.72942	105.701	8.57275e-25	1.64051e-22
Sort1	3.47137	6.19393	104.992	1.22625e-24	2.31157e-22
Apol7c	-12.4617	3.28901	104.948	1.25364e-24	2.32846e-22
Hip1	-3.2094	5.71818	104.861	1.31009e-24	2.39803e-22
Mreg	-5.64876	4.38398	104.544	1.53759e-24	2.77425e-22
Neurl1a	3.77131	4.82013	103.767	2.27614e-24	4.04896e-22
Cd200	-6.10977	4.78496	102.568	4.16725e-24	7.31005e-22
Sparc	5.69058	9.80059	102.219	4.97131e-24	8.60104e-22
Cdh23	3.40933	4.63482	102.125	5.21149e-24	8.89474e-22
Hpgd	4.13548	6.57803	101.936	5.7332e-24	9.65471e-22
Dpp4	-7.09024	5.11232	100.868	9.83053e-24	1.63368e-21
Sirpb1a	-8.68175	5.81302	100.836	9.99044e-24	1.63869e-21
Lag3	3.95305	5.26389	100.316	1.29917e-23	2.08677e-21
Cables1	4.19042	5.92347	100.307	1.30527e-23	2.08677e-21
Slc12a2	4.43505	6.03043	100.265	1.3328e-23	2.10416e-21
Cd300ld	-4.01449	6.32738	100.057	1.48061e-23	2.30865e-21
Ms4a4c	-5.00786	8.37133	100.003	1.52171e-23	2.34381e-21
Arvcf	3.40874	4.7644	99.8221	1.66718e-23	2.53692e-21
Traf1	-4.9842	6.53177	99.7777	1.705e-23	2.56358e-21
Il1a	4.78293	9.53833	99.6554	1.81358e-23	2.69477e-21
Grap2	-6.6826	3.08586	98.9258	2.62144e-23	3.84986e-21
Bhlhe41	4.24797	5.74802	98.6774	2.97181e-23	4.31425e-21
Ms4a7	-5.77097	9.10267	98.6187	3.0611e-23	4.39337e-21
Nostrin	-4.84147	4.03074	98.3087	3.57997e-23	5.08034e-21
Liph	5.38995	4.67857	97.8609	4.48837e-23	6.29868e-21
Cfh	3.86178	8.16963	97.7848	4.66419e-23	6.47349e-21
Elavl4	6.34983	2.31993	97.7462	4.75599e-23	6.52915e-21
Zc3h12d	-4.20496	4.43055	96.5762	8.58763e-23	1.16626e-20
Klrk1	-6.38334	6.62357	96.2924	9.91093e-23	1.33165e-20
Spire1	2.96663	5.93173	95.9979	1.15007e-22	1.52899e-20
Runx3	-5.56793	6.39424	95.9547	1.17543e-22	1.54643e-20
Cytip	-5.34726	7.85313	95.8415	1.24462e-22	1.60564e-20
Fam83f	-9.93536	3.32417	95.8395	1.24586e-22	1.60564e-20
Tgfbi	-5.64735	10.4831	95.3338	1.60843e-22	2.05197e-20
Sdk1	5.74959	2.81523	95.3008	1.63548e-22	2.06561e-20
Plxdc1	3.14251	5.75547	95.1867	1.73251e-22	2.16649e-20
Clec4n	-6.28562	6.44837	95.0391	1.86659e-22	2.31127e-20
Csf1	5.22398	7.75779	94.9933	1.91033e-22	2.34248e-20
Plxdc2	4.04499	8.30702	94.1885	2.86861e-22	3.48371e-20
Atp8a2	6.4437	5.72521	93.8876	3.33961e-22	4.01707e-20
B3galt5	5.7539	4.41465	93.5032	4.05542e-22	4.79956e-20
X1810033B17Rik	-3.90759	4.37424	93.498	4.06614e-22	4.79956e-20
Bin1	3.67641	8.91893	93.0541	5.08854e-22	5.94851e-20
Chst8	7.93918	2.32993	93.0366	5.13371e-22	5.94851e-20
Garnl3	4.54416	3.97975	92.899	5.50317e-22	6.31864e-20
Pilrb2	-4.66162	4.6361	92.6496	6.24231e-22	7.10274e-20
Ttc39c	-5.05332	3.32378	92.3891	7.12051e-22	8.02965e-20
Eva1a	5.24999	3.89498	92.3119	7.40361e-22	8.27501e-20
Dpep2	-6.33932	6.22461	92.2441	7.662e-22	8.48868e-20
Sall3	7.45887	5.96848	91.9986	8.67364e-22	9.52592e-20
Plscr1	-4.5756	5.36253	91.6312	1.04436e-21	1.13709e-19
Ms4a6c	-3.88132	8.56906	91.0369	1.41017e-21	1.52102e-19
Mefv	-6.48211	5.35146	91.0217	1.42106e-21	1.52102e-19
Hspb3	11.0529	2.46807	90.6672	1.69984e-21	1.80411e-19
Epha2	3.99607	5.16577	88.7036	4.58631e-21	4.82709e-19
Ccnd2	-4.19998	7.19271	88.2831	5.67264e-21	5.92111e-19
Cd209a	-10.7185	4.26878	87.9757	6.62628e-21	6.85983e-19
Cd300e	-10.2483	5.82881	87.5365	8.27372e-21	8.4957e-19
Ptpn7	-4.0548	5.45274	87.4774	8.52488e-21	8.683e-19
Ctnnal1	4.61862	3.7256	87.2137	9.74048e-21	9.84178e-19
Gda	-5.5905	3.987	87.1896	9.86008e-21	9.88356e-19
Thbd	-5.15128	3.2022	87.0304	1.06865e-20	1.06276e-18
Fcrlb	-6.03661	4.84744	86.9022	1.14023e-20	1.12509e-18
Iqgap1	-3.21018	8.11845	86.7884	1.20775e-20	1.18247e-18
Adora1	5.48411	4.27505	85.9616	1.83467e-20	1.78246e-18
Tppp	6.52157	5.40125	85.7701	2.02116e-20	1.94865e-18
Pilrb1	-4.51628	4.5553	85.7514	2.04037e-20	1.95226e-18
Rhob	3.89942	8.5442	85.5582	2.24977e-20	2.13644e-18
Whrn	6.33397	4.72518	85.2621	2.6132e-20	2.46304e-18
Cd37	2.78788	7.1914	85.0641	2.88852e-20	2.70237e-18
Btla	-8.31987	3.93047	84.7274	3.42472e-20	3.18046e-18
S100a4	-6.02666	3.71926	84.2492	4.36189e-20	4.02122e-18
Pkp4	4.5371	5.58988	83.983	4.99041e-20	4.56731e-18
Gdf3	-6.56677	5.67271	83.8109	5.44436e-20	4.94693e-18
Plekhh2	6.70535	2.07245	83.7011	5.75534e-20	5.19214e-18
Sox4	4.69771	5.72738	83.2844	7.1058e-20	6.36498e-18
Hps4	3.06302	7.50323	82.8787	8.72477e-20	7.76013e-18
Dab2	-3.55788	8.25776	82.2165	1.21966e-19	1.07722e-17
Ramp3	-7.2153	4.80072	81.9605	1.38831e-19	1.21766e-17
Kcnn4	-4.30441	6.25448	81.7823	1.51931e-19	1.32337e-17
Ly75	-7.71999	3.83182	81.5982	1.66767e-19	1.44264e-17
Pag1	2.6651	7.0353	80.8941	2.38146e-19	2.04611e-17
Slco4a1	4.86581	5.1585	80.8304	2.45943e-19	2.09883e-17
Ttc28	3.87985	4.49485	80.8097	2.4854e-19	2.10675e-17
Ccl22	-5.24019	6.32155	80.7918	2.508e-19	2.11173e-17
Slc40a1	3.89575	6.27612	80.2545	3.29157e-19	2.75315e-17
Spns2	4.17395	5.14128	80.1943	3.39345e-19	2.81969e-17
Dusp27	10.0787	2.88749	80.0334	3.68136e-19	3.02656e-17
Slc22a17	4.11016	5.17589	80.0286	3.69035e-19	3.02656e-17
Nckap5l	3.40941	5.16171	79.7934	4.15689e-19	3.38719e-17
Idi1	-4.4463	3.64944	79.7391	4.27251e-19	3.45909e-17
Sqle	-3.49249	5.63964	79.6204	4.53728e-19	3.65005e-17
Iqgap2	-3.63412	4.57114	79.4901	4.8466e-19	3.87421e-17
Olfm1	-4.93783	5.82166	79.4528	4.93893e-19	3.92319e-17
Wscd1	4.15103	3.09415	79.4059	5.0574e-19	3.99218e-17
Rcan1	2.76543	6.98646	79.1829	5.66168e-19	4.44143e-17
St3gal6	3.14982	6.60209	78.8489	6.70462e-19	5.22712e-17
Sh3bgrl	-4.2959	7.27757	78.7195	7.15857e-19	5.54679e-17
Epb4.1l3	3.81981	4.69812	78.3038	8.83502e-19	6.80404e-17
Abcd2	2.73706	5.86287	78.2723	8.97716e-19	6.87161e-17
Cfp	-4.36932	6.72653	78.1653	9.47678e-19	7.21035e-17
Fam167b	4.38085	2.7426	77.8429	1.11568e-18	8.43777e-17
Acpl2	-10.6879	1.80383	76.4095	2.30537e-18	1.73314e-16
Zfp532	4.97804	4.53253	76.1937	2.5716e-18	1.92185e-16
Slc2a5	7.59286	7.22299	75.5736	3.52041e-18	2.61545e-16
Ptpn22	-3.55029	5.59205	75.3349	3.97274e-18	2.93425e-16
Gprasp2	6.42619	2.48624	74.9779	4.76004e-18	3.49531e-16
P2rx1	4.14752	3.28164	74.9203	4.90095e-18	3.57798e-16
Thrsp	7.22335	2.97295	74.8553	5.06521e-18	3.67664e-16
Phyhd1	4.41725	7.86738	74.6588	5.59504e-18	4.03802e-16
Tmem63a	2.94964	7.20284	74.5435	5.93167e-18	4.25664e-16
Scarf1	-5.22143	4.58806	74.1818	7.12434e-18	5.08364e-16
Antxr2	-3.38055	5.67922	73.934	8.07719e-18	5.73118e-16
Arhgef10	-4.30065	3.32027	73.6296	9.4243e-18	6.64966e-16
Ifitm10	4.97491	3.8047	73.5655	9.73528e-18	6.83092e-16
Pde3b	2.88924	7.86122	73.381	1.0689e-17	7.45868e-16
Gpr126	-11.76	3.0156	73.1118	1.22508e-17	8.50152e-16
Fcho1	-4.13498	4.4756	73.0712	1.25055e-17	8.63088e-16
Sestd1	-4.11014	4.71394	72.91	1.35696e-17	9.31436e-16
Cd97	-3.59499	6.13536	72.719	1.49485e-17	1.02054e-15
Nr1h3	-5.20581	5.65812	72.5651	1.61613e-17	1.0974e-15
Ms4a6b	-3.03286	7.70923	72.4867	1.68159e-17	1.13574e-15
Klrb1b	-4.57952	5.4863	72.4372	1.7243e-17	1.1584e-15
Tmc7	5.87397	4.35261	72.2223	1.92271e-17	1.28486e-15
Xlr	3.71127	4.31193	72.211	1.93377e-17	1.28545e-15
Rab6b	3.63115	3.73298	71.9957	2.1567e-17	1.42612e-15
Mgst1	-5.09728	3.7715	71.9854	2.16797e-17	1.42612e-15
Arhgap5	3.25339	7.51141	71.9264	2.23377e-17	1.46179e-15
Serpina3g	-3.93323	7.91945	71.8813	2.2854e-17	1.48787e-15
Tspan7	4.25143	5.5846	71.8479	2.32442e-17	1.50551e-15
Pmp22	4.42964	7.29503	71.6508	2.56864e-17	1.6552e-15
Ppap2a	4.22994	4.23737	71.4995	2.77322e-17	1.77796e-15
Ezr	-3.01732	6.62162	71.273	3.11062e-17	1.9842e-15
Tmem51	-5.90027	6.24597	70.9838	3.60179e-17	2.28596e-15
Mrc2	5.65397	3.774	70.787	3.97956e-17	2.51309e-15
AI662270	-3.39035	6.00048	70.7437	4.06786e-17	2.55608e-15
Large	4.30842	3.00688	70.5899	4.39774e-17	2.73692e-15
Ccr1	-4.12733	7.73313	70.5821	4.4151e-17	2.73692e-15
Tcea3	-7.26304	1.94837	70.5796	4.42068e-17	2.73692e-15
Kcnma1	6.83045	2.58246	70.3688	4.91908e-17	3.03063e-15
Rab39	2.97065	4.45943	70.3031	5.08571e-17	3.11808e-15
AW112010	-4.08269	8.8685	70.2755	5.15732e-17	3.14672e-15
Tmem100	5.62796	4.40139	70.2395	5.25228e-17	3.18925e-15
Nav3	7.66206	6.71265	70.1316	5.54762e-17	3.35246e-15
Rab11fip1	-4.11384	5.35139	70.1105	5.60747e-17	3.37249e-15
Pde7b	-6.38328	3.16114	69.9793	5.99304e-17	3.5873e-15
Zfp697	8.09276	1.37579	69.8046	6.54814e-17	3.89429e-15
Eid2	4.09699	2.45267	69.7987	6.56757e-17	3.89429e-15
Wfdc17	-4.05462	6.46091	69.7161	6.84836e-17	4.04181e-15
Etv1	4.2211	3.53445	69.5463	7.46419e-17	4.38478e-15
Golm1	3.94177	8.72675	68.8026	1.08831e-16	6.34524e-15
Tanc2	4.64755	8.04843	68.7992	1.0902e-16	6.34524e-15
Abhd6	3.03409	4.24711	68.7446	1.12077e-16	6.49328e-15
Gpr34	4.34578	8.31117	68.501	1.26811e-16	7.31335e-15
Cbr2	-5.15792	3.44493	68.2786	1.4195e-16	8.14923e-15
Gm13889	4.98126	2.38365	68.2665	1.4283e-16	8.16261e-15
St5	4.13371	4.65001	68.2532	1.43794e-16	8.18073e-15
Jam2	4.21418	4.45745	68.2205	1.46202e-16	8.28038e-15
Leprel1	5.64909	4.98475	68.209	1.47056e-16	8.2916e-15
Nrg1	-6.79025	2.8198	67.985	1.64748e-16	9.24785e-15
Kynu	-4.42838	3.56463	67.9436	1.68237e-16	9.40193e-15
Slfn1	-4.24381	6.13904	67.9338	1.69081e-16	9.40745e-15
Ccdc109b	-4.27952	5.03198	67.7054	1.89847e-16	1.05165e-14
Gpr132	-4.96493	5.1513	67.6039	1.99868e-16	1.10233e-14
Vdr	-6.66699	4.70135	67.5629	2.04068e-16	1.1206e-14
Bhlhe40	-3.42623	7.75302	67.4643	2.14542e-16	1.17301e-14
Myadml2	8.77303	2.13202	67.4325	2.18026e-16	1.18693e-14
Cyfip2	-4.69807	5.48932	67.3084	2.32195e-16	1.25864e-14
Kit	-5.34967	4.38847	67.2819	2.35328e-16	1.27017e-14
Scoc	2.69663	6.37267	67.1841	2.47301e-16	1.32911e-14
Cyp4f18	-3.08574	8.48795	67.1475	2.51934e-16	1.34827e-14
Clstn1	4.08155	5.60903	66.9732	2.75227e-16	1.46672e-14
Dusp8	4.096	3.30188	66.8599	2.91511e-16	1.54697e-14
Ank2	4.23318	3.29232	66.607	3.31405e-16	1.75132e-14
X0610040J01Rik	3.73754	6.33805	66.5482	3.41449e-16	1.79688e-14
Fam160a2	2.98306	4.51477	66.5138	3.4745e-16	1.81717e-14
St8sia4	-3.07195	5.20004	66.5097	3.48184e-16	1.81717e-14
Cnn2	-3.04742	6.79625	66.1074	4.27001e-16	2.21935e-14
Mgll	5.26674	4.58852	66.0796	4.33075e-16	2.2417e-14
Adamts1	4.7703	7.03913	65.986	4.54138e-16	2.34113e-14
Tfec	-3.83495	3.20881	65.9426	4.64252e-16	2.38354e-14
Zfp366	-10.9242	2.07445	65.9163	4.70494e-16	2.4058e-14
Sipa1l2	2.71179	6.61372	65.7163	5.20736e-16	2.65197e-14
B3gnt8	-4.5143	4.68192	65.5978	5.53018e-16	2.80507e-14
Khdrbs3	6.7935	3.11026	65.4807	5.86856e-16	2.9648e-14
Trps1	-3.72999	5.93017	64.9651	7.62376e-16	3.83618e-14
Ephb3	6.80651	2.69165	64.9477	7.69113e-16	3.85472e-14
Gm6377	-4.41572	8.24499	64.5757	9.28929e-16	4.6373e-14
Alox5	3.67985	4.71049	64.3736	1.02929e-15	5.1181e-14
Ccl17	-11.1895	2.78982	64.3492	1.04213e-15	5.16159e-14
P2ry12	4.81156	9.94764	64.3356	1.04931e-15	5.17686e-14
Npnt	5.17872	4.89523	64.3147	1.06053e-15	5.21188e-14
Apoc2	-3.58348	4.85194	64.1351	1.16171e-15	5.68697e-14
Htr7	-7.49574	4.71999	64.1121	1.17537e-15	5.73163e-14
Dnase1l1	-2.95454	5.60233	64.1008	1.18211e-15	5.74232e-14
Ldlr	-3.8476	7.04719	64.0921	1.18737e-15	5.74578e-14
Nlrc4	-8.05463	3.382	63.8787	1.32322e-15	6.37874e-14
Dock5	-5.21292	3.65107	63.8209	1.36263e-15	6.54374e-14
Nuak1	5.73061	5.31707	63.7438	1.41698e-15	6.77898e-14
Rspo1	3.48665	4.16016	63.697	1.45107e-15	6.91583e-14
Aim1	-2.74212	5.62591	63.6385	1.49477e-15	7.09737e-14
Insl6	-5.95847	2.49181	63.5471	1.56574e-15	7.40649e-14
Myo1b	3.39277	4.30909	63.5068	1.59811e-15	7.5314e-14
Rhobtb1	3.72323	4.63791	63.2309	1.83841e-15	8.63164e-14
Cacnb3	-7.55324	6.21606	63.0929	1.9718e-15	9.22365e-14
Dram1	-4.18933	5.83409	62.9928	2.07466e-15	9.669e-14
Stard4	-3.32396	4.02318	62.8811	2.19573e-15	1.01956e-13
Speg	4.13099	4.18984	62.6186	2.50875e-15	1.16064e-13
Gm996	5.72443	3.11412	62.6018	2.53016e-15	1.16628e-13
Ctc1	2.36692	7.31327	62.5832	2.55421e-15	1.17308e-13
Glul	2.96886	8.23743	62.5479	2.60044e-15	1.18998e-13
X2010015L04Rik	4.15511	4.83634	62.038	3.36894e-15	1.53264e-13
Mndal	-4.73034	7.46996	62.0353	3.3735e-15	1.53264e-13
X9830001H06Rik	2.62054	7.0672	61.9939	3.44527e-15	1.55963e-13
Pdgfc	-6.34673	2.78855	61.9241	3.56946e-15	1.61008e-13
Nova1	7.12625	2.75843	61.8957	3.62144e-15	1.62771e-13
Scarf2	3.52745	3.49425	61.8765	3.65697e-15	1.63785e-13
Mdfic	-2.75565	5.78349	61.7328	3.93366e-15	1.75555e-13
Anpep	-4.61237	4.09283	61.4348	4.57644e-15	2.03523e-13
Slc24a3	5.43425	3.20592	61.2762	4.96035e-15	2.19822e-13
Tgfb3	-4.60778	4.73467	61.2103	5.12922e-15	2.26511e-13
Ldhb	3.43744	7.28929	61.2006	5.15464e-15	2.2684e-13
Msr1	-3.8641	8.05999	61.1009	5.42224e-15	2.37788e-13
Il10	-4.34958	3.14852	61.0883	5.45704e-15	2.38486e-13
Pf4	-5.28005	5.48185	61.0369	5.60158e-15	2.43958e-13
Stat4	-4.90061	5.47786	60.9984	5.71211e-15	2.47917e-13
Gnb4	-5.33202	4.36835	60.5403	7.20887e-15	3.11808e-13
Tmem144	3.08016	3.88706	60.3985	7.74718e-15	3.33948e-13
Sh3bgr	10.6158	0.743431	60.3179	8.07086e-15	3.46717e-13
Clec10a	-5.67109	3.53718	60.3	8.14467e-15	3.48702e-13
Cd40	-2.84947	6.70981	60.1453	8.81054e-15	3.75936e-13
Abcb4	4.29369	3.5814	60.1295	8.88192e-15	3.77706e-13
Krt80	-5.72588	2.58392	60.1035	8.99969e-15	3.8143e-13
Cd34	3.85237	6.57714	60.0724	9.14333e-15	3.86222e-13
Akap2	-5.86465	2.76158	60.0605	9.19838e-15	3.87252e-13
Pira6	-5.26935	4.18974	60.0314	9.33574e-15	3.91729e-13
Myo18b	7.06332	2.90745	59.9828	9.56902e-15	4.00188e-13
Fpr2	-5.27452	4.32599	59.8639	1.01648e-14	4.23702e-13
Hepacam2	-6.82027	2.80871	59.779	1.06132e-14	4.40938e-13
Cryba4	2.9789	4.84949	59.4753	1.23838e-14	5.12811e-13
Cd38	-5.46697	5.26306	59.3858	1.29601e-14	5.34922e-13
Gyk	-3.8535	7.23077	59.1485	1.46209e-14	6.01505e-13
Nudt17	-6.13131	3.94116	59.0048	1.57291e-14	6.44994e-13
Col27a1	6.11906	5.97562	58.9977	1.57855e-14	6.45212e-13
Spry1	4.38603	5.42411	58.9604	1.60875e-14	6.55437e-13
Crip1	-4.18263	6.65687	58.9218	1.64065e-14	6.66285e-13
Acp5	-6.68811	7.83109	58.8977	1.66086e-14	6.72329e-13
Mrc1	-4.49471	6.95174	58.834	1.71548e-14	6.92221e-13
Cyp51	-3.17482	6.43584	58.8076	1.73868e-14	6.99346e-13
Numb	2.36704	7.00766	58.4698	2.0644e-14	8.27727e-13
Epn2	3.38689	3.35972	58.198	2.37019e-14	9.47324e-13
Prickle1	4.89748	2.60642	58.0256	2.58725e-14	1.03082e-12
Tnip3	-5.40755	4.85864	57.976	2.65329e-14	1.05381e-12
Gm5150	-7.20763	4.56884	57.9476	2.69188e-14	1.06578e-12
Bcl2l14	-4.54399	4.50779	57.9366	2.70705e-14	1.06844e-12
Thbs1	-4.16766	9.42983	57.7322	3.00346e-14	1.18174e-12
Emp1	-6.29068	4.0783	57.6416	3.14498e-14	1.23357e-12
Adrb2	3.46315	8.62405	57.3616	3.62613e-14	1.41789e-12
Iffo1	2.67893	6.21376	57.2995	3.74253e-14	1.4589e-12
Rgl3	4.72722	3.61059	57.1962	3.9444e-14	1.53286e-12
Zmynd15	-3.59734	7.7815	57.1703	3.99665e-14	1.5484e-12
Sema7a	-6.7326	2.32264	57.1565	4.02468e-14	1.55449e-12
Rbms1	-2.70546	7.16431	56.9781	4.40685e-14	1.69691e-12
Gm13546	-8.1873	2.10199	56.8951	4.597e-14	1.76474e-12
Metrnl	-3.2998	6.85726	56.6207	5.28532e-14	2.02284e-12
Lrig3	4.14324	3.35341	56.5601	5.45071e-14	2.07983e-12
Tal1	5.88751	2.64929	56.5446	5.49374e-14	2.08994e-12
Zfpm1	3.42473	3.50502	56.4358	5.80646e-14	2.20227e-12
Slamf7	-3.04928	8.13162	56.3999	5.91341e-14	2.23612e-12
Afap1l1	3.22124	4.81723	56.3689	6.00737e-14	2.26487e-12
Pla2g7	-4.27847	7.90019	56.3284	6.13231e-14	2.30509e-12
Lilrb3	-3.00702	8.09191	56.2959	6.23462e-14	2.33659e-12
Serpinb8	-4.93179	3.323	56.2463	6.39373e-14	2.38914e-12
Apbb2	3.20661	4.93195	56.2062	6.52551e-14	2.43119e-12
Pltp	-4.69088	6.41323	56.1224	6.80953e-14	2.52954e-12
Plcl1	2.68902	4.67619	56.0563	7.04236e-14	2.60836e-12
Slfn4	-7.25997	7.86521	55.8996	7.62671e-14	2.81653e-12
Smad7	2.80974	6.41591	55.8137	7.96728e-14	2.93372e-12
Napsa	-5.39711	6.06209	55.7851	8.08404e-14	2.96807e-12
Adamts16	7.03519	2.66514	55.7629	8.17603e-14	2.99314e-12
Anxa1	-4.50602	6.04939	55.6562	8.63212e-14	3.15097e-12
Pira2	-5.17252	2.11203	55.6109	8.83333e-14	3.21513e-12
Plxnd1	-3.65503	2.9581	54.8781	1.28241e-13	4.65425e-12
Ifi205	-4.11192	6.6337	54.8608	1.29377e-13	4.68203e-12
Ecm1	-3.31705	6.73462	54.7842	1.34515e-13	4.85407e-12
Dppa3	-4.96993	2.13523	54.6374	1.44952e-13	5.21579e-12
Tmem52	5.32256	1.75597	54.5978	1.47899e-13	5.30671e-12
Cmtm8	3.77347	2.81461	54.5273	1.533e-13	5.48492e-12
Ebf3	7.13271	2.24978	54.4552	1.59036e-13	5.67408e-12
Klhdc8b	3.88407	4.76057	54.3569	1.67192e-13	5.94826e-12
Gm3002	9.54134	0.528	54.215	1.7971e-13	6.37565e-12
Mef2c	2.8725	8.36977	54.1953	1.81517e-13	6.41027e-12
Capn2	-3.21962	5.92612	54.1934	1.817e-13	6.41027e-12
Orai2	2.22257	5.91272	54.0857	1.91932e-13	6.75237e-12
Adamdec1	-10.5632	1.3561	54.0021	2.00276e-13	7.02635e-12
Aldh1b1	-4.04267	4.24334	53.9639	2.04208e-13	7.14446e-12
Pi4k2b	-3.0066	4.1019	53.8388	2.17634e-13	7.59313e-12
Cyp4f16	-2.62587	5.09407	53.6366	2.41222e-13	8.39295e-12
Papss2	-4.57756	2.44199	53.2264	2.97234e-13	1.03134e-11
X2610034B18Rik	-5.66531	2.03979	53.0369	3.27337e-13	1.13267e-11
S100a11	-4.28529	5.20727	52.6556	3.97474e-13	1.37161e-11
Arhgap15	-2.94548	6.25133	52.6194	4.04872e-13	1.39333e-11
Lrrc8a	2.72927	4.37868	52.5557	4.18223e-13	1.43484e-11
Gbp1	-4.84346	5.97056	52.5511	4.19206e-13	1.43484e-11
Dyrk4	3.25807	4.18073	52.5447	4.20558e-13	1.43484e-11
Otud7b	4.14809	4.31285	52.5404	4.21478e-13	1.43484e-11
BC035044	2.75238	5.00723	52.4853	4.3349e-13	1.47177e-11
Net1	-4.20897	5.45584	52.393	4.54349e-13	1.53845e-11
Agpat4	-3.11453	4.72348	52.2939	4.77845e-13	1.61368e-11
Eef2k	2.8241	6.44997	52.2292	4.93863e-13	1.66333e-11
Trem3	-8.11327	1.44191	52.2182	4.9664e-13	1.66824e-11
S100a6	-5.28377	5.31487	52.1916	5.0341e-13	1.68649e-11
Trem1	-3.9461	4.85643	51.8504	5.98942e-13	2.00123e-11
Phgdh	4.52347	5.24248	51.8028	6.13656e-13	2.04498e-11
Dnaja4	3.42719	4.09868	51.7088	6.43745e-13	2.1396e-11
Jup	2.37222	5.55874	51.7004	6.46493e-13	2.1431e-11
Mlxipl	7.08581	7.03954	51.5128	7.11308e-13	2.34831e-11
Khk	2.38697	4.85808	51.5106	7.12118e-13	2.34831e-11
Pdgfb	2.43571	6.6905	51.4827	7.22321e-13	2.37576e-11
Sgce	5.00203	4.84849	51.3664	7.66394e-13	2.51417e-11
Crem	-2.62594	7.16329	51.1439	8.58355e-13	2.80855e-11
Ly6c2	-5.69915	5.98116	51.131	8.64019e-13	2.81978e-11
Usp35	4.92475	6.68187	51.11	8.73329e-13	2.84282e-11
Cst7	3.25237	6.98916	50.9512	9.46899e-13	3.07438e-11
Aph1c	-3.07271	4.28647	50.9363	9.54111e-13	3.08985e-11
Kcnk12	6.35241	2.43538	50.8891	9.77355e-13	3.15703e-11
Cxcr4	-3.01954	6.24284	50.7711	1.03792e-12	3.3441e-11
Glipr2	-3.88914	6.20625	50.7483	1.05005e-12	3.37458e-11
Phactr1	3.21387	2.33207	50.4213	1.24041e-12	3.97625e-11
Mylip	2.61259	7.65799	50.2506	1.35311e-12	4.32654e-11
Nav2	3.855	4.86381	50.0918	1.46718e-12	4.6794e-11
Stx1a	5.79957	1.89383	50.0804	1.47573e-12	4.69484e-11
Trpm4	2.73324	3.94958	50.0653	1.48717e-12	4.71933e-11
Tns1	2.60672	5.43375	49.9664	1.56404e-12	4.95084e-11
Tbc1d16	2.96945	4.87042	49.8396	1.66844e-12	5.26809e-11
Treml4	-5.30535	4.17968	49.725	1.76876e-12	5.57094e-11
Ddah2	3.36817	3.16432	49.6716	1.81756e-12	5.7104e-11
Fam212a	2.04555	4.9401	49.6137	1.87197e-12	5.86676e-11
Kitl	3.52296	3.35153	49.5556	1.92829e-12	6.02831e-11
Rnf217	-3.88615	3.04949	49.4228	2.06335e-12	6.43459e-11
Oprd1	-10.3472	1.61846	49.4064	2.08071e-12	6.47274e-11
Prss30	-7.20019	1.45229	49.2129	2.2963e-12	7.12586e-11
Gm14023	6.47557	7.82852	48.8897	2.70774e-12	8.38206e-11
Itga8	-5.88963	2.10889	48.8805	2.72042e-12	8.40071e-11
St14	2.40606	4.76619	48.8393	2.77817e-12	8.55813e-11
Ache	5.65703	1.7756	48.8063	2.82529e-12	8.68208e-11
Fut10	4.70218	3.17449	48.7013	2.98062e-12	9.13719e-11
Dmrtb1	6.31473	1.76493	48.6884	3.00031e-12	9.1753e-11
Map7	3.62004	3.11036	48.646	3.06601e-12	9.35355e-11
Syngr1	2.75174	6.37449	48.5931	3.14973e-12	9.5858e-11
Avpi1	-3.57088	3.1141	48.56	3.20332e-12	9.72546e-11
Inpp5j	-3.76824	3.48988	48.4802	3.33636e-12	1.01051e-10
Cd44	-2.46468	7.15204	48.1092	4.03122e-12	1.21805e-10
Layn	3.94029	2.13448	47.8815	4.52763e-12	1.36477e-10
Tspan9	3.36176	4.03481	47.803	4.71274e-12	1.41719e-10
Gpr125	4.36813	3.19326	47.6728	5.03637e-12	1.51091e-10
Sh3pxd2b	-2.57316	4.9617	47.5619	5.32934e-12	1.59501e-10
Sncaip	5.28651	4.12728	47.5434	5.37984e-12	1.60632e-10
Mapk13	-7.63693	1.91123	47.2831	6.14397e-12	1.83015e-10
Elovl6	-4.46442	2.56374	47.1922	6.43561e-12	1.91251e-10
Fam49a	-2.44779	6.5915	47.16	6.54216e-12	1.93961e-10
Scn1b	2.93979	3.73371	47.086	6.79401e-12	2.00956e-10
B3gnt5	-6.77917	4.24862	47.0419	6.94865e-12	2.0505e-10
Fkbp9	3.12239	4.00702	47.0013	7.09405e-12	2.08853e-10
Vim	-2.83608	8.32428	46.9333	7.34457e-12	2.15725e-10
Unc119	-4.09411	3.66353	46.8767	7.55943e-12	2.21521e-10
Fam73a	2.72596	3.68762	46.8173	7.79214e-12	2.27812e-10
Serpinb6b	-4.53925	5.15514	46.7693	7.98547e-12	2.32925e-10
Mapkapk3	-2.41411	7.42192	46.7624	8.01376e-12	2.33212e-10
Sv2a	4.79578	1.43829	46.7011	8.26844e-12	2.4007e-10
Lpcat4	-3.16726	3.68478	46.6577	8.45359e-12	2.44883e-10
Rilpl1	3.02323	5.32433	46.6366	8.54512e-12	2.46968e-10
Gpd1	3.27861	2.80237	46.6224	8.60722e-12	2.48194e-10
Smap2	2.69501	7.42604	46.5114	9.10877e-12	2.62059e-10
Anks6	3.96362	3.46116	46.4227	9.53046e-12	2.73568e-10
X5430435G22Rik	-2.48419	7.54562	46.3364	9.95976e-12	2.85242e-10
Cd300lb	-3.00173	4.62215	46.3047	1.01223e-11	2.89241e-10
Dagla	3.92633	2.70355	46.2169	1.05862e-11	3.01814e-10
Bmpr1a	4.11167	3.8239	46.2067	1.06414e-11	3.02704e-10
Tmem204	4.06922	3.93762	46.1335	1.10466e-11	3.13525e-10
Klhl38	6.84969	1.62672	46.1246	1.10966e-11	3.13702e-10
Ryk	3.82233	2.81517	46.1236	1.11025e-11	3.13702e-10
Hpn	2.63808	4.33461	46.0242	1.16799e-11	3.29279e-10
Plxnc1	-3.19032	5.59837	46.01	1.17653e-11	3.30949e-10
Yes1	3.63546	3.59959	46.003	1.18074e-11	3.31393e-10
Cep68	2.24724	6.06032	45.9755	1.19744e-11	3.35336e-10
Akr1c13	-3.50003	3.18079	45.9132	1.23609e-11	3.45395e-10
X8030442B05Rik	5.55241	1.18026	45.752	1.34212e-11	3.74195e-10
Mcf2l	-7.50692	1.43163	45.7337	1.35475e-11	3.76883e-10
Bex6	-9.29517	0.876337	45.7136	1.36867e-11	3.7992e-10
Afp	3.96054	1.37715	45.6147	1.43959e-11	3.98371e-10
Scimp	-3.48059	6.86199	45.6121	1.44145e-11	3.98371e-10
Srpk3	5.13539	4.93187	45.56	1.48031e-11	4.08215e-10
Zfhx3	3.37059	6.75235	45.5403	1.49534e-11	4.11462e-10
Vash1	3.92174	2.34786	45.4606	1.55741e-11	4.27611e-10
Lgals1	-4.06817	7.15271	45.3447	1.65233e-11	4.52689e-10
Arsi	-9.56409	0.742399	45.2768	1.71067e-11	4.67658e-10
Eps8	-2.48944	5.02645	45.2514	1.73298e-11	4.72734e-10
Il1rn	-2.5559	8.80801	45.2048	1.77467e-11	4.83063e-10
Gab1	2.63887	4.78542	45.1733	1.80351e-11	4.89139e-10
Fam108c	2.07018	6.3832	45.1719	1.80474e-11	4.89139e-10
Ahnak	-4.19198	5.73171	44.9855	1.98494e-11	5.36827e-10
Ccl8	-4.71604	7.57136	44.9611	2.00991e-11	5.42419e-10
C4b	2.92519	8.89281	44.8534	2.12351e-11	5.71855e-10
Palm	-3.67479	3.18772	44.8395	2.13867e-11	5.74712e-10
Magi1	5.65012	2.89567	44.8322	2.14662e-11	5.74987e-10
Atp8b4	-3.24423	4.89705	44.8302	2.1488e-11	5.74987e-10
Ccrn4l	-2.26003	4.47464	44.7062	2.28929e-11	6.11283e-10
Ifitm2	-3.49739	7.71386	44.6868	2.31213e-11	6.16079e-10
Klri1	-6.33783	1.78047	44.5429	2.48849e-11	6.61677e-10
Id3	-3.45515	3.56114	44.482	2.56711e-11	6.81146e-10
Epcam	-9.8419	1.67613	44.4734	2.57841e-11	6.82711e-10
Slc4a8	-4.75843	4.36685	44.4277	2.63925e-11	6.9653e-10
Klri2	-7.28589	3.34605	44.4259	2.64171e-11	6.9653e-10
Camsap1	2.16885	5.34872	44.4192	2.65072e-11	6.9653e-10
Shisa7	8.61171	1.62231	44.4178	2.65266e-11	6.9653e-10
Mgl2	-6.85145	5.26184	44.3381	2.76287e-11	7.23964e-10
Plxna1	-2.4422	4.31962	44.2533	2.88513e-11	7.54434e-10
Jun	2.76805	11.9008	44.2367	2.90981e-11	7.59316e-10
Rffl	2.31253	5.5431	44.2127	2.9457e-11	7.67097e-10
Tmem64	2.38982	6.15705	44.1345	3.0657e-11	7.96704e-10
Siglec1	-3.22883	6.42877	44.1291	3.07417e-11	7.97263e-10
Tmem123	-3.05617	8.69409	44.1095	3.10516e-11	8.0365e-10
Ifitm6	-4.85625	2.6962	44.0871	3.14077e-11	8.11205e-10
Kcnab2	-3.10255	3.71351	44.0676	3.17226e-11	8.17667e-10
Olfml2b	4.86458	4.02311	44.0252	3.24182e-11	8.33893e-10
Lphn2	3.34367	3.48786	43.9825	3.31317e-11	8.50514e-10
Icam2	-3.95475	3.26758	43.976	3.32428e-11	8.51637e-10
B4galt5	-1.96423	6.02587	43.9514	3.36637e-11	8.60672e-10
P2ry10	-3.80951	5.01168	43.8823	3.4872e-11	8.89764e-10
Bend5	4.92467	1.47343	43.8415	3.56075e-11	9.06699e-10
Gca	-2.33053	4.5963	43.7887	3.6582e-11	9.2964e-10
Gmpr	3.6246	4.13281	43.602	4.02437e-11	1.02064e-09
Alcam	-4.45815	4.24954	43.5637	4.10376e-11	1.03869e-09
Hmgcr	-2.10901	6.8912	43.4248	4.40575e-11	1.11289e-09
Acvr2b	4.62661	3.52779	43.3794	4.50919e-11	1.13675e-09
Zswim5	8.50273	1.23273	43.3155	4.65871e-11	1.1721e-09
Phf15	2.86205	4.46794	43.18	4.99281e-11	1.25366e-09
Acy1	3.05258	3.63781	43.1527	5.06301e-11	1.26877e-09
Dcbld2	4.4834	4.22392	43.1341	5.11141e-11	1.27836e-09
Fgr	-3.29738	6.56532	43.0392	5.36553e-11	1.33926e-09
Cers6	-2.28683	5.64749	43.0324	5.38404e-11	1.34123e-09
Gpr31b	-3.81979	2.75673	43.0279	5.39647e-11	1.34168e-09
Glrp1	3.31216	3.56842	42.9833	5.52091e-11	1.36992e-09
Plekhg1	-4.19944	3.15132	42.924	5.69072e-11	1.40929e-09
Gpr84	3.47035	7.21203	42.9173	5.71041e-11	1.4114e-09
Art2a.ps	-5.64137	2.16598	42.8634	5.86992e-11	1.44799e-09
Rftn1	-2.28881	6.32892	42.6645	6.49806e-11	1.59981e-09
Gsn	-3.92818	7.90828	42.6473	6.55556e-11	1.60932e-09
Bst1	-2.99255	4.24806	42.6453	6.56216e-11	1.60932e-09
Prkca	3.74607	4.0599	42.6112	6.67771e-11	1.63449e-09
Agmo	3.25306	4.49019	42.5611	6.8509e-11	1.67363e-09
Gal3st4	3.63779	6.75729	42.5303	6.95974e-11	1.69694e-09
Csnk1e	1.95146	7.15918	42.5191	6.99936e-11	1.70331e-09
Adcy8	8.76563	0.72315	42.5078	7.04026e-11	1.70997e-09
Zfp862	3.09029	3.55113	42.4958	7.08325e-11	1.71711e-09
Hdc	4.35359	6.55107	42.381	7.51164e-11	1.81747e-09
Flt3	-4.69817	5.09461	42.2963	7.84425e-11	1.89432e-09
Syt3	5.50695	1.66088	42.2425	8.06267e-11	1.94335e-09
Clec4a1	-5.05782	6.68933	42.0971	8.6854e-11	2.08946e-09
Scube1	9.33646	0.739299	42.0077	9.09151e-11	2.183e-09
Afm	9.26589	0.150883	41.7518	1.03626e-10	2.48348e-09
Tmem8	-2.84301	3.8722	41.7477	1.03842e-10	2.48356e-09
Pld1	2.21585	6.01898	41.7443	1.04023e-10	2.48356e-09
Zfp184	8.17204	0.770194	41.5563	1.14526e-10	2.72917e-09
Tom1l1	4.67175	2.88934	41.5346	1.15801e-10	2.75436e-09
Gm15987	-5.38704	2.11586	41.5269	1.16263e-10	2.76015e-09
Ppm1l	3.12876	3.76096	41.5204	1.16645e-10	2.76402e-09
S1pr5	-9.40322	0.802914	41.5148	1.16985e-10	2.76689e-09
X2510009E07Rik	2.12054	5.05912	41.4296	1.22192e-10	2.88465e-09
Stx3	-3.40381	4.76343	41.3815	1.25234e-10	2.95094e-09
Pdcd1lg2	-5.466	5.11762	41.3603	1.26605e-10	2.9777e-09
B4galt4	2.16211	5.97286	41.3551	1.26938e-10	2.97864e-09
Gpr18	-3.16688	4.66896	41.3524	1.27117e-10	2.97864e-09
Slc22a15	-6.34912	1.55768	41.3478	1.27417e-10	2.98013e-09
Gata2	4.53258	4.08937	41.122	1.43016e-10	3.33879e-09
Zkscan2	8.32835	-0.00140584	41.0941	1.45075e-10	3.38061e-09
Rab27a	2.02795	4.89967	41.076	1.46424e-10	3.40577e-09
X2610203C22Rik	2.76192	2.5365	41.0701	1.46863e-10	3.4097e-09
Meis3	2.14777	5.49248	40.9667	1.54843e-10	3.58837e-09
X1700017B05Rik	1.8861	8.37358	40.8863	1.6135e-10	3.73234e-09
Ninl	4.18901	3.71307	40.8714	1.62582e-10	3.75394e-09
Mab21l3	-6.15908	1.85421	40.847	1.64625e-10	3.7942e-09
Engase	2.21244	5.06171	40.782	1.70191e-10	3.91533e-09
Usp2	2.43703	6.81236	40.6266	1.84285e-10	4.23186e-09
St3gal1	-3.07511	4.12189	40.6185	1.85046e-10	4.24161e-09
Il2ra	-5.03973	3.71531	40.513	1.95315e-10	4.46889e-09
Gem	3.12165	6.88146	40.4985	1.9677e-10	4.49404e-09
Ms4a4b	-3.93738	4.85228	40.4555	2.01146e-10	4.58568e-09
Maged1	3.13751	5.39772	40.4508	2.01632e-10	4.58849e-09
Il1r2	-3.96954	6.65779	40.4452	2.02211e-10	4.59339e-09
Nxpe5	-5.34603	3.09439	40.4407	2.02674e-10	4.59563e-09
Csad	2.7186	4.95729	40.4059	2.06313e-10	4.66977e-09
Dst	3.67586	7.2847	40.3007	2.17729e-10	4.91935e-09
Stk39	-3.23935	3.37023	40.257	2.22656e-10	5.01743e-09
Slc1a4	2.77845	3.17393	40.2552	2.22865e-10	5.01743e-09
Ppp1r9a	6.18673	5.42317	40.0926	2.42202e-10	5.44309e-09
Adrb1	3.51212	3.39582	40.0784	2.43972e-10	5.47312e-09
Comp	4.92411	3.69144	40.0307	2.50008e-10	5.59858e-09
Gucy2c	-9.82238	0.942719	39.9995	2.54022e-10	5.6784e-09
Spint2	-4.88165	3.88317	39.9356	2.62474e-10	5.85698e-09
Foxred2	-4.30494	2.57024	39.8699	2.7145e-10	6.04658e-09
Marveld1	-2.61804	3.62592	39.8436	2.75131e-10	6.11779e-09
Tbx21	-4.20229	3.56612	39.8065	2.80405e-10	6.22411e-09
Zfp715	1.8928	5.59284	39.7068	2.95101e-10	6.53881e-09
H2.Eb1	-3.19606	12.0007	39.66	3.02247e-10	6.68543e-09
Hopx	-4.36453	2.99192	39.6497	3.03844e-10	6.709e-09
Rgs7bp	4.94831	1.83831	39.6192	3.08636e-10	6.80293e-09
Hdac11	4.60548	2.40251	39.4595	3.34935e-10	7.36974e-09
Maml2	2.06945	5.09618	39.3901	3.47048e-10	7.61055e-09
Pparg	-6.46811	4.41456	39.3899	3.47084e-10	7.61055e-09
Klra17	-6.63291	5.13585	39.3511	3.54056e-10	7.74995e-09
Cyth1	-1.94551	7.33033	39.3083	3.61892e-10	7.90779e-09
Lrrk2	-4.56802	3.02057	39.2524	3.72419e-10	8.12375e-09
Mmp25	-3.43473	4.78363	39.1859	3.85306e-10	8.39036e-09
Tspan18	5.26705	3.72825	39.1756	3.87341e-10	8.42017e-09
Egr3	4.59975	2.34479	39.1685	3.88772e-10	8.43674e-09
Itsn1	-2.55757	4.72167	38.816	4.65694e-10	1.00887e-08
Runx2	-3.02537	3.22264	38.8103	4.67046e-10	1.01007e-08
Fam102b	2.18491	7.40679	38.6813	4.98979e-10	1.07728e-08
Abtb2	-2.58311	4.58526	38.671	5.01594e-10	1.08108e-08
Armcx2	2.73187	2.74326	38.6459	5.08094e-10	1.09322e-08
Creb5	-2.66973	5.66498	38.6277	5.1285e-10	1.10158e-08
Sardh	4.13105	2.56019	38.6015	5.19777e-10	1.11456e-08
Nt5c3	-2.20233	5.40346	38.5809	5.25307e-10	1.12451e-08
Tet1	5.65784	2.01121	38.5491	5.33934e-10	1.14105e-08
Emb	-3.94706	6.02181	38.5453	5.34976e-10	1.14134e-08
Osbpl11	1.87028	6.94074	38.5402	5.36362e-10	1.14237e-08
Adam11	-10.6089	1.79581	38.5297	5.39262e-10	1.14661e-08
Spats2	3.18571	2.629	38.5134	5.43777e-10	1.15427e-08
Sult1a1	2.56308	3.87284	38.5002	5.47488e-10	1.1602e-08
Tgif2	3.43421	3.11262	38.473	5.55175e-10	1.17452e-08
Snn	2.50309	4.07036	38.2926	6.08946e-10	1.28612e-08
Gm3558	7.71983	-0.032529	38.2372	6.26477e-10	1.32093e-08
Bcl7a	4.00289	1.78402	38.1875	6.42644e-10	1.35277e-08
Itgb3	4.0646	5.04137	38.1695	6.48579e-10	1.36299e-08
Bank1	2.70858	4.33124	38.0843	6.77542e-10	1.42149e-08
Sema4g	8.74529	2.88306	37.8053	7.81695e-10	1.63728e-08
Htra4	-4.29736	3.72254	37.7941	7.86185e-10	1.64396e-08
Socs2	-3.31883	4.52704	37.7842	7.90205e-10	1.64963e-08
Stard13	-9.36115	0.746649	37.7578	8.0097e-10	1.66935e-08
Calm1	-2.3544	10.4202	37.6365	8.52328e-10	1.77346e-08
Spon1	-3.53624	6.92959	37.6147	8.61921e-10	1.79047e-08
Clic4	-2.24293	8.73796	37.6097	8.64155e-10	1.79216e-08
Ccl3	2.72633	10.2341	37.4244	9.50234e-10	1.96745e-08
Dbi	-2.36161	6.23596	37.3585	9.82898e-10	2.03175e-08
Slc30a1	-1.82859	5.08634	37.3518	9.86313e-10	2.03548e-08
Tnfsf15	-3.68814	2.3674	37.3272	9.98804e-10	2.05789e-08
Tm4sf19	-5.38309	0.95863	37.3165	1.00431e-09	2.06587e-08
Ier2	2.14055	9.2602	37.2996	1.01303e-09	2.08042e-08
Pros1	2.80314	7.70828	37.2765	1.02513e-09	2.10186e-08
Slc43a1	9.31268	0.254374	37.1258	1.10748e-09	2.26702e-08
Slc41a2	-4.34452	3.06847	37.1051	1.11931e-09	2.28753e-08
Cysltr2	-4.56516	2.53405	37.0578	1.14681e-09	2.33994e-08
Tppp3	-3.71908	3.75219	37.0436	1.15519e-09	2.35324e-08
Fxyd5	-2.54957	8.6182	36.9848	1.19055e-09	2.42135e-08
Mmp13	-5.71428	5.32978	36.8064	1.3046e-09	2.64904e-08
Igf2bp3	2.40729	2.83135	36.7975	1.31058e-09	2.65692e-08
Mex3a	9.36634	-0.447853	36.7796	1.32269e-09	2.67556e-08
Lonrf3	2.63274	5.03207	36.7776	1.32401e-09	2.67556e-08
Pstpip2	-2.83989	4.21953	36.7321	1.35533e-09	2.73447e-08
Atp2b4	-5.83702	1.85139	36.5767	1.46774e-09	2.95654e-08
Adam23	-9.01573	0.446736	36.4964	1.52951e-09	3.07606e-08
Kcnk6	1.85774	7.34189	36.4766	1.54512e-09	3.10253e-08
Vnn3	-5.67166	2.60465	36.358	1.64205e-09	3.29191e-08
Sema6c	5.52786	0.69146	36.3406	1.6568e-09	3.31622e-08
Fat3	7.04276	2.30426	36.2469	1.73835e-09	3.47394e-08
Smo	3.22323	3.61483	36.1928	1.78728e-09	3.56609e-08
Gprasp1	2.13231	4.59319	36.1789	1.80009e-09	3.58598e-08
Itgae	-2.59323	4.02313	36.1528	1.82438e-09	3.62866e-08
X1700001C19Rik	6.86845	0.911229	36.0907	1.88344e-09	3.74022e-08
Gpr35	-1.9349	7.89725	36.0853	1.88871e-09	3.7448e-08
Lsp1	-2.37612	7.52588	36.0434	1.92976e-09	3.82019e-08
Pilra	-2.61254	7.16057	36.0383	1.9348e-09	3.82418e-08
Vegfa	-2.42063	8.25508	35.9673	2.00659e-09	3.95987e-08
Snph	3.79071	1.88568	35.9438	2.03092e-09	4.00164e-08
Serpinb9	-3.50333	7.47067	35.9137	2.06252e-09	4.05757e-08
Nfia	3.47575	3.8802	35.8859	2.09218e-09	4.10953e-08
Mlkl	-2.39317	4.64714	35.8622	2.1178e-09	4.15339e-08
Ptgs1	2.90539	8.93294	35.8263	2.15717e-09	4.22404e-08
Lrp8	-4.2882	3.88724	35.8025	2.18366e-09	4.26929e-08
Ifi44	-2.30609	6.65614	35.742	2.25258e-09	4.39724e-08
Ocstamp	-5.46662	3.17597	35.7146	2.28442e-09	4.4525e-08
Lrrc8c	-3.17081	5.21079	35.6744	2.33209e-09	4.53841e-08
Gpd2	-2.20569	5.32249	35.6396	2.3741e-09	4.61307e-08
Procr	-3.2657	4.43829	35.5822	2.44517e-09	4.74386e-08
Camk2n1	4.15192	2.4967	35.5741	2.45531e-09	4.75622e-08
Rasal3	2.0858	8.53954	35.5028	2.54688e-09	4.92604e-08
Myo6	3.85617	3.67598	35.4992	2.55154e-09	4.92752e-08
Bhlhb9	3.29717	2.62854	35.465	2.5968e-09	5.00726e-08
Peli2	2.24454	3.66923	35.4195	2.65808e-09	5.11761e-08
Gtf2h2	1.61647	6.76932	35.4115	2.66902e-09	5.13086e-08
Sik1	-2.12025	6.56897	35.3563	2.74584e-09	5.27051e-08
Pyroxd2	2.74868	4.70153	35.3432	2.76427e-09	5.29783e-08
Slc46a1	3.12175	5.75749	35.2534	2.8947e-09	5.53941e-08
Thnsl2	4.00254	1.60322	35.2406	2.91379e-09	5.5675e-08
Cybb	-2.94198	9.68372	35.2033	2.97022e-09	5.66675e-08
Cd24a	-4.94778	3.33018	35.1424	3.06459e-09	5.83798e-08
Ncrna00086	5.06509	1.69643	35.117	3.10486e-09	5.90578e-08
Zfp651	4.82064	1.77187	35.0809	3.16288e-09	6.00709e-08
Ccdc106	3.23301	1.76633	34.9977	3.3009e-09	6.25981e-08
Klhl23	4.23558	2.73614	34.9511	3.38093e-09	6.40197e-08
Pvrl2	2.50002	4.74818	34.849	3.56292e-09	6.73649e-08
Prox1	5.79407	2.96319	34.7668	3.71665e-09	7.01663e-08
Slc25a24	-4.11597	3.59078	34.7329	3.78191e-09	7.12918e-08
Dok2	-3.54881	5.31428	34.5926	4.06455e-09	7.65056e-08
Clec2i	-2.92034	3.80433	34.5687	4.11461e-09	7.73326e-08
Oscp1	2.98909	2.2168	34.5465	4.16189e-09	7.81051e-08
Tmem51as1	-7.1361	0.557691	34.5424	4.1706e-09	7.81523e-08
Akap1	2.47341	3.10018	34.5309	4.1953e-09	7.84532e-08
Ldlrad4	2.18532	5.48489	34.5292	4.19908e-09	7.84532e-08
Rab34	3.11964	2.70219	34.4306	4.41729e-09	8.24083e-08
Gm6277	6.35942	0.905916	34.4171	4.44797e-09	8.2845e-08
Smim1	5.00565	2.26072	34.4145	4.45382e-09	8.2845e-08
Ddit3	2.40279	6.39912	34.3685	4.56055e-09	8.47056e-08
Itgax	-2.14329	7.94061	34.3635	4.5721e-09	8.47953e-08
Abcb1a	-4.20235	3.1074	34.2935	4.73967e-09	8.77743e-08
Apol9b	-3.58012	2.03613	34.2357	4.88255e-09	9.02879e-08
Slc44a5	-9.2632	0.612262	34.2247	4.91023e-09	9.0667e-08
Nxpe4	-5.98494	3.62255	34.1924	4.99232e-09	9.20176e-08
Flna	-1.90887	7.74574	34.1902	4.99795e-09	9.20176e-08
Pcgf5	-2.03094	5.60412	34.1577	5.08223e-09	9.34332e-08
Krba1	3.10012	3.7628	34.1297	5.15595e-09	9.463e-08
Dcstamp	-4.51365	3.2128	34.1273	5.16232e-09	9.463e-08
Cd200r4	-2.49979	4.91818	34.0443	5.3872e-09	9.86092e-08
Tmem26	-4.4636	4.55548	33.9667	5.60636e-09	1.0236e-07
Dnajb4	1.94583	5.67686	33.966	5.60833e-09	1.0236e-07
Mak	-9.66204	0.663259	33.9186	5.74654e-09	1.04731e-07
Itgb7	-3.30539	5.98531	33.9072	5.78049e-09	1.05198e-07
Slc25a23	3.77446	1.781	33.8847	5.84763e-09	1.06267e-07
Klrd1	-4.33041	4.03789	33.7136	6.38538e-09	1.15873e-07
Slc5a10	7.07253	-0.0902598	33.6978	6.43722e-09	1.16646e-07
Hmgcs1	-2.25745	6.71191	33.6761	6.50943e-09	1.17785e-07
Kcnj2	2.62288	4.95035	33.6656	6.54463e-09	1.18253e-07
Slc4a11	-4.63311	3.16089	33.6483	6.60323e-09	1.19141e-07
Tef	2.18565	5.07556	33.638	6.63817e-09	1.19601e-07
Tbc1d4	-2.45958	6.23066	33.632	6.65895e-09	1.19804e-07
Pdlim7	-3.06327	4.11444	33.591	6.80062e-09	1.22179e-07
Il6st	1.9099	7.14785	33.5353	6.99818e-09	1.2555e-07
Dusp2	-2.31154	7.75983	33.441	7.34596e-09	1.31602e-07
Ace	-10.1672	1.44468	33.4048	7.48406e-09	1.33886e-07
Zfp658	2.98952	4.90528	33.3567	7.67121e-09	1.3704e-07
Tmem8c	6.60488	2.04908	33.3413	7.73241e-09	1.37938e-07
Bcl9l	3.2846	2.6436	33.3311	7.77295e-09	1.38466e-07
Otud1	1.97176	6.12329	33.2178	8.23924e-09	1.46566e-07
X8430427H17Rik	1.90478	4.31478	33.1657	8.463e-09	1.50334e-07
Cd9	2.18993	8.96387	33.0765	8.86012e-09	1.57168e-07
Lad1	-9.34844	0.828521	33.0405	9.02572e-09	1.59881e-07
Trerf1	-3.87863	3.66365	33.0242	9.102e-09	1.61006e-07
Ncapg2	-2.10221	5.67369	32.9823	9.30008e-09	1.6428e-07
Timd4	-4.9659	2.75289	32.9636	9.39022e-09	1.6564e-07
Abracl	-1.69928	5.88989	32.9565	9.4245e-09	1.65986e-07
Nedd9	-1.98635	5.25475	32.9541	9.43612e-09	1.65986e-07
Mast4	3.38076	4.00523	32.8808	9.79842e-09	1.7212e-07
H2.Ab1	-3.16901	13.037	32.8467	9.97191e-09	1.74924e-07
Sc5d	-2.28653	5.50113	32.746	1.05023e-08	1.83973e-07
Abcg3	-2.46882	5.67747	32.7374	1.05491e-08	1.84535e-07
Etv4	5.03225	0.262116	32.6707	1.09172e-08	1.90711e-07
Cdc42bpa	2.72455	2.59077	32.6059	1.12869e-08	1.96898e-07
Ophn1	1.88979	7.06987	32.5371	1.16941e-08	2.03719e-07
Card11	-2.50749	4.64929	32.5067	1.18785e-08	2.06646e-07
Dpy19l4	2.12526	4.35857	32.5001	1.19186e-08	2.06879e-07
Gm9733	-5.40046	1.23029	32.4991	1.19246e-08	2.06879e-07
Slc6a9	3.53908	2.35091	32.4859	1.20057e-08	2.08001e-07
Gprc5a	-5.24184	1.39519	32.4255	1.23853e-08	2.14282e-07
Rhod	-4.29868	1.00144	32.3448	1.291e-08	2.23054e-07
Bmp1	3.29571	2.06444	32.3121	1.31291e-08	2.26531e-07
Ece1	-2.36903	5.08484	32.2774	1.33661e-08	2.30074e-07
Myl2	5.28816	0.634453	32.2767	1.33709e-08	2.30074e-07
Srebf2	-1.86744	6.28583	32.0438	1.50732e-08	2.59013e-07
Dip2b	1.83861	6.65232	32.0043	1.53834e-08	2.63984e-07
Chn2	2.80719	4.94463	31.983	1.55529e-08	2.66531e-07
Tagap	2.08879	7.96233	31.961	1.57302e-08	2.69204e-07
Wtip	3.30178	3.15746	31.9211	1.60567e-08	2.7442e-07
Ldlrad3	-3.61571	3.55379	31.9176	1.60853e-08	2.74536e-07
Tnfrsf17	4.95401	1.52025	31.907	1.61734e-08	2.75668e-07
Gstt3	-3.46406	3.23192	31.8701	1.64833e-08	2.80572e-07
Pecr	2.32474	4.13571	31.8477	1.6675e-08	2.83453e-07
Arsg	3.61028	3.90484	31.83	1.68271e-08	2.85654e-07
Capn5	-3.30034	2.82997	31.8196	1.69175e-08	2.86803e-07
Tmem2	-1.69193	4.88077	31.8061	1.70359e-08	2.88422e-07
Gpr85	-7.25404	0.724281	31.7833	1.72372e-08	2.91441e-07
Limd1	-1.64087	6.22921	31.7754	1.73067e-08	2.92225e-07
Sulf2	-2.16641	5.62608	31.6728	1.82463e-08	3.07579e-07
Ralgps2	1.96287	4.78003	31.6708	1.82648e-08	3.07579e-07
Tfpi	1.8684	4.78145	31.589	1.90505e-08	3.20384e-07
Arg2	-3.42563	2.15721	31.584	1.90992e-08	3.20775e-07
Sh2b2	1.74534	5.14547	31.5618	1.93194e-08	3.24043e-07
Pkd1l2	-4.65601	1.57454	31.5493	1.9444e-08	3.25466e-07
X1110032F04Rik	-5.72091	1.00767	31.5481	1.94558e-08	3.25466e-07
Ppapdc3	2.63058	3.10575	31.4562	2.0399e-08	3.40793e-07
Syt6	9.01923	0.0112447	31.444	2.05273e-08	3.42484e-07
Rasal2	2.83945	3.54639	31.4346	2.06273e-08	3.43698e-07
Fzd4	2.73364	2.3941	31.3612	2.14215e-08	3.5646e-07
Itgal	-2.19667	6.93581	31.3447	2.16049e-08	3.59039e-07
Oaf	2.97492	4.05959	31.3243	2.18328e-08	3.6235e-07
Hk2	2.21807	7.8529	31.3128	2.19623e-08	3.64021e-07
Lilra6	-4.46371	2.18245	31.272	2.2429e-08	3.71268e-07
Stx11	-2.64456	5.16549	31.2686	2.24687e-08	3.71439e-07
Gcsh	-2.1449	4.80579	31.2609	2.25574e-08	3.72417e-07
Col6a3	5.29355	2.46985	31.203	2.32408e-08	3.83201e-07
Mob3b	-2.97076	2.70722	31.1851	2.34561e-08	3.86247e-07
Erf	3.41088	3.18422	31.1446	2.39509e-08	3.93879e-07
Gm14446	-3.32984	3.33753	31.053	2.51076e-08	4.12365e-07
Osbpl3	-2.04673	4.59261	31.0472	2.51834e-08	4.13073e-07
Tnfrsf4	-3.05548	3.67284	31.0421	2.5249e-08	4.13612e-07
H2.Aa	-2.99937	12.2312	30.9991	2.58154e-08	4.22343e-07
Cxcl16	-2.08975	10.0854	30.9353	2.66774e-08	4.35881e-07
Ahdc1	4.67404	2.29419	30.8917	2.72835e-08	4.45207e-07
Ston1	8.62756	-1.01097	30.7856	2.88165e-08	4.69615e-07
D15Ertd621e	1.6982	7.88692	30.7488	2.9368e-08	4.77987e-07
Myo1g	-1.95362	7.85587	30.7247	2.97363e-08	4.83358e-07
Ccdc162	5.19212	1.51465	30.661	3.07287e-08	4.98848e-07
Zfp652	1.87381	4.67752	30.5818	3.20084e-08	5.18955e-07
Pid1	-2.17765	6.9347	30.5779	3.20721e-08	5.19321e-07
Ssbp2	1.78819	4.46201	30.5192	3.30574e-08	5.34292e-07
Gabbr1	4.95021	4.16845	30.5178	3.30812e-08	5.34292e-07
Tnfsf13	-3.75008	1.12757	30.4002	3.515e-08	5.66978e-07
Lyz1	-4.77627	1.71981	30.396	3.52253e-08	5.67469e-07
Tmem150b	-4.29339	1.75702	30.3767	3.55771e-08	5.72406e-07
Rarg	-3.47412	1.49353	30.3434	3.61942e-08	5.81595e-07
Zfp467	1.81305	5.22832	30.3165	3.66989e-08	5.88955e-07
Fzd8	4.16137	2.31209	30.3105	3.6813e-08	5.90036e-07
Cerkl	-8.61073	0.208978	30.2781	3.74332e-08	5.99215e-07
Pde4b	-2.25591	8.64361	30.2269	3.8435e-08	6.14473e-07
Cacnb2	4.18753	3.10179	30.176	3.94569e-08	6.30013e-07
Adam19	-4.78735	3.44493	30.1688	3.96024e-08	6.31538e-07
Pwwp2a	2.03633	6.42705	30.1613	3.97559e-08	6.33187e-07
Lbp	-6.82712	0.516111	30.1494	4.0001e-08	6.36288e-07
Armc3	4.16207	0.852817	30.0825	4.14052e-08	6.57795e-07
Rbfox1	4.31835	0.961915	30.0687	4.17016e-08	6.61672e-07
Mfhas1	1.75406	5.24492	30.0427	4.22636e-08	6.69748e-07
Med22	1.50103	6.35319	30.0334	4.24669e-08	6.72126e-07
Nat8l	4.20115	1.85463	30.03	4.25414e-08	6.72463e-07
Angptl7	5.27188	2.20694	30.0126	4.29245e-08	6.7767e-07
Maml3	2.69388	5.16085	29.9731	4.38074e-08	6.90746e-07
Tpm4	-2.02434	8.32817	29.9576	4.41592e-08	6.94008e-07
Ric3	4.72544	2.94118	29.9568	4.41775e-08	6.94008e-07
Chst2	3.14865	3.49069	29.9567	4.41791e-08	6.94008e-07
St3gal4	-2.16471	5.1676	29.9033	4.54129e-08	7.12504e-07
Enc1	2.30679	3.02368	29.86	4.64391e-08	7.277e-07
Med12l	2.751	4.82061	29.8496	4.66893e-08	7.30713e-07
Ripk3	-2.05668	6.09475	29.8381	4.69663e-08	7.3414e-07
Cyp11a1	4.62528	4.0651	29.8285	4.71999e-08	7.36879e-07
Uhrf1bp1	1.96466	5.34485	29.8062	4.77452e-08	7.44472e-07
Fchsd2	1.79134	6.41781	29.7281	4.97091e-08	7.74138e-07
Cxcl9	-2.65624	8.4382	29.6722	5.11641e-08	7.95815e-07
Zcchc14	2.93138	3.35391	29.6576	5.15509e-08	8.00846e-07
Tbpl1	1.73851	6.39326	29.6342	5.2177e-08	8.09577e-07
Eps8l1	3.7628	2.96479	29.6212	5.25283e-08	8.14027e-07
Arhgap10	-2.51197	2.86917	29.6145	5.27088e-08	8.15824e-07
Pik3c2b	5.81518	1.89907	29.5843	5.35371e-08	8.27018e-07
Fam26f	-3.00933	5.85811	29.5834	5.3563e-08	8.27018e-07
Ifi47	-2.81621	7.38926	29.5153	5.54759e-08	8.55182e-07
Clec4a2	-3.175	7.04192	29.5137	5.55225e-08	8.55182e-07
Mbnl3	-4.32399	1.57261	29.506	5.57443e-08	8.57552e-07
Bco2	1.79895	6.08937	29.4783	5.65449e-08	8.6881e-07
Tnf	2.74252	8.24146	29.4488	5.74148e-08	8.81105e-07
Sec14l2	4.30489	1.6773	29.3991	5.89047e-08	9.02872e-07
Spib	-7.16961	2.17501	29.3462	6.05354e-08	9.26742e-07
Itga2b	4.10248	3.05321	29.3402	6.07226e-08	9.28482e-07
Csrp2	-4.38981	1.08602	29.2793	6.2662e-08	9.56978e-07
H2.M2	-3.35044	5.17054	29.2683	6.30186e-08	9.61261e-07
Itpripl1	2.49364	4.072	29.2221	6.45386e-08	9.83259e-07
Rhou	-5.67554	0.503996	29.1889	6.56541e-08	9.9894e-07
Fcrl1	2.64805	4.14477	29.1868	6.5726e-08	9.9894e-07
Kctd14	-5.31788	1.543	29.1833	6.58448e-08	9.99543e-07
Duoxa1	8.30675	-0.165264	29.1685	6.63492e-08	1.00599e-06
X2810055G20Rik	4.0792	3.79373	29.1483	6.70435e-08	1.0153e-06
Fam134b	1.83502	6.00612	29.1089	6.84213e-08	1.03492e-06
Rcn1	1.7337	4.43055	29.0561	7.0314e-08	1.06228e-06
Stxbp5	1.71508	5.36978	29.0474	7.06271e-08	1.06574e-06
Zfp872	-7.4165	1.8111	29.0207	7.16097e-08	1.07927e-06
Sfxn4	3.27119	2.91126	28.9593	7.39157e-08	1.1127e-06
Arap3	1.81187	5.27849	28.9547	7.40911e-08	1.11401e-06
Rtn1	2.26117	5.1741	28.9488	7.43185e-08	1.1161e-06
Serping1	3.22834	3.38265	28.9378	7.47392e-08	1.12109e-06
Lhfpl2	1.77423	8.13835	28.8801	7.69998e-08	1.15363e-06
Man1a2	1.79478	7.16027	28.8199	7.94314e-08	1.18865e-06
Mmp19	-2.4717	3.88496	28.7968	8.03858e-08	1.20151e-06
X2700081O15Rik	3.85113	0.933428	28.7447	8.25776e-08	1.23281e-06
Ahr	-3.69807	5.15795	28.7334	8.30592e-08	1.23853e-06
Kctd12	2.18457	9.30215	28.7043	8.43155e-08	1.25578e-06
Dcun1d4	1.68654	4.10653	28.6963	8.46641e-08	1.25949e-06
Gpr165	7.29111	3.77495	28.6917	8.4868e-08	1.26104e-06
Lca5l	6.07034	-0.011085	28.6853	8.51466e-08	1.26369e-06
Cacna1a	3.50666	2.27448	28.6761	8.5552e-08	1.26822e-06
Ddx26b	2.50809	7.70575	28.6248	8.785e-08	1.30076e-06
Peg10	8.20171	0.290098	28.611	8.84767e-08	1.3085e-06
Herc2	2.60452	7.15999	28.5999	8.89878e-08	1.31452e-06
Arhgap18	-1.58463	5.60309	28.5852	8.9664e-08	1.32296e-06
Epb4.1l2	1.80699	9.06213	28.4797	9.46853e-08	1.39542e-06
Adam3	4.09062	1.62736	28.3705	1.0018e-07	1.47467e-06
Cds1	1.79926	5.80294	28.3631	1.00562e-07	1.47858e-06
Rptor	1.77078	6.30292	28.286	1.04652e-07	1.53693e-06
Dgkh	-2.41235	3.82943	28.2498	1.06624e-07	1.56407e-06
Dck	-2.75955	7.32121	28.2119	1.08737e-07	1.59321e-06
Il6	3.63877	5.79816	28.1429	1.12678e-07	1.64904e-06
Dennd1a	-1.57371	5.63461	28.1347	1.13161e-07	1.65419e-06
Calml4	-8.47594	-0.289659	28.0698	1.17019e-07	1.70781e-06
Anxa2	-3.17759	7.42936	28.0685	1.17099e-07	1.70781e-06
Klrb1c	-4.04556	3.93209	28.0378	1.18969e-07	1.73308e-06
Dennd2c	2.06575	3.9569	28.0163	1.20299e-07	1.75043e-06
Qk	1.91094	9.28471	27.985	1.22257e-07	1.77687e-06
Sorbs3	-3.6596	3.79632	27.9779	1.22706e-07	1.78135e-06
Sun2	2.83056	5.21443	27.8974	1.27923e-07	1.85496e-06
Pck2	1.64593	5.20648	27.8913	1.28327e-07	1.85868e-06
Plekhg5	2.1016	3.21879	27.87	1.29747e-07	1.87709e-06
Spic	-5.56809	2.24659	27.8531	1.30884e-07	1.89138e-06
Zfp641	6.08385	1.44599	27.8155	1.3345e-07	1.92595e-06
Zbtb4	3.27241	4.30591	27.8136	1.33582e-07	1.92595e-06
Gcm2	8.53268	0.286156	27.7859	1.35508e-07	1.95149e-06
Kcna7	5.60776	-0.316418	27.76	1.3734e-07	1.97563e-06
Ms4a6d	-3.03389	8.59479	27.7508	1.37991e-07	1.98274e-06
Tmem201	1.69852	4.37835	27.7158	1.40508e-07	2.0166e-06
Clec4d	-2.70551	3.31352	27.7119	1.40791e-07	2.01837e-06
Msrb2	2.61964	3.81875	27.6942	1.4209e-07	2.0347e-06
Ildr2	4.04395	2.62794	27.69	1.42397e-07	2.03678e-06
Zdhhc14	1.99282	4.51092	27.667	1.44099e-07	2.05879e-06
Flrt3	-4.9757	3.9044	27.6289	1.46967e-07	2.09739e-06
Mob3c	1.78792	7.03492	27.6097	1.48431e-07	2.1159e-06
Chst7	4.30337	4.50604	27.6019	1.49035e-07	2.12211e-06
Ptprm	2.7478	5.00022	27.4999	1.57106e-07	2.23451e-06
Pard3b	4.2083	3.28347	27.4849	1.58329e-07	2.24938e-06
Aldoc	-3.19395	4.67963	27.4743	1.59192e-07	2.2591e-06
Ppp1r3b	1.50031	6.66074	27.4459	1.61551e-07	2.29e-06
Arhgap28	-4.38274	1.72141	27.4379	1.62222e-07	2.29693e-06
Trim8	1.5852	7.90011	27.4197	1.63754e-07	2.31603e-06
Slc46a3	1.73182	5.88146	27.3457	1.7014e-07	2.40365e-06
Uck2	-3.07257	3.30078	27.3318	1.71369e-07	2.41831e-06
Pde8a	-2.05982	3.24544	27.3171	1.72679e-07	2.43409e-06
Irf2bpl	1.64386	6.5978	27.3102	1.73296e-07	2.44005e-06
Acsl3	-2.23792	3.94473	27.2907	1.75048e-07	2.46198e-06
Mras	2.2944	3.51323	27.2852	1.75554e-07	2.46635e-06
Ikzf3	-5.34968	1.4642	27.2824	1.75808e-07	2.46717e-06
Tmem150a	2.45447	2.92134	27.2765	1.76342e-07	2.47192e-06
Anxa5	-3.03643	8.70411	27.2676	1.7716e-07	2.48063e-06
H3f3a	-1.99091	6.57093	27.1968	1.83758e-07	2.56756e-06
Cfb	-2.98077	9.62941	27.1967	1.83775e-07	2.56756e-06
Naa35	1.52639	5.63995	27.1681	1.86513e-07	2.60294e-06
Snta1	2.57771	5.33412	27.164	1.86904e-07	2.60551e-06
Gas6	2.61781	7.16768	27.0701	1.96213e-07	2.73227e-06
Ski	2.06155	7.06256	27.0267	2.00662e-07	2.79114e-06
Insig1	-1.80221	6.10432	27.0181	2.01558e-07	2.80053e-06
Mpi	1.54214	6.10583	26.96	2.0771e-07	2.88025e-06
Gpc1	-3.12078	2.96971	26.9596	2.07752e-07	2.88025e-06
Tceal1	3.03376	1.91252	26.9373	2.10167e-07	2.91054e-06
Pgap2	-1.85208	6.1079	26.9246	2.11551e-07	2.9265e-06
Cep152	1.86632	5.34588	26.8531	2.19524e-07	3.03347e-06
Nrep	3.10046	2.12242	26.8434	2.20625e-07	3.04534e-06
Fmnl3	1.83688	7.97848	26.8037	2.25205e-07	3.10517e-06
Zfp629	1.82314	4.04382	26.798	2.25875e-07	3.11102e-06
S100a1	-2.04841	3.95918	26.785	2.27401e-07	3.12563e-06
Hes1	-2.09153	5.13481	26.7847	2.27431e-07	3.12563e-06
Tmc6	1.38563	5.79665	26.7693	2.29254e-07	3.14725e-06
Cdk5r1	4.24846	2.39344	26.7366	2.33168e-07	3.19552e-06
Irg1	1.9983	7.54505	26.7357	2.33276e-07	3.19552e-06
Gimap4	-4.04958	5.00119	26.713	2.36027e-07	3.22971e-06
Ptov1	1.42032	5.93294	26.6999	2.37637e-07	3.24586e-06
Rab3ip	1.71186	4.60741	26.6992	2.37722e-07	3.24586e-06
Alpk2	-7.54309	1.82271	26.6883	2.39071e-07	3.26076e-06
Gtf2ird1	1.7831	3.91298	26.5925	2.51223e-07	3.42281e-06
H2.DMb1	-2.33364	9.21657	26.579	2.52974e-07	3.44296e-06
Ano7	3.83827	1.87902	26.5763	2.53329e-07	3.44408e-06
Itga9	-1.97275	7.05517	26.5739	2.53649e-07	3.44472e-06
Nkg7	-3.7747	5.07299	26.5217	2.60594e-07	3.53523e-06
Fyn	-1.78779	6.49184	26.4877	2.65216e-07	3.59408e-06
Ifng	-5.07222	3.11137	26.4798	2.66314e-07	3.60508e-06
Rere	2.43501	5.85713	26.4632	2.6861e-07	3.63228e-06
Bmp2k	1.54427	7.37062	26.4587	2.69234e-07	3.63683e-06
Zfp90	1.57914	5.92795	26.4382	2.72101e-07	3.67161e-06
Gp9	5.00782	1.9732	26.4357	2.72463e-07	3.67258e-06
Eps8l2	-9.22137	0.449868	26.4152	2.7537e-07	3.7078e-06
Anxa4	-2.42761	7.55769	26.3868	2.79444e-07	3.75866e-06
Itpr2	1.93245	7.04324	26.3501	2.84799e-07	3.8266e-06
St6gal1	2.49027	4.5727	26.3387	2.86497e-07	3.84533e-06
Zfp2	3.9706	1.93279	26.2723	2.96504e-07	3.97541e-06
2009-09-01	-2.25552	5.35855	26.2549	2.99192e-07	4.00405e-06
Sc4mol	-2.78252	6.37509	26.2544	2.99273e-07	4.00405e-06
Fam129a	-1.65725	5.94285	26.1803	3.1098e-07	4.15628e-06
X4930481A15Rik	2.72786	2.78739	26.1749	3.11851e-07	4.16037e-06
Apobec1	-1.73217	8.40104	26.1743	3.11946e-07	4.16037e-06
Asb10	5.49921	1.66261	26.1415	3.17295e-07	4.22725e-06
Csrp1	-1.9707	5.58337	26.1389	3.17726e-07	4.22853e-06
Lyl1	3.24545	3.80654	26.1227	3.20403e-07	4.25967e-06
Thap6	-2.93074	5.53209	26.119	3.21016e-07	4.26333e-06
Stau2	2.28826	2.63798	26.1045	3.23437e-07	4.29098e-06
Casc4	3.40109	1.77234	26.0547	3.31875e-07	4.39831e-06
A630077J23Rik	7.99457	-0.545781	26.026	3.3685e-07	4.45955e-06
Fas	-2.22302	3.8568	26.0079	3.40028e-07	4.49237e-06
Serpine1	3.07594	3.8737	26.0078	3.4004e-07	4.49237e-06
BC064078	-3.11493	3.14438	25.9501	3.5035e-07	4.62374e-06
Adcy6	-3.63262	2.84199	25.9001	3.59543e-07	4.74012e-06
Pqlc1	-2.25698	4.72541	25.8726	3.64704e-07	4.79821e-06
Wwc2	1.71909	4.37058	25.8726	3.6471e-07	4.79821e-06
St3gal2	1.86186	5.52967	25.8613	3.66857e-07	4.82145e-06
Clec7a	-1.92211	9.03188	25.7954	3.79599e-07	4.98372e-06
Dtx4	1.7611	7.2958	25.783	3.82036e-07	5.01051e-06
Ppp1r26	2.97292	1.67852	25.7671	3.852e-07	5.04676e-06
Ldb1	1.37781	6.51191	25.7391	3.90823e-07	5.11512e-06
Upp1	-3.74749	3.11884	25.606	4.18726e-07	5.47465e-06
Slc7a5	1.73122	5.58111	25.5964	4.20814e-07	5.49625e-06
Cnn3	-3.36489	5.07366	25.5864	4.23007e-07	5.5192e-06
Dnase1l3	-2.61968	5.08113	25.5346	4.34515e-07	5.66349e-06
Fam110b	-4.5069	1.35559	25.4839	4.46081e-07	5.80825e-06
Txnip	1.6486	9.1553	25.4358	4.57349e-07	5.94884e-06
Peg13	1.89841	3.66473	25.4066	4.64331e-07	6.03222e-06
Nfil3	-2.31686	8.21818	25.405	4.64715e-07	6.03222e-06
Ranbp3l	6.84993	-0.62449	25.4023	4.65367e-07	6.03448e-06
Atrnl1	-2.49429	3.14768	25.3708	4.73019e-07	6.12741e-06
Apobr	-1.74602	5.21506	25.3595	4.75812e-07	6.1547e-06
X1700003F12Rik	3.95243	0.327282	25.3583	4.761e-07	6.1547e-06
Asb2	2.16793	5.65589	25.3356	4.81744e-07	6.2213e-06
Ercc5	2.34242	5.13604	25.2964	4.91636e-07	6.34255e-06
Gpr33	-5.55943	2.03959	25.2159	5.12577e-07	6.60596e-06
X5730508B09Rik	-2.02129	4.83061	25.2128	5.134e-07	6.60983e-06
Gm128	4.87383	1.2871	25.156	5.28751e-07	6.80053e-06
Gzma	-4.80863	5.84147	25.1476	5.31044e-07	6.82308e-06
Phlpp1	-2.02188	4.1782	25.1389	5.33463e-07	6.84719e-06
H2.DMb2	-2.9021	5.39916	25.1344	5.34716e-07	6.8563e-06
Arsb	2.42253	7.02863	25.1129	5.40691e-07	6.92589e-06
Cd33	1.83496	7.72471	25.1023	5.43671e-07	6.957e-06
Gpr65	-1.86786	8.20795	25.0988	5.44653e-07	6.96252e-06
Serpinf2	5.604	-0.240014	25.0961	5.45428e-07	6.96538e-06
Epsti1	-1.51999	6.7078	25.0875	5.47871e-07	6.9895e-06
X1700009J07Rik	7.17884	-0.712292	25.0582	5.56261e-07	7.08939e-06
Il1b	-2.13369	11.5031	25.007	5.71216e-07	7.27263e-06
Unc5a	4.27636	1.01724	25.0011	5.72964e-07	7.28755e-06
Dynll2	2.32907	4.63108	24.9524	5.87621e-07	7.46645e-06
Ddx43	2.96734	2.74879	24.8946	6.0551e-07	7.68602e-06
Chd4	3.37293	7.56134	24.8269	6.27164e-07	7.9529e-06
Zfp69	2.88278	4.2546	24.7896	6.39427e-07	8.09347e-06
Tubgcp5	1.58531	6.91784	24.7892	6.39532e-07	8.09347e-06
Nbea	5.03387	3.59854	24.7717	6.45385e-07	8.15937e-06
H2.Eb2	-4.40711	1.06814	24.7516	6.52158e-07	8.23676e-06
Ubash3b	1.61243	6.49504	24.7329	6.58495e-07	8.30518e-06
Lyz2	-3.51702	11.8807	24.7318	6.58891e-07	8.30518e-06
Lama5	4.91364	1.34543	24.6931	6.72255e-07	8.46518e-06
Cd163	-4.19379	1.59369	24.685	6.75078e-07	8.48676e-06
Zcwpw1	1.91861	4.21775	24.6843	6.75312e-07	8.48676e-06
Cmpk1	-1.78666	6.71797	24.6795	6.77001e-07	8.49953e-06
Eya4	2.13336	4.28503	24.6746	6.78735e-07	8.51283e-06
Gramd3	-2.378	4.55718	24.6387	6.91496e-07	8.66428e-06
Cdk18	2.3327	3.81864	24.5995	7.05696e-07	8.81786e-06
X4930523C07Rik	-2.36682	4.41198	24.5962	7.06914e-07	8.81786e-06
X2810025M15Rik	2.50246	3.54537	24.5957	7.07102e-07	8.81786e-06
Nanos1	3.47733	2.26429	24.5955	7.07158e-07	8.81786e-06
Sema4a	-2.08087	7.12581	24.5953	7.07244e-07	8.81786e-06
Slc2a6	1.63766	5.61997	24.5834	7.1161e-07	8.86355e-06
Ptms	3.41759	6.01813	24.5558	7.21891e-07	8.98274e-06
Smpdl3a	-2.68109	6.00157	24.5317	7.30984e-07	9.08694e-06
Gimap8	-4.52401	2.55118	24.5258	7.33224e-07	9.10582e-06
Emp3	-2.05632	6.43503	24.516	7.36956e-07	9.14318e-06
Lrrc39	3.39161	2.60504	24.5134	7.37967e-07	9.14673e-06
Fdft1	-2.14128	4.75265	24.4896	7.47129e-07	9.25121e-06
Vegfb	1.81653	4.0798	24.4581	7.59445e-07	9.39451e-06
Gpr155	2.02726	6.41623	24.3951	7.847e-07	9.69742e-06
Fcrl5	-5.66393	4.23414	24.3793	7.91154e-07	9.76762e-06
Padi2	1.80567	5.66975	24.3617	7.98417e-07	9.84766e-06
Zfp719	2.02959	4.14711	24.3397	8.07579e-07	9.95095e-06
Spdya	-4.46764	1.44643	24.3194	8.16131e-07	1.00465e-05
Tnfrsf18	-2.8067	3.83057	24.311	8.19675e-07	1.00742e-05
Trim47	1.50351	6.40554	24.3103	8.19977e-07	1.00742e-05
Clgn	4.53504	0.896778	24.3084	8.20791e-07	1.00744e-05
Ppp1r10	2.10357	7.07677	24.2706	8.37053e-07	1.02641e-05
Mfng	1.59467	6.03821	24.2453	8.48117e-07	1.03896e-05
X2610528A11Rik	3.5689	1.19957	24.2278	8.55896e-07	1.04748e-05
A430088P11Rik	-8.69617	-0.343986	24.1902	8.72772e-07	1.0671e-05
Fbxw4	1.54735	5.13102	24.1532	8.89701e-07	1.08674e-05
Hdac10	1.95761	5.05332	24.1493	8.91482e-07	1.08787e-05
AA467197	-4.4049	5.04929	24.141	8.95328e-07	1.0915e-05
Kif21b	2.65392	6.30439	24.0947	9.17146e-07	1.11636e-05
Prpf40b	2.38162	4.70436	24.0939	9.17481e-07	1.11636e-05
Arhgef12	2.39396	4.29548	24.0569	9.35304e-07	1.13695e-05
Cnrip1	2.9302	2.52856	24.0527	9.37358e-07	1.13835e-05
Zfp449	3.39187	2.38346	24.0493	9.39011e-07	1.13926e-05
Tssc4	2.56104	6.22229	24.025	9.5092e-07	1.1526e-05
Csrnp2	2.02714	4.23861	24.0116	9.57565e-07	1.15954e-05
Zfp40	2.08684	3.99481	23.9956	9.65547e-07	1.16809e-05
Psd	4.42743	5.42728	23.9774	9.74741e-07	1.17808e-05
Rara	-2.98481	3.5047	23.9726	9.7715e-07	1.17987e-05
Foxn2	-1.45866	5.12745	23.9523	9.8753e-07	1.19126e-05
Mmp14	-2.32753	8.45747	23.9153	1.00668e-06	1.2132e-05
Pcdhgb2	4.17017	2.43403	23.88	1.02534e-06	1.23451e-05
Arhgap39	1.64363	5.96468	23.8722	1.02948e-06	1.23832e-05
Mfsd6	-3.09291	3.41301	23.8276	1.05362e-06	1.26615e-05
Prm1	-5.90281	0.543254	23.8221	1.0566e-06	1.26852e-05
Gm4841	2.80218	3.9332	23.8074	1.0647e-06	1.27636e-05
Got1	-1.60298	7.89147	23.8066	1.06515e-06	1.27636e-05
Anxa3	1.4629	8.09774	23.7663	1.08768e-06	1.30212e-05
X5031414D18Rik	1.376	6.11805	23.7612	1.09061e-06	1.3044e-05
Gstt1	-4.02587	1.54526	23.7368	1.10453e-06	1.31979e-05
X1300002K09Rik	-2.51796	3.14424	23.7216	1.11324e-06	1.32895e-05
Xdh	-1.79092	7.50365	23.7186	1.115e-06	1.32979e-05
Nfkbia	1.92658	10.1112	23.7024	1.12445e-06	1.33899e-05
Srgap2	2.1983	8.6495	23.7017	1.12484e-06	1.33899e-05
Rgag4	-3.72644	2.1103	23.6977	1.12716e-06	1.3405e-05
Jak2	-1.89762	7.5277	23.6575	1.15099e-06	1.36755e-05
Ccdc93	1.45753	5.90633	23.6495	1.15579e-06	1.37195e-05
Gm20748	-5.69983	-0.0663385	23.6358	1.16399e-06	1.38039e-05
Paqr7	2.14967	5.0749	23.5753	1.20122e-06	1.4232e-05
Dhcr24	-4.45812	2.53214	23.5726	1.20289e-06	1.42385e-05
Fabp5	-2.62131	6.0682	23.5468	1.21913e-06	1.44172e-05
Gm16702	6.52597	-0.429913	23.5398	1.22357e-06	1.44563e-05
Gm3264	6.9725	-0.836211	23.5207	1.23576e-06	1.45866e-05
C430049B03Rik	4.72265	2.22981	23.4849	1.25895e-06	1.48464e-05
Cav2	-3.00092	4.21876	23.4646	1.27232e-06	1.49901e-05
Cd1d2	-9.20839	0.293222	23.4624	1.2738e-06	1.49935e-05
Mybpc3	5.49406	3.79752	23.3926	1.32088e-06	1.55333e-05
Unc79	8.68171	-0.815689	23.3887	1.32353e-06	1.55499e-05
Cdkn1c	3.11615	2.73414	23.381	1.32883e-06	1.55977e-05
Dyrk2	1.79791	5.32011	23.3563	1.34599e-06	1.57845e-05
Prr24	3.06909	3.29459	23.3398	1.35762e-06	1.58937e-05
Snhg12	3.79442	4.16761	23.3395	1.35782e-06	1.58937e-05
Tjp3	-2.76051	2.90584	23.317	1.37377e-06	1.60655e-05
Slc52a3	-4.25764	1.26047	23.2975	1.38777e-06	1.62001e-05
Txndc17	-1.5659	6.20067	23.2974	1.38785e-06	1.62001e-05
Gpt2	1.52401	4.62243	23.2887	1.39417e-06	1.62588e-05
Galnt12	1.7601	5.28475	23.279	1.40123e-06	1.63262e-05
Tha1	1.95567	4.33797	23.246	1.42546e-06	1.65932e-05
Ccl4	2.18659	10.593	23.2394	1.43037e-06	1.6635e-05
Cast	-1.40005	6.0369	23.1954	1.46349e-06	1.70045e-05
Pdyn	5.41463	1.86804	23.1188	1.52295e-06	1.76633e-05
Prkce	3.3313	2.37957	23.1187	1.52299e-06	1.76633e-05
Plcg1	2.05675	5.02821	23.0569	1.57273e-06	1.82235e-05
Slc27a4	1.9049	4.2441	23.0407	1.58605e-06	1.8361e-05
P2ry13	3.30256	8.71906	23.0358	1.59016e-06	1.83917e-05
Hoga1	4.36002	-0.665683	23.0319	1.59338e-06	1.84121e-05
Cand2	4.59141	2.80954	23.016	1.60658e-06	1.85476e-05
Dnajb1	1.71337	8.02387	23.0095	1.61205e-06	1.85937e-05
Fam135a	2.39284	3.52217	23.0039	1.61673e-06	1.86308e-05
Pfkp	-2.14967	7.51206	22.9907	1.62788e-06	1.87422e-05
D7Ertd443e	7.49881	-0.532276	22.9612	1.65303e-06	1.90143e-05
Ankrd9	-2.36126	2.61346	22.9206	1.6883e-06	1.94024e-05
Hlf	4.80283	-0.0299621	22.912	1.69591e-06	1.94722e-05
Tmem41a	2.04794	3.05282	22.8613	1.74127e-06	1.99748e-05
Kcnip3	2.60289	3.5905	22.8149	1.78382e-06	2.04443e-05
Phf14	3.06062	5.48353	22.8069	1.79118e-06	2.051e-05
Bcor	1.45192	4.82145	22.7989	1.79871e-06	2.05776e-05
Hmgxb3	1.35769	5.79663	22.793	1.80423e-06	2.06221e-05
Dr1	-1.72379	5.89509	22.7733	1.82276e-06	2.08151e-05
Cul9	1.52979	4.7002	22.7445	1.85029e-06	2.11104e-05
Atp2b2	4.2582	1.23313	22.7313	1.86308e-06	2.12371e-05
Slc18b1	3.54522	2.51315	22.7246	1.86962e-06	2.12924e-05
Per3	3.40567	2.82859	22.6462	1.94742e-06	2.21584e-05
Hsh2d	-2.78316	2.31199	22.6151	1.97925e-06	2.25004e-05
Fdps	-3.14584	6.16993	22.5643	2.03224e-06	2.3082e-05
Cd1d1	-3.39189	4.9449	22.5567	2.04034e-06	2.3134e-05
Gpa33	4.52303	0.223813	22.5565	2.04048e-06	2.3134e-05
Emilin1	-2.77862	5.50131	22.5498	2.04765e-06	2.31945e-05
Nck2	-2.80618	3.04872	22.5323	2.06645e-06	2.33864e-05
Adarb1	3.62937	1.43259	22.5281	2.07092e-06	2.34161e-05
Hbegf	3.25647	3.70959	22.4971	2.1046e-06	2.37756e-05
Piwil4	-6.14973	-0.257269	22.4703	2.13414e-06	2.40878e-05
Hsd11b1	-4.69812	1.6829	22.4677	2.13709e-06	2.40995e-05
C1qtnf6	-5.84838	0.52113	22.4464	2.16093e-06	2.43258e-05
A630012P03Rik	-4.43661	1.29278	22.4463	2.16101e-06	2.43258e-05
Syne3	-3.24692	1.4137	22.4333	2.17566e-06	2.4469e-05
Csf3r	1.68751	8.84471	22.3567	2.26424e-06	2.54425e-05
Shfm1	-1.6527	6.4947	22.3297	2.29633e-06	2.57801e-05
Ccdc157	2.16269	3.42731	22.2937	2.33973e-06	2.6244e-05
Midn	3.66639	4.49494	22.2856	2.34964e-06	2.63119e-05
Ssh2	1.57703	8.60179	22.2853	2.34994e-06	2.63119e-05
Optn	1.71218	3.97322	22.2631	2.37729e-06	2.65945e-05
X1700026L06Rik	-4.57987	0.378477	22.2322	2.41593e-06	2.69855e-05
Kdm2b	1.474	5.05362	22.2317	2.41652e-06	2.69855e-05
Ctsd	2.68067	13.0239	22.2266	2.42288e-06	2.70327e-05
Eomes	-4.87971	2.72066	22.221	2.43008e-06	2.70672e-05
S1pr1	1.94439	5.01592	22.2208	2.43027e-06	2.70672e-05
Lefty1	3.34801	2.2667	22.2175	2.43449e-06	2.70903e-05
Fabp3	3.20745	0.88755	22.1951	2.463e-06	2.73835e-05
Cbx4	1.65618	5.97004	22.1919	2.46717e-06	2.74057e-05
Nid2	3.16363	3.38744	22.188	2.47208e-06	2.74361e-05
Arid3a	2.06782	4.99737	22.1676	2.49857e-06	2.77058e-05
Prdx6	-1.58876	6.6418	22.1482	2.52393e-06	2.79625e-05
X2610008E11Rik	2.16183	4.66573	22.1248	2.55492e-06	2.82788e-05
Fgl2	-2.27528	10.0829	22.122	2.5586e-06	2.82788e-05
Dusp7	2.01446	5.91454	22.1216	2.5592e-06	2.82788e-05
Ifnlr1	-4.35643	1.56636	22.1136	2.56984e-06	2.83715e-05
Map3k4	1.54539	5.22111	22.0984	2.59023e-06	2.85717e-05
Rn45s	3.47368	12.8488	22.0831	2.61098e-06	2.87754e-05
Zbtb7a	2.21096	6.86373	22.0543	2.65047e-06	2.91852e-05
Ddt	-1.96335	3.89781	22.0505	2.65566e-06	2.92168e-05
X1810037I17Rik	-1.60557	5.40202	22.0445	2.66398e-06	2.92829e-05
Cass4	1.65648	4.8666	22.0407	2.66924e-06	2.93152e-05
Fpr1	-4.32343	4.15918	22.0328	2.68036e-06	2.94118e-05
Impa2	-2.16369	3.81493	22.0195	2.69889e-06	2.95894e-05
St7	-1.82783	4.61689	22.0064	2.7175e-06	2.97675e-05
Fam211a	1.8557	3.86628	21.9925	2.73716e-06	2.9957e-05
Dhrs9	-8.52691	-0.151593	21.9809	2.75381e-06	3.01131e-05
Fhl3	4.18378	1.96367	21.9724	2.76595e-06	3.02197e-05
Prpsap2	1.54598	5.03271	21.9572	2.78795e-06	3.04337e-05
Car2	-3.4444	3.47289	21.941	2.81169e-06	3.06626e-05
Sec16b	4.59668	1.02463	21.9395	2.81377e-06	3.06626e-05
Cd80	-2.22306	5.01951	21.9192	2.84371e-06	3.09621e-05
Pop4	-1.46854	4.67732	21.8991	2.87375e-06	3.12622e-05
Dok3	-1.49762	6.6386	21.8871	2.89167e-06	3.14301e-05
Adamts14	-5.43937	2.024	21.85	2.94815e-06	3.20165e-05
Ccdc71l	-1.71554	5.7762	21.8403	2.96303e-06	3.21504e-05
Trmt10a	2.15342	4.24729	21.8229	2.9901e-06	3.24163e-05
Ubc	1.5898	10.701	21.8091	3.01164e-06	3.26218e-05
Klrb1f	-4.69198	2.29888	21.8008	3.02472e-06	3.27354e-05
Xrcc5	2.07077	3.22982	21.7936	3.03612e-06	3.28307e-05
Gm14420	2.7977	2.97666	21.7669	3.07872e-06	3.32628e-05
X1700071M16Rik	-3.3864	2.77465	21.7068	3.1766e-06	3.4291e-05
Wdr81	1.82175	5.8819	21.6307	3.30524e-06	3.56492e-05
Bcl2a1d	-1.55615	6.12265	21.6235	3.31768e-06	3.57528e-05
X1600029D21Rik	-4.43751	3.77274	21.6184	3.32645e-06	3.58168e-05
Unc5cl	3.85304	0.873508	21.6083	3.34407e-06	3.59758e-05
Gkap1	2.63152	2.57885	21.5765	3.39995e-06	3.65458e-05
Ptger3	5.70455	0.99234	21.5736	3.40509e-06	3.65699e-05
Cmya5	6.46508	1.20884	21.5207	3.50024e-06	3.75599e-05
Nexn	5.18257	0.32999	21.4792	3.57686e-06	3.83495e-05
Ikzf4	-6.37891	0.348343	21.4718	3.59062e-06	3.84644e-05
Arhgef3	-1.5185	6.32093	21.4587	3.61538e-06	3.86968e-05
Gzmm	5.41698	0.547525	21.4444	3.64247e-06	3.89537e-05
Il2rb	-3.14484	5.29882	21.407	3.71415e-06	3.96868e-05
Npl	2.83065	4.76024	21.3697	3.787e-06	4.0431e-05
Slc25a43	-2.41219	2.58315	21.3501	3.82596e-06	4.08124e-05
Tmem205	-1.96136	4.22488	21.3454	3.83545e-06	4.08791e-05
Trip10	-1.796	4.70076	21.3026	3.92196e-06	4.17658e-05
Slfn10.ps	-2.22098	4.10018	21.2826	3.96307e-06	4.21681e-05
Pbxip1	1.72301	7.34615	21.2618	4.00632e-06	4.25925e-05
Nos2	-3.04866	4.07786	21.2586	4.01296e-06	4.26271e-05
Chst15	1.69515	4.31189	21.2558	4.019e-06	4.26555e-05
Megf8	2.65352	4.28271	21.2378	4.05686e-06	4.30212e-05
Tmtc2	-5.78274	0.880286	21.1699	4.20321e-06	4.45357e-05
C130050O18Rik	-1.88611	4.82486	21.1477	4.25201e-06	4.5015e-05
Hic1	-4.44869	2.0132	21.1357	4.2788e-06	4.52606e-05
Tnfrsf9	-3.44685	4.09819	21.1331	4.28458e-06	4.52839e-05
X4933421O10Rik	2.5903	4.04433	21.1258	4.30095e-06	4.54189e-05
Tctex1d2	-1.59845	4.11884	21.1207	4.31244e-06	4.55022e-05
Masp1	3.72018	1.97509	21.1079	4.34126e-06	4.57681e-05
Pkib	-1.80701	6.30259	21.0842	4.39545e-06	4.63007e-05
Fhit	5.80934	-0.0823813	21.0444	4.48767e-06	4.72327e-05
Smarca2	1.98574	6.65075	21.0167	4.55306e-06	4.7881e-05
Creg2	-3.83588	2.2005	20.9977	4.59841e-06	4.83177e-05
Mast3	1.63127	6.3298	20.9845	4.63026e-06	4.86119e-05
Tmem119	2.80563	10.4443	20.9777	4.64663e-06	4.87433e-05
Nrip1	1.53326	7.53841	20.9729	4.65822e-06	4.88243e-05
Zbed6	3.88929	4.48958	20.9633	4.68156e-06	4.90283e-05
Irf7	-1.99728	9.74426	20.9231	4.78105e-06	5.00287e-05
Gm15056	-5.04347	-0.124164	20.8902	4.86381e-06	5.08526e-05
S1pr2	-2.80464	5.34287	20.863	4.93323e-06	5.15357e-05
Ankrd26	2.37064	4.54295	20.8515	4.96305e-06	5.18044e-05
Eif2c1	2.38596	4.31279	20.8176	5.05171e-06	5.26863e-05
Aldh3b1	-1.69874	5.99954	20.8118	5.06685e-06	5.27662e-05
F630111L10Rik	-2.91932	4.35267	20.8115	5.06772e-06	5.27662e-05
Zbtb46	-2.98961	4.06035	20.7926	5.11793e-06	5.32451e-05
Selm	-2.82065	3.73416	20.761	5.20311e-06	5.40867e-05
Dsel	2.39276	2.35817	20.7272	5.29576e-06	5.50045e-05
Zfp579	2.87981	3.38827	20.7255	5.30064e-06	5.501e-05
Zbtb2	1.35988	5.31238	20.703	5.36317e-06	5.56132e-05
Zeb1	2.18701	4.16117	20.689	5.40257e-06	5.59758e-05
Plekhf1	-2.90048	2.6243	20.6649	5.47098e-06	5.66381e-05
Dennd3	-3.21708	2.69567	20.6534	5.50397e-06	5.69329e-05
Fut4	-2.61307	3.83398	20.636	5.55429e-06	5.74064e-05
Cep112	2.98516	2.84736	20.6321	5.56538e-06	5.74741e-05
Pmaip1	-1.62557	8.0903	20.628	5.5775e-06	5.75521e-05
Prf1	-4.44898	4.12289	20.6187	5.60448e-06	5.77529e-05
Mical3	3.09515	2.55355	20.6182	5.6061e-06	5.77529e-05
Rnft1	-1.41846	5.75422	20.6154	5.61436e-06	5.77908e-05
Egr2	1.64475	8.12047	20.6131	5.62102e-06	5.78122e-05
Glis3	3.44962	1.53038	20.6059	5.6423e-06	5.79839e-05
Ggt5	2.23944	4.48951	20.5888	5.69273e-06	5.84432e-05
Slc25a12	-1.69933	5.6282	20.5876	5.69625e-06	5.84432e-05
Fam129b	-1.69661	5.63379	20.5845	5.70556e-06	5.84913e-05
Wnt6	-8.19567	-0.505011	20.57	5.74914e-06	5.88903e-05
Gng11	-3.53311	0.946722	20.5669	5.75839e-06	5.89372e-05
Zfp839	2.00829	5.77991	20.5598	5.77982e-06	5.91086e-05
Meis1	2.14037	2.12495	20.5532	5.7997e-06	5.9256e-05
Mtus1	1.74097	7.69839	20.5519	5.80361e-06	5.9256e-05
Cacna1d	3.07275	4.93359	20.5371	5.84862e-06	5.96672e-05
Hspa4l	-1.65234	4.7676	20.527	5.87968e-06	5.99357e-05
Aoah	-3.29819	6.83041	20.5175	5.90895e-06	6.01855e-05
Amigo2	3.12472	1.07982	20.5107	5.92978e-06	6.0349e-05
Fasl	-4.0456	3.41164	20.4726	6.049e-06	6.15128e-05
Zfp37	4.06969	1.24021	20.4497	6.12207e-06	6.22057e-05
Tmem106a	-1.72309	8.02884	20.444	6.14008e-06	6.23386e-05
Smad3	1.53181	5.54786	20.4232	6.20711e-06	6.29685e-05
Rbbp8	-1.55185	5.76969	20.4105	6.24855e-06	6.33381e-05
Nab1	-1.33412	6.75504	20.3637	6.40314e-06	6.4853e-05
S100a10	-2.575	4.65163	20.3493	6.4516e-06	6.52915e-05
Ciita	-2.89961	6.99218	20.3249	6.5343e-06	6.60755e-05
Chst11	2.99549	2.59645	20.3201	6.55073e-06	6.61617e-05
Tmx4	1.2827	6.41606	20.3194	6.55331e-06	6.61617e-05
X4933406I18Rik	3.61105	1.88568	20.2868	6.66582e-06	6.72439e-05
Mmp27	-8.13743	-0.768827	20.2435	6.8186e-06	6.87302e-05
Usp24	1.71551	5.81991	20.2351	6.84848e-06	6.89764e-05
Il6ra	1.68787	6.6241	20.2251	6.88445e-06	6.92834e-05
Paox	-1.78886	4.49911	20.2144	6.9228e-06	6.9565e-05
Ceacam15	-7.89114	-0.357434	20.2143	6.92345e-06	6.9565e-05
Mepce	2.63959	5.34902	20.2023	6.96674e-06	6.99443e-05
Lmtk2	-2.0828	2.52585	20.1887	7.01658e-06	7.03888e-05
Prox2	2.16099	2.15517	20.1466	7.17274e-06	7.18982e-05
X9130019O22Rik	2.48711	2.52496	20.1192	7.27625e-06	7.28779e-05
Sh3pxd2a	2.91998	3.48744	20.1157	7.28953e-06	7.29531e-05
Mybph	2.91728	2.05546	20.1112	7.30682e-06	7.30682e-05
Gfm2	2.23198	6.19573	20.0834	7.41368e-06	7.40782e-05
Ttc9	3.63802	1.75574	20.0776	7.43614e-06	7.41949e-05
P2ry14	-2.26117	5.1653	20.0774	7.43711e-06	7.41949e-05
Cblb	-1.55034	4.96596	20.0622	7.49638e-06	7.47271e-05
Plekhs1	-6.80906	1.55344	20.0449	7.56436e-06	7.53453e-05
Abca9	2.08471	7.25766	20.034	7.6077e-06	7.57173e-05
Dscaml1	-8.40441	-0.184914	20.0277	7.63289e-06	7.59082e-05
Zfp827	5.22137	0.883164	20.021	7.65951e-06	7.6113e-05
Tank	-1.43568	6.78445	20.007	7.71607e-06	7.66148e-05
Actr3	-1.92046	9.21779	19.9803	7.82456e-06	7.7631e-05
Hpcal1	-1.48531	6.09312	19.9683	7.87353e-06	7.80555e-05
Klra1	-7.96741	-0.358917	19.9668	7.87996e-06	7.80579e-05
Pqlc3	-1.91411	5.5145	19.9599	7.90826e-06	7.82605e-05
Pdpn	-4.32587	2.12476	19.9588	7.9128e-06	7.82605e-05
Ncoa7	-2.17312	6.15878	19.9241	8.05801e-06	7.96343e-05
Rab23	2.00733	2.27299	19.9217	8.06797e-06	7.96704e-05
Magi3	1.99026	3.13636	19.9148	8.09716e-06	7.98962e-05
Emr4	-2.73075	2.99073	19.9018	8.15257e-06	8.03801e-05
Phf13	1.25734	4.91612	19.8843	8.22733e-06	8.1054e-05
Gtf2i	1.3909	5.0375	19.8747	8.26882e-06	8.13992e-05
Sgsm2	3.15475	2.85393	19.8721	8.28e-06	8.14458e-05
Mycbpap	2.53105	2.94643	19.8679	8.29802e-06	8.15595e-05
Tubb2b	2.83611	2.4478	19.8616	8.32547e-06	8.17657e-05
Mtdh	1.61255	7.44416	19.8516	8.36924e-06	8.21317e-05
Slc7a2	-4.93976	4.68717	19.8117	8.546e-06	8.38013e-05
Treml1	4.6396	0.206262	19.77	8.73414e-06	8.55797e-05
Wdr86	-4.62791	0.478905	19.7542	8.80676e-06	8.62243e-05
AB124611	-1.60646	5.805	19.743	8.85872e-06	8.66659e-05
Stk11ip	1.29213	6.02458	19.7292	8.9226e-06	8.72232e-05
Zscan18	3.90879	3.30009	19.7112	9.00724e-06	8.79825e-05
Asph	1.6181	7.3722	19.701	9.05533e-06	8.83836e-05
Rxrg	5.44166	1.78167	19.6994	9.06314e-06	8.83836e-05
Mlec	1.39053	7.67461	19.6977	9.07109e-06	8.83836e-05
Slc1a5	-2.21452	6.51526	19.6966	9.07628e-06	8.83836e-05
Kdm5b	1.53613	5.20983	19.6931	9.09292e-06	8.84598e-05
Zfp964	4.73833	1.07459	19.692	9.09812e-06	8.84598e-05
Zdhhc15	-7.91276	-0.146365	19.6789	9.16081e-06	8.89838e-05
Cd300lh	-4.52668	-0.134809	19.6778	9.16611e-06	8.89838e-05
Spock1	4.11474	1.2553	19.6513	9.29377e-06	9.01538e-05
Creb3l2	2.05295	4.1179	19.6423	9.33775e-06	9.05109e-05
Ptger4	-1.99161	6.95634	19.6065	9.51465e-06	9.2155e-05
Dse	-2.35962	6.49929	19.6013	9.54056e-06	9.23351e-05
Magohb	-2.11956	4.66152	19.5984	9.55484e-06	9.24025e-05
Tacc1	1.45328	7.20413	19.5629	9.73404e-06	9.40634e-05
Pygm	3.58508	1.59498	19.5582	9.75828e-06	9.42256e-05
Samd3	-4.5586	2.35827	19.5275	9.91621e-06	9.5658e-05
Zyg11b	1.75868	5.56881	19.5264	9.92177e-06	9.5658e-05
Il12rb2	-2.32511	3.65417	19.5227	9.94088e-06	9.57692e-05
Smpd5	2.01604	3.98804	19.4913	1.01057e-05	9.72823e-05
Bend4	-3.58666	1.85752	19.4888	1.01191e-05	9.7338e-05
Ttc3	2.06335	5.483	19.468	1.023e-05	9.83298e-05
Gm4956	-8.65509	0.317909	19.4583	1.02821e-05	9.87553e-05
Rnf149	-1.5065	8.01818	19.4485	1.0335e-05	9.91879e-05
Ly6a	-2.59069	9.82611	19.4372	1.03962e-05	9.96991e-05
X5830428M24Rik	-5.57505	0.27236	19.3948	1.06294e-05	0.000101858
Rap2b	-1.43203	5.63769	19.3816	1.07031e-05	0.000102487
Pitpnc1	1.69466	5.36387	19.3719	1.0758e-05	0.000102934
Cox5a	-1.87248	6.8018	19.3536	1.08617e-05	0.000103848
2003-09-01	-4.51437	1.64431	19.3515	1.08734e-05	0.000103881
Mapk1ip1	1.64746	4.19116	19.3453	1.09089e-05	0.000104142
Slc16a9	3.69347	0.690924	19.3375	1.09535e-05	0.000104489
Brd2	1.72169	8.78183	19.3353	1.0966e-05	0.000104529
Emd	-1.45822	5.72357	19.327	1.10137e-05	0.000104904
Rps27l	-1.48477	6.28083	19.2545	1.14398e-05	0.00010888
Zfp354a	5.51665	2.06243	19.2439	1.15035e-05	0.000109405
Fkbp1b	-2.13517	2.82355	19.2416	1.15179e-05	0.000109459
X4933432I03Rik	3.43089	0.266337	19.2114	1.1701e-05	0.000111115
Retnla	-5.33677	1.05935	19.1784	1.19051e-05	0.000112969
Cttn	-3.42208	1.85657	19.1678	1.19717e-05	0.000113515
Jph3	3.10252	2.0474	19.0285	1.28783e-05	0.000122009
Sh3d19	-3.29652	2.87965	19.0272	1.28867e-05	0.000122009
Ptprs	1.74511	5.31289	18.9995	1.30756e-05	0.000123704
Tlr11	-2.47628	2.34912	18.996	1.30992e-05	0.000123835
Cyp46a1	3.77138	0.758288	18.9899	1.31411e-05	0.000124138
Hpgds	1.68538	8.25762	18.9784	1.32206e-05	0.000124795
Adcy3	1.88502	3.42151	18.9333	1.35372e-05	0.000127688
D630045J12Rik	3.74236	1.5674	18.9246	1.35991e-05	0.000128176
Ptp4a3	1.51039	6.25294	18.9211	1.36239e-05	0.000128315
Dusp18	2.25806	4.36324	18.8724	1.39761e-05	0.000131533
Gm16861	2.7227	1.21595	18.8499	1.41416e-05	0.000132992
Cxcl1	-3.6672	1.94143	18.832	1.42752e-05	0.000134149
Fam69a	-1.62993	4.59414	18.8265	1.43166e-05	0.000134438
Cd200r3	4.16549	1.50293	18.8068	1.44651e-05	0.000135641
Txn1	-1.98103	6.92754	18.8066	1.44662e-05	0.000135641
Bambi	-2.21927	4.78176	18.7917	1.45799e-05	0.000136568
Cdh17	-6.45456	0.39087	18.7908	1.45867e-05	0.000136568
Frs3	2.61555	1.30306	18.7802	1.46685e-05	0.000137232
Megf11	3.44248	1.2613	18.7505	1.48985e-05	0.00013928
Zfp772	2.28915	2.62393	18.7467	1.49279e-05	0.000139452
Sh3bp4	-1.76721	4.85806	18.7052	1.52562e-05	0.000142414
Fam210a	2.06664	5.46788	18.6779	1.54767e-05	0.000144365
Niacr1	2.13768	8.08058	18.6734	1.5513e-05	0.000144598
Inpp5b	-1.20792	6.76156	18.669	1.55492e-05	0.000144828
Stk17b	-1.41661	8.32153	18.6424	1.57671e-05	0.000146749
Fdxr	1.99736	4.34112	18.6376	1.58076e-05	0.000147018
Ahcyl2	-1.53883	6.01638	18.6162	1.59858e-05	0.000148566
Arpc5	-1.45018	8.5046	18.6043	1.60855e-05	0.000149348
Myo1d	3.02846	2.04396	18.6034	1.60937e-05	0.000149348
Efnb1	2.35416	3.53861	18.5728	1.63535e-05	0.000151648
Ncs1	2.29306	2.47801	18.5635	1.64339e-05	0.000152234
Tpm2	2.85585	1.50448	18.5627	1.64408e-05	0.000152234
B230378P21Rik	1.62402	3.74449	18.5578	1.64833e-05	0.000152516
Zbtb34	1.79623	4.39701	18.5382	1.66537e-05	0.000153979
Anxa9	-2.41802	2.65609	18.5314	1.67126e-05	0.000154411
Siva1	-1.56203	3.8626	18.5207	1.68067e-05	0.000155167
X1700102P08Rik	4.51434	0.790117	18.5175	1.68355e-05	0.00015532
Src	2.20022	3.89675	18.5152	1.68551e-05	0.000155387
Pydc3	-2.01049	5.82674	18.5035	1.69591e-05	0.000156232
Npsr1	5.94379	-0.397363	18.4997	1.69934e-05	0.000156433
Fam65b	1.63611	4.21991	18.474	1.72237e-05	0.000158438
Letmd1	1.29076	5.85338	18.4607	1.73447e-05	0.000159435
Setd1b	3.06743	3.5466	18.4569	1.73793e-05	0.000159637
Plaur	-1.81497	8.95998	18.4372	1.75596e-05	0.000161095
Anxa11	-2.17722	3.39022	18.4368	1.75635e-05	0.000161095
Neil1	-2.08221	5.04414	18.4156	1.77595e-05	0.000162755
Pydc4	-1.91321	6.6082	18.4145	1.77704e-05	0.000162755
Rbfox3	4.93902	-0.292353	18.408	1.78303e-05	0.000163186
Stap2	-3.92674	2.76464	18.3978	1.79264e-05	0.000163947
Erlin1	-1.75836	5.97786	18.3711	1.81798e-05	0.000166142
Car13	-2.37718	2.84876	18.3697	1.81927e-05	0.000166142
Chpt1	-1.36117	5.05427	18.317	1.87026e-05	0.000170675
Cxcr2	4.28852	0.323585	18.2756	1.91141e-05	0.000174304
Amica1	-3.81001	4.69103	18.2652	1.92187e-05	0.000175131
Zfp791	2.72221	1.3512	18.2553	1.93184e-05	0.000175913
Gla	-1.38766	6.73502	18.2445	1.94286e-05	0.000176789
Gmeb1	1.61651	3.73582	18.2402	1.94722e-05	0.000177059
Tsc22d2	1.60695	7.4602	18.2199	1.96812e-05	0.00017883
Lamb2	2.45058	3.24329	18.2159	1.97229e-05	0.00017908
Vangl1	2.57194	1.43557	18.2127	1.97559e-05	0.000179234
Rnf144a	-5.30645	-0.38675	18.2115	1.97683e-05	0.000179234
Leprel4	3.85611	0.422559	18.2094	1.97902e-05	0.000179305
Pecam1	-2.045	5.02529	18.2039	1.98472e-05	0.000179692
Trim43b	-8.23239	-0.781023	18.1964	1.99256e-05	0.000180273
Rab9	-1.35943	4.56074	18.1814	2.00827e-05	0.000181563
Dcn	-7.78313	-0.612517	18.1792	2.0106e-05	0.000181644
Trip6	2.44056	4.87274	18.1748	2.01528e-05	0.000181874
Bbc3	1.44881	4.35273	18.1741	2.01602e-05	0.000181874
X9430020K01Rik	-3.10451	2.1656	18.1608	2.0301e-05	0.000183013
Coro2a	-1.44291	6.09693	18.1521	2.03944e-05	0.000183724
Senp2	1.61424	7.07908	18.122	2.07198e-05	0.000186522
Apod	-3.16119	1.78728	18.1014	2.09452e-05	0.000188417
Gcnt1	1.4163	7.12506	18.0984	2.09776e-05	0.000188574
Plec	-1.71851	4.39253	18.0967	2.0996e-05	0.000188606
Laptm4b	1.87342	4.39381	18.0759	2.12272e-05	0.000190547
Gm10584	2.97717	0.403818	18.0407	2.16233e-05	0.000193965
Apoc1	2.64566	1.15488	18.0389	2.16441e-05	0.000194014
Tubb6	-1.95978	7.1141	18.025	2.18026e-05	0.000195295
Ulk2	1.48845	7.04725	18.0175	2.18884e-05	0.000195925
Zfp64	1.20674	4.89118	17.9916	2.21878e-05	0.000198465
Cx3cl1	-2.67408	1.89672	17.9883	2.22268e-05	0.000198673
Lpin1	1.64976	5.46722	17.9544	2.26259e-05	0.000202097
Cish	-1.95497	6.07103	17.9151	2.30987e-05	0.000206174
D8Ertd82e	2.10676	5.26219	17.9078	2.31866e-05	0.000206813
Suclg2	1.40144	4.83342	17.9054	2.3216e-05	0.000206928
Clec4a3	-3.15078	8.10436	17.8993	2.32909e-05	0.00020745
Tbrg1	-1.63082	5.08641	17.8923	2.3376e-05	0.000208061
Fry	2.11478	3.55716	17.8908	2.33946e-05	0.000208066
Acad10	2.44125	2.41172	17.8896	2.34095e-05	0.000208066
Cped1	-3.64071	2.38649	17.8828	2.34929e-05	0.000208661
Pnma2	5.01263	-0.584391	17.8632	2.3737e-05	0.000210681
Neurl4	1.99581	4.22811	17.85	2.39023e-05	0.000211999
Zbed3	1.62406	3.27253	17.8229	2.42448e-05	0.000214885
Rpgr	2.80493	2.46467	17.8208	2.42717e-05	0.000214973
Slc25a20	-1.56276	4.84563	17.8035	2.44927e-05	0.000216779
Cd47	-1.58947	8.47786	17.7738	2.48781e-05	0.000220031
Cxcr3	-4.05007	3.20487	17.7725	2.4895e-05	0.000220031
Dusp5	-1.41735	5.69883	17.7601	2.50584e-05	0.00022132
Atxn7l1	-1.13806	5.81462	17.7571	2.50978e-05	0.000221513
Jam3	2.80832	1.9868	17.7405	2.5318e-05	0.000223301
Slc5a5	4.54237	-0.434431	17.7381	2.53497e-05	0.000223424
Nrap	3.64881	0.881484	17.7153	2.56548e-05	0.000225956
Fndc9	-5.16696	-0.512405	17.7051	2.57939e-05	0.000227022
Map3k19	4.63187	0.717161	17.6974	2.58978e-05	0.000227778
Hexim1	2.16276	4.34456	17.6845	2.60745e-05	0.000229173
Akap8l	1.96289	7.75979	17.6682	2.62984e-05	0.00023098
Klf12	3.58005	2.86506	17.6626	2.63758e-05	0.000231499
Kbtbd8	1.7731	3.26956	17.6271	2.68735e-05	0.000235703
Ankrd42	3.05558	0.695685	17.619	2.69874e-05	0.000236537
Aph1b	-2.89892	1.9702	17.6099	2.71169e-05	0.000237508
Ffar4	-4.28136	0.990149	17.6071	2.71573e-05	0.000237697
Fbxo17	3.28489	0.811458	17.6004	2.72524e-05	0.000238365
Sfswap	2.22571	5.20576	17.5912	2.73856e-05	0.000239364
Nfya	2.10692	4.19709	17.5862	2.74576e-05	0.000239766
Mgat4a	1.45986	7.35801	17.5854	2.74696e-05	0.000239766
Icam1	1.36173	9.03749	17.5679	2.77226e-05	0.000241807
Acsl1	-1.50011	6.30455	17.5434	2.80825e-05	0.000244777
Erbb3	-3.5618	0.810765	17.5357	2.81963e-05	0.0002456
Zc3h6	2.50842	2.56511	17.5311	2.82639e-05	0.000246019
Fert2	1.43034	4.74336	17.5049	2.86571e-05	0.000249269
Cmtm4	1.93185	2.5139	17.5033	2.86811e-05	0.000249306
Plin2	-1.64599	8.23324	17.4835	2.89814e-05	0.000251732
Ncf4	-1.2357	7.77387	17.4823	2.9e-05	0.000251732
Klra9	-4.98615	1.91255	17.4742	2.91239e-05	0.000252634
Baiap2	2.29753	5.27736	17.4705	2.91797e-05	0.000252944
Map4k5	1.24038	5.02004	17.4625	2.93024e-05	0.000253677
Acot7	-2.04214	4.73397	17.4624	2.93044e-05	0.000253677
Mtmr7	-3.54438	1.63198	17.4521	2.94631e-05	0.000254822
Zscan26	1.87471	4.50061	17.4512	2.94771e-05	0.000254822
Acss1	1.16479	6.8839	17.4415	2.96291e-05	0.000255961
Mmp23	3.9865	1.05632	17.4355	2.97219e-05	0.000256588
Pcdhga5	3.7315	0.611345	17.4306	2.97997e-05	0.000257084
Evi2b	-1.4031	7.14269	17.4196	2.99715e-05	0.00025839
Chd9	1.97822	7.01573	17.4136	3.0066e-05	0.000259027
Micall2	-6.45569	-0.209855	17.4077	3.01594e-05	0.000259655
Klra7	-4.05451	2.88761	17.3945	3.03709e-05	0.000261298
Clic5	-3.88894	1.07754	17.3741	3.06979e-05	0.000263931
Slc26a11	-2.06729	4.27764	17.3538	3.1027e-05	0.000266579
Ube2o	1.78014	3.58914	17.3442	3.11855e-05	0.000267751
Erdr1	3.60541	6.62638	17.3417	3.12265e-05	0.000267751
Tmem150c	-4.41095	0.367983	17.3404	3.12471e-05	0.000267751
Zfp30	4.19384	-0.024973	17.3403	3.12482e-05	0.000267751
Tnfaip8l3	-5.53136	1.0065	17.3371	3.13024e-05	0.000268033
Riok3	-1.19455	7.01113	17.3302	3.14152e-05	0.000268632
Zhx3	2.03357	2.83549	17.3295	3.14273e-05	0.000268632
Mocos	-2.0885	3.20573	17.329	3.14361e-05	0.000268632
Man2a2	1.92365	6.39532	17.3175	3.16255e-05	0.000270068
Trem2	1.65494	8.56119	17.3068	3.18038e-05	0.000271407
Rnf128	2.01069	4.80723	17.2929	3.20384e-05	0.000273225
Ndrg1	-3.4105	5.36972	17.2837	3.2193e-05	0.000274358
Adam8	-2.20027	7.57573	17.2566	3.2656e-05	0.000278116
Smim14	-1.59911	6.52777	17.2404	3.29358e-05	0.000280309
Synpo2	-5.53822	1.08534	17.2196	3.32988e-05	0.000283208
Rab11fip5	1.45014	5.22537	17.2181	3.33238e-05	0.00028323
Cenpa	-2.08568	4.87448	17.1703	3.41733e-05	0.000290254
Plat	-3.38618	2.56079	17.1677	3.42211e-05	0.000290466
Igf2bp2	3.13378	2.56307	17.164	3.42878e-05	0.000290836
X4930570G19Rik	-7.43576	-0.314125	17.1604	3.43529e-05	0.000291193
Rpl10a	1.90373	5.9586	17.1367	3.47841e-05	0.00029465
Pcdhga12	2.69796	1.13815	17.1336	3.48399e-05	0.000294771
Eid1	-1.52012	5.84094	17.1334	3.4845e-05	0.000294771
Plac8	-2.91953	5.91673	17.1273	3.49559e-05	0.000295511
Scel	-8.58644	-0.289438	17.1223	3.5048e-05	0.000296091
Ube2h	1.15477	6.0704	17.12	3.5091e-05	0.000296256
BC100451	3.70354	1.32367	17.1088	3.52978e-05	0.000297803
Tnfsf4	-4.11797	0.919375	17.1005	3.54526e-05	0.000298909
Lgi4	2.2049	1.94465	17.0434	3.65351e-05	0.000307831
Ahrr	-3.19439	1.42851	17.0405	3.65916e-05	0.000308017
Ypel2	2.87577	2.27817	17.0397	3.6606e-05	0.000308017
Hexb	2.53351	11.4487	17.0367	3.66644e-05	0.000308253
Zc3h12c	1.43779	4.45168	17.0357	3.66829e-05	0.000308253
Prkar2b	-3.14485	2.86667	17.032	3.67549e-05	0.000308653
Zscan29	1.2982	5.86311	17.0231	3.69271e-05	0.000309893
Tie1	-4.14558	0.393559	16.9896	3.7585e-05	0.000315205
Fam71a	3.56669	3.24517	16.9835	3.77053e-05	0.000316004
Cd72	-2.28266	9.76759	16.9765	3.78459e-05	0.000316972
Arhgef10l	-1.63146	5.60928	16.9557	3.82627e-05	0.00032025
Arhgef25	4.50304	1.69408	16.9489	3.83994e-05	0.000321181
Sparcl1	-1.81973	3.44101	16.9459	3.84608e-05	0.000321482
Spata31d1b	-5.7411	-0.82737	16.9256	3.88738e-05	0.000324719
Plcd1	2.13487	4.32576	16.9104	3.91856e-05	0.000327108
Gpr157	1.29821	5.15629	16.908	3.92361e-05	0.000327169
Fkbp14	3.73962	2.05021	16.9076	3.92448e-05	0.000327169
Cebpz	1.54096	6.24702	16.9062	3.92729e-05	0.000327188
Eid3	4.56579	2.04301	16.8993	3.9417e-05	0.000328172
Jund	1.49592	9.51538	16.8899	3.96118e-05	0.000329576
Nek3	2.37455	1.88568	16.8821	3.97749e-05	0.000330715
Wnt11	-5.54101	0.517252	16.8645	4.01453e-05	0.000333576
Blvra	-1.31927	5.68978	16.8624	4.01901e-05	0.000333728
Pabpc4	2.43877	3.00118	16.8536	4.03764e-05	0.000335055
Pvrl1	-4.55016	0.28037	16.8484	4.04879e-05	0.000335562
Bbs9	1.34235	4.09173	16.8482	4.04907e-05	0.000335562
Cutc	-2.16799	3.14028	16.842	4.06235e-05	0.000336331
Pkp3	-3.54049	3.13889	16.8414	4.06366e-05	0.000336331
X4933431G14Rik	4.45021	0.100952	16.8313	4.08534e-05	0.000337903
Lrrc16b	6.64505	-0.182775	16.8276	4.09335e-05	0.000338345
Zc2hc1a	-2.06528	3.2216	16.8208	4.10802e-05	0.000339335
X4930506M07Rik	-2.11043	4.30055	16.8015	4.14998e-05	0.000342577
Tmem39a	-1.92503	5.7042	16.7979	4.15794e-05	0.00034301
Ift57	-1.51554	3.97992	16.7889	4.17775e-05	0.000344419
Txk	-4.43864	2.78638	16.7874	4.1811e-05	0.00034447
Retnlg	-7.98224	1.40115	16.776	4.20622e-05	0.000346314
Ocrl	-1.38115	4.78637	16.7632	4.23469e-05	0.000348431
Gigyf1	2.51347	4.92162	16.7494	4.26547e-05	0.000350735
Dapk1	-1.72512	5.11276	16.7435	4.27877e-05	0.0003516
Fam174a	-1.18364	6.16699	16.7125	4.3494e-05	0.000357171
F10	-4.8303	3.97961	16.7087	4.35797e-05	0.000357642
Cxx1c	2.09778	2.12601	16.6995	4.3793e-05	0.000359159
Nfic	1.60939	6.54349	16.6687	4.45102e-05	0.000364804
Ap3s1	-1.65241	4.40412	16.6606	4.46987e-05	0.000366112
Klhl25	1.27973	5.33204	16.653	4.48794e-05	0.000367354
Lrig2	1.23239	5.2459	16.6496	4.49601e-05	0.000367776
Cdk10	1.97809	5.13236	16.637	4.52583e-05	0.000369976
Cacna1s	2.1853	3.9902	16.6188	4.56966e-05	0.000373317
Bin3	-1.26645	5.79385	16.6011	4.61236e-05	0.000376562
Lrba	2.14194	3.7593	16.599	4.61743e-05	0.000376732
Angel1	1.97808	3.68635	16.5712	4.68578e-05	0.000382062
Rab4a	3.31045	1.05823	16.5683	4.69299e-05	0.000382403
X3830406C13Rik	-1.54841	4.87603	16.5506	4.7369e-05	0.000385732
Wdyhv1	-1.73329	4.06685	16.5473	4.74515e-05	0.000386148
Csda	-1.5821	5.73761	16.5456	4.74942e-05	0.000386148
Xcl1	-3.3025	2.62159	16.5449	4.75118e-05	0.000386148
Ankrd33b	-3.10253	2.56808	16.5303	4.7878e-05	0.000388874
Dusp22	-1.33016	4.57384	16.5285	4.79245e-05	0.000389002
X2900060B14Rik	3.27363	3.26615	16.5146	4.82773e-05	0.000391613
Isg15	-1.62147	7.51805	16.5118	4.83492e-05	0.000391945
Mpp1	-1.56641	6.06752	16.4978	4.87058e-05	0.000394583
Gtf2ird2	1.53837	4.33319	16.4829	4.90907e-05	0.000397446
Tbx6	3.32934	1.93843	16.4717	4.93827e-05	0.000399553
Phf11c	-2.05128	3.06899	16.4641	4.95797e-05	0.000400891
Gimap3	-3.23607	4.99352	16.4611	4.96582e-05	0.000401269
Klrc2	-5.03837	0.916452	16.4498	4.99561e-05	0.000403418
Slx1b	2.05828	3.46748	16.4454	5.00706e-05	0.000404084
Nnt	1.18555	5.25266	16.4312	5.04476e-05	0.000406867
Rgcc	-2.93046	3.06511	16.3679	5.21616e-05	0.000420422
Sipa1	1.2844	8.27065	16.3581	5.24324e-05	0.000422335
Cdk2ap2	-1.82442	6.98934	16.3525	5.25866e-05	0.000423307
Tnfrsf13c	-4.70824	-0.152771	16.3411	5.29039e-05	0.00042559
Tspan2	-3.51687	0.726981	16.3312	5.31817e-05	0.000427553
Dhtkd1	5.11961	-0.33769	16.3276	5.32825e-05	0.00042809
Magoh	-1.32196	4.37745	16.3203	5.34883e-05	0.000429212
H2afz	-1.4168	7.13561	16.3202	5.34901e-05	0.000429212
F630028O10Rik	-4.08252	2.44674	16.3101	5.37762e-05	0.000431234
Fam101b	-5.01861	0.103517	16.3001	5.40616e-05	0.000433248
Epb4.1	-1.20631	6.56567	16.2695	5.49398e-05	0.000440006
Cd3eap	1.39784	4.13868	16.2484	5.5556e-05	0.000444659
Rnf122	1.57435	3.01346	16.2465	5.56124e-05	0.000444828
Cd74	-2.4238	13.9602	16.242	5.57446e-05	0.000445604
Apaf1	-1.22896	5.88746	16.2391	5.58286e-05	0.000445993
Arl4d	2.20701	3.50691	16.2318	5.60469e-05	0.000447454
Trmt61b	-1.93857	3.28287	16.2272	5.61826e-05	0.000448254
Fem1c	-1.58768	6.67269	16.2054	5.68319e-05	0.000453148
Tmppe	1.26948	4.95697	16.1891	5.73231e-05	0.000456777
Tgm2	-1.68871	9.54445	16.1661	5.80245e-05	0.000462074
E130012A19Rik	1.73253	3.12197	16.1547	5.83742e-05	0.000464566
Pfkfb3	1.62754	9.06147	16.1532	5.84201e-05	0.000464638
Slc9a8	1.27561	5.65651	16.1455	5.86575e-05	0.000466233
Arhgap19	-1.92213	6.43828	16.1308	5.91163e-05	0.000469584
Mpzl2	-7.78028	-0.469306	16.1255	5.92804e-05	0.000470297
Ncr1	-4.31631	3.11943	16.1255	5.92806e-05	0.000470297
Lax1	-4.26398	2.21997	16.1144	5.96302e-05	0.000472774
Tbc1d9	1.39611	6.58261	16.1006	6.00638e-05	0.000475913
Fam212b	3.69074	1.57462	16.087	6.04966e-05	0.000479042
Dnmt3a	1.33359	7.41297	16.0752	6.08766e-05	0.000481749
Mbd2	-1.52218	6.63721	16.0468	6.17955e-05	0.000488715
Ch25h	-2.7015	5.922	16.0283	6.24021e-05	0.000493203
Scnn1a	-4.03789	0.683602	16.022	6.26094e-05	0.000494532
Snrpc	-1.43313	4.00116	15.9991	6.33723e-05	0.000500245
Sccpdh	1.23368	4.14457	15.9945	6.35258e-05	0.000501143
Rnf169	1.97762	5.59572	15.9804	6.40008e-05	0.000504576
Spn	-2.69077	3.5166	15.9768	6.41238e-05	0.000505197
Frmd4a	1.28759	7.98713	15.9757	6.41596e-05	0.000505197
Lbx2	3.79029	0.00812335	15.9606	6.46751e-05	0.000508939
Usb1	-1.69668	5.62668	15.949	6.50724e-05	0.000511746
Smad5	1.49928	5.12309	15.935	6.55562e-05	0.00051523
Emilin2	-2.23725	6.80003	15.931	6.56942e-05	0.000515994
Ppfibp2	1.35702	4.79722	15.9291	6.57595e-05	0.000516185
Amotl1	4.40022	2.80839	15.9277	6.5808e-05	0.000516245
Bmp2	-3.97479	-0.134035	15.9263	6.58556e-05	0.000516298
Sfpq	2.48014	7.48673	15.9118	6.63639e-05	0.000519961
Srek1	2.52163	7.00178	15.9066	6.65479e-05	0.000521079
Tnfaip8	-1.20327	7.86356	15.8848	6.73188e-05	0.000526515
Ppm1e	4.05592	0.45058	15.8846	6.73255e-05	0.000526515
Lrp5	1.60245	3.0154	15.8791	6.7521e-05	0.000527717
Fbn1	-4.6871	0.792127	15.8674	6.79389e-05	0.000530655
Rgs14	-2.16718	5.075	15.8648	6.80308e-05	0.000531044
Rbm25	2.72109	8.57322	15.8622	6.81265e-05	0.000531462
Aprt	-1.49822	5.95095	15.8593	6.82306e-05	0.000531946
Hspa12a	3.61831	0.827204	15.8507	6.85395e-05	0.000533957
Notch1	1.62885	5.40491	15.8498	6.85731e-05	0.000533957
Zfp27	2.2195	2.59826	15.8431	6.88169e-05	0.000535304
Rab21	-1.34197	5.38163	15.8427	6.88309e-05	0.000535304
Ier5	1.49499	10.0783	15.8243	6.95048e-05	0.000540213
Pelp1	2.22268	3.82704	15.8019	7.0332e-05	0.000546306
Rabl5	-1.61443	4.50258	15.7997	7.04136e-05	0.000546603
Stambpl1	1.12955	5.02895	15.7831	7.10341e-05	0.000551082
Trpm2	1.58295	7.12211	15.7793	7.11777e-05	0.000551857
BC051142	3.33958	1.36983	15.7723	7.14399e-05	0.000553493
Prkab1	1.43767	5.95847	15.7714	7.14764e-05	0.000553493
Tiparp	-1.48474	8.26856	15.7569	7.20244e-05	0.000557395
Atp8a1	1.22407	7.62481	15.7543	7.21248e-05	0.00055783
Ggnbp1	4.12245	0.715001	15.7531	7.21693e-05	0.000557833
Mmaa	2.04769	3.38226	15.749	7.2328e-05	0.000558553
Bach2	1.45408	4.40051	15.7484	7.2351e-05	0.000558553
Cib1	-1.38671	5.59519	15.7378	7.27541e-05	0.000561322
Mgat4b	1.06697	6.08613	15.7286	7.31122e-05	0.000563741
Il23r	-7.73663	-0.603632	15.716	7.35995e-05	0.000567152
Rasgrp4	-1.73446	4.27101	15.7029	7.41096e-05	0.000570734
Vangl2	2.78538	1.23434	15.6945	7.44411e-05	0.000572938
Ikzf1	1.36586	6.90769	15.6605	7.57908e-05	0.000582971
Gxylt1	1.71516	6.33758	15.6593	7.58391e-05	0.000582987
Ptpn23	2.29699	4.16382	15.6475	7.63126e-05	0.00058627
Prpf38b	2.54384	8.04902	15.645	7.6415e-05	0.0005867
Tm4sf1	-3.41527	1.41261	15.6339	7.68631e-05	0.000589782
Senp6	1.53797	5.79099	15.6265	7.71649e-05	0.000591738
Zfp219	1.56446	3.94897	15.6199	7.74338e-05	0.00059344
Apbb1ip	1.74437	6.36419	15.6142	7.767e-05	0.000594889
Prrc2a	1.78743	4.21039	15.5917	7.8598e-05	0.00060119
X4933433G15Rik	3.22232	2.27701	15.591	7.86298e-05	0.00060119
Usf2	1.9598	4.56893	15.5908	7.86355e-05	0.00060119
Pdk1	1.1007	6.40631	15.5846	7.88943e-05	0.000602804
Ugcg	-1.40113	7.23567	15.5694	7.95334e-05	0.00060732
Rell1	-1.35867	4.33116	15.5564	8.00805e-05	0.000611128
Nqo2	-1.63333	4.32108	15.5287	8.12628e-05	0.000619776
Stx1b	-4.04266	-0.0437427	15.5189	8.16841e-05	0.000622586
Dexi	1.44712	4.62126	15.5178	8.17299e-05	0.000622586
Abhd12	1.63143	9.07831	15.4781	8.34649e-05	0.00063542
Car9	-1.63592	3.62512	15.4752	8.3597e-05	0.000636042
Fam188a	-1.17075	4.88182	15.4635	8.41128e-05	0.000639581
B930003M22Rik	3.00139	2.84618	15.4522	8.46197e-05	0.000642961
Tmem82	2.70477	1.21411	15.4513	8.4659e-05	0.000642961
Wdr60	2.36403	3.60879	15.4404	8.51487e-05	0.000646257
Ppm1f	1.73752	5.58712	15.4394	8.51954e-05	0.000646257
Gltscr1	2.61288	3.90879	15.4313	8.55611e-05	0.000648641
Spef1	3.28878	1.43949	15.4258	8.5809e-05	0.00065013
Efha2	2.60145	2.58284	15.4226	8.59533e-05	0.000650833
Fez2	1.16294	7.04029	15.4018	8.6907e-05	0.00065766
Klrb1a	-5.52063	0.707155	15.386	8.76364e-05	0.000662783
Lsr	-1.90573	3.77686	15.3842	8.77183e-05	0.000663006
Cbx6	1.58399	3.12383	15.3803	8.79e-05	0.000663907
Nr3c2	3.60777	1.68535	15.3787	8.79734e-05	0.000663907
Fbrsl1	1.37892	7.1692	15.3772	8.80432e-05	0.000663907
Pcbp3	-2.6135	1.56592	15.3771	8.80478e-05	0.000663907
Mta3	-1.16983	5.06311	15.3694	8.841e-05	0.000665879
Gpsm1	1.66029	4.43201	15.3693	8.84148e-05	0.000665879
Rabl6	1.55223	6.07521	15.365	8.86123e-05	0.000666969
Fbxl19	2.58541	2.382	15.3588	8.89063e-05	0.000668783
Zfp191	1.11882	5.52372	15.3449	8.9564e-05	0.000673329
P2rx5	-4.93463	0.717835	15.3392	8.9834e-05	0.000674958
Scarb1	-1.38462	6.51908	15.3231	9.06008e-05	0.000680314
Klra3	-4.30458	1.27018	15.3153	9.09781e-05	0.000682741
Fam219b	1.20002	5.04433	15.2904	9.21848e-05	0.000691268
X9830147E19Rik	2.35142	3.01716	15.2891	9.22481e-05	0.000691268
Sh2b1	1.15242	5.3414	15.2885	9.22785e-05	0.000691268
Ptgs2	-1.8045	8.58991	15.284	9.2495e-05	0.000692479
Col15a1	1.95048	3.13649	15.2663	9.33669e-05	0.000698323
Zmat1	1.81613	3.64285	15.2659	9.33862e-05	0.000698323
Psen2	-1.28505	5.77456	15.2565	9.38547e-05	0.000701412
Bcl9	1.46215	3.95859	15.2403	9.46638e-05	0.000707039
Adam15	1.26904	8.16276	15.2356	9.48964e-05	0.000708358
Fut7	-2.15799	2.56445	15.2232	9.55242e-05	0.000712623
Ero1lb	-1.11469	5.67444	15.2169	9.58399e-05	0.000714556
Pogz	1.3902	4.77222	15.2019	9.66048e-05	0.000719834
Cenpv	2.30362	1.07268	15.2007	9.66671e-05	0.000719873
Kcna3	-2.82733	6.59582	15.192	9.71135e-05	0.000722771
Adamtsl4	-2.24785	3.93951	15.1847	9.74884e-05	0.000725134
Numa1	1.15969	6.86184	15.154	9.90897e-05	0.000736611
Rgs1	-1.71434	10.9083	15.1507	9.9261e-05	0.000737451
Card9	1.27118	4.44162	15.1152	0.000101148	0.000751028
X4930594C11Rik	3.21404	4.41784	15.1137	0.000101224	0.00075115
Gna15	1.53299	7.61212	15.1051	0.000101687	0.000754144
Cst3	2.21435	12.3188	15.0991	0.000102011	0.000756101
Ifitm3	-2.14088	9.6678	15.0931	0.000102339	0.00075809
Mtm1	-1.54961	4.38876	15.0865	0.000102693	0.000760267
Npff	3.33329	1.72715	15.0732	0.000103423	0.000765225
Pik3r1	1.42548	7.76784	15.0371	0.000105417	0.000779522
Trim36	1.19325	5.47141	15.0344	0.000105569	0.000779814
Mpzl3	-3.11033	1.09554	15.0342	0.00010558	0.000779814
Rpph1	3.34696	0.571171	15.0267	0.000106	0.000782453
Bptf	2.35655	6.01063	15.0188	0.000106444	0.000785274
Accs	1.30172	4.76701	15.0154	0.000106639	0.000786254
Scmh1	1.22615	4.53792	15.0052	0.000107216	0.000790045
Arhgef18	1.62928	4.31726	14.9778	0.000108783	0.000801123
Arhgef37	-5.6611	-0.209367	14.9754	0.000108921	0.000801672
Esyt1	-1.6904	7.02097	14.9719	0.000109125	0.000802709
Rnaset2b	1.32951	4.43584	14.9652	0.00010951	0.000805073
Ggcx	1.41852	5.16382	14.9575	0.000109958	0.000807891
Arglu1	2.73419	6.38599	14.9491	0.000110452	0.000811051
Irak3	-1.88944	4.91455	14.9291	0.000111627	0.000819204
Sp100	-1.2334	7.81995	14.9245	0.000111899	0.000820726
Lrrc1	2.98389	0.976254	14.9171	0.00011234	0.000823476
Fam73b	1.31941	4.18997	14.8872	0.000114135	0.000836154
Ppp2r3d	2.88721	2.56569	14.8844	0.000114304	0.000836907
Il17ra	1.12165	7.38773	14.878	0.000114692	0.000839261
Nes	2.08395	2.39162	14.8718	0.00011507	0.000841537
Nf1	2.0944	4.91831	14.864	0.000115544	0.000844517
Klhl6	1.12646	6.99481	14.8601	0.000115784	0.000845781
Rrbp1	1.84488	9.11761	14.8383	0.000117134	0.000855149
Cmah	-7.5313	-0.217322	14.8059	0.00011916	0.000869436
Ddr1	-3.70226	0.516561	14.7883	0.000120279	0.00087709
Zranb3	-1.54822	3.36148	14.7704	0.000121428	0.000884958
Cux2	4.5327	-0.451433	14.7617	0.000121989	0.000888532
Ms4a8a	-3.82686	0.950123	14.7592	0.00012215	0.000889197
Esam	-3.10989	1.50013	14.7528	0.000122566	0.000891707
Gng10	1.31597	6.68285	14.7473	0.000122923	0.000893794
Ddx3x	1.58832	8.73543	14.7287	0.000124143	0.000902143
Myo7a	1.32454	6.75271	14.7083	0.000125491	0.000911415
Mospd3	-1.51426	4.35649	14.7043	0.000125759	0.000912837
Kif20a	-2.3039	4.34157	14.6994	0.00012609	0.000914711
Pmepa1	1.77456	7.73836	14.6971	0.000126243	0.000915298
Yars	1.20393	5.99243	14.6899	0.000126727	0.000918278
Gm8369	-4.10661	0.0695229	14.6736	0.000127825	0.000925707
Ccdc69	-2.12367	3.28103	14.6696	0.000128095	0.000927127
Ntrk2	-4.69084	0.763972	14.6655	0.000128372	0.000928601
Camk4	-4.31478	0.227769	14.648	0.000129569	0.000936726
Zfp286	2.27059	1.62374	14.6366	0.000130355	0.000941868
Rabgap1l	-1.77064	4.38526	14.616	0.000131788	0.000951677
Mis18a	-1.36818	4.01162	14.5875	0.000133802	0.000965669
Igsf10	4.15493	-0.0244708	14.5839	0.000134052	0.000966917
Zdhhc23	-3.48928	0.882435	14.5773	0.000134528	0.000969796
Tmbim1	-1.29171	7.09934	14.562	0.000135621	0.000977119
Pou2f2	1.90014	6.19888	14.5592	0.000135827	0.000978045
Ifnar1	-1.20289	7.61189	14.5559	0.00013606	0.000979169
Cx3cr1	2.2921	10.8909	14.5497	0.000136513	0.000981865
Ctsw	-3.07042	4.49567	14.5415	0.000137106	0.000985066
Il11ra1	1.2671	4.92533	14.5405	0.000137176	0.000985066
Slc38a5	-8.88689	-0.161589	14.5403	0.000137192	0.000985066
Nudt7	1.52125	3.05306	14.5359	0.000137511	0.000986795
Cxcl13	3.94907	5.60117	14.5278	0.000138104	0.000990491
Sfmbt1	1.04317	5.57153	14.5236	0.000138413	0.00099214
Plp1	2.4578	1.48669	14.5104	0.000139389	0.000998392
Gadl1	6.08011	0.295074	14.5097	0.000139443	0.000998392
C6	-7.72385	-1.24833	14.5011	0.000140081	0.00100239
Ankrd10	1.29312	6.2241	14.4933	0.000140661	0.00100597
Serpinb9b	-4.77121	1.86757	14.4917	0.000140779	0.00100625
Pyhin1	-1.33276	8.00854	14.4896	0.000140933	0.00100678
Rarres2	-7.31558	-0.99325	14.4876	0.000141084	0.00100728
Sag	3.35319	0.513689	14.4855	0.000141239	0.00100782
Pdia5	2.09916	3.49505	14.4803	0.000141632	0.00101006
Timp2	1.8605	9.00889	14.4728	0.000142198	0.00101352
X1700029J07Rik	2.90328	2.4891	14.4685	0.000142525	0.00101528
[truncated: 10,857 more rows]
